# Supplementary material for: TrendyGenes, a computational pipeline for the detection of literature trends in academia and drug discovery
Source: Sci Rep. 2021 Aug 3;11:15747. doi: 10.1038/s41598-021-94897-9 (PMC8333311; doi:10.1038/s41598-021-94897-9)
Supplement: Supplementary file 1 — Supplementary Dataset. [file 41598_2021_94897_MOESM1_ESM.zip]

Archive with 19 entries (19 files):
- whatReview2Read_CTLA4.csv
- __MACOSX/._whatReview2Read_CTLA4.csv
- whatReview2Read_PIEZO2.csv
- whatReview2Read_RIPK1.csv
- whatReview2Read_WWTR1.csv
- whatReview2Read_MLKL.csv
- whatReview2Read_PIEZO1.csv
- whatReview2Read_CGAS.csv
- whatReview2Read_GSDMD.csv
- whatReview2Read_YAP1.csv
- __MACOSX/._whatReview2Read_YAP1.csv
- whatReview2Read_TIGIT.csv
- whatReview2Read_TMEM173.csv
- __MACOSX/._whatReview2Read_TMEM173.csv
- whatReview2Read_RIPK3.csv
- whatReview2Read_GSDMA.csv
- whatReview2Read_PDCD1.csv
- whatReview2Read_CD274.csv
- __MACOSX/._whatReview2Read_CD274.csv
