# Supplementary material for: TrendyGenes, a computational pipeline for the detection of literature trends in academia and drug discovery
Source: Sci Rep. 2021 Aug 3;11:15747. doi: 10.1038/s41598-021-94897-9 (PMC8333311; doi:10.1038/s41598-021-94897-9)
Supplement: Supplementary file 1 — Supplementary Dataset. [file 41598_2021_94897_MOESM1_ESM.zip › whatReview2Read_CTLA4.csv]

PMID_COMBINATION	INFO_RATIO	MEAN_YEAR	N_REVIEWS
16730267_23625198_29634946	0.5944413565100777	2012.3333333333333	3
16730267_29634946_30184160	0.5909498331692623	2014.3333333333333	3
20563707_23625198_29634946	0.5857317986844867	2014.0	3
22077831_23625198_29634946	0.5801579684283805	2014.0	3
16730267_21488898_26205340	0.5755111477001889	2010.6666666666667	3
16730267_23625198_26855028	0.5749408590476621	2011.6666666666667	3
21074063_23625198_29634946	0.5690626404673265	2013.6666666666667	3
16730267_26855028_30184160	0.5662932101281234	2013.6666666666667	3
16730267_23625198_26205340	0.5624181708738789	2011.3333333333333	3
16730267_23625198_30158932	0.5600410908375894	2012.3333333333333	3
16730267_26205340_30184160	0.5595327074683019	2013.3333333333333	3
16730267_22077831_29139554	0.5582277830072552	2011.6666666666667	3
16730267_22077831_29634946	0.5578556929240092	2011.6666666666667	3
16730267_21488898_29634946	0.5572226170136675	2011.6666666666667	3
20563707_29634946_30184160	0.557192594552732	2016.0	3
16730267_21488893_29634946	0.5569523073731152	2011.6666666666667	3
16730267_26205340_27192563	0.5554171523075555	2012.3333333333333	3
16730267_22077831_26205340	0.5549306015839487	2010.6666666666667	3
20563707_21488898_26205340	0.5549257900843799	2012.3333333333333	3
22077831_23625198_26205340	0.554552891624435	2013.0	3
16730267_23625198_26558876	0.5531703634201902	2011.6666666666667	3
16730267_26558876_30184160	0.553014483919338	2013.6666666666667	3
16730267_23625198_25858804	0.5526720299337888	2011.3333333333333	3
23625198_24594636_29634946	0.5522312485712294	2015.0	3
23438382_23625198_29634946	0.5519821107159565	2014.6666666666667	3
20563707_23625198_26558876	0.5516882801874251	2013.3333333333333	3
16730267_29139554_30184160	0.5516342952644245	2014.3333333333333	3
16730267_22077831_25858804	0.5513886282938473	2010.6666666666667	3
20563707_23625198_26205340	0.5509263983511943	2013.0	3
16730267_20563707_26205340	0.550877864549705	2010.6666666666667	3
16730267_27192563_29634946	0.5506607219776977	2013.3333333333333	3
20563707_23625198_26855028	0.5506571112063788	2013.3333333333333	3
21074063_21488898_26205340	0.5505746492900767	2012.0	3
16730267_23625198_29139554	0.5504972699219522	2012.3333333333333	3
16730267_22077831_30158932	0.5498061778187507	2011.6666666666667	3
16730267_21488898_29139554	0.5495071661115652	2011.6666666666667	3
16730267_29139554_29634946	0.5495046709039095	2014.0	3
20563707_23625198_30158932	0.5494287590110737	2014.0	3
16730267_26855028_27192563	0.549027201294118	2012.6666666666667	3
16730267_20563707_29634946	0.5489371611245382	2011.6666666666667	3
23625198_26889818_29634946	0.5484415756688205	2015.6666666666667	3
23625198_29634946_30184160	0.5474775412839779	2016.6666666666667	3
22077831_23625198_26855028	0.5474461387701774	2013.3333333333333	3
16730267_22437870_29634946	0.5474238064701038	2012.0	3
22437870_23625198_29634946	0.5467962368196312	2014.3333333333333	3
21488898_23625198_29634946	0.5466876230838672	2014.0	3
16730267_26205340_30158932	0.5462543776171572	2013.0	3
22077831_23625198_30158932	0.5462177865748723	2014.0	3
16730267_23625198_24594636	0.5461530325348896	2011.0	3
16730267_25858804_30184160	0.5459309119374938	2013.3333333333333	3
20563707_21488898_29634946	0.5446961316027681	2013.3333333333333	3
16730267_21488898_25858804	0.5445631391231481	2010.6666666666667	3
16730267_25858804_29634946	0.5445490647569511	2013.0	3
20693841_23625198_29634946	0.5439931404420408	2013.6666666666667	3
16730267_26205340_29634946	0.5435723962973474	2013.0	3
21074063_21488898_29634946	0.5430331942423503	2013.0	3
20563707_26558876_30184160	0.5428811946442224	2015.3333333333333	3
16730267_27192563_29139554	0.5427191954106394	2013.3333333333333	3
23625198_24204168_29634946	0.5419390107206347	2014.6666666666667	3
22077831_23625198_25858804	0.5411515793460868	2013.0	3
21074063_23625198_26205340	0.5410947058434759	2012.6666666666667	3
16730267_23625198_26325034	0.5409340746758422	2011.3333333333333	3
16730267_21488898_26558876	0.540597412913873	2011.0	3
22077831_26855028_30184160	0.5405575581712416	2015.3333333333333	3
16730267_29634946_30158932	0.5400557776229367	2014.0	3
16730267_22077831_26855028	0.5399179098600916	2011.0	3
16730267_21488898_26855028	0.5398557711639472	2011.0	3
20563707_26855028_30184160	0.5398138220738746	2015.3333333333333	3
16730267_23625198_26889818	0.5392372416830353	2011.6666666666667	3
20563707_21488893_29634946	0.5385403913339241	2013.3333333333333	3
16730267_23625198_30184160	0.5384582462584613	2012.6666666666667	3
21074063_23625198_26855028	0.5379203175610967	2013.0	3
16730267_30158932_30184160	0.5378018339842164	2014.3333333333333	3
16730267_22077831_23625198	0.5374423639577537	2010.0	3
20563707_23625198_29139554	0.5372718232185895	2014.0	3
16730267_20563707_23625198	0.5371265776880766	2010.0	3
22077831_29634946_30184160	0.536199914213656	2016.0	3
16730267_23625198_24904570	0.5360027978686787	2011.0	3
16730267_23625198_24204168	0.5353527962435985	2010.6666666666667	3
20563707_23625198_25858804	0.5351641674508605	2013.0	3
21074063_23625198_26558876	0.5350191219702649	2013.0	3
16730267_21074063_29634946	0.5347408878777491	2011.3333333333333	3
16730267_23625198_28258545	0.534268312327058	2012.0	3
22077831_23625198_29139554	0.5340608507823882	2014.0	3
23625198_26889818_30158932	0.5330269027106891	2015.6666666666667	3
16730267_21488898_23625198	0.5329856184912207	2010.0	3
21074063_23625198_30158932	0.5327596007939133	2013.6666666666667	3
16730267_27192563_30158932	0.5327546410483412	2013.3333333333333	3
16730267_22077831_30184160	0.5326721010377308	2012.0	3
16730267_28258545_30184160	0.5324773382225888	2014.0	3
20563707_26205340_30158932	0.532454914158884	2014.6666666666667	3
20563707_26205340_30184160	0.5322810099032628	2015.0	3
23625198_25981611_29634946	0.5317868676350326	2016.0	3
16730267_25858804_27192563	0.5315154079162145	2012.3333333333333	3
22077831_23625198_24594636	0.5311423611590838	2012.6666666666667	3
16730267_23390376_26205340	0.5307654365702699	2011.3333333333333	3
20563707_21488898_26558876	0.5306138417283106	2012.6666666666667	3
22077831_23625198_26558876	0.5305549211015939	2013.3333333333333	3
22077831_23625198_26325034	0.5305161011770706	2013.0	3
16730267_23625198_26977780	0.529932914407187	2011.6666666666667	3
20563707_27192563_29634946	0.5296573794637155	2015.0	3
21488893_23625198_29634946	0.5296552488598956	2014.0	3
23390376_23625198_29634946	0.5295332484345168	2014.6666666666667	3
16730267_20563707_29139554	0.5295234304865077	2011.6666666666667	3
20563707_22077831_30158932	0.529489856782958	2013.3333333333333	3
16730267_21074063_26205340	0.5294529387177836	2010.3333333333333	3
16730267_23390376_29139554	0.529372149286079	2012.3333333333333	3
16730267_21488898_30158932	0.5289268189355074	2011.6666666666667	3
23438382_23625198_26855028	0.5288798552755202	2014.0	3
16730267_25538704_26205340	0.5287949175901284	2011.6666666666667	3
23625198_29634946_30158932	0.528617151343851	2016.3333333333333	3
23625198_26325034_29634946	0.5286014258184106	2015.3333333333333	3
22077831_26855028_30158932	0.5285480232871816	2015.0	3
16730267_23625198_25860605	0.5284239777131833	2011.3333333333333	3
21074063_29634946_30184160	0.527465455540849	2015.6666666666667	3
23625198_24594636_30158932	0.5274427365879797	2015.0	3
23625198_26205340_30158932	0.5273771908812594	2015.3333333333333	3
23438382_23625198_26205340	0.5273150076971762	2013.6666666666667	3
16730267_21488898_30184160	0.5271063273858583	2012.0	3
20563707_21488898_29139554	0.5270969289630292	2013.3333333333333	3
16730267_26855028_29634946	0.5270490879178255	2013.3333333333333	3
23625198_26855028_29634946	0.5267270817927042	2015.6666666666667	3
21074063_21488898_25858804	0.5265861345402786	2012.0	3
23625198_24204168_30158932	0.5265243377625034	2014.6666666666667	3
20563707_26205340_27192563	0.5263549375886638	2014.0	3
21488898_23625198_26205340	0.5263108651029557	2013.0	3
23438382_23625198_26558876	0.5259786596846883	2014.0	3
21488898_23625198_26855028	0.5258448506758419	2013.3333333333333	3
16730267_26325034_30184160	0.525839301248373	2013.3333333333333	3
20563707_22077831_29634946	0.5257547057136648	2013.3333333333333	3
16730267_26855028_30158932	0.5255063361030174	2013.3333333333333	3
23625198_25538704_29634946	0.5254851365763108	2015.0	3
23625198_25858804_29634946	0.5253654114902693	2015.3333333333333	3
20563707_26558876_30158932	0.5252129867718646	2015.0	3
21488898_23625198_26889818	0.525036285122144	2013.3333333333333	3
20563707_29634946_30158932	0.525027430620988	2015.6666666666667	3
23625198_26205340_26889818	0.5248463512644866	2014.6666666666667	3
16730267_26558876_27192563	0.5247718927361014	2012.6666666666667	3
16730267_24204168_29634946	0.5245617898782294	2012.3333333333333	3
20563707_21488898_25858804	0.5244411297220644	2012.3333333333333	3
20563707_23625198_25860605	0.5237729290894062	2013.0	3
23438382_23625198_30158932	0.5237191385083367	2014.6666666666667	3
16730267_20563707_26558876	0.5236562758834787	2011.0	3
23625198_26855028_30158932	0.523566294412787	2015.6666666666667	3
21074063_23625198_25858804	0.5235057320794854	2012.6666666666667	3
22077831_23625198_26889818	0.5234549954609525	2013.3333333333333	3
16730267_21488893_30184160	0.5234526755202251	2012.0	3
20563707_21488898_23625198	0.5233563430462841	2011.6666666666667	3
23625198_24594636_26205340	0.5232880163606405	2014.0	3
16730267_23438382_29634946	0.5230957636405468	2012.3333333333333	3
16730267_25860605_30184160	0.5230896063630321	2013.3333333333333	3
21488898_23438382_26205340	0.5227378299450559	2013.0	3
16730267_27192563_30184160	0.5224794533214772	2013.6666666666667	3
21488898_23625198_24594636	0.5223327115297439	2012.6666666666667	3
16730267_20563707_25858804	0.5222959781883143	2010.6666666666667	3
21074063_21488898_26558876	0.5221548191292903	2012.3333333333333	3
16730267_24594636_29634946	0.5216798921765636	2012.6666666666667	3
16730267_21488893_26855028	0.5216778978449248	2011.0	3
20563707_23625198_28258545	0.521626389929589	2013.6666666666667	3
16730267_21488893_23625198	0.5216205516479366	2010.0	3
20563707_22077831_23625198	0.5216044353667446	2011.6666666666667	3
23625198_24904570_29634946	0.5215489952459311	2015.0	3
20563707_23625198_25981611	0.5215489305185901	2013.6666666666667	3
20563707_21488898_30158932	0.5210678854024485	2013.3333333333333	3
16730267_22077831_26558876	0.5209605001914087	2011.0	3
23625198_26855028_30184160	0.5208511072555202	2016.0	3
20563707_21488893_26558876	0.5206849793071338	2012.6666666666667	3
22077831_23625198_28258545	0.5206429650951045	2013.6666666666667	3
21074063_23625198_29139554	0.520602665001429	2013.6666666666667	3
20563707_23625198_26889818	0.5205982559221732	2013.3333333333333	3
20563707_22077831_26205340	0.5205325978154092	2012.3333333333333	3
22077831_26205340_30184160	0.5204886530935338	2015.0	3
20563707_22077831_29139554	0.5204818288714416	2013.3333333333333	3
20563707_26558876_27192563	0.5204332850853105	2014.3333333333333	3
20563707_23625198_24594636	0.5203710712197543	2012.6666666666667	3
21488898_26855028_30184160	0.5203430281492164	2015.3333333333333	3
16730267_23625198_25981611	0.5201215442085992	2012.0	3
20563707_22437870_29634946	0.5199057631487536	2013.6666666666667	3
16730267_21488893_21488898	0.519854317979332	2009.3333333333333	3
21488893_22077831_29634946	0.5197876359112487	2013.3333333333333	3
22077831_23625198_26977780	0.5197317135145161	2013.3333333333333	3
16730267_21488893_26205340	0.5196992164633243	2010.6666666666667	3
16730267_21488893_22077831	0.5196610094072359	2009.3333333333333	3
16730267_25538704_29634946	0.5195514883652702	2012.6666666666667	3
23625198_26205340_30184160	0.5195404349664787	2015.6666666666667	3
16730267_26558876_30158932	0.519512613272894	2013.3333333333333	3
21074063_21488898_30158932	0.5194049480420307	2013.0	3
16730267_21074063_23625198	0.5193571702057295	2009.6666666666667	3
23625198_24594636_26855028	0.5193464855807286	2014.3333333333333	3
21488898_22077831_25858804	0.5191945431502726	2012.3333333333333	3
21488898_24204168_26205340	0.5191369573992004	2013.0	3
20563707_25538704_26205340	0.519136626011747	2013.3333333333333	3
22077831_26205340_30158932	0.519105963495753	2014.6666666666667	3
21074063_21488893_29634946	0.518824291658649	2013.0	3
16730267_23390376_30184160	0.5188208730263753	2012.6666666666667	3
21074063_21488898_26855028	0.5187987067804763	2012.3333333333333	3
16730267_23390376_29634946	0.5187884551470197	2012.3333333333333	3
16730267_24204168_30184160	0.5186555715871406	2012.6666666666667	3
21074063_21488898_29139554	0.518637906364009	2013.0	3
23625198_26205340_29634946	0.518530014619882	2015.3333333333333	3
23625198_24594636_26558876	0.518187730074168	2014.3333333333333	3
22077831_23625198_25981611	0.5180672908869817	2013.6666666666667	3
20563707_25538704_29634946	0.5179520689917984	2014.3333333333333	3
23625198_27192563_29634946	0.5178976008992078	2015.6666666666667	3
20563707_29139554_30184160	0.5177858512958453	2016.0	3
21488898_22077831_29139554	0.5176115688475479	2013.3333333333333	3
20563707_21488898_26855028	0.5176099196948085	2012.6666666666667	3
23625198_26558876_30184160	0.5174955418321412	2016.0	3
21488898_23625198_30158932	0.5174905619144945	2014.0	3
16730267_29139554_30158932	0.5174805858443339	2014.0	3
23625198_26977780_29634946	0.51747480536088	2015.6666666666667	3
22077831_26855028_27192563	0.5174740506425027	2014.3333333333333	3
16730267_23438382_23625198	0.5172391267857428	2010.6666666666667	3
20563707_23625198_24904570	0.517218025865556	2012.6666666666667	3
16730267_22077831_27192563	0.5171673479097422	2011.0	3
16730267_22437870_26205340	0.5170314449255936	2011.0	3
22077831_23625198_30184160	0.5170228472553259	2014.3333333333333	3
21074063_21488898_23625198	0.5169967170103583	2011.3333333333333	3
21074063_26855028_30184160	0.5168707720799555	2015.0	3
16730267_21488893_29139554	0.5168645183786329	2011.6666666666667	3
16730267_25538704_29139554	0.5166596503954265	2012.6666666666667	3
16730267_21488893_27192563	0.5166508154162109	2011.0	3
16730267_23625198_27192563	0.516584228295026	2011.6666666666667	3
16730267_21488893_26558876	0.5164925917827389	2011.0	3
20563707_23625198_30184160	0.5163259524126453	2014.3333333333333	3
20563707_25858804_30184160	0.5162922773945938	2015.0	3
21488898_22077831_30158932	0.5162196732961347	2013.3333333333333	3
16730267_21488898_22077831	0.5161955965179713	2009.3333333333333	3
21488898_22077831_26205340	0.5161833280813548	2012.3333333333333	3
16730267_20563707_26855028	0.5161554236523308	2011.0	3
20693841_23625198_26855028	0.5160443895299751	2013.0	3
23625198_25981611_30158932	0.5159855438273545	2016.0	3
20563707_30158932_30184160	0.5159454659931183	2016.0	3
16730267_24904570_29634946	0.5158400426305301	2012.6666666666667	3
16730267_21074063_25858804	0.5158400116920354	2010.3333333333333	3
23625198_30158932_30184160	0.5156903904883366	2016.6666666666667	3
16730267_26325034_29634946	0.515557926322164	2013.0	3
23625198_26325034_30158932	0.5155496106801842	2015.3333333333333	3
21074063_23625198_26325034	0.5155175816537897	2012.6666666666667	3
23438382_23625198_25858804	0.5153759544807823	2013.6666666666667	3
16730267_25981611_30184160	0.5153604802599424	2014.0	3
16730267_26855028_29139554	0.5152298736007153	2013.3333333333333	3
16730267_26205340_26855028	0.5152087763409882	2012.3333333333333	3
21488898_26205340_26889818	0.5151707921097861	2014.0	3
20563707_23625198_26325034	0.515055283973331	2013.0	3
16730267_25858804_29139554	0.5149896197355797	2013.0	3
16730267_24904570_30184160	0.5149752773979832	2013.0	3
20563707_23625198_26977780	0.5148646196944884	2013.3333333333333	3
22437870_23625198_26205340	0.5147730511834325	2013.3333333333333	3
16730267_23390376_23625198	0.5145875559307319	2010.6666666666667	3
21074063_26558876_30184160	0.5145370837691561	2015.0	3
16730267_23390376_25858804	0.5145307380653733	2011.3333333333333	3
22077831_25858804_30184160	0.5144779689614873	2015.0	3
23625198_26558876_26889818	0.5143980571717588	2015.0	3
23625198_25858804_30184160	0.5143469144431044	2015.6666666666667	3
21488898_23625198_25858804	0.5140575693067198	2013.0	3
23625198_24204168_26205340	0.5139710760967842	2013.6666666666667	3
23390376_23625198_26855028	0.5135569295601226	2014.0	3
22077831_29139554_30184160	0.5135045276748068	2016.0	3
16730267_25858804_30158932	0.5134895535851254	2013.0	3
23625198_25858804_30158932	0.5131977435993561	2015.3333333333333	3
16730267_21488893_26325034	0.513017829415076	2010.6666666666667	3
21074063_27192563_29634946	0.51300373085512	2014.6666666666667	3
16730267_25981611_29634946	0.5127861860006642	2013.6666666666667	3
16730267_26205340_26889818	0.5126608329460223	2012.3333333333333	3
16730267_26977780_30184160	0.5126347864468926	2013.6666666666667	3
16730267_26205340_29139554	0.5125868415464889	2013.0	3
23625198_26889818_30184160	0.512465410862928	2016.0	3
16730267_23438382_25858804	0.5123846527463672	2011.3333333333333	3
16730267_20563707_30158932	0.5123524079899331	2011.6666666666667	3
21074063_26205340_30158932	0.5123267112298854	2014.3333333333333	3
16730267_24904570_30158932	0.5122981585412335	2012.6666666666667	3
16730267_23438382_26205340	0.5120704233603477	2011.3333333333333	3
22077831_29634946_30158932	0.5120038255718375	2015.6666666666667	3
16730267_26558876_29139554	0.5119265927259815	2013.3333333333333	3
16730267_26325034_30158932	0.5118211565196513	2013.0	3
23438382_23625198_29139554	0.5115622027158526	2014.6666666666667	3
22437870_29634946_30184160	0.5115603683505723	2016.3333333333333	3
20693841_23625198_26205340	0.511440425027914	2012.6666666666667	3
20563707_25981611_29634946	0.5110780855705715	2015.3333333333333	3
20563707_27192563_30158932	0.5110307337745498	2015.0	3
23625198_24204168_26855028	0.5107966878144049	2014.0	3
20563707_26855028_27192563	0.5106046715496451	2014.3333333333333	3
16730267_24204168_30158932	0.5105929304698198	2012.3333333333333	3
21488898_22077831_26855028	0.5105259785391124	2012.6666666666667	3
16730267_25538704_26855028	0.510309148619368	2012.0	3
21488898_22077831_23625198	0.5102758049745744	2011.6666666666667	3
23390376_23625198_26889818	0.510242362029772	2014.0	3
16730267_24204168_26205340	0.51023561799296	2011.3333333333333	3
16730267_23390376_26855028	0.5101859561976596	2011.6666666666667	3
16730267_26205340_26325034	0.5101482281956614	2012.0	3
21074063_23625198_25981611	0.5101172503297273	2013.3333333333333	3
20693841_23625198_26558876	0.5099496219449793	2013.0	3
22437870_23625198_26855028	0.509868761053759	2013.6666666666667	3
16730267_22077831_26325034	0.5097836624602926	2010.6666666666667	3
20563707_22077831_30184160	0.5096531600104761	2013.6666666666667	3
16730267_22437870_23625198	0.5096046453954819	2010.3333333333333	3
21488893_22077831_26855028	0.5095599673492993	2012.6666666666667	3
16730267_26205340_26977780	0.5094296095926286	2012.3333333333333	3
22077831_27192563_29634946	0.5094022254824804	2015.0	3
16730267_20693841_26205340	0.5093933808738937	2010.3333333333333	3
21074063_26205340_30184160	0.5093913366008218	2014.6666666666667	3
20563707_21488893_26205340	0.5093769133330893	2012.3333333333333	3
23625198_25860605_29634946	0.5093674498375022	2015.3333333333333	3
16730267_26977780_29634946	0.5092926793096546	2013.3333333333333	3
16730267_24594636_30184160	0.5090866560258978	2013.0	3
20563707_29139554_29634946	0.5090404493893993	2015.6666666666667	3
20563707_22077831_25858804	0.5090335843603936	2012.3333333333333	3
21488898_23625198_24204168	0.5090296215528921	2012.3333333333333	3
16730267_23390376_30158932	0.5090159230183985	2012.3333333333333	3
16730267_25858804_26855028	0.5089876860395373	2012.3333333333333	3
21074063_23625198_28258545	0.5088895962843067	2013.3333333333333	3
21488898_29634946_30184160	0.5087384846613247	2016.0	3
20563707_26205340_26558876	0.5087054728807056	2014.0	3
21488898_22077831_29634946	0.5086418730336285	2013.3333333333333	3
21074063_22437870_29634946	0.5085860780365068	2013.3333333333333	3
16730267_21074063_29139554	0.5085310720011162	2011.3333333333333	3
23625198_25858804_26889818	0.5083829810677052	2014.6666666666667	3
22077831_25981611_30158932	0.508377896842039	2015.3333333333333	3
22077831_23625198_24904570	0.5082896393753796	2012.6666666666667	3
16730267_25981611_29139554	0.5082418507206604	2013.6666666666667	3
23625198_24594636_30184160	0.5082091992941382	2015.3333333333333	3
21488898_23625198_26325034	0.508172516315931	2013.0	3
23625198_25981611_26855028	0.5081441570343811	2015.3333333333333	3
23625198_26558876_29634946	0.50810822021677	2015.6666666666667	3
20563707_26558876_29634946	0.5080756534620364	2015.0	3
20563707_27192563_29139554	0.5080646445586472	2015.0	3
16730267_26889818_29634946	0.5080615009839128	2013.3333333333333	3
22077831_27192563_30158932	0.5079865320148421	2015.0	3
16730267_25860605_27192563	0.5079606972698354	2012.3333333333333	3
20563707_23625198_24204168	0.5079275547443952	2012.3333333333333	3
21074063_23625198_25860605	0.507898876447361	2012.6666666666667	3
20563707_21488893_23625198	0.5078963529605665	2011.6666666666667	3
23625198_24204168_26558876	0.5078954922235731	2014.0	3
20563707_26855028_30158932	0.5077346742568131	2015.0	3
23625198_26325034_30184160	0.5076919010129367	2015.6666666666667	3
20693841_23625198_30158932	0.5076901007686278	2013.6666666666667	3
22077831_23625198_25860605	0.5076505890656858	2013.0	3
21074063_29634946_30158932	0.507587431125875	2015.3333333333333	3
21074063_25538704_29634946	0.507489999541073	2014.0	3
16730267_25858804_26977780	0.5071838248210916	2012.3333333333333	3
21074063_26205340_27192563	0.5070130855461826	2013.6666666666667	3
16730267_24904570_27192563	0.5069218238870266	2012.0	3
20563707_21488898_30184160	0.5069047257705303	2013.6666666666667	3
23625198_26855028_26889818	0.5068307320424265	2015.0	3
16730267_24204168_25858804	0.5067812317677144	2011.3333333333333	3
22077831_30158932_30184160	0.5067756212379199	2016.0	3
21488898_24594636_26205340	0.5067694043732489	2013.3333333333333	3
20563707_25981611_30158932	0.506755580130277	2015.3333333333333	3
20563707_21488893_30184160	0.5067115348302754	2013.6666666666667	3
21488898_23438382_29634946	0.5066188857844434	2014.0	3
16730267_24594636_26205340	0.5066163360992981	2011.6666666666667	3
16730267_25858804_26205340	0.5064847055379923	2012.0	3
21488898_24204168_29634946	0.5063188448436581	2014.0	3
21488898_23438382_23625198	0.5062244222987256	2012.3333333333333	3
16730267_21074063_26855028	0.5058915149774199	2010.6666666666667	3
20563707_22437870_26558876	0.5058863013645484	2013.0	3
23625198_24904570_30158932	0.5058840652308576	2015.0	3
23625198_26558876_30158932	0.5058695255816662	2015.6666666666667	3
20563707_22077831_26558876	0.5057976380836755	2012.6666666666667	3
22077831_26205340_27192563	0.5057744379934481	2014.0	3
21488898_23625198_26558876	0.5056438618003433	2013.3333333333333	3
21488893_23625198_26855028	0.505638862519708	2013.3333333333333	3
23438382_23625198_26325034	0.5055454255839584	2013.6666666666667	3
16730267_21488898_28258545	0.5054767330873193	2011.3333333333333	3
23625198_24204168_25858804	0.5053708532758961	2013.6666666666667	3
23625198_24594636_25858804	0.5053470517069302	2014.0	3
16730267_22437870_29139554	0.5052999564273183	2012.0	3
23625198_29139554_29634946	0.505160142192603	2016.3333333333333	3
23390376_26855028_30184160	0.50506539266145	2016.0	3
16730267_24904570_29139554	0.5049168584628432	2012.6666666666667	3
21488893_23625198_26889818	0.50483029696601	2013.3333333333333	3
16730267_25860605_30158932	0.5047513603452208	2013.0	3
21488898_22437870_29634946	0.5047432224550519	2013.6666666666667	3
16730267_21488898_26325034	0.5047234063585172	2010.6666666666667	3
20563707_25981611_30184160	0.5046583810336253	2015.6666666666667	3
16730267_25858804_28258545	0.5045335063578013	2012.6666666666667	3
16730267_21074063_26558876	0.5043914444090009	2010.6666666666667	3
16730267_26558876_29634946	0.5043721450730759	2013.3333333333333	3
16730267_21488893_25858804	0.504287284218693	2010.6666666666667	3
16730267_25981611_30158932	0.5042371314593548	2013.6666666666667	3
16730267_22437870_26558876	0.5042345069750025	2011.3333333333333	3
21488898_23438382_26855028	0.5042136120709108	2013.3333333333333	3
20563707_26205340_29634946	0.5041846220381657	2014.6666666666667	3
24204168_26855028_30184160	0.5041728457561891	2016.0	3
22077831_25858804_30158932	0.5041093526051775	2014.6666666666667	3
23390376_23625198_26205340	0.5040279177427385	2013.6666666666667	3
16730267_21488893_30158932	0.5040150862013506	2011.6666666666667	3
23438382_26855028_30184160	0.5039194491835515	2016.0	3
20563707_21488893_21488898	0.5039170725929321	2011.0	3
16730267_22437870_26855028	0.5038005873606	2011.3333333333333	3
16730267_26205340_26558876	0.5037730809480696	2012.3333333333333	3
23625198_24594636_29139554	0.5037712731053321	2015.0	3
21074063_23625198_24594636	0.5035240386951605	2012.3333333333333	3
20563707_23625198_27192563	0.5033587815916629	2013.3333333333333	3
16730267_25981611_26205340	0.5031498203657853	2012.6666666666667	3
16730267_20693841_29139554	0.5031381351393244	2011.3333333333333	3
21488898_23625198_29139554	0.5031174892838536	2014.0	3
20563707_26558876_29139554	0.5030878166443801	2015.0	3
20563707_22437870_23625198	0.503082196699737	2012.0	3
21074063_21488893_21488898	0.503052117831174	2010.6666666666667	3
21488893_22077831_23625198	0.5029870645908687	2011.6666666666667	3
21488898_26205340_28258545	0.5029789175289221	2014.3333333333333	3
23625198_25981611_26889818	0.5029531615215542	2015.3333333333333	3
22437870_23625198_30158932	0.5029270817103139	2014.3333333333333	3
26889818_29634946_30184160	0.5028616974032889	2017.6666666666667	3
16730267_24904570_25858804	0.5027627466681729	2011.6666666666667	3
22077831_26889818_30158932	0.502743217519701	2015.0	3
16730267_26325034_27192563	0.5027285709398093	2012.3333333333333	3
16730267_25538704_25858804	0.5026901738769384	2011.6666666666667	3
20563707_25981611_26205340	0.502670603479368	2014.3333333333333	3
16730267_26205340_28258545	0.5026406460687213	2012.6666666666667	3
16730267_28258545_30158932	0.502631569509302	2013.6666666666667	3
20563707_25538704_29139554	0.5025179465513927	2014.3333333333333	3
16730267_20693841_23625198	0.5024629512950006	2009.6666666666667	3
16730267_22077831_24594636	0.502427734687214	2010.3333333333333	3
16730267_21488898_24904570	0.5023030857897279	2010.3333333333333	3
20693841_21488898_26205340	0.5022592435401223	2012.0	3
22077831_25858804_28258545	0.5018651009590677	2014.3333333333333	3
23625198_26325034_26855028	0.5018168773200782	2014.6666666666667	3
16730267_21488898_22437870	0.5018103178530482	2009.6666666666667	3
21074063_23625198_30184160	0.5017830639086687	2014.0	3
23390376_23625198_25858804	0.5017696481910005	2013.6666666666667	3
22077831_26558876_30184160	0.5017643685784446	2015.3333333333333	3
16730267_26889818_30184160	0.5016725726198706	2013.6666666666667	3
21488898_26855028_30158932	0.5015628434809667	2015.0	3
16730267_25860605_29634946	0.501490852407265	2013.0	3
23625198_25538704_26855028	0.5014687502361234	2014.3333333333333	3
20693841_29634946_30184160	0.5014603767468254	2015.6666666666667	3
20563707_22077831_26855028	0.5014560365571767	2012.6666666666667	3
16730267_26325034_29139554	0.5014533645921078	2013.0	3
21074063_25538704_26205340	0.5014459039758894	2013.0	3
23390376_23625198_24594636	0.5013485625468743	2013.3333333333333	3
22437870_23625198_26889818	0.5013232093068622	2013.6666666666667	3
23390376_23625198_30158932	0.501270276226897	2014.6666666666667	3
23625198_25981611_30184160	0.5012672428561257	2016.3333333333333	3
22077831_23390376_23625198	0.5012479562317405	2012.3333333333333	3
23625198_24204168_30184160	0.501232931645634	2015.0	3
16730267_22077831_25981611	0.5012276154042904	2011.3333333333333	3
16730267_20563707_27192563	0.5011804549271681	2011.0	3
22077831_25538704_26855028	0.5010102556465972	2013.6666666666667	3
22437870_23625198_26558876	0.5010093548519718	2013.6666666666667	3
23625198_26205340_26855028	0.5010070940825434	2014.6666666666667	3
24204168_29634946_30184160	0.5009783829345344	2016.6666666666667	3
21488893_21488898_29634946	0.5009331871434394	2013.3333333333333	3
16730267_21488893_28258545	0.5008498329622002	2011.3333333333333	3
22077831_22437870_29634946	0.5008323787821617	2013.6666666666667	3
20563707_25858804_29634946	0.5008200463807384	2014.6666666666667	3
21074063_26855028_27192563	0.5007351119590133	2014.0	3
20693841_26855028_30184160	0.500722474996602	2015.0	3
16730267_26325034_26855028	0.5006630866266376	2012.3333333333333	3
16730267_24904570_26205340	0.5006481637459018	2011.6666666666667	3
21488893_23625198_26205340	0.500588440517479	2013.0	3
16730267_26855028_26977780	0.5005502083471643	2012.6666666666667	3
25538704_26855028_30184160	0.500540493439333	2016.3333333333333	3
20563707_23390376_23625198	0.5004485053227458	2012.3333333333333	3
23625198_29139554_30184160	0.5004039932279687	2016.6666666666667	3
22077831_27192563_29139554	0.500383294789772	2015.0	3
23438382_23625198_25981611	0.5003797591671	2014.3333333333333	3
21488898_23438382_25858804	0.5001060135435298	2013.0	3
21074063_23625198_26977780	0.5000383094866638	2013.0	3
23625198_24204168_26977780	0.5000382647021472	2014.0	3
16730267_21488898_26977780	0.49995795319735215	2011.0	3
16730267_20693841_29634946	0.49992333502174546	2011.3333333333333	3
16730267_25858804_26558876	0.4999190001867583	2012.3333333333333	3
16730267_21074063_30158932	0.4998836617540577	2011.3333333333333	3
16730267_25858804_25860605	0.4998613033692085	2012.0	3
22437870_23625198_26325034	0.4997971065289069	2013.3333333333333	3
23625198_25981611_26205340	0.49976368199883386	2015.0	3
22077831_25858804_27192563	0.49975024277424	2014.0	3
20563707_25860605_30184160	0.4997496138354235	2015.0	3
23390376_23625198_26558876	0.4997136320441214	2014.0	3
22077831_25538704_29634946	0.4996641307400034	2014.3333333333333	3
21074063_26558876_30158932	0.49963034627024083	2014.6666666666667	3
16730267_20693841_30184160	0.49955179652037013	2011.6666666666667	3
20563707_21488898_28258545	0.49952057355518537	2013.0	3
21074063_23625198_26889818	0.499424374644961	2013.0	3
22077831_23625198_27192563	0.4994108298246196	2013.3333333333333	3
21488893_21488898_26889818	0.49932537561243706	2012.6666666666667	3
22077831_23625198_24204168	0.4993182536461791	2012.3333333333333	3
23625198_25860605_30158932	0.49921838761559306	2015.3333333333333	3
23625198_26205340_26558876	0.49918845438501824	2014.6666666666667	3
16730267_22077831_22437870	0.4990453336801157	2009.6666666666667	3
16730267_24594636_27192563	0.49892366883025485	2012.0	3
21488898_24204168_25858804	0.49886053608468905	2013.0	3
23625198_28258545_29634946	0.4988585043660255	2016.0	3
21488898_26889818_30158932	0.4988471659168008	2015.0	3
20563707_25858804_26558876	0.49872384302931616	2014.0	3
22437870_23625198_24594636	0.4986196357144623	2013.0	3
16730267_24204168_27192563	0.49854864098205925	2011.6666666666667	3
16730267_21488893_24204168	0.4984667851210547	2010.0	3
21488898_26205340_30158932	0.49838574813003056	2014.6666666666667	3
23390376_29634946_30184160	0.498346751251774	2016.6666666666667	3
22077831_26889818_30184160	0.4983125602891251	2015.3333333333333	3
16730267_28258545_29139554	0.4982861319690953	2013.6666666666667	3
21488898_26205340_30184160	0.49825554236423647	2015.0	3
23625198_25860605_26889818	0.49823443452210314	2014.6666666666667	3
21488893_23625198_24594636	0.498194358801732	2012.6666666666667	3
23625198_26325034_26889818	0.4981742688704395	2014.6666666666667	3
21488898_23390376_26205340	0.4981455659515131	2013.0	3
23438382_23625198_24594636	0.49805567966014025	2013.3333333333333	3
26855028_27192563_30184160	0.49800606798699004	2017.0	3
22077831_29139554_30158932	0.4979479884644904	2015.6666666666667	3
20563707_21488893_30158932	0.4978309507776716	2013.3333333333333	3
20563707_25538704_26558876	0.4978257103992082	2013.6666666666667	3
16730267_23625198_25538704	0.49781305147590604	2011.0	3
16730267_21488898_25860605	0.49780516219032894	2010.6666666666667	3
20563707_21488893_22077831	0.49775680794840715	2011.0	3
16730267_22077831_28258545	0.49767993291495033	2011.3333333333333	3
22077831_23438382_23625198	0.49767490723145485	2012.3333333333333	3
22077831_26205340_28258545	0.497421296045297	2014.3333333333333	3
23438382_29634946_30184160	0.4972008077738753	2016.6666666666667	3
16730267_23438382_30158932	0.4971508327425265	2012.3333333333333	3
25981611_29634946_30184160	0.49714340575626553	2018.0	3
21074063_26855028_30158932	0.4970787637796637	2014.6666666666667	3
21488898_24204168_30158932	0.497008639479855	2014.0	3
21074063_26558876_27192563	0.49698355123811255	2014.0	3
20563707_21488893_26855028	0.49697954753862633	2012.6666666666667	3
16730267_26558876_26855028	0.4969375578438196	2012.6666666666667	3
26855028_29634946_30184160	0.49689118020096623	2017.6666666666667	3
16730267_21488898_27192563	0.49686695007200066	2011.0	3
22077831_25538704_29139554	0.4968038125119578	2014.3333333333333	3
16730267_22077831_26889818	0.4967865521506689	2011.0	3
16730267_23438382_29139554	0.49676002026428145	2012.3333333333333	3
16730267_22437870_30184160	0.4967565827147743	2012.3333333333333	3
21488893_21488898_26855028	0.4966645724333373	2012.6666666666667	3
22437870_23625198_24204168	0.4965910549631546	2012.6666666666667	3
22077831_24904570_30158932	0.4965877796204717	2014.3333333333333	3
21488898_22077831_28258545	0.496559265103993	2013.0	3
22077831_28258545_30158932	0.4964575297684001	2015.3333333333333	3
20693841_23625198_24594636	0.4963575141137866	2012.3333333333333	3
23625198_24594636_25981611	0.49631722335727624	2014.6666666666667	3
23625198_26855028_27192563	0.49628548451670684	2015.0	3
16730267_23438382_26558876	0.4962704987598199	2011.6666666666667	3
22437870_23625198_29139554	0.49612012451557735	2014.3333333333333	3
16730267_27192563_28258545	0.4961183674410874	2013.0	3
16730267_26977780_29139554	0.49606382880481875	2013.3333333333333	3
21488898_22437870_26855028	0.4960581627355144	2013.0	3
22077831_25538704_26205340	0.4959828929947247	2013.3333333333333	3
21074063_22077831_23625198	0.4959785324984015	2011.3333333333333	3
16730267_24594636_29139554	0.49595752271795435	2012.6666666666667	3
21074063_21488893_26558876	0.49590032140416973	2012.3333333333333	3
21488898_24204168_26855028	0.4958735036643322	2013.3333333333333	3
21074063_23625198_24904570	0.4958687746001299	2012.3333333333333	3
22077831_25981611_30184160	0.49580784360929137	2015.6666666666667	3
21074063_25981611_29634946	0.4957248437079935	2015.0	3
21488893_23625198_26558876	0.49561173036283407	2013.3333333333333	3
22077831_22437870_23625198	0.49554897195700776	2012.0	3
21488898_23438382_29139554	0.49554032287971134	2014.0	3
20693841_23625198_29139554	0.49553316497614347	2013.6666666666667	3
23625198_26889818_27192563	0.4954769189630089	2015.0	3
16730267_25538704_30158932	0.49544783181905	2012.6666666666667	3
16730267_20563707_22077831	0.49544723832839593	2009.3333333333333	3
23438382_23625198_26889818	0.49542158803930014	2014.0	3
22077831_28258545_30184160	0.4953742764452748	2015.6666666666667	3
22077831_25858804_29634946	0.495267298652102	2014.6666666666667	3
21074063_21488898_28258545	0.4952588229040494	2012.6666666666667	3
16730267_21488898_25981611	0.4951698252991155	2011.3333333333333	3
16730267_20563707_21488893	0.49509306028680067	2009.3333333333333	3
22077831_26977780_30184160	0.4950875708968615	2015.3333333333333	3
20693841_23625198_25858804	0.49505872382942534	2012.6666666666667	3
21074063_22077831_30158932	0.4949504716301514	2013.0	3
16730267_23390376_26558876	0.49494311014576803	2011.6666666666667	3
23625198_26205340_26977780	0.4949317501799691	2014.6666666666667	3
16730267_25858804_26325034	0.4949312649016243	2012.0	3
20563707_28258545_30184160	0.49478773503418033	2015.6666666666667	3
21488893_29634946_30184160	0.4947264173737041	2016.0	3
16730267_25981611_26855028	0.49462976624571314	2013.0	3
25538704_29634946_30184160	0.49461334272977425	2017.0	3
21488898_25858804_26889818	0.4945706640583708	2014.0	3
20563707_26205340_28258545	0.49443847129482116	2014.3333333333333	3
21074063_27192563_30158932	0.4943770851659542	2014.6666666666667	3
16730267_25538704_30184160	0.4943009301691895	2013.0	3
23625198_24594636_26889818	0.49430068015186607	2014.3333333333333	3
23625198_24594636_28258545	0.49428575198992664	2014.6666666666667	3
23625198_26325034_26558876	0.4942769489219459	2014.6666666666667	3
16730267_24204168_26558876	0.4942123464094811	2011.6666666666667	3
20563707_29139554_30158932	0.49418914714202533	2015.6666666666667	3
25981611_26855028_30184160	0.49415647645677546	2017.3333333333333	3
21488898_26205340_26855028	0.4940478430259384	2014.0	3
23438382_23625198_25860605	0.49400471402619145	2013.6666666666667	3
23625198_25858804_26855028	0.4939690760101233	2014.6666666666667	3
23625198_26889818_29139554	0.4939303306013832	2015.6666666666667	3
16730267_21488893_26977780	0.4939125443758442	2011.0	3
20563707_24904570_30158932	0.4938692382334911	2014.3333333333333	3
21488898_23438382_26558876	0.4937805781371768	2013.3333333333333	3
22437870_26855028_30184160	0.4936982335146467	2015.6666666666667	3
20563707_25858804_30158932	0.4936079588928522	2014.6666666666667	3
20563707_25858804_27192563	0.49359606020252	2014.0	3
23625198_24204168_29139554	0.4934790352547373	2014.6666666666667	3
16730267_21488898_24204168	0.49337755846332776	2010.0	3
21488893_23625198_30158932	0.4933522091864825	2014.0	3
20693841_22077831_23625198	0.49334913766244276	2011.3333333333333	3
23625198_24594636_26977780	0.4933041544784374	2014.3333333333333	3
22437870_23625198_25858804	0.493258870855646	2013.3333333333333	3
21074063_25981611_30158932	0.49312986527861247	2015.0	3
22077831_25981611_26855028	0.4929779448498518	2014.6666666666667	3
16730267_22437870_27192563	0.4929424210648997	2011.3333333333333	3
22077831_28258545_29139554	0.49292572790653993	2015.3333333333333	3
23390376_23625198_26325034	0.49288708715911594	2013.6666666666667	3
23625198_26205340_27192563	0.49281913437194247	2014.6666666666667	3
20563707_23438382_23625198	0.4927114067442299	2012.3333333333333	3
23625198_25538704_26205340	0.4927058045348939	2014.0	3
23625198_26558876_26855028	0.4926835632956427	2015.0	3
21074063_25858804_30184160	0.4924625971238853	2014.6666666666667	3
23625198_26889818_26977780	0.49241149379256394	2015.0	3
22077831_24594636_30184160	0.49224209010078473	2014.6666666666667	3
21488898_25858804_28258545	0.4920933148492279	2014.3333333333333	3
20563707_24904570_30184160	0.4920724057963203	2014.6666666666667	3
21074063_21488893_23625198	0.492025177342066	2011.3333333333333	3
21488898_23438382_30158932	0.49201414235840846	2014.0	3
21488898_22437870_26205340	0.4919275717155716	2012.6666666666667	3
21488898_23625198_28258545	0.4919157404347267	2013.6666666666667	3
23625198_28258545_30158932	0.49185369990599914	2016.0	3
21488898_26889818_30184160	0.49182672931158167	2015.3333333333333	3
16730267_22077831_26977780	0.49182636183015377	2011.0	3
23438382_23625198_28258545	0.4918090665329368	2014.3333333333333	3
16730267_21488898_24594636	0.4917789858770056	2010.3333333333333	3
22077831_24594636_30158932	0.4917756890819524	2014.3333333333333	3
22077831_26325034_30158932	0.49169336655557033	2014.6666666666667	3
21488898_23625198_25981611	0.49169114346957415	2013.6666666666667	3
23625198_24594636_25860605	0.49159849635782504	2014.0	3
24594636_29634946_30184160	0.4915569073314732	2017.0	3
20563707_21074063_23625198	0.49154608484248213	2011.3333333333333	3
22077831_23625198_25538704	0.4915381322394163	2012.6666666666667	3
21074063_22437870_23625198	0.49153129597163153	2011.6666666666667	3
16730267_22437870_26325034	0.49152557190192153	2011.0	3
23625198_26855028_26977780	0.49145450895793386	2015.0	3
22077831_26325034_30184160	0.49143444236360756	2015.0	3
21488898_23625198_26977780	0.4914300460611812	2013.3333333333333	3
16730267_22077831_25860605	0.4913685722658667	2010.6666666666667	3
23625198_25860605_30184160	0.4913606779483455	2015.6666666666667	3
22077831_25538704_25858804	0.49129429210891673	2013.3333333333333	3
21488898_25538704_26205340	0.491272337659759	2013.3333333333333	3
20563707_25981611_29139554	0.4912618819152808	2015.3333333333333	3
22077831_25981611_29634946	0.49125814420372205	2015.3333333333333	3
20563707_21488893_29139554	0.49120712955694495	2013.3333333333333	3
21074063_22077831_26205340	0.491103151361131	2012.0	3
16730267_21074063_30184160	0.49109082292035333	2011.6666666666667	3
16730267_22437870_25860605	0.49099889013180675	2011.0	3
22437870_25538704_29634946	0.4909502411112267	2014.6666666666667	3
23625198_24204168_25981611	0.49093408637189845	2014.3333333333333	3
22077831_24594636_26205340	0.49091363035331964	2013.3333333333333	3
21488893_23625198_25858804	0.4908940243810116	2013.0	3
20563707_26558876_26855028	0.49088897471359755	2014.3333333333333	3
16730267_25538704_26558876	0.49085109941194593	2012.0	3
21074063_23390376_23625198	0.49084766602321206	2012.0	3
21074063_29139554_30184160	0.4907882961886873	2015.6666666666667	3
22077831_24594636_29634946	0.49075876826777043	2014.3333333333333	3
23625198_24594636_27192563	0.4907465981936875	2014.3333333333333	3
20563707_22437870_26205340	0.4907422851479188	2012.6666666666667	3
23625198_26205340_26325034	0.4906946355689602	2014.3333333333333	3
16730267_20693841_25858804	0.4906340253333149	2010.3333333333333	3
23625198_24204168_26325034	0.49061916983186676	2013.6666666666667	3
21488898_23390376_29139554	0.4906172180614905	2014.0	3
23625198_25860605_26855028	0.4906166742335369	2014.6666666666667	3
16730267_26889818_29139554	0.4906027421568833	2013.3333333333333	3
16730267_24594636_25858804	0.49053075714479594	2011.6666666666667	3
21488893_22077831_30158932	0.4902615601365496	2013.3333333333333	3
16730267_26977780_27192563	0.49021214332108937	2012.6666666666667	3
23625198_25858804_26205340	0.49021067733086876	2014.3333333333333	3
23625198_24204168_26889818	0.4901655449616177	2014.0	3
22077831_24904570_30184160	0.49010533847386734	2014.6666666666667	3
16730267_26889818_27192563	0.49010226058344414	2012.6666666666667	3
23625198_26205340_28258545	0.49007012245398784	2015.0	3
21074063_26205340_26558876	0.4899602980885237	2013.6666666666667	3
26855028_30158932_30184160	0.48994196125872713	2017.6666666666667	3
23625198_25858804_26558876	0.48988112791811605	2014.6666666666667	3
16730267_24594636_26558876	0.4898408350916442	2012.0	3
16730267_23438382_30184160	0.4898373657287761	2012.6666666666667	3
21488893_21488898_24204168	0.48982835140700737	2011.6666666666667	3
23625198_29139554_30158932	0.48974546923447176	2016.3333333333333	3
20563707_25538704_26855028	0.48966988197812866	2013.6666666666667	3
22077831_29139554_29634946	0.4896521693201678	2015.6666666666667	3
21488893_22077831_28258545	0.48962962084312556	2013.0	3
20563707_22077831_27192563	0.48952947559400756	2012.6666666666667	3
21074063_22077831_29634946	0.48948779354994465	2013.0	3
22077831_23390376_30158932	0.4894328638156875	2014.0	3
21074063_25858804_29634946	0.4893928266252219	2014.3333333333333	3
23625198_25858804_25981611	0.48936133082928296	2015.0	3
16730267_24204168_29139554	0.48931375127629284	2012.3333333333333	3
21488898_23625198_30184160	0.4892418329675114	2014.3333333333333	3
22077831_26205340_26977780	0.48918986678872456	2014.0	3
23625198_25858804_26325034	0.4891871650636475	2014.3333333333333	3
23625198_25538704_30158932	0.4891820969028976	2015.0	3
23438382_23625198_26977780	0.4891549991917514	2014.0	3
23438382_26558876_30184160	0.4891431703581121	2016.0	3
21488898_28258545_29139554	0.48912204174800716	2015.3333333333333	3
23390376_23625198_29139554	0.4891133404344129	2014.6666666666667	3
20563707_28258545_29139554	0.48900750993986675	2015.3333333333333	3
23438382_23625198_24904570	0.48899691008265195	2013.3333333333333	3
21488898_23625198_24904570	0.48893500740449486	2012.6666666666667	3
16730267_20563707_28258545	0.48890232214174495	2011.3333333333333	3
16730267_21488893_25538704	0.48887910970904536	2010.3333333333333	3
16730267_23438382_26855028	0.4888438057327691	2011.6666666666667	3
23625198_28258545_30184160	0.4887288150928505	2016.3333333333333	3
21488893_22077831_26205340	0.48871474043896856	2012.3333333333333	3
23438382_23625198_30184160	0.48871443927028946	2015.0	3
20563707_25860605_30158932	0.48850486503727003	2014.6666666666667	3
20563707_21488893_27192563	0.488469256326355	2012.6666666666667	3
21488898_26889818_29634946	0.48845430019139985	2015.0	3
23625198_26205340_29139554	0.48828061877195356	2015.3333333333333	3
16730267_28258545_29634946	0.4882615960988505	2013.6666666666667	3
23625198_25981611_26558876	0.4882264496946736	2015.3333333333333	3
23625198_26558876_27192563	0.48816396975478954	2015.0	3
23625198_24204168_24594636	0.48809502929245113	2013.3333333333333	3
21488898_25858804_26855028	0.48806982741753846	2014.0	3
21488898_26558876_30184160	0.4880520729731894	2015.3333333333333	3
23625198_25538704_26558876	0.4880221143669843	2014.3333333333333	3
22077831_25538704_30158932	0.4879843146229066	2014.3333333333333	3
23438382_26205340_30158932	0.48791613764430464	2015.3333333333333	3
23625198_24594636_25538704	0.487789028271254	2013.6666666666667	3
23625198_26977780_30184160	0.48778702662568757	2016.0	3
23625198_24594636_26325034	0.48777338911248147	2014.0	3
23438382_26855028_27192563	0.4877250139471548	2015.0	3
16730267_22077831_24904570	0.4877085614276148	2010.3333333333333	3
23625198_24904570_26205340	0.4876882291381869	2014.0	3
21488893_26855028_30184160	0.4876839143499555	2015.3333333333333	3
21488898_23390376_26855028	0.4876566019699864	2013.3333333333333	3
21488898_25858804_30184160	0.4876459161635457	2015.0	3
16730267_21488893_24594636	0.48762324905248006	2010.3333333333333	3
20563707_23438382_26558876	0.48761637544023567	2013.3333333333333	3
23625198_24904570_26558876	0.48750547674886957	2014.3333333333333	3
23625198_26558876_26977780	0.48747864640259975	2015.0	3
21074063_21488898_30184160	0.48741600026146203	2013.3333333333333	3
20563707_21488898_22077831	0.4874020916668388	2011.0	3
23625198_26855028_28258545	0.48737228006933747	2015.3333333333333	3
22437870_27192563_29634946	0.4873590857842849	2015.3333333333333	3
26325034_26855028_30184160	0.48734948752856444	2016.6666666666667	3
21488898_26889818_29139554	0.48734412155259854	2015.0	3
16730267_24594636_30158932	0.48732191098353694	2012.6666666666667	3
23625198_25858804_29139554	0.4872537042076293	2015.3333333333333	3
21488898_24204168_29139554	0.48720021447313266	2014.0	3
21488893_23625198_26325034	0.4871965677204182	2013.0	3
27192563_29634946_30184160	0.487170868473574	2017.6666666666667	3
20693841_26558876_30184160	0.4871489768383159	2015.0	3
16730267_21074063_27192563	0.4870869688805875	2010.6666666666667	3
20563707_22437870_30184160	0.48699135174616626	2014.0	3
23625198_24904570_26855028	0.48693253488615706	2014.3333333333333	3
20563707_25538704_25858804	0.486904333208479	2013.3333333333333	3
20563707_24204168_29634946	0.4868938939056779	2014.0	3
21488898_25858804_29634946	0.4867705873594111	2014.6666666666667	3
21488893_23438382_29634946	0.4867224098524917	2014.0	3
25858804_29634946_30184160	0.4865834358921259	2017.3333333333333	3
21488893_23625198_24204168	0.4865760035694612	2012.3333333333333	3
24594636_26855028_30184160	0.4865728987663575	2016.3333333333333	3
23625198_26889818_28258545	0.4865637145156394	2015.3333333333333	3
20563707_25538704_30158932	0.4865575218070034	2014.3333333333333	3
20563707_27192563_30184160	0.48654254331087593	2015.3333333333333	3
20563707_26205340_26855028	0.48652033971079234	2014.0	3
21074063_23625198_27192563	0.48640330516482205	2013.0	3
20563707_22077831_28258545	0.48638202952864595	2013.0	3
16730267_21488898_26889818	0.4863813681900771	2011.0	3
23625198_25981611_26977780	0.4863029246039952	2015.3333333333333	3
26205340_26889818_27192563	0.48625504741116776	2015.6666666666667	3
21488893_21488898_28258545	0.48623663404961276	2013.0	3
22077831_22437870_26855028	0.4862212218260843	2013.0	3
21074063_30158932_30184160	0.4862183269812353	2015.6666666666667	3
24204168_26558876_30184160	0.48617850580168126	2016.0	3
16730267_22077831_24204168	0.4861269950350706	2010.0	3
23390376_26889818_30184160	0.48609316334111036	2016.0	3
23390376_23625198_24204168	0.4860493159042747	2013.0	3
23625198_25858804_28258545	0.4860106097669024	2015.0	3
21074063_25538704_26855028	0.48599190154536703	2013.3333333333333	3
20693841_23625198_26889818	0.4859855342457695	2013.0	3
23438382_26855028_30158932	0.4859199148295382	2015.6666666666667	3
23390376_25858804_30184160	0.48585548480678126	2015.6666666666667	3
16730267_20563707_21488898	0.48571317142111375	2009.3333333333333	3
21074063_23390376_30158932	0.48566784690784537	2013.6666666666667	3
16730267_21488893_25860605	0.4856539747300965	2010.6666666666667	3
23625198_25981611_29139554	0.48555335619643564	2016.0	3
22077831_24594636_29139554	0.4854858914255473	2014.3333333333333	3
21074063_22437870_26558876	0.48542191835197956	2012.6666666666667	3
21488898_24594636_29634946	0.48540092026111764	2014.3333333333333	3
20563707_24594636_26205340	0.48539179750676015	2013.3333333333333	3
21074063_21488893_26205340	0.4853885383664639	2012.0	3
16730267_21488898_23390376	0.48533818731100686	2010.0	3
16730267_21488893_24904570	0.4852711565186831	2010.3333333333333	3
20693841_21488898_23625198	0.4852638146814773	2011.3333333333333	3
22077831_25858804_26855028	0.485135164944924	2014.0	3
21074063_21488898_22437870	0.48510535761560886	2011.0	3
20563707_26977780_29634946	0.4850770296835052	2015.0	3
20563707_21488893_28258545	0.4850758782298963	2013.0	3
20563707_25981611_26558876	0.48505232986839214	2014.6666666666667	3
23625198_25858804_26977780	0.48495501665355045	2014.6666666666667	3
21488898_22077831_30184160	0.48493862482012023	2013.6666666666667	3
16730267_21488893_23390376	0.48492602105949006	2010.0	3
22437870_23625198_28258545	0.48491837566645035	2014.0	3
20563707_24594636_29634946	0.48491158980723037	2014.3333333333333	3
22077831_22437870_28258545	0.4849071216593132	2013.3333333333333	3
16730267_22437870_28258545	0.48488518864114	2011.6666666666667	3
23625198_25538704_26889818	0.4848570562320623	2014.3333333333333	3
16730267_26889818_30158932	0.4848048858269181	2013.3333333333333	3
20563707_26325034_30184160	0.48473209714940735	2015.0	3
16730267_23390376_27192563	0.48471857519278844	2011.6666666666667	3
20563707_26325034_30158932	0.48470476718543637	2014.6666666666667	3
21074063_25858804_27192563	0.4846827183444345	2013.6666666666667	3
20563707_21488893_25981611	0.48467561956428146	2013.0	3
16730267_22437870_30158932	0.48466280807987394	2012.0	3
21488898_29139554_29634946	0.4846197791326133	2015.6666666666667	3
23625198_24904570_26889818	0.48461651605331635	2014.3333333333333	3
21074063_27192563_29139554	0.4846149107114491	2014.6666666666667	3
20563707_24204168_30184160	0.48450306637725776	2014.3333333333333	3
20693841_21488898_29634946	0.484500242631529	2013.0	3
23625198_26855028_29139554	0.48446972230348107	2015.6666666666667	3
21488893_21488898_22077831	0.4844500362817719	2011.0	3
21074063_21488898_26325034	0.4844310679719487	2012.0	3
16730267_21488893_26889818	0.4844304689265162	2011.0	3
20563707_23625198_25538704	0.48425809825416255	2012.6666666666667	3
21074063_22077831_29139554	0.4842149167077215	2013.0	3
20693841_23625198_24904570	0.4842128548784838	2012.3333333333333	3
22077831_24594636_26855028	0.4842102542017306	2013.6666666666667	3
26855028_27192563_30158932	0.4841970701273419	2016.6666666666667	3
21074063_25981611_30184160	0.48419606440199475	2015.3333333333333	3
20693841_21488898_29139554	0.4841414541097494	2013.0	3
20563707_23390376_30158932	0.48412084467150196	2014.0	3
21074063_21488893_26855028	0.48404753688131497	2012.3333333333333	3
20563707_23390376_26558876	0.4840170015589675	2013.3333333333333	3
22077831_25981611_29139554	0.4840157447607913	2015.3333333333333	3
23625198_24204168_28258545	0.4839935141393319	2014.3333333333333	3
21488898_26855028_29139554	0.4839931588440529	2015.0	3
20563707_26889818_30184160	0.4839763963988727	2015.3333333333333	3
16730267_21074063_21488898	0.48395696823559187	2009.0	3
21488898_23390376_25858804	0.4839196014682427	2013.0	3
20693841_23625198_26325034	0.4839157903013209	2012.6666666666667	3
21074063_25858804_30158932	0.48390826614824933	2014.3333333333333	3
20563707_22077831_25981611	0.48381429485143196	2013.0	3
23625198_25981611_26325034	0.4837849488007716	2015.0	3
22077831_25858804_26977780	0.4837840862912839	2014.0	3
20563707_26325034_29634946	0.48377398511010855	2014.6666666666667	3
21488893_24204168_29634946	0.4837733585871958	2014.0	3
21488893_26889818_29634946	0.4837662841715596	2015.0	3
16730267_25858804_26889818	0.48373796821532916	2012.3333333333333	3
22437870_23625198_30184160	0.48372866883659404	2014.6666666666667	3
20693841_23625198_30184160	0.4836717257765466	2014.0	3
20563707_28258545_30158932	0.4836708579354752	2015.3333333333333	3
20563707_26205340_29139554	0.48365528556800474	2014.6666666666667	3
20563707_21488893_25858804	0.4836352353660243	2012.3333333333333	3
23625198_29634946	0.48360155122409554	2015.5	2
20563707_24204168_30158932	0.48352749143070445	2014.0	3
22077831_23438382_30158932	0.48352513648101475	2014.0	3
23625198_25538704_25858804	0.48344625062010793	2014.0	3
20693841_23625198_25860605	0.4833603882286365	2012.6666666666667	3
23625198_24904570_25858804	0.48327008501861335	2014.0	3
16730267_21488893_25981611	0.4832221677093552	2011.3333333333333	3
16730267_26325034_26558876	0.483199997443099	2012.3333333333333	3
21488898_29634946_30158932	0.4831840307972227	2015.6666666666667	3
20563707_25981611_26855028	0.4831695742964379	2014.6666666666667	3
21488893_25538704_29634946	0.4831662020256906	2014.3333333333333	3
22077831_26977780_29139554	0.4831308996941546	2015.0	3
21074063_29139554_29634946	0.48307683764477016	2015.3333333333333	3
22077831_26855028_29139554	0.4830664951797601	2015.0	3
21488898_24904570_30158932	0.4829955851183117	2014.3333333333333	3
16730267_26558876_26977780	0.48299059537968764	2012.6666666666667	3
16730267_21488893_23438382	0.4829455315674106	2010.0	3
24204168_26205340_30184160	0.4829042639945072	2015.6666666666667	3
20563707_21488898_22437870	0.48285281815412495	2011.3333333333333	3
20563707_26855028_29634946	0.4828168875108345	2015.0	3
22077831_27192563_30184160	0.48277431204693194	2015.3333333333333	3
21488898_25538704_26855028	0.48274999544998154	2013.6666666666667	3
23390376_26205340_30184160	0.48273523624381903	2015.6666666666667	3
22077831_26977780_29634946	0.4826348276734972	2015.0	3
23625198_27192563_30158932	0.48258758773802257	2015.6666666666667	3
22077831_26558876_30158932	0.4825395668526849	2015.0	3
21074063_25538704_29139554	0.48253020795734	2014.0	3
23625198_26325034_26977780	0.48251522683948517	2014.6666666666667	3
21074063_26558876_29634946	0.48249301296041264	2014.6666666666667	3
22437870_23438382_23625198	0.48249083368605494	2012.6666666666667	3
20563707_26205340_26977780	0.48243174526938565	2014.0	3
23438382_26205340_30184160	0.4824275204389184	2015.6666666666667	3
16730267_20563707_25981611	0.48234113959784886	2011.3333333333333	3
21074063_26205340_29634946	0.4823288920982535	2014.3333333333333	3
23625198_25858804_27192563	0.48222398612375644	2014.6666666666667	3
21488898_28258545_30184160	0.4821913323148353	2015.6666666666667	3
25538704_26855028_30158932	0.48207589669008943	2016.0	3
16730267_20563707_24904570	0.48207349620863554	2010.3333333333333	3
20563707_23390376_29139554	0.48177078033134574	2014.0	3
16730267_21074063_21488893	0.4816947696386716	2009.0	3
21488893_23438382_23625198	0.48169164848894347	2012.3333333333333	3
26325034_29634946_30184160	0.48168672013097996	2017.3333333333333	3
23390376_26558876_30184160	0.4816390116742703	2016.0	3
21488893_25538704_26855028	0.48163397678175657	2013.6666666666667	3
21488898_26325034_30158932	0.4816166777116042	2014.6666666666667	3
20563707_25858804_28258545	0.4816075718056287	2014.3333333333333	3
21488893_22077831_30184160	0.48157631010232244	2013.6666666666667	3
21074063_25538704_25858804	0.48145298660353886	2013.0	3
16730267_24204168_26855028	0.48139753674478036	2011.6666666666667	3
16730267_22077831_23390376	0.4813262491227152	2010.0	3
22077831_26325034_29634946	0.48130260671627006	2014.6666666666667	3
21488893_22077831_26889818	0.4812923245983885	2012.6666666666667	3
23625198_26558876_28258545	0.4812775124843416	2015.3333333333333	3
16730267_25858804_25981611	0.4812449781794023	2012.6666666666667	3
21488898_26855028_27192563	0.48121493389665754	2014.3333333333333	3
21488893_23625198_29139554	0.48119527339399837	2014.0	3
20693841_21488898_26855028	0.4811808380182453	2012.3333333333333	3
22077831_26205340_26855028	0.4811718895975089	2014.0	3
20693841_23625198_25981611	0.48113638965782046	2013.3333333333333	3
23625198_26325034_28258545	0.4810604133068959	2015.0	3
20563707_22437870_26855028	0.4810544109100627	2013.0	3
20563707_21488898_25981611	0.48103692055320013	2013.0	3
21488898_23390376_23625198	0.4810341486898067	2012.3333333333333	3
20563707_24594636_30184160	0.4810294431215582	2014.6666666666667	3
20563707_22437870_30158932	0.4809921884424631	2013.6666666666667	3
22437870_24204168_29634946	0.4808813949608347	2014.3333333333333	3
22077831_27192563_28258545	0.48080433028866204	2014.6666666666667	3
16730267_20693841_30158932	0.4806904551349337	2011.3333333333333	3
24204168_30158932_30184160	0.48061962109020256	2016.6666666666667	3
21488898_28258545_30158932	0.480595418121911	2015.3333333333333	3
21488898_22437870_24204168	0.48057439695513143	2012.0	3
21488898_22437870_28258545	0.4805113046234687	2013.3333333333333	3
21074063_23625198_24204168	0.48050501575151017	2012.0	3
23625198_24204168_27192563	0.4804543603430928	2014.0	3
21488898_24204168_30184160	0.4804393162217612	2014.3333333333333	3
23390376_26889818_30158932	0.48038203396758256	2015.6666666666667	3
20563707_24594636_26558876	0.48037157910199546	2013.6666666666667	3
20563707_25860605_27192563	0.4803510898122012	2014.0	3
21488898_22437870_26558876	0.4803127470642239	2013.0	3
21488898_23625198_25860605	0.4802494817869842	2013.0	3
21488898_26325034_26855028	0.480159164030892	2014.0	3
16730267_25860605_26205340	0.48009660940549337	2012.0	3
21074063_25981611_26205340	0.4800887090316577	2014.0	3
16730267_26977780_30158932	0.4800464895954002	2013.3333333333333	3
21488898_24904570_26205340	0.47996381081330564	2013.3333333333333	3
26205340_26889818_30184160	0.47987253293419335	2016.6666666666667	3
24204168_26855028_27192563	0.479850990716605	2015.0	3
21074063_21488893_30158932	0.47984237811331	2013.0	3
21488898_23390376_26889818	0.47983060718402953	2013.3333333333333	3
22077831_24204168_30158932	0.47978841318652893	2014.0	3
23625198_24904570_30184160	0.47970168577157957	2015.3333333333333	3
20563707_21488898_24904570	0.47970138620129676	2012.0	3
16730267_20693841_26855028	0.47965565075323024	2010.6666666666667	3
23625198_25860605_26205340	0.47960810160496536	2014.3333333333333	3
22077831_23390376_26205340	0.4795228818740474	2013.0	3
16730267_22437870_24204168	0.4794453498387636	2010.3333333333333	3
20563707_23438382_29634946	0.4794092298777298	2014.0	3
16730267_26558876_28258545	0.4793844595110351	2013.0	3
20693841_23625198_28258545	0.47935820190921485	2013.3333333333333	3
21488898_23390376_30158932	0.47931151699309393	2014.0	3
20563707_24204168_26205340	0.4793089281875174	2013.0	3
21488893_21488898_26558876	0.4792322956573364	2012.6666666666667	3
23625198_24904570_26977780	0.47921126167129824	2014.3333333333333	3
20563707_23390376_30184160	0.4792069604968151	2014.3333333333333	3
20693841_23625198_24204168	0.47918935912426497	2012.0	3
21074063_21488898_25981611	0.479160923484276	2012.6666666666667	3
20563707_26558876_28258545	0.4791556033281175	2014.6666666666667	3
20563707_24904570_26558876	0.4791188933732105	2013.6666666666667	3
20563707_21074063_29634946	0.4790649748480048	2013.0	3
21488898_22077831_26977780	0.4790481491760156	2012.6666666666667	3
20563707_24904570_29634946	0.4789518152764981	2014.3333333333333	3
20563707_26977780_30184160	0.4788775478303623	2015.3333333333333	3
21488893_21488898_23625198	0.4788683451031283	2011.6666666666667	3
20693841_26205340_30184160	0.4788014770165218	2014.6666666666667	3
21488898_24204168_26977780	0.47877707869705216	2013.3333333333333	3
26558876_26889818_30184160	0.47877406452185084	2017.0	3
23390376_23625198_25981611	0.47867562166295496	2014.3333333333333	3
20563707_21488898_26325034	0.47848821857807483	2012.3333333333333	3
21488893_21488898_26325034	0.4784779196847763	2012.3333333333333	3
23625198_24594636_24904570	0.47839524820910867	2013.6666666666667	3
25538704_26205340_26855028	0.4783871776624035	2015.0	3
22077831_23390376_29139554	0.47833338216746113	2014.0	3
24204168_27192563_29634946	0.4783304633301636	2015.6666666666667	3
23625198_25538704_26325034	0.47820504788618334	2014.0	3
16730267_25860605_29139554	0.47819552364387796	2013.0	3
20563707_22437870_28258545	0.4781702291438298	2013.3333333333333	3
21074063_25858804_26558876	0.47815192537347756	2013.6666666666667	3
21488898_22437870_23625198	0.4781174681822314	2012.0	3
21488898_22077831_25981611	0.47806464592517134	2013.0	3
21488898_22077831_26558876	0.47799968752764804	2012.6666666666667	3
22077831_25981611_26205340	0.47798486734729106	2014.3333333333333	3
16730267_23625198	0.47797829126727037	2009.5	2
22077831_22437870_30158932	0.47797294551683295	2013.6666666666667	3
16730267_20563707_26325034	0.4779559030636412	2010.6666666666667	3
16730267_26558876_26889818	0.4779499709099068	2012.6666666666667	3
20563707_21074063_26558876	0.477885497176809	2012.3333333333333	3
20693841_21488898_25858804	0.4778422119819794	2012.0	3
22077831_26855028_29634946	0.4777937830115315	2015.0	3
23625198_24204168_25860605	0.47776439457441217	2013.6666666666667	3
20563707_27192563_28258545	0.47775298623399265	2014.6666666666667	3
16730267_22437870_26977780	0.4776969443705056	2011.3333333333333	3
23438382_23625198_27192563	0.4776491610889262	2014.0	3
24204168_26205340_27192563	0.47761647552904235	2014.6666666666667	3
21488893_23625198_25981611	0.4776059127801246	2013.6666666666667	3
25538704_26205340_26889818	0.4775421782761867	2015.0	3
21074063_26558876_29139554	0.47750517614275634	2014.6666666666667	3
23390376_23625198_25860605	0.4774572943145654	2013.6666666666667	3
16730267_22077831_25538704	0.4773742755967703	2010.3333333333333	3
23625198_26325034_29139554	0.4773732881943683	2015.3333333333333	3
21488893_26889818_30184160	0.4773170489533573	2015.3333333333333	3
21488893_22077831_29139554	0.477273063895742	2013.3333333333333	3
20563707_24204168_26558876	0.47727258499455655	2013.3333333333333	3
20563707_21488898_27192563	0.4771837979930757	2012.6666666666667	3
22077831_28258545_29634946	0.4771115836611965	2015.3333333333333	3
23390376_23625198_24904570	0.4771017344106927	2013.3333333333333	3
21488893_23625198_30184160	0.4770681736769707	2014.3333333333333	3
23390376_26855028_30158932	0.47705573609304547	2015.6666666666667	3
22077831_26855028_28258545	0.47704830004572524	2014.6666666666667	3
23625198_26325034_27192563	0.4770436434048228	2014.6666666666667	3
21488898_22437870_26889818	0.4770211161722206	2013.0	3
23625198_25858804_25860605	0.4769865448550789	2014.3333333333333	3
21488898_29139554_30184160	0.476955129368135	2016.0	3
22077831_22437870_30184160	0.47685381091851015	2014.0	3
23438382_23625198_24204168	0.4767963307870737	2013.0	3
22437870_23390376_23625198	0.4767576824516207	2012.6666666666667	3
21488898_26558876_30158932	0.47655689168360144	2015.0	3
21074063_25538704_26558876	0.4764914160372472	2013.3333333333333	3
22077831_23390376_25858804	0.4764474487136373	2013.0	3
21074063_21488893_30184160	0.476435822649144	2013.3333333333333	3
16730267_25860605_26558876	0.4764070196747389	2012.3333333333333	3
20563707_21488893_25538704	0.476366838982954	2012.0	3
22077831_23390376_26855028	0.47631238730762654	2013.3333333333333	3
16730267_20563707_22437870	0.4762704058931873	2009.6666666666667	3
16730267_20563707_26977780	0.4762640367346261	2011.0	3
16730267_24904570_26558876	0.47620284341319674	2012.0	3
21488898_22077831_24594636	0.47620266837993863	2012.0	3
16730267_23390376_26325034	0.4761748012441767	2011.3333333333333	3
20563707_23390376_26205340	0.4761228143284901	2013.0	3
21074063_25538704_30158932	0.47609545235627804	2014.0	3
21488898_22077831_26889818	0.47607265895730855	2012.6666666666667	3
23625198_25981611_28258545	0.4760678350810301	2015.6666666666667	3
21488898_24594636_26855028	0.4760648634436062	2013.6666666666667	3
21488898_26205340_29634946	0.47604055630539277	2014.6666666666667	3
21074063_23390376_26558876	0.4760383346519834	2013.0	3
23438382_26558876_30158932	0.4760289068054754	2015.6666666666667	3
26558876_26855028_30184160	0.47602160844859653	2017.0	3
22077831_26889818_27192563	0.47594953328661826	2014.3333333333333	3
22077831_23390376_29634946	0.4759301182696874	2014.0	3
20563707_24904570_27192563	0.4758432671955126	2013.6666666666667	3
21488898_22077831_22437870	0.47582895841497536	2011.3333333333333	3
21488898_24594636_29139554	0.47580795903391965	2014.3333333333333	3
20563707_21488898_26977780	0.475796073391529	2012.6666666666667	3
16730267_20563707_25860605	0.47579598047218374	2010.6666666666667	3
20563707_21488893_26325034	0.47570915348805093	2012.3333333333333	3
21074063_22077831_30184160	0.47570686071829704	2013.3333333333333	3
23625198_25538704_29139554	0.4756663007311295	2015.0	3
21488898_24204168_26558876	0.4756520827227643	2013.3333333333333	3
20563707_26558876_26889818	0.47562369047453124	2014.3333333333333	3
21488898_30158932_30184160	0.4755807699142425	2016.0	3
22437870_26855028_27192563	0.47549011122445445	2014.6666666666667	3
21488898_24904570_29634946	0.47540138756156214	2014.3333333333333	3
20563707_21488898_24204168	0.47538430689402716	2011.6666666666667	3
23438382_26205340_27192563	0.47536314626121906	2014.6666666666667	3
21488893_22077831_26558876	0.47535649179325107	2012.6666666666667	3
16730267_24904570_26855028	0.47535367572040316	2012.0	3
23390376_23625198_26977780	0.47520976037358376	2014.0	3
16730267_21488898_23438382	0.475207294585173	2010.0	3
21488893_21488898_23438382	0.4752009372719533	2011.6666666666667	3
20563707_26558876_26977780	0.47505870937372424	2014.3333333333333	3
20563707_26205340_26889818	0.4749772198693448	2014.0	3
24204168_25858804_30184160	0.4749642754606733	2015.6666666666667	3
22437870_23625198_25860605	0.4749368517632886	2013.3333333333333	3
20693841_22077831_30158932	0.47492313790061	2013.0	3
26855028_26889818_30184160	0.4748954797616355	2017.0	3
21074063_26325034_30158932	0.474870554444615	2014.3333333333333	3
21488898_26205340_29139554	0.47484623421600414	2014.6666666666667	3
21074063_21488898_23390376	0.4746735215712217	2011.3333333333333	3
16730267_20693841_26558876	0.47464244978068615	2010.6666666666667	3
20563707_23438382_26205340	0.474639897625741	2013.0	3
22437870_23438382_29634946	0.47461458002954865	2014.3333333333333	3
21074063_25981611_26855028	0.47460042145182374	2014.3333333333333	3
23438382_29634946_30158932	0.474599368427408	2016.3333333333333	3
21488898_22077831_26325034	0.47459547433016736	2012.3333333333333	3
24904570_29634946_30184160	0.4745590382713759	2017.0	3
16730267_25981611_26558876	0.47455293443758834	2013.0	3
16730267_23438382_27192563	0.4745241752902257	2011.6666666666667	3
26977780_29634946_30184160	0.47450549947029474	2017.6666666666667	3
26889818_27192563_30158932	0.4744101947890955	2016.6666666666667	3
29634946_30158932_30184160	0.47433703688862977	2018.3333333333333	3
21488898_26205340_26325034	0.4742927622012826	2013.6666666666667	3
21488898_24594636_30158932	0.47427063705945266	2014.3333333333333	3
23625198_24204168_24904570	0.47426829885560673	2013.3333333333333	3
23625198_26558876_29139554	0.4742649881489918	2015.6666666666667	3
26889818_30158932_30184160	0.47419861511886324	2017.6666666666667	3
23625198_24204168_25538704	0.47416409846408264	2013.3333333333333	3
20693841_25858804_30184160	0.47415703081984145	2014.6666666666667	3
23390376_29139554_30184160	0.4740640164672553	2016.6666666666667	3
21488898_24594636_26558876	0.474048214291385	2013.6666666666667	3
21488898_24594636_30184160	0.4740286927449572	2014.6666666666667	3
22437870_23625198_26977780	0.47402421981917364	2013.6666666666667	3
24204168_27192563_30158932	0.47402185847751427	2015.6666666666667	3
20693841_29139554_30184160	0.47401739010008215	2015.6666666666667	3
22437870_25538704_26855028	0.47397622633524433	2014.0	3
21488893_22077831_25858804	0.4739399432485109	2012.3333333333333	3
21074063_26325034_29634946	0.47393977236928714	2014.3333333333333	3
21074063_26205340_28258545	0.47391629263606894	2014.0	3
21488898_26558876_26889818	0.4738835330925988	2014.3333333333333	3
23625198_26977780_28258545	0.47384584216995856	2015.3333333333333	3
21074063_22077831_25858804	0.4738450304705805	2012.0	3
20563707_28258545_29634946	0.4738034132967401	2015.3333333333333	3
21488898_26325034_29634946	0.47377636309124516	2014.6666666666667	3
21488893_23438382_26855028	0.4737748688234993	2013.3333333333333	3
21488898_25538704_29634946	0.47373995337845565	2014.3333333333333	3
26205340_30158932_30184160	0.4737031363612765	2017.3333333333333	3
21488893_21488898_24594636	0.47369707471352035	2012.0	3
21488898_26325034_30184160	0.4736281330834695	2015.0	3
21488898_25858804_30158932	0.47361469698269526	2014.6666666666667	3
16730267_25981611_27192563	0.4735847052299762	2013.0	3
20563707_26855028_29139554	0.47350634230363237	2015.0	3
22077831_26205340_29139554	0.47346732902812005	2014.6666666666667	3
21488898_24204168_28258545	0.4734413792476605	2013.6666666666667	3
21488898_23390376_29634946	0.47333918032057126	2014.0	3
21074063_21488898_27192563	0.4732969896599079	2012.3333333333333	3
21074063_23438382_23625198	0.4732619554735227	2012.0	3
21074063_23390376_26205340	0.4732540861200344	2012.6666666666667	3
16730267_21074063_28258545	0.47318787573003035	2011.0	3
25538704_26205340_30158932	0.47318712503159416	2015.6666666666667	3
20693841_23625198_26977780	0.47312596145204244	2013.0	3
16730267_23390376_24904570	0.47308791894535746	2011.0	3
21488898_25981611_26855028	0.4730061344373046	2014.6666666666667	3
25858804_28258545_30184160	0.47294958562523964	2017.0	3
25538704_26558876_30184160	0.47290658084995135	2016.3333333333333	3
23625198_24904570_26325034	0.4728420244731613	2014.0	3
20693841_21488898_30158932	0.47283575304135267	2013.0	3
22077831_23438382_29139554	0.4727895815585849	2014.0	3
23438382_27192563_29634946	0.4727763024572699	2015.6666666666667	3
16730267_24904570_26977780	0.4727503331766793	2012.0	3
16730267_26855028_28258545	0.4727186492855559	2013.0	3
21488893_21488898_26205340	0.47268321357223575	2012.3333333333333	3
21488898_26977780_29634946	0.4726713462509703	2015.0	3
16730267_22437870_23390376	0.4726679362517539	2010.3333333333333	3
16730267_22437870_24904570	0.47264278477430854	2010.6666666666667	3
21488898_23438382_28258545	0.4726336607286905	2013.6666666666667	3
20563707_21488893_25860605	0.4726266852743954	2012.3333333333333	3
23438382_25538704_26855028	0.472616565199404	2014.3333333333333	3
21074063_21488893_27192563	0.4726135903164192	2012.3333333333333	3
23390376_30158932_30184160	0.4725875578903249	2016.6666666666667	3
21074063_22437870_26855028	0.47258645024390156	2012.6666666666667	3
21488898_24904570_25858804	0.4725534426734249	2013.3333333333333	3
21488898_26205340_26977780	0.47252363812394677	2014.0	3
21074063_23625198_25538704	0.4724588957066297	2012.3333333333333	3
20563707_21488893_24204168	0.47245368979776114	2011.6666666666667	3
20693841_21074063_23625198	0.4724034326325972	2011.0	3
20563707_26889818_30158932	0.4723529277673518	2015.0	3
20563707_21488898_25860605	0.4723171650028296	2012.3333333333333	3
23390376_23625198_30184160	0.4723105862267049	2015.0	3
21488893_26855028_27192563	0.47226747440375766	2014.3333333333333	3
23625198_25981611_27192563	0.472250975272781	2015.3333333333333	3
20563707_23390376_29634946	0.4722047051101496	2014.0	3
26205340_26855028_27192563	0.47220329610140055	2015.6666666666667	3
26855028_29139554_30184160	0.4721947166047288	2017.6666666666667	3
21074063_22437870_26205340	0.4721939474505397	2012.3333333333333	3
20693841_30158932_30184160	0.4721770047973551	2015.6666666666667	3
22077831_24594636_25858804	0.47215550209093726	2013.3333333333333	3
22077831_25858804_25981611	0.47215346920671813	2014.3333333333333	3
22077831_26325034_26855028	0.4721295950071639	2014.0	3
21074063_26558876_26855028	0.47209042322993744	2014.0	3
16730267_26325034_28258545	0.4720874835827541	2012.6666666666667	3
21488898_23625198_25538704	0.4720660598040508	2012.6666666666667	3
21074063_23390376_29139554	0.4720645864134482	2013.6666666666667	3
21488898_25538704_29139554	0.4720400489521436	2014.3333333333333	3
24204168_26205340_30158932	0.47203333776033096	2015.3333333333333	3
21074063_23390376_29634946	0.4720241803355794	2013.6666666666667	3
23390376_25538704_26205340	0.47198869586016085	2014.0	3
22077831_26558876_27192563	0.47187487200195455	2014.3333333333333	3
21074063_28258545_30184160	0.47184468504026106	2015.3333333333333	3
21488893_23438382_26558876	0.471838507063806	2013.3333333333333	3
21074063_25860605_30184160	0.4718264568354053	2014.6666666666667	3
23625198_26977780_30158932	0.4717979266623484	2015.6666666666667	3
26205340_26855028_30184160	0.4717772524260436	2016.6666666666667	3
25538704_26205340_30184160	0.47172782637218064	2016.0	3
22077831_26205340_29634946	0.4717116388507894	2014.6666666666667	3
21488893_23625198_28258545	0.4717097522785928	2013.6666666666667	3
22437870_23625198_24904570	0.4717062067409582	2013.0	3
22077831_26325034_29139554	0.4716627921467094	2014.6666666666667	3
21074063_21488893_25858804	0.47165944244125935	2012.0	3
16730267_22437870_25858804	0.4716338555932818	2011.0	3
25858804_26855028_30184160	0.47157966426782305	2016.6666666666667	3
21488898_25981611_26205340	0.4715627617963935	2014.3333333333333	3
21488898_22077831_24904570	0.47153858397023585	2012.0	3
20563707_21074063_26205340	0.47148000912984434	2012.0	3
21074063_26205340_26855028	0.471448698788844	2013.6666666666667	3
21074063_22437870_30158932	0.4714000303411299	2013.3333333333333	3
22437870_26205340_27192563	0.4713595202045116	2014.3333333333333	3
24594636_25538704_26205340	0.4712956251351658	2014.3333333333333	3
22077831_24594636_27192563	0.4712863879390615	2013.6666666666667	3
21074063_22077831_26558876	0.47125825293086887	2012.3333333333333	3
20563707_22437870_27192563	0.4712340484060677	2013.0	3
26889818_27192563_29634946	0.47116503845448826	2016.6666666666667	3
23625198_24904570_25981611	0.4711206172601345	2014.6666666666667	3
20563707_21488898_26889818	0.47107588054485333	2012.6666666666667	3
20693841_21488898_30184160	0.4710751874832927	2013.3333333333333	3
23390376_26205340_30158932	0.47101670501519355	2015.3333333333333	3
21488893_22077831_24594636	0.47100055112998473	2012.0	3
22077831_24204168_30184160	0.4709965469038444	2014.3333333333333	3
24204168_25538704_29634946	0.4708598588729544	2015.0	3
21488898_25858804_26205340	0.4708233880967292	2013.6666666666667	3
22437870_24204168_30184160	0.4708083702599635	2014.6666666666667	3
21488893_22077831_27192563	0.4708062303618011	2012.6666666666667	3
16730267_25860605_26855028	0.47071814657608035	2012.3333333333333	3
24594636_26558876_30184160	0.47068733557910364	2016.3333333333333	3
26205340_29634946_30184160	0.47065650169382217	2017.3333333333333	3
22077831_22437870_26558876	0.4706339926094388	2013.0	3
23390376_25538704_29139554	0.4706142199854759	2015.0	3
25860605_26855028_30184160	0.47048539940182077	2016.6666666666667	3
21074063_26855028_29634946	0.4704334500227716	2014.6666666666667	3
26205340_28258545_30184160	0.47042133983057927	2017.0	3
20693841_21488898_26558876	0.47041795275707154	2012.3333333333333	3
22077831_23438382_26855028	0.47040465997295366	2013.3333333333333	3
16730267_24204168_26977780	0.47037086857742366	2011.6666666666667	3
16730267_25981611_26977780	0.47034739787048624	2013.0	3
23625198_25860605_26325034	0.47033153142491113	2014.3333333333333	3
20563707_26205340_26325034	0.4703054147786963	2013.6666666666667	3
21074063_26325034_30184160	0.47029356602580763	2014.6666666666667	3
21488898_25858804_26977780	0.4702448415379013	2014.0	3
21488893_22077831_26325034	0.4701929033928077	2012.3333333333333	3
22077831_26205340_26325034	0.47013105294305274	2013.6666666666667	3
24204168_25981611_29634946	0.4701161421350552	2016.0	3
24204168_25538704_26205340	0.4700924208155867	2014.0	3
21488893_23390376_26855028	0.4700872559613177	2013.3333333333333	3
23625198_24904570_29139554	0.47001033817868887	2015.0	3
21074063_29139554_30158932	0.4699530624083097	2015.3333333333333	3
20693841_21488893_29634946	0.46994453079029824	2013.0	3
22077831_26977780_30158932	0.4698790254209609	2015.0	3
21488893_23625198_24904570	0.4698749632963386	2012.6666666666667	3
22077831_23390376_30184160	0.46984677708363803	2014.3333333333333	3
16730267_25538704_25860605	0.4698408060462994	2011.6666666666667	3
26325034_26558876_30184160	0.469823945727792	2016.6666666666667	3
20693841_22437870_23625198	0.4697955924050093	2011.6666666666667	3
22437870_26205340_30184160	0.4697950571332413	2015.3333333333333	3
16730267_22077831_23438382	0.46978702134809963	2010.0	3
20563707_23438382_30158932	0.46976485403203333	2014.0	3
22077831_26205340_26889818	0.46974573271406933	2014.0	3
23390376_23438382_23625198	0.469720919369737	2013.0	3
26558876_28258545_30184160	0.4696807277926146	2017.3333333333333	3
20563707_22077831_22437870	0.469609955278645	2011.3333333333333	3
22077831_25860605_30158932	0.4695828406059035	2014.6666666666667	3
20563707_20693841_23625198	0.4695761958276217	2011.3333333333333	3
21488893_23625198_25860605	0.4695392272741509	2013.0	3
21488893_24204168_30184160	0.4695092312774472	2014.3333333333333	3
26889818_27192563_30184160	0.4694897691493553	2017.0	3
21488893_26889818_27192563	0.4694777398460535	2014.3333333333333	3
23438382_25858804_30184160	0.46945909594963364	2015.6666666666667	3
21488898_26855028_29634946	0.4694561144133791	2015.0	3
23438382_25538704_26205340	0.469430726356821	2014.0	3
22077831_26325034_27192563	0.46939423653161017	2014.0	3
28258545_29634946_30184160	0.46931590605879364	2018.0	3
20563707_25858804_25981611	0.46929551342133496	2014.3333333333333	3
20563707_22077831_26325034	0.46925121670701575	2012.3333333333333	3
22077831_25860605_30184160	0.46921730016548313	2015.0	3
25538704_26855028_29139554	0.4692042304860888	2016.0	3
20563707_26889818_29634946	0.46914900436356	2015.0	3
20563707_21488893_26977780	0.46914189144954527	2012.6666666666667	3
21074063_25981611_29139554	0.4691125548141003	2015.0	3
22437870_25538704_26205340	0.46908948891008334	2013.6666666666667	3
21488898_26205340_27192563	0.4690678646826692	2014.0	3
22077831_23438382_26205340	0.46906526557472267	2013.0	3
23625198_25860605_26977780	0.4690384120053591	2014.6666666666667	3
29139554_29634946_30184160	0.46900823971681604	2018.3333333333333	3
26205340_26889818_30158932	0.46897838919046986	2016.3333333333333	3
23625198_25538704_30184160	0.46891381312157093	2015.3333333333333	3
21488893_21488898_25858804	0.4688616043976393	2012.3333333333333	3
23625198_25860605_26558876	0.468846178606065	2014.6666666666667	3
21074063_21488893_25981611	0.468773804532455	2012.6666666666667	3
16730267_23390376_26977780	0.46872277147242414	2011.6666666666667	3
20563707_22437870_29139554	0.46870528588748156	2013.6666666666667	3
16730267_23390376_26889818	0.46867530983393285	2011.6666666666667	3
16730267_23390376_24204168	0.46866000698461396	2010.6666666666667	3
21488898_24594636_25858804	0.46861000739107883	2013.3333333333333	3
20563707_21488893_26889818	0.46859494182970746	2012.6666666666667	3
21488898_25981611_30158932	0.4685723015508841	2015.3333333333333	3
23438382_27192563_30158932	0.4685612761800388	2015.6666666666667	3
16730267_21074063_26325034	0.4685524944308106	2010.3333333333333	3
22077831_25858804_26889818	0.46854687338244155	2014.0	3
21074063_23390376_25858804	0.46849477032015263	2012.6666666666667	3
21074063_22437870_30184160	0.46846661036213333	2013.6666666666667	3
21488893_23390376_26889818	0.46844693800625387	2013.3333333333333	3
22437870_28258545_30184160	0.468371872762286	2016.0	3
16730267_24904570_25538704	0.4683075698809862	2011.3333333333333	3
26558876_29634946_30184160	0.46828670522239185	2017.6666666666667	3
23625198_27192563_29139554	0.46826689817355654	2015.6666666666667	3
23390376_25538704_26855028	0.4682249131608066	2014.3333333333333	3
26558876_27192563_30184160	0.4682041985381538	2017.0	3
20693841_26855028_27192563	0.4681011485428829	2014.0	3
20563707_25860605_29634946	0.46807157428711255	2014.6666666666667	3
21074063_22077831_26855028	0.46804084883954217	2012.3333333333333	3
21488893_22077831_26977780	0.46794526168831024	2012.6666666666667	3
20563707_25858804_26977780	0.4678950180045656	2014.0	3
21074063_27192563_28258545	0.4678834266433607	2014.3333333333333	3
20563707_26325034_26558876	0.46780668682486637	2014.0	3
22077831_25858804_26325034	0.46780641882906815	2013.6666666666667	3
23390376_26855028_27192563	0.467681261275155	2015.0	3
20563707_25538704_30184160	0.46760804904181896	2014.6666666666667	3
20563707_22077831_26977780	0.4675993956779762	2012.6666666666667	3
21074063_25858804_28258545	0.46758153875939407	2014.0	3
21488898_22077831_27192563	0.46756646252681183	2012.6666666666667	3
21074063_28258545_30158932	0.4675644097215221	2015.0	3
23625198_25538704_28258545	0.467539639995008	2014.6666666666667	3
16730267_26977780_28258545	0.467506738289121	2013.0	3
20563707_22077831_24594636	0.46749739485007863	2012.0	3
16730267_24594636_26855028	0.4674854432102586	2012.0	3
23438382_25981611_30158932	0.4674848411688883	2016.0	3
22077831_24904570_29634946	0.4674617330641804	2014.3333333333333	3
22077831_26889818_29139554	0.4674527685684386	2015.0	3
21488898_26855028_28258545	0.467435556630424	2014.6666666666667	3
25538704_26855028_29634946	0.46738099966275415	2016.0	3
22077831_25858804_29139554	0.4673600334098055	2014.6666666666667	3
21074063_24594636_29634946	0.4672937160046838	2014.0	3
16730267_29634946	0.4672778739756629	2012.0	2
24594636_26205340_27192563	0.46722252293760863	2015.0	3
25981611_28258545_30184160	0.4671453246587437	2017.6666666666667	3
21488898_22437870_29139554	0.4671123201511289	2013.6666666666667	3
16730267_23390376_24594636	0.4671042266646242	2011.0	3
25538704_29139554_29634946	0.4670944613084811	2016.6666666666667	3
23390376_23625198_28258545	0.46704923081369176	2014.3333333333333	3
21488898_23625198_27192563	0.4670324699167076	2013.3333333333333	3
23625198_26977780_29139554	0.46701091983222404	2015.6666666666667	3
26558876_26977780_30184160	0.46697104300529146	2017.0	3
22077831_26855028_26977780	0.46695683182597536	2014.3333333333333	3
23625198_25860605_28258545	0.4669567378440217	2015.0	3
21488893_21488898_30184160	0.46692703691414117	2013.6666666666667	3
23438382_25538704_29634946	0.46689733280911844	2015.0	3
25858804_26889818_30184160	0.466895680342293	2016.6666666666667	3
22077831_26977780_27192563	0.4668381347025317	2014.3333333333333	3
22077831_22437870_26205340	0.4668031060160995	2012.6666666666667	3
22077831_25538704_30184160	0.4666992448358254	2014.6666666666667	3
23625198_25538704_25860605	0.4666952323722423	2014.0	3
21074063_21488893_28258545	0.4666933298357811	2012.6666666666667	3
20563707_24204168_27192563	0.46669041567202596	2013.3333333333333	3
20693841_26205340_30158932	0.46665751965755736	2014.3333333333333	3
21074063_21488898_26977780	0.46645031489711963	2012.3333333333333	3
20563707_25858804_26855028	0.4664477173909468	2014.0	3
24204168_26977780_30184160	0.4664277919029735	2016.0	3
21488893_24594636_29634946	0.46635875677836525	2014.3333333333333	3
21488893_23390376_29634946	0.46631210162736236	2014.0	3
21488898_24904570_30184160	0.4662791294950522	2014.6666666666667	3
23390376_26205340_26889818	0.4662549433351499	2014.6666666666667	3
20693841_25981611_30184160	0.4662433815714932	2015.3333333333333	3
21488893_27192563_29634946	0.46619088058536906	2015.0	3
23625198_25860605_29139554	0.4661730851078271	2015.3333333333333	3
21488893_22077831_25981611	0.4661012504462048	2013.0	3
20563707_21488893_24904570	0.4660717820505451	2012.0	3
21074063_21488898_22077831	0.46605395984475756	2010.6666666666667	3
22437870_26325034_29634946	0.46599949714741873	2015.0	3
23625198_24904570_28258545	0.4659663564845332	2014.6666666666667	3
20693841_22077831_29139554	0.4659151099890937	2013.0	3
16730267_23390376_25860605	0.46588771739674406	2011.3333333333333	3
22437870_26558876_30184160	0.46586966370650934	2015.6666666666667	3
20693841_22077831_29634946	0.4657998701936668	2013.0	3
16730267_24594636_26977780	0.4657979529846309	2012.0	3
20563707_25858804_29139554	0.46572709356373176	2014.6666666666667	3
24204168_25981611_30184160	0.465649457584543	2016.3333333333333	3
20563707_21488898_23390376	0.46562184825083425	2011.6666666666667	3
20693841_21488893_23625198	0.465611913594987	2011.3333333333333	3
25981611_30158932_30184160	0.4655898937761224	2018.0	3
21488898_26855028_26977780	0.4655403863772747	2014.3333333333333	3
16730267_21074063_22077831	0.4654981351918216	2009.0	3
16730267_24204168_25538704	0.46541320231929817	2011.0	3
16730267_21074063_22437870	0.4653815248889313	2009.3333333333333	3
21074063_21488893_25538704	0.4653561963629802	2011.6666666666667	3
21074063_21488893_26325034	0.4653263675779811	2012.0	3
22077831_26558876_29139554	0.46530291785936045	2015.0	3
24204168_26855028_30158932	0.4652978790848414	2015.6666666666667	3
22077831_25858804_26558876	0.46524880744156416	2014.0	3
16730267_22437870_24594636	0.46524725753611884	2010.6666666666667	3
20563707_24594636_29139554	0.4652410088813808	2014.3333333333333	3
16730267_20693841_27192563	0.46520166717622713	2010.6666666666667	3
21074063_25860605_30158932	0.4651860264200304	2014.3333333333333	3
23625198_24904570_25860605	0.46512194886176744	2014.0	3
21074063_24594636_26205340	0.4650857202703281	2013.0	3
21488893_28258545_30184160	0.46500565109505265	2015.6666666666667	3
20563707_24904570_26205340	0.4649888199355452	2013.3333333333333	3
22437870_26889818_30184160	0.4649880746097249	2015.6666666666667	3
22077831_23390376_26558876	0.4649828479864251	2013.3333333333333	3
20693841_23438382_23625198	0.4648572138673145	2012.0	3
24904570_27192563_30158932	0.464844576332188	2016.0	3
16730267_25538704_26325034	0.46482953049159587	2011.6666666666667	3
21488898_29139554_30158932	0.46480810930490074	2015.6666666666667	3
23438382_26558876_27192563	0.464796190306056	2015.0	3
22437870_23625198_25981611	0.46478162997094036	2014.0	3
26889818_29634946_30158932	0.46477743903107144	2017.3333333333333	3
21074063_21488898_25860605	0.4647753885202851	2012.0	3
22437870_26558876_27192563	0.4647709678980054	2014.6666666666667	3
26558876_30158932_30184160	0.4647633578711369	2017.6666666666667	3
20563707_23625198	0.4647528445639075	2012.0	2
20563707_22077831_25538704	0.46471638371797264	2012.0	3
21074063_21488893_29139554	0.46469494464306743	2013.0	3
26325034_30158932_30184160	0.4646742514150441	2017.3333333333333	3
22437870_24594636_29634946	0.4646492461089384	2014.6666666666667	3
22077831_23438382_29634946	0.46463427429736465	2014.0	3
16730267_20563707_24204168	0.4646204285453512	2010.0	3
21488898_27192563_29634946	0.46459607276280906	2015.0	3
21074063_26205340_29139554	0.4645291395328176	2014.3333333333333	3
20563707_24594636_30158932	0.4645089162406293	2014.3333333333333	3
25538704_26889818_29634946	0.46441123697071035	2016.0	3
21074063_28258545_29139554	0.4643774494763976	2015.0	3
20563707_25981611_27192563	0.4643389668888526	2014.6666666666667	3
24204168_29139554_30184160	0.46430122358237275	2016.6666666666667	3
26855028_26977780_30184160	0.464291648234632	2017.0	3
16730267_21488898_25538704	0.46428831939154835	2010.3333333333333	3
16730267_21074063_25981611	0.4642768068630323	2011.0	3
23625198_27192563_28258545	0.4642619916705483	2015.3333333333333	3
21074063_22437870_28258545	0.46425173074086484	2013.0	3
20563707_26325034_27192563	0.4642490694559108	2014.0	3
22077831_26889818_29634946	0.46424286282226507	2015.0	3
21488893_26325034_30184160	0.46417571752707387	2015.0	3
23438382_29139554_30184160	0.46404782700973496	2016.6666666666667	3
22437870_23390376_29634946	0.46399726838087985	2014.3333333333333	3
20563707_25858804_26205340	0.463984570705455	2013.6666666666667	3
21488898_23390376_30184160	0.4639786711798022	2014.3333333333333	3
16730267_23438382_26325034	0.46397681740994373	2011.3333333333333	3
16730267_25860605_25981611	0.4639758503273176	2012.6666666666667	3
21488893_22437870_23625198	0.46396018247120413	2012.0	3
22437870_26889818_29634946	0.46389165098497986	2015.3333333333333	3
22077831_22437870_27192563	0.46386759433983205	2013.0	3
21074063_21488898_24904570	0.46383268664928584	2011.6666666666667	3
26855028_28258545_30184160	0.4637647347593606	2017.3333333333333	3
25981611_26889818_30184160	0.46376152650618263	2017.3333333333333	3
23625198_28258545_29139554	0.46371269106205554	2016.0	3
21488898_24594636_28258545	0.4636727812757052	2014.0	3
20563707_23390376_25858804	0.46366457224893753	2013.0	3
21488898_25981611_29634946	0.46362241662624254	2015.3333333333333	3
20563707_26855028_28258545	0.4636044129357248	2014.6666666666667	3
25538704_25858804_29634946	0.46358136055522053	2015.6666666666667	3
22437870_26977780_29634946	0.4635309805527375	2015.3333333333333	3
20693841_22077831_26855028	0.46353018840346244	2012.3333333333333	3
24594636_25538704_29634946	0.4635126916359446	2015.3333333333333	3
21074063_23390376_30184160	0.46349097223468555	2014.0	3
21488898_23390376_26558876	0.4634807925527799	2013.3333333333333	3
20563707_26977780_29139554	0.46347362834847516	2015.0	3
23438382_23625198_25538704	0.46341843342105316	2013.3333333333333	3
23625198_25860605_27192563	0.4634175840477826	2014.6666666666667	3
23390376_24204168_30158932	0.46339338195458224	2014.6666666666667	3
23390376_26325034_30184160	0.4633182724744144	2015.6666666666667	3
28258545_30158932_30184160	0.4632945369072585	2018.0	3
21074063_25981611_26558876	0.463283974010217	2014.3333333333333	3
24594636_26205340_30184160	0.4632197350561226	2016.0	3
24204168_25538704_26855028	0.4631509071597965	2014.3333333333333	3
21488893_23625198_26977780	0.46311845010633124	2013.3333333333333	3
23438382_27192563_29139554	0.46309232392485844	2015.6666666666667	3
21488893_22077831_24904570	0.4630611730640009	2012.0	3
21074063_27192563_30184160	0.4630522929223143	2015.0	3
16730267_20563707_25538704	0.4630423076745977	2010.3333333333333	3
23625198_24904570_25538704	0.4629943513920929	2013.6666666666667	3
20563707_22437870_26325034	0.4628040571453892	2012.6666666666667	3
21488893_24204168_26855028	0.46278575009241	2013.3333333333333	3
21488893_22077831_25538704	0.4627850034873092	2012.0	3
24204168_25981611_26855028	0.4627808661614335	2015.3333333333333	3
21074063_26205340_26325034	0.4627682185960701	2013.3333333333333	3
23625198_27192563_30184160	0.46271389785510547	2016.0	3
16730267_22437870_23438382	0.4626486958774004	2010.3333333333333	3
26889818_29139554_30184160	0.4625180107375765	2017.6666666666667	3
16730267_20563707_23390376	0.4625090686438287	2010.0	3
21074063_22437870_27192563	0.4624282411912519	2012.6666666666667	3
21074063_26205340_26977780	0.4624188633388094	2013.6666666666667	3
21488893_21488898_29139554	0.46240628988256194	2013.3333333333333	3
25538704_28258545_30184160	0.46238879760495194	2016.6666666666667	3
20693841_22077831_26205340	0.46234524907567814	2012.0	3
21488893_25538704_26889818	0.46232683149079185	2013.6666666666667	3
25538704_26855028_27192563	0.4623153432582816	2015.3333333333333	3
21074063_21488893_22077831	0.4622878783833468	2010.6666666666667	3
23390376_26205340_27192563	0.4622690151311564	2014.6666666666667	3
20693841_26205340_27192563	0.4622258330765572	2013.6666666666667	3
21074063_24904570_30158932	0.462223476546785	2014.0	3
21488898_22437870_26325034	0.46221269385079006	2012.6666666666667	3
22437870_23625198_27192563	0.4622070828886509	2013.6666666666667	3
20693841_23390376_23625198	0.4621998220083477	2012.0	3
20563707_21488898_24594636	0.462180096976562	2012.0	3
21488893_26558876_30184160	0.4621621043370558	2015.3333333333333	3
23625198_25860605_25981611	0.46215394660599035	2015.0	3
16730267_22437870_25538704	0.4621534894449952	2010.6666666666667	3
16730267_24904570_28258545	0.46210042603952	2012.3333333333333	3
21488898_25858804_26325034	0.46209252851083765	2013.6666666666667	3
24204168_29634946_30158932	0.46201740014850456	2016.3333333333333	3
24594636_26855028_27192563	0.46201595093039693	2015.3333333333333	3
16730267_20693841_22077831	0.46196662725401627	2009.0	3
24904570_25538704_30158932	0.4619440827547513	2015.3333333333333	3
26205340_26977780_30184160	0.4618562599732071	2016.6666666666667	3
25538704_26205340_29634946	0.4618521436349454	2015.6666666666667	3
23625198_25538704_25981611	0.4617787203687826	2014.6666666666667	3
23438382_25981611_26855028	0.4617611083161564	2015.3333333333333	3
20563707_25860605_26558876	0.46176089964944944	2014.0	3
27192563_28258545_30184160	0.4617599895475657	2017.3333333333333	3
22077831_24904570_27192563	0.46173350085350295	2013.6666666666667	3
22077831_23438382_25858804	0.4616971653873067	2013.0	3
21074063_25858804_25981611	0.4616825783092672	2014.0	3
26205340_27192563_30184160	0.4616380321137616	2016.6666666666667	3
20563707_25538704_25860605	0.46163512172917537	2013.3333333333333	3
22077831_24204168_26205340	0.46162305208099197	2013.0	3
20693841_23625198_27192563	0.46162012334921715	2013.0	3
22077831_23625198	0.46154187212770614	2012.0	2
16730267_24904570_26325034	0.46151972253352125	2011.6666666666667	3
21488898_26325034_29139554	0.4615082138275648	2014.6666666666667	3
21488898_28258545_29634946	0.46145558311823975	2015.3333333333333	3
26558876_26889818_27192563	0.4614524668517398	2016.0	3
21488893_24204168_27192563	0.4614309057659884	2013.3333333333333	3
21488898_22077831_24204168	0.46141187933816213	2011.6666666666667	3
21488898_25858804_29139554	0.46141041262432037	2014.6666666666667	3
20563707_21074063_30158932	0.4613805315365149	2013.0	3
24204168_28258545_30184160	0.46137430631821147	2016.3333333333333	3
21488893_23390376_23625198	0.46132194203385474	2012.3333333333333	3
23438382_26558876_26855028	0.46129469473922907	2015.0	3
16730267_21488893_22437870	0.4612087959478099	2009.6666666666667	3
21074063_24904570_30184160	0.4610197299702417	2014.3333333333333	3
20563707_22437870_25538704	0.4609579637941215	2012.3333333333333	3
24204168_25981611_30158932	0.46095083782690877	2016.0	3
23390376_25981611_30184160	0.4609449225008648	2016.3333333333333	3
22437870_26325034_30184160	0.46093440735834335	2015.3333333333333	3
22077831_22437870_26325034	0.46092995505774853	2012.6666666666667	3
21488898_25858804_26558876	0.4608993468934915	2014.0	3
21488898_22437870_30158932	0.4608692801684229	2013.6666666666667	3
22437870_23438382_26558876	0.460837043578723	2013.6666666666667	3
21488898_26977780_30184160	0.4608310626255653	2015.3333333333333	3
16730267_24594636_25538704	0.4608037776067189	2011.3333333333333	3
23390376_25538704_29634946	0.46076786084212895	2015.0	3
21488898_24904570_29139554	0.4607578937727685	2014.3333333333333	3
23438382_25538704_29139554	0.4606423828366447	2015.0	3
22077831_24594636_28258545	0.4606007531996472	2014.0	3
23438382_26205340_26558876	0.46052472832471	2014.6666666666667	3
22077831_25981611_26977780	0.4604686257033106	2014.6666666666667	3
23438382_30158932_30184160	0.46046129311077416	2016.6666666666667	3
16730267_21074063_23390376	0.46044662050006574	2009.6666666666667	3
22437870_23438382_26855028	0.4604441659852849	2013.6666666666667	3
20563707_22077831_26889818	0.46042632150532387	2012.6666666666667	3
16730267_23390376_28258545	0.4603750072982994	2012.0	3
24204168_25538704_30158932	0.46035367840344127	2015.0	3
21074063_21488898_24594636	0.4603392853087107	2011.6666666666667	3
22077831_24904570_26205340	0.46033620343266923	2013.3333333333333	3
21488898_25981611_30184160	0.46030207587146255	2015.6666666666667	3
23390376_24204168_30184160	0.46029946565247826	2015.0	3
20693841_22077831_30184160	0.46027836617667156	2013.3333333333333	3
21488898_26889818_27192563	0.4602757658979171	2014.3333333333333	3
16730267_20563707_26889818	0.4602597589189252	2011.0	3
21488898_25860605_30158932	0.46025241419532836	2014.6666666666667	3
23625198_24904570_27192563	0.4602110658501375	2014.3333333333333	3
23390376_24904570_30158932	0.46017419026111656	2015.0	3
21488898_26325034_28258545	0.4600898503557159	2014.3333333333333	3
21488898_26855028_26889818	0.46006839886922896	2014.3333333333333	3
22077831_22437870_24594636	0.46004283369927923	2012.3333333333333	3
25860605_26889818_30184160	0.46002216958042913	2016.6666666666667	3
22077831_24204168_29634946	0.4600076942698057	2014.0	3
21488898_26558876_28258545	0.45999507788511934	2014.6666666666667	3
22437870_24204168_27192563	0.4599383624045103	2013.6666666666667	3
21488898_23390376_24204168	0.4599081824287286	2012.3333333333333	3
23438382_25858804_30158932	0.4598709556024493	2015.3333333333333	3
21074063_23390376_26855028	0.45983886424302867	2013.0	3
20563707_26325034_29139554	0.4597856716424155	2014.6666666666667	3
23438382_25858804_27192563	0.45977759404539276	2014.6666666666667	3
24204168_25981611_26205340	0.4597566649665353	2015.0	3
21488898_22437870_24904570	0.4597475110002051	2012.3333333333333	3
20563707_21488893_24594636	0.45969915826141616	2012.0	3
25860605_29634946_30184160	0.4596405835559546	2017.3333333333333	3
23625198_26855028	0.459585164883908	2014.5	2
16730267_24204168_25981611	0.45954824660031646	2012.0	3
21488898_26205340_26558876	0.4595159539381602	2014.0	3
16730267_26855028_26889818	0.4594558516148344	2012.6666666666667	3
21488893_21488898_24904570	0.4594343245686465	2012.0	3
24594636_27192563_29634946	0.459386139182141	2016.0	3
24204168_25858804_29634946	0.45938187246971957	2015.3333333333333	3
21074063_26325034_26558876	0.4593555022208617	2013.6666666666667	3
21488898_23438382_30184160	0.4592975529338417	2014.3333333333333	3
26855028_27192563_29634946	0.45923805045054794	2016.6666666666667	3
22077831_26325034_28258545	0.4591862178980301	2014.3333333333333	3
21488893_24204168_30158932	0.45910948587837336	2014.0	3
16730267_25981611_26325034	0.45906992499376986	2012.6666666666667	3
20693841_27192563_29139554	0.4590347283751683	2014.6666666666667	3
25981611_26977780_30184160	0.4590096177121548	2017.3333333333333	3
24204168_25858804_27192563	0.45899820176258077	2014.6666666666667	3
20563707_26855028_26977780	0.4589153714905242	2014.3333333333333	3
25538704_25858804_30184160	0.4588785793020442	2016.0	3
26325034_26855028_27192563	0.45887635054068193	2015.6666666666667	3
23390376_26977780_30184160	0.4588212859101388	2016.0	3
23625198_26889818	0.45877659933021003	2014.5	2
22437870_24204168_26855028	0.4586709134507776	2013.6666666666667	3
21488893_26855028_29634946	0.4585824215626457	2015.0	3
16730267_20693841_21488898	0.45854351325090265	2009.0	3
25538704_29634946_30158932	0.4584569156940068	2016.6666666666667	3
16730267_22437870_25981611	0.4584177547933005	2011.6666666666667	3
21488893_22437870_29634946	0.45834718256630336	2013.6666666666667	3
22437870_23390376_30184160	0.45834147561339117	2014.6666666666667	3
21488898_26977780_29139554	0.4582536493947651	2015.0	3
20563707_23438382_29139554	0.45825304727434624	2014.0	3
23390376_25538704_25858804	0.45825269441216965	2014.0	3
21074063_26977780_29634946	0.458226682043487	2014.6666666666667	3
20563707_25860605_26205340	0.4582099968213672	2013.6666666666667	3
23438382_26558876_29139554	0.4581969588773157	2015.6666666666667	3
22077831_23438382_30184160	0.4581958294235569	2014.3333333333333	3
20693841_26855028_30158932	0.458174744623181	2014.6666666666667	3
21488898_23438382_26977780	0.45815075413212003	2013.3333333333333	3
20563707_23438382_25858804	0.45814085067094573	2013.0	3
16730267_22437870_26889818	0.4581221128382769	2011.3333333333333	3
22077831_25858804_26205340	0.4581064773628381	2013.6666666666667	3
21488898_26558876_26855028	0.4581034084436465	2014.3333333333333	3
21488893_26558876_27192563	0.45807571007441233	2014.3333333333333	3
22437870_24204168_30158932	0.45801338810197434	2014.3333333333333	3
20693841_27192563_29634946	0.45799893252462753	2014.6666666666667	3
22077831_26558876_26855028	0.45794358235517896	2014.3333333333333	3
23625198_26977780_27192563	0.45793831533016804	2015.0	3
21488898_24204168_27192563	0.45793709215252637	2013.3333333333333	3
21074063_21488898_25538704	0.45792183667211334	2011.6666666666667	3
26855028_27192563_29139554	0.4579172100716247	2016.6666666666667	3
21488898_25981611_29139554	0.45788923499486933	2015.3333333333333	3
22077831_25981611_28258545	0.4578760554260955	2015.0	3
21074063_25858804_26855028	0.45787222208151596	2013.6666666666667	3
22077831_24904570_29139554	0.457872215993039	2014.3333333333333	3
21488893_26558876_26889818	0.4578621661827544	2014.3333333333333	3
23390376_24594636_30184160	0.4578387245546833	2015.3333333333333	3
22077831_26205340_26558876	0.4578358709775411	2014.0	3
21074063_25860605_27192563	0.4578186020814788	2013.6666666666667	3
25538704_26205340_28258545	0.4577599620102207	2015.3333333333333	3
20563707_24204168_29139554	0.4576976438365011	2014.0	3
21488898_27192563_29139554	0.45768183668253803	2015.0	3
25858804_30158932_30184160	0.4576801445202565	2017.3333333333333	3
24904570_30158932_30184160	0.45760945554015126	2017.0	3
20563707_24204168_25858804	0.4575854472331005	2013.0	3
20563707_26977780_27192563	0.45757340641218336	2014.3333333333333	3
21488893_22077831_23390376	0.45755635982768794	2011.6666666666667	3
25860605_30158932_30184160	0.4574946243664794	2017.3333333333333	3
22077831_25538704_28258545	0.4574852520563111	2014.0	3
16730267_24204168_26325034	0.45745991252926166	2011.3333333333333	3
21488893_26889818_30158932	0.45736841690140867	2015.0	3
23438382_25858804_29634946	0.4573154486136285	2015.3333333333333	3
26325034_26855028_30158932	0.45728885264489993	2016.3333333333333	3
20563707_21488898_25538704	0.4572499398249998	2012.0	3
21074063_21488893_23390376	0.4572443931132086	2011.3333333333333	3
27192563_29634946_30158932	0.45716924971824613	2017.3333333333333	3
21488893_30158932_30184160	0.45713872498413993	2016.0	3
21074063_22077831_27192563	0.4571229970956267	2012.3333333333333	3
21488893_21488898_23390376	0.45705767693871496	2011.6666666666667	3
21488893_24204168_25538704	0.4570237249446726	2012.6666666666667	3
20563707_25981611_26977780	0.4570039030454697	2014.6666666666667	3
20563707_26889818_27192563	0.4569994346256094	2014.3333333333333	3
22077831_22437870_26977780	0.45698754425760474	2013.0	3
24594636_25538704_26855028	0.4569130242846013	2014.6666666666667	3
16730267_20693841_26325034	0.4568931147790776	2010.3333333333333	3
23625198_25538704_26977780	0.4568863628026912	2014.3333333333333	3
20693841_26889818_30184160	0.4568488059317433	2015.0	3
22077831_22437870_29139554	0.45681758909559966	2013.6666666666667	3
21488898_26889818_28258545	0.4567840626424973	2014.6666666666667	3
21488893_23438382_30158932	0.45676399908143733	2014.0	3
23438382_25981611_30184160	0.45675856634599177	2016.3333333333333	3
20563707_25858804_25860605	0.4567569846963294	2013.6666666666667	3
16730267_26325034_26977780	0.45675599485387747	2012.3333333333333	3
21488898_22437870_23438382	0.45673111662349536	2012.0	3
20693841_27192563_30158932	0.456724160083255	2014.6666666666667	3
16730267_24904570_25981611	0.4566921614539623	2012.3333333333333	3
21074063_23438382_26558876	0.45665462859434675	2013.0	3
20563707_24904570_25538704	0.45663293632998264	2013.0	3
20563707_21488893_23390376	0.45662693528911896	2011.6666666666667	3
25981611_26855028_30158932	0.4566121276189684	2017.0	3
25538704_25858804_26855028	0.45659164555690307	2015.0	3
21488893_23438382_26205340	0.4565874881653769	2013.0	3
22077831_24594636_26558876	0.4565689426925064	2013.6666666666667	3
21488898_25538704_25858804	0.4565609886656178	2013.3333333333333	3
16730267_23390376_25981611	0.4565491509903881	2012.0	3
26205340_27192563_28258545	0.4565257462907063	2016.0	3
21488898_26558876_29139554	0.4565127693103735	2015.0	3
25981611_26558876_30184160	0.456408749044228	2017.3333333333333	3
22437870_27192563_28258545	0.45639833277056163	2015.0	3
21488893_21488898_30158932	0.45638209433443355	2013.3333333333333	3
21074063_21488898_24204168	0.45629404406064283	2011.3333333333333	3
21074063_22437870_26325034	0.45627723664710085	2012.3333333333333	3
22077831_24904570_25858804	0.4562257948967554	2013.3333333333333	3
16730267_20693841_21488893	0.45619822720634035	2009.0	3
23438382_25538704_25858804	0.4561826239703924	2014.0	3
23390376_26558876_26889818	0.45617176301069784	2015.0	3
23625198_26205340	0.45611881473914373	2014.0	2
20563707_25860605_29139554	0.45610469156430117	2014.6666666666667	3
22077831_22437870_26889818	0.45610184922240843	2013.0	3
20563707_23390376_26855028	0.45608702444572063	2013.3333333333333	3
23438382_24904570_30158932	0.45608494981084363	2015.0	3
21074063_28258545_29634946	0.45596943807187346	2015.0	3
21488893_26205340_30184160	0.4559174834501553	2015.0	3
21488898_22437870_26977780	0.4558558544698032	2013.0	3
23390376_23625198_25538704	0.4558421112119252	2013.3333333333333	3
21488898_26558876_26977780	0.4558403306766916	2014.3333333333333	3
21488898_24204168_25981611	0.45583757761125043	2013.6666666666667	3
26889818_27192563_29139554	0.4558176350433667	2016.6666666666667	3
22437870_29139554_30184160	0.4557883681962546	2016.3333333333333	3
28258545_29139554_30184160	0.45578551888891977	2018.0	3
23438382_25981611_29634946	0.45566820018633475	2016.0	3
25858804_26325034_30184160	0.45565279266492104	2016.3333333333333	3
21488898_26977780_28258545	0.45565045581889135	2014.6666666666667	3
22077831_25981611_27192563	0.45563598129608773	2014.6666666666667	3
20563707_24904570_25858804	0.45563315498616624	2013.3333333333333	3
21488893_24594636_30184160	0.4555866478148546	2014.6666666666667	3
21488893_25858804_30184160	0.4555672760740582	2015.0	3
21488898_24204168_26889818	0.4555491158167268	2013.3333333333333	3
21074063_21488898_26889818	0.4555253178157015	2012.3333333333333	3
26205340_27192563_30158932	0.4555220058539749	2016.3333333333333	3
25538704_26889818_30184160	0.4555067838684376	2016.3333333333333	3
16730267_26889818_26977780	0.45550213121555855	2012.6666666666667	3
16730267_25538704_28258545	0.45549469737138076	2012.3333333333333	3
23438382_25858804_26558876	0.4554611705955859	2014.6666666666667	3
20563707_24594636_27192563	0.4554598061890786	2013.6666666666667	3
16730267_23438382_25981611	0.45545883233680073	2012.0	3
20693841_21488898_28258545	0.45543602553465184	2012.6666666666667	3
25981611_26205340_30184160	0.45537809453893474	2017.0	3
23438382_28258545_30184160	0.4553691835558356	2016.3333333333333	3
25858804_26977780_30184160	0.4553660440516696	2016.6666666666667	3
22437870_29634946_30158932	0.4553537633919285	2016.0	3
26325034_28258545_30184160	0.45533885203053076	2017.0	3
20693841_25538704_26205340	0.45533702801802106	2013.0	3
20563707_26325034_26855028	0.45522741478446455	2014.0	3
22437870_23625198_25538704	0.4552199531111575	2013.0	3
24204168_27192563_29139554	0.45521830069430863	2015.6666666666667	3
25538704_29139554_30184160	0.45521056186597586	2017.0	3
21074063_26325034_27192563	0.45520120760160687	2013.6666666666667	3
26558876_26889818_30158932	0.4551867622090194	2016.6666666666667	3
20693841_28258545_30184160	0.45516685817897934	2015.3333333333333	3
21488893_29139554_30184160	0.45514797540531005	2016.0	3
16730267_25860605_26977780	0.45513318118808804	2012.3333333333333	3
20693841_22437870_29634946	0.4550310801681639	2013.3333333333333	3
23390376_28258545_30184160	0.45500738320575335	2016.3333333333333	3
25981611_26889818_29634946	0.4549627812283447	2017.0	3
21488893_26205340_26889818	0.4549411544936335	2014.0	3
23390376_23625198_27192563	0.4549232002972476	2014.0	3
20563707_22437870_24204168	0.45491259430673037	2012.0	3
21074063_26558876_28258545	0.4549065141076537	2014.3333333333333	3
21488898_22077831_25860605	0.45490515473037135	2012.3333333333333	3
25538704_26889818_30158932	0.45488849180968843	2016.0	3
24594636_29139554_30184160	0.4548797479793115	2017.0	3
22077831_25538704_26889818	0.4548711800810962	2013.6666666666667	3
21488898_23390376_26977780	0.4548640978849905	2013.3333333333333	3
21488898_25860605_30184160	0.45485669457054917	2015.0	3
21488898_26325034_26889818	0.45480490498142884	2014.0	3
24594636_28258545_30184160	0.45480455516123586	2016.6666666666667	3
22077831_24204168_29139554	0.45473481742758254	2014.0	3
25981611_29139554_30184160	0.45472926720302304	2018.0	3
16730267_20563707_24594636	0.4547231418835881	2010.3333333333333	3
23390376_26889818_29139554	0.45464146380750703	2015.6666666666667	3
21074063_24594636_26558876	0.45461106429293824	2013.3333333333333	3
20693841_24904570_30184160	0.4545886094083792	2014.3333333333333	3
22077831_26558876_28258545	0.4545414858334583	2014.6666666666667	3
21488898_24904570_26558876	0.45452301244850213	2013.6666666666667	3
21488893_22077831_24204168	0.4544822350772946	2011.6666666666667	3
20693841_22077831_25858804	0.4544668654780456	2012.0	3
21488898_25858804_25860605	0.45445562664748995	2013.6666666666667	3
22077831_23438382_26558876	0.4544448011440823	2013.3333333333333	3
21488893_25538704_26205340	0.4544447204592664	2013.3333333333333	3
16730267_21074063_26977780	0.4543849423538455	2010.6666666666667	3
23438382_29139554_29634946	0.454381997145628	2016.3333333333333	3
20563707_24904570_29139554	0.45437742277080123	2014.3333333333333	3
24904570_25538704_29634946	0.4543652117249223	2015.3333333333333	3
21074063_26855028_29139554	0.4543268195769671	2014.6666666666667	3
23390376_27192563_29139554	0.4543185498097657	2015.6666666666667	3
23390376_24904570_30184160	0.4543078665752885	2015.3333333333333	3
21488898_23438382_24904570	0.4542679141539046	2012.6666666666667	3
20563707_22077831_24904570	0.4542658472951125	2012.0	3
16730267_21074063_24904570	0.45423250784902036	2010.0	3
22077831_26558876_26977780	0.45421988864792806	2014.3333333333333	3
16730267_24204168_28258545	0.4541444352341947	2012.0	3
24204168_27192563_30184160	0.4541020084480956	2016.0	3
16730267_25538704_26977780	0.45399786949251	2012.0	3
25860605_27192563_30158932	0.45399344922436036	2016.3333333333333	3
16730267_25538704_26889818	0.4538879867548648	2012.0	3
21488898_22077831_23438382	0.453850110603021	2011.6666666666667	3
22437870_23390376_26558876	0.45382488281636624	2013.6666666666667	3
20693841_25538704_29139554	0.45381753688629456	2014.0	3
20563707_23438382_26855028	0.4536947904163953	2013.3333333333333	3
24904570_26558876_30184160	0.4536894665190063	2016.3333333333333	3
16730267_26205340	0.45367481362403467	2010.5	2
26205340_26325034_30184160	0.4536737455653528	2016.3333333333333	3
21488898_22437870_25860605	0.45365952090099043	2012.6666666666667	3
21488893_23390376_26558876	0.4536503215881719	2013.3333333333333	3
21488898_22437870_30184160	0.4535694803233141	2014.0	3
16730267_20563707_30184160	0.4535287719389707	2012.0	3
24594636_30158932_30184160	0.45351998602192906	2017.0	3
20563707_25858804_26325034	0.4534622831368422	2013.6666666666667	3
20563707_26977780_30158932	0.45338274819852775	2015.0	3
20563707_24594636_25858804	0.453365169971321	2013.3333333333333	3
24594636_25538704_29139554	0.45335522670335493	2015.3333333333333	3
24204168_24904570_30184160	0.45334212586065936	2015.3333333333333	3
24594636_27192563_30158932	0.45325745649162974	2016.0	3
22437870_28258545_29634946	0.45318831415598165	2015.6666666666667	3
16730267_25538704_27192563	0.4531740996698917	2012.0	3
16730267_26325034_26889818	0.4531511335763931	2012.3333333333333	3
20563707_24204168_26855028	0.4531393869785501	2013.3333333333333	3
22077831_25538704_26558876	0.45310601840645254	2013.6666666666667	3
23390376_24594636_26205340	0.4530895624743661	2014.0	3
23438382_24904570_30184160	0.45308872928802163	2015.3333333333333	3
26325034_27192563_30158932	0.45308463880910066	2016.3333333333333	3
21488893_24904570_29634946	0.4530839304225288	2014.3333333333333	3
16730267_20693841_22437870	0.4530605069859062	2009.3333333333333	3
21074063_25981611_27192563	0.45292279630855437	2014.3333333333333	3
20693841_21074063_29634946	0.45292240454676835	2012.6666666666667	3
24594636_26558876_27192563	0.452891628708461	2015.3333333333333	3
23390376_24594636_29139554	0.45287536035451825	2015.0	3
16730267_21074063_25860605	0.45286914365718245	2010.3333333333333	3
21488898_22077831_23390376	0.45285464473210546	2011.6666666666667	3
23390376_26889818_27192563	0.45278406871511756	2015.0	3
20563707_22437870_26977780	0.4527762645995062	2013.0	3
26855028_26889818_27192563	0.45271825852116326	2016.0	3
25538704_28258545_29139554	0.4527154909775683	2016.3333333333333	3
24204168_26889818_30184160	0.452702223374201	2016.0	3
20563707_23438382_30184160	0.45269127997907904	2014.3333333333333	3
23390376_29139554_30158932	0.45268752450386635	2016.3333333333333	3
25858804_27192563_30184160	0.4526865534611206	2016.6666666666667	3
21074063_26325034_29139554	0.45268104280631905	2014.3333333333333	3
21074063_24594636_30184160	0.452636138026976	2014.3333333333333	3
21488898_26325034_26558876	0.45261702957878197	2014.0	3
25858804_25860605_30184160	0.45260376847237893	2016.3333333333333	3
24204168_26558876_27192563	0.4525218967053224	2015.0	3
23390376_26325034_30158932	0.4524805864054888	2015.3333333333333	3
24204168_25858804_28258545	0.4524674903461951	2015.0	3
23390376_27192563_30158932	0.452371908243649	2015.6666666666667	3
23390376_25858804_30158932	0.45236081020008495	2015.3333333333333	3
22077831_24204168_26855028	0.4523498958419514	2013.3333333333333	3
20563707_21074063_30184160	0.45221313946840924	2013.3333333333333	3
24204168_26558876_30158932	0.4521888099317102	2015.6666666666667	3
21074063_26325034_26855028	0.4521772910616069	2013.6666666666667	3
20693841_21488893_26855028	0.45215049428967646	2012.3333333333333	3
23625198_24594636	0.452140661165932	2013.5	2
20563707_21488893_22437870	0.45213928285369454	2011.3333333333333	3
20693841_21488893_26558876	0.45208911876350805	2012.3333333333333	3
26558876_27192563_30158932	0.4520834452602619	2016.6666666666667	3
21488893_26325034_29634946	0.4520732154137098	2014.6666666666667	3
16730267_25860605_26889818	0.45194870628773753	2012.3333333333333	3
22437870_30158932_30184160	0.45193902506878975	2016.3333333333333	3
20693841_26558876_30158932	0.4518862498435565	2014.6666666666667	3
20563707_25981611_28258545	0.4518857199108697	2015.0	3
21488893_21488898_26977780	0.4518540938897218	2012.6666666666667	3
25538704_30158932_30184160	0.45184587063248094	2017.0	3
20563707_22437870_25860605	0.45184545241553276	2012.6666666666667	3
21074063_22077831_26325034	0.4518432874518282	2012.0	3
21488898_26889818_26977780	0.4518173065036661	2014.3333333333333	3
20563707_25538704_25981611	0.4518117724432596	2014.0	3
25858804_26855028_27192563	0.45180175356722485	2015.6666666666667	3
20693841_26977780_30184160	0.4517499573632329	2015.0	3
20693841_21074063_26558876	0.4517429268755725	2012.0	3
22077831_24204168_25858804	0.45172046751253353	2013.0	3
20693841_29634946_30158932	0.45170069369268007	2015.3333333333333	3
26205340_29139554_30184160	0.4516743464636193	2017.3333333333333	3
21488893_25981611_29634946	0.45167359082908254	2015.3333333333333	3
21488898_23438382_26325034	0.4516646026882033	2013.0	3
21488893_23390376_30184160	0.45162738620689535	2014.3333333333333	3
21488898_25538704_30158932	0.4516177965585968	2014.3333333333333	3
22077831_23390376_27192563	0.45160869490651173	2013.3333333333333	3
25538704_25860605_30158932	0.45158731842942795	2015.6666666666667	3
20563707_24904570_25981611	0.45158348771807566	2014.0	3
24204168_26205340_26977780	0.45157190472354725	2014.6666666666667	3
20693841_26325034_30184160	0.4515628005240801	2014.6666666666667	3
22077831_24204168_27192563	0.45151114633651	2013.3333333333333	3
21488898_27192563_28258545	0.4514596395432872	2014.6666666666667	3
16730267_25860605_26325034	0.4514534680327849	2012.0	3
22437870_24204168_28258545	0.4514439534074962	2014.0	3
21488898_22437870_24594636	0.45139281527330394	2012.3333333333333	3
21488898_25858804_27192563	0.45136832672371296	2014.0	3
21074063_22077831_25981611	0.45136166733116034	2012.6666666666667	3
21488893_25538704_26558876	0.4513451021488217	2013.6666666666667	3
21074063_26558876_26977780	0.4513189168814363	2014.0	3
23390376_26558876_30158932	0.45131759968762203	2015.6666666666667	3
16730267_24594636_28258545	0.4512625375325288	2012.3333333333333	3
21074063_26889818_30184160	0.4512562425516719	2015.0	3
25858804_26889818_27192563	0.4512313924339766	2015.6666666666667	3
22437870_26205340_30158932	0.4512041778697787	2015.0	3
25858804_26558876_30184160	0.4511953296435693	2016.6666666666667	3
24204168_25538704_29139554	0.4511767247970373	2015.0	3
25538704_26205340_27192563	0.45116901874216037	2015.0	3
21488898_23390376_24904570	0.4511636372015401	2012.6666666666667	3
26558876_26855028_27192563	0.4511228799395913	2016.0	3
21074063_22437870_25538704	0.4510737026812042	2012.0	3
21488893_24204168_26558876	0.45106100132488286	2013.3333333333333	3
23390376_26205340_26855028	0.45105377542274244	2014.6666666666667	3
20563707_23390376_27192563	0.45104011269409694	2013.3333333333333	3
21488893_21488898_25981611	0.4510230792737699	2013.0	3
21488893_24594636_25538704	0.451002675089339	2013.0	3
22437870_26889818_27192563	0.45100252692435683	2014.6666666666667	3
23390376_27192563_29634946	0.45099472985687805	2015.6666666666667	3
16730267_25981611_28258545	0.4509558590340752	2013.3333333333333	3
25538704_25860605_26855028	0.45094803412118023	2015.0	3
21488898_23390376_26325034	0.4509220228089509	2013.0	3
24594636_29139554_29634946	0.4509109674446991	2016.6666666666667	3
22077831_23390376_28258545	0.45088733937549696	2013.6666666666667	3
21488893_22077831_23438382	0.45086254323421016	2011.6666666666667	3
26325034_26889818_30184160	0.4508104079127392	2016.6666666666667	3
22437870_26205340_28258545	0.4507780629329706	2014.6666666666667	3
20693841_25981611_30158932	0.4507460615457434	2015.0	3
21488893_25981611_30184160	0.4506808956378659	2015.6666666666667	3
25538704_26889818_29139554	0.45058724472457	2016.0	3
21488893_23625198_25538704	0.45055988009153153	2012.6666666666667	3
22077831_23390376_26977780	0.4505338126846549	2013.3333333333333	3
21488898_25860605_26205340	0.4505295324645494	2013.6666666666667	3
20563707_20693841_26558876	0.4504650704251447	2012.3333333333333	3
21488893_24204168_26977780	0.4504564932596343	2013.3333333333333	3
20693841_21488893_30184160	0.45043353590123525	2013.3333333333333	3
26889818_29139554_29634946	0.45041920957906806	2017.3333333333333	3
16730267_23390376_23438382	0.45039110423030554	2010.6666666666667	3
23390376_25981611_30158932	0.45038891748322596	2016.0	3
22077831_26558876_29634946	0.45036858584943	2015.0	3
21488898_24594636_26977780	0.45035847518353456	2013.6666666666667	3
25981611_26325034_30184160	0.4503428875792605	2017.0	3
21488893_24204168_26205340	0.4503376052950107	2013.0	3
20563707_21488898_23438382	0.45032317746572903	2011.6666666666667	3
25538704_26325034_26855028	0.4503228958635213	2015.0	3
21074063_25538704_30184160	0.4503093778111275	2014.3333333333333	3
21074063_24204168_29634946	0.45029904192668474	2013.6666666666667	3
21074063_25858804_26325034	0.45029001887262393	2013.3333333333333	3
23438382_29139554_30158932	0.4502817246834521	2016.3333333333333	3
21488893_26325034_26855028	0.4502766068578017	2014.0	3
23438382_26855028_29634946	0.4502510982983615	2015.6666666666667	3
21488898_25981611_26889818	0.45018831532560594	2014.6666666666667	3
25858804_27192563_29634946	0.4501601509171571	2016.3333333333333	3
22077831_26977780_28258545	0.45015247526712177	2014.6666666666667	3
21488898_23438382_25981611	0.45008965361511183	2013.6666666666667	3
26205340_26558876_30184160	0.4500791836420551	2016.6666666666667	3
20563707_21488893_23438382	0.4500415706939736	2011.6666666666667	3
16730267_21074063_24594636	0.4500014397763501	2010.0	3
22077831_25860605_27192563	0.4499888742894942	2014.0	3
20563707_25538704_28258545	0.4499629134260308	2014.0	3
23438382_25538704_30158932	0.44991440503625796	2015.0	3
21488898_26558876_27192563	0.4499058388878146	2014.3333333333333	3
21074063_25858804_26205340	0.44986914751605306	2013.3333333333333	3
20563707_21074063_29139554	0.4498687247788279	2013.0	3
21488898_25860605_26889818	0.4498320301814077	2014.0	3
22437870_23390376_26855028	0.44982685433661607	2013.6666666666667	3
25860605_26855028_27192563	0.44981574252008266	2015.6666666666667	3
22437870_24204168_26205340	0.44976592188268366	2013.3333333333333	3
20563707_21074063_25858804	0.4497565281754274	2012.0	3
26325034_27192563_30184160	0.44972166616927006	2016.6666666666667	3
23390376_25858804_27192563	0.44970119819593574	2014.6666666666667	3
16730267_23438382_26977780	0.44969780620314465	2011.6666666666667	3
24594636_27192563_30184160	0.4496649854058093	2016.3333333333333	3
29139554_30158932_30184160	0.4496329131809753	2018.3333333333333	3
25538704_26558876_30158932	0.4496264498362933	2016.0	3
21488893_25538704_28258545	0.4495884159855572	2014.0	3
20563707_22437870_24594636	0.4495757339742127	2012.3333333333333	3
16730267_20563707_23438382	0.4495599633979764	2010.0	3
21488898_23390376_24594636	0.4495597026785038	2012.6666666666667	3
23625198_26558876	0.44955803272703404	2014.5	2
21074063_24204168_26205340	0.44955154191796615	2012.6666666666667	3
21488893_23438382_25858804	0.4494917480962604	2013.0	3
20693841_21488898_26977780	0.4494814692668829	2012.3333333333333	3
20563707_24594636_26855028	0.4494146427958314	2013.6666666666667	3
21488898_22437870_23390376	0.44940129491204683	2012.0	3
23390376_25538704_30158932	0.4493771377332706	2015.0	3
16730267_24904570_25860605	0.4493697901912312	2011.6666666666667	3
24204168_29139554_29634946	0.44935379005398113	2016.3333333333333	3
23438382_25858804_28258545	0.4492933070303488	2015.0	3
21488898_24204168_24904570	0.449282361981396	2012.6666666666667	3
22437870_24204168_26558876	0.44927540403638194	2013.6666666666667	3
16730267_21074063_25538704	0.44925339586673224	2010.0	3
16730267_24594636_26325034	0.4492381383900297	2011.6666666666667	3
22077831_24904570_26558876	0.4492321924451045	2013.6666666666667	3
25981611_26205340_26889818	0.44921392767408386	2016.0	3
24594636_26205340_29634946	0.449187724311444	2015.6666666666667	3
21074063_26977780_30184160	0.44915040881847934	2015.0	3
21488898_25860605_26855028	0.4491104394364371	2014.0	3
22077831_25981611_26558876	0.4490534641130248	2014.6666666666667	3
16730267_24204168_24904570	0.44901551677290236	2011.0	3
23390376_29634946_30158932	0.44901249432796747	2016.3333333333333	3
27192563_29139554_29634946	0.44899377469520313	2017.3333333333333	3
22437870_24204168_26977780	0.44887497022932743	2013.6666666666667	3
21074063_24904570_26558876	0.448856159823321	2013.3333333333333	3
20563707_22437870_24904570	0.4488501047132065	2012.3333333333333	3
21488898_23438382_26889818	0.4488296232321374	2013.3333333333333	3
24204168_25981611_29139554	0.448780510748978	2016.0	3
20693841_26558876_27192563	0.4487748381462226	2014.0	3
24594636_25858804_30184160	0.44876528800729326	2016.0	3
25858804_27192563_28258545	0.4487540432248337	2016.0	3
22437870_25538704_26558876	0.44873233353166825	2014.0	3
16730267_24594636_25981611	0.4487047105317419	2012.3333333333333	3
21488893_27192563_28258545	0.44869785688128033	2014.6666666666667	3
22437870_24904570_30184160	0.44869311839120807	2015.0	3
22077831_25981611_26889818	0.44869165757211527	2014.6666666666667	3
21074063_24204168_30158932	0.44866016646262485	2013.6666666666667	3
23438382_25981611_26205340	0.4486095546228852	2015.0	3
24204168_26205340_29634946	0.44860584450746444	2015.3333333333333	3
25538704_25858804_28258545	0.44859426937302327	2015.3333333333333	3
21488893_25538704_26325034	0.44855962155960644	2013.3333333333333	3
27192563_28258545_30158932	0.44846730559225684	2017.0	3
24904570_25538704_26205340	0.44846108858887895	2014.3333333333333	3
20693841_21488893_21488898	0.4484520600063753	2010.6666666666667	3
22437870_26855028_29634946	0.44844188150831626	2015.3333333333333	3
25538704_26325034_29634946	0.44843760643470704	2015.6666666666667	3
21488893_23438382_28258545	0.4483805943121721	2013.6666666666667	3
25538704_25860605_30184160	0.44837978973181325	2016.0	3
23438382_28258545_30158932	0.4483654933056032	2016.0	3
20563707_25858804_26889818	0.4483605513627128	2014.0	3
20563707_22437870_25981611	0.44832185803926156	2013.3333333333333	3
20563707_24204168_25981611	0.4483113807558487	2013.6666666666667	3
22077831_24594636_25538704	0.4483024173385828	2013.0	3
23390376_23438382_30158932	0.44814163631809856	2014.6666666666667	3
21074063_23625198	0.4480836863467471	2011.5	2
22437870_26855028_30158932	0.44805752227648465	2015.3333333333333	3
20563707_21074063_21488898	0.4480449992697403	2010.6666666666667	3
23438382_26889818_30184160	0.44803716779060504	2016.0	3
23438382_26205340_29634946	0.4480225879785103	2015.3333333333333	3
27192563_28258545_29139554	0.4479987964418698	2017.0	3
21488893_22077831_25860605	0.44797551046950396	2012.3333333333333	3
27192563_30158932_30184160	0.4479002017346793	2017.6666666666667	3
22437870_23390376_26325034	0.44787339575025503	2013.3333333333333	3
20693841_24594636_30184160	0.44786014649623096	2014.3333333333333	3
21074063_22437870_29139554	0.4478599316319074	2013.3333333333333	3
23390376_25858804_26889818	0.4478189044513338	2014.6666666666667	3
23625198_25858804	0.4477978835147859	2014.0	2
24204168_26205340_26558876	0.44779541925780897	2014.6666666666667	3
23438382_25981611_29139554	0.4477607529037009	2016.0	3
16730267_23438382_24904570	0.44771911288917104	2011.0	3
23438382_25858804_26855028	0.44762405781826414	2014.6666666666667	3
24204168_26977780_27192563	0.44760478234326445	2015.0	3
20693841_27192563_30184160	0.44760301032195193	2015.0	3
24204168_25538704_25858804	0.4475763786316297	2014.0	3
22077831_26325034_26977780	0.4475479744480656	2014.0	3
20563707_22077831_25860605	0.44752073153076444	2012.3333333333333	3
21074063_22077831_28258545	0.44751630407420756	2012.6666666666667	3
21488893_26977780_30184160	0.44750353021720973	2015.3333333333333	3
16730267_20693841_25981611	0.44750263685860137	2011.0	3
26558876_29139554_30184160	0.44749701874538633	2017.6666666666667	3
20693841_25538704_26855028	0.4474958654897471	2013.3333333333333	3
26325034_27192563_29634946	0.44747662465458854	2016.3333333333333	3
[truncated: 2,496 more rows]
