# Supplementary material for: TrendyGenes, a computational pipeline for the detection of literature trends in academia and drug discovery
Source: Sci Rep. 2021 Aug 3;11:15747. doi: 10.1038/s41598-021-94897-9 (PMC8333311; doi:10.1038/s41598-021-94897-9)
Supplement: Supplementary file 1 — Supplementary Dataset. [file 41598_2021_94897_MOESM1_ESM.zip › whatReview2Read_PIEZO2.csv]

PMID_COMBINATION	INFO_RATIO	MEAN_YEAR	N_REVIEWS
28728817_28728818_31780935	0.9433338235677946	2017.6666666666667	3
28066160_28728817_28974772	0.9428774406782444	2016.6666666666667	3
28728817_28728818_28974772	0.941216127915777	2017.0	3
28728817_28974772_31780935	0.9392676515510776	2017.6666666666667	3
26402601_28066160_28728817	0.9389500406624102	2016.0	3
28728817_28728818_29320693	0.9386598471240055	2017.3333333333333	3
28728817_29675710_31780935	0.9381507391894636	2018.0	3
28728817_28728818_29675710	0.9375646436756931	2017.3333333333333	3
28066160_28728817_29171028	0.9375439391409038	2017.0	3
27743844_28728817_29675710	0.9366749817023945	2017.3333333333333	3
27743844_28728817_28728818	0.9359540800351426	2017.0	3
28728817_28728818_29171028	0.9358826263784362	2017.3333333333333	3
28066160_28728817_28728818	0.9342180820869813	2016.6666666666667	3
28728817_28728818_29247535	0.9342180820869813	2017.3333333333333	3
27511462_28728817_28728818	0.9342180820869813	2016.6666666666667	3
28728817_29320693_29675710	0.9334767627456744	2017.6666666666667	3
25305018_28728817_28974772	0.933457940335594	2016.0	3
26402601_28728817_28974772	0.9332225558832257	2016.3333333333333	3
28728817_28974772_29320693	0.9331567687649541	2017.3333333333333	3
25305018_28728817_29675710	0.9323410279739799	2016.3333333333333	3
25305018_28066160_28728817	0.9321638489336145	2015.6666666666667	3
28066160_28728817_31780935	0.9316507147209974	2017.3333333333333	3
28728817_28974772_29675710	0.931103409736557	2017.3333333333333	3
25305018_28728817_28728818	0.9305025361711471	2016.0	3
28728817_28974772_29247535	0.9301519100702643	2017.3333333333333	3
27511462_28728817_28974772	0.9301519100702643	2016.6666666666667	3
27743844_28728817_28974772	0.9301519100702643	2017.0	3
27511462_28728817_29675710	0.9290349977086503	2017.0	3
28728817_29247535_29675710	0.9290349977086503	2017.6666666666667	3
28728817_28955292_28974772	0.9289741588595476	2017.0	3
26100741_28066160_28728817	0.9287754847901961	2016.0	3
25305018_27743844_28728817	0.9281958924549596	2016.0	3
26402601_27743844_28728817	0.9279605080025912	2016.3333333333333	3
25305018_28728817_31780935	0.9279356519938675	2016.6666666666667	3
26402601_28728817_31780935	0.9277002675414989	2017.0	3
26402601_28728817_28728818	0.9271141720277287	2016.3333333333333	3
26100741_28728817_28728818	0.9271141720277287	2016.3333333333333	3
28066160_28728817_29320693	0.9269767382772082	2017.0	3
28728817_29171028_31780935	0.9262941660199926	2018.0	3
25480024_28728817_28974772	0.9253733575394413	2016.3333333333333	3
28728817_28728818_28778608	0.9253515743108693	2017.0	3
27743844_28728817_29171028	0.9248184085329235	2017.3333333333333	3
28728817_28728818_28955292	0.9245102017205173	2017.0	3
27743844_28066160_28728817	0.9242709711883452	2016.6666666666667	3
25480024_28728817_28728818	0.9237355751293421	2016.3333333333333	3
27743844_28728817_28955292	0.9237121109789131	2017.0	3
28728817_28955292_31780935	0.9234518705178207	2017.6666666666667	3
28728817_28778608_31780935	0.92340309794617	2017.6666666666667	3
25305018_28728817_29320693	0.9232616755500783	2016.3333333333333	3
26100741_28728817_28974772	0.9230480000110117	2016.3333333333333	3
26402601_28728817_29320693	0.9230262910977097	2016.6666666666667	3
25053537_28728817_28728818	0.9228535990293043	2016.3333333333333	3
27027326_28066160_28728817	0.9225349732401841	2016.3333333333333	3
27511462_28066160_28728817	0.9225349732401841	2016.3333333333333	3
28066160_28728817_29247535	0.9225349732401841	2017.0	3
25037583_28066160_28728817	0.9225349732401841	2016.0	3
26778757_28066160_28728817	0.9225349732401841	2016.3333333333333	3
28728817_28974772_29171028	0.922022943963315	2017.3333333333333	3
26402601_28728817_29675710	0.9219310876493972	2016.6666666666667	3
26100741_28728817_29675710	0.9219310876493972	2016.6666666666667	3
25305018_26402601_28728817	0.9218905563260155	2015.3333333333333	3
28728817_28778608_28974772	0.9212854022941527	2017.0	3
27053733_28728817_28728818	0.9208736604777165	2016.6666666666667	3
24532247_28728817_28728818	0.9208736604777165	2016.0	3
25037583_28728817_28728818	0.9208736604777165	2016.3333333333333	3
28728817_28728818	0.9208736604777165	2017.0	2
25416542_28728817_28728818	0.9208736604777165	2016.3333333333333	3
27027326_28728817_28728818	0.9208736604777165	2016.6666666666667	3
26217175_28728817_28728818	0.9208736604777165	2016.3333333333333	3
26724974_28728817_28728818	0.9208736604777165	2016.6666666666667	3
24981693_28728817_28728818	0.9208736604777165	2016.3333333333333	3
28728817_28728818_28728820	0.9208736604777165	2017.0	3
28728817_28728818_30322215	0.9208736604777165	2017.3333333333333	3
24846747_28728817_28728818	0.9208736604777165	2016.3333333333333	3
26778757_28728817_28728818	0.9208736604777165	2016.6666666666667	3
27743844_28728817_31780935	0.9206611820611784	2017.6666666666667	3
25305018_28728817_29171028	0.9204844548045089	2016.3333333333333	3
28728817_29171028_29320693	0.9203094668950856	2017.6666666666667	3
26402601_28728817_29171028	0.9202490703521405	2016.6666666666667	3
25480024_27743844_28728817	0.9201113096588068	2016.3333333333333	3
25480024_28728817_31780935	0.9198510691977145	2017.0	3
25305018_27511462_28728817	0.9188199105130542	2015.6666666666667	3
25305018_28728817_29247535	0.9188199105130542	2016.3333333333333	3
25053537_28728817_28974772	0.9187874270125873	2016.3333333333333	3
28728817_28955292_29320693	0.9187778940740317	2017.3333333333333	3
28728817_29171028_29675710	0.9186838108351235	2017.6666666666667	3
26402601_27511462_28728817	0.9185845260606856	2016.0	3
26402601_28728817_29247535	0.9185845260606856	2016.6666666666667	3
25305018_28974772_31780935	0.9183159132596266	2016.6666666666667	3
26100741_27743844_28728817	0.9177859521303771	2016.3333333333333	3
25305018_28728817_28778608	0.9175933867306864	2016.0	3
26100741_28728817_31780935	0.9175257116692849	2017.0	3
28728817_28778608_29320693	0.9174183988212629	2017.3333333333333	3
26402601_28728817_28955292	0.9174067748499687	2016.3333333333333	3
26402601_28728817_28778608	0.917358002278318	2016.3333333333333	3
27511462_28728817_29171028	0.9171784245391793	2017.0	3
28728817_29171028_29247535	0.9171784245391793	2017.6666666666667	3
28728817_28974772_30322215	0.9168074884609996	2017.3333333333333	3
26724974_28728817_28974772	0.9168074884609996	2016.6666666666667	3
26778757_28728817_28974772	0.9168074884609996	2016.6666666666667	3
26217175_28728817_28974772	0.9168074884609996	2016.3333333333333	3
24846747_28728817_28974772	0.9168074884609996	2016.3333333333333	3
27027326_28728817_28974772	0.9168074884609996	2016.6666666666667	3
28728817_28974772	0.9168074884609996	2017.0	2
25037583_28728817_28974772	0.9168074884609996	2016.3333333333333	3
25416542_28728817_28974772	0.9168074884609996	2016.3333333333333	3
24981693_28728817_28974772	0.9168074884609996	2016.3333333333333	3
24532247_28728817_28974772	0.9168074884609996	2016.0	3
28728817_28728820_28974772	0.9168074884609996	2017.0	3
27053733_28728817_28974772	0.9168074884609996	2016.6666666666667	3
27743844_28728817_28778608	0.916023354413518	2017.0	3
28728817_28955292_29171028	0.9160006733284624	2017.3333333333333	3
27743844_28728817_29320693	0.9159872056173892	2017.3333333333333	3
28728817_29320693_31780935	0.9157269651562971	2018.0	3
27027326_28728817_29675710	0.9156905760993853	2017.0	3
25037583_28728817_29675710	0.9156905760993853	2016.6666666666667	3
26778757_28728817_29675710	0.9156905760993853	2017.0	3
25480024_28728817_29320693	0.9151770927539256	2016.6666666666667	3
28728817_28778608_29171028	0.9146411780756938	2017.3333333333333	3
27511462_28728817_28955292	0.9143361290370075	2016.6666666666667	3
28728817_28955292_29247535	0.9143361290370075	2017.3333333333333	3
27511462_28728817_28778608	0.9142873564653567	2016.6666666666667	3
28728817_28778608_29247535	0.9142873564653567	2017.3333333333333	3
25305018_25480024_28728817	0.914041357982231	2015.3333333333333	3
25480024_26402601_28728817	0.9138059735298625	2015.6666666666667	3
25053537_27743844_28728817	0.9135253791319529	2016.3333333333333	3
25053537_28728817_31780935	0.9132651386708605	2017.0	3
26100741_28728817_29320693	0.9128517352254957	2016.6666666666667	3
25480024_28728817_29171028	0.912399872008356	2016.6666666666667	3
25305018_26100741_28728817	0.9117160004538012	2015.3333333333333	3
27053733_27743844_28728817	0.9115454405803651	2016.6666666666667	3
26778757_27743844_28728817	0.9115454405803651	2016.6666666666667	3
26724974_27743844_28728817	0.9115454405803651	2016.6666666666667	3
27027326_27743844_28728817	0.9115454405803651	2016.6666666666667	3
24846747_27743844_28728817	0.9115454405803651	2016.3333333333333	3
27743844_28728817_28728820	0.9115454405803651	2017.0	3
27743844_28728817_29247535	0.9115454405803651	2017.3333333333333	3
27511462_27743844_28728817	0.9115454405803651	2016.6666666666667	3
26217175_27743844_28728817	0.9115454405803651	2016.3333333333333	3
25416542_27743844_28728817	0.9115454405803651	2016.3333333333333	3
27743844_28728817_30322215	0.9115454405803651	2017.3333333333333	3
25037583_27743844_28728817	0.9115454405803651	2016.3333333333333	3
24532247_27743844_28728817	0.9115454405803651	2016.0	3
24981693_27743844_28728817	0.9115454405803651	2016.3333333333333	3
27743844_28728817	0.9115454405803651	2017.0	2
25037583_28728817_31780935	0.9112852001192728	2017.0	3
28728817_28728820_31780935	0.9112852001192728	2017.6666666666667	3
26778757_28728817_31780935	0.9112852001192728	2017.3333333333333	3
27027326_28728817_31780935	0.9112852001192728	2017.3333333333333	3
27511462_28728817_31780935	0.9112852001192728	2017.3333333333333	3
24846747_28728817_31780935	0.9112852001192728	2017.0	3
28728817_29247535_31780935	0.9112852001192728	2018.0	3
28728817_30322215_31780935	0.9112852001192728	2018.0	3
26217175_28728817_31780935	0.9112852001192728	2017.0	3
25416542_28728817_31780935	0.9112852001192728	2017.0	3
27053733_28728817_31780935	0.9112852001192728	2017.3333333333333	3
28728817_31780935	0.9112852001192728	2018.0	2
24981693_28728817_31780935	0.9112852001192728	2017.0	3
26724974_28728817_31780935	0.9112852001192728	2017.3333333333333	3
24532247_28728817_31780935	0.9112852001192728	2016.6666666666667	3
25480024_28728817_29247535	0.9107353277169012	2016.6666666666667	3
25480024_27511462_28728817	0.9107353277169012	2016.0	3
25305018_28728817_28955292	0.9106205831211731	2016.0	3
25305018_28974772_29675710	0.9101516714451061	2016.3333333333333	3
26100741_28728817_29171028	0.9100745144799263	2016.6666666666667	3
25305018_27743844_29675710	0.9095471848752983	2016.3333333333333	3
25305018_28974772_29247535	0.9092001717788133	2016.3333333333333	3
25053537_28728817_29320693	0.9085911622270715	2016.6666666666667	3
26100741_28728817_29247535	0.9084099701884716	2016.6666666666667	3
26100741_27511462_28728817	0.9084099701884716	2016.0	3
25053537_25305018_28728817	0.907455427455377	2015.3333333333333	3
26100741_28728817_28955292	0.9072322189777546	2016.3333333333333	3
25053537_26402601_28728817	0.9072200430030084	2015.6666666666667	3
26100741_28728817_28778608	0.9071834464061038	2016.3333333333333	3
28066160_28728817_29675710	0.9069759588222102	2017.0	3
28728817_29320693_30322215	0.9066112236754839	2017.6666666666667	3
24981693_28728817_29320693	0.9066112236754839	2016.6666666666667	3
26724974_28728817_29320693	0.9066112236754839	2017.0	3
24532247_28728817_29320693	0.9066112236754839	2016.3333333333333	3
27053733_28728817_29320693	0.9066112236754839	2017.0	3
25416542_28728817_29320693	0.9066112236754839	2016.6666666666667	3
27027326_28728817_29320693	0.9066112236754839	2017.0	3
28728817_29247535_29320693	0.9066112236754839	2017.6666666666667	3
28728817_29320693	0.9066112236754839	2017.5	2
26778757_28728817_29320693	0.9066112236754839	2017.0	3
27511462_28728817_29320693	0.9066112236754839	2017.0	3
24846747_28728817_29320693	0.9066112236754839	2016.6666666666667	3
28728817_28728820_29320693	0.9066112236754839	2017.3333333333333	3
26217175_28728817_29320693	0.9066112236754839	2016.6666666666667	3
25037583_28728817_29320693	0.9066112236754839	2016.6666666666667	3
25053537_28728817_29171028	0.9058139414815021	2016.6666666666667	3
25305018_25416542_28728817	0.9054754889037893	2015.3333333333333	3
24532247_25305018_28728817	0.9054754889037893	2015.0	3
25305018_28728817	0.9054754889037893	2015.5	2
25305018_28728817_28728820	0.9054754889037893	2016.0	3
25305018_28728817_30322215	0.9054754889037893	2016.3333333333333	3
24981693_25305018_28728817	0.9054754889037893	2015.3333333333333	3
24846747_25305018_28728817	0.9054754889037893	2015.3333333333333	3
25305018_26217175_28728817	0.9054754889037893	2015.3333333333333	3
25305018_27053733_28728817	0.9054754889037893	2015.6666666666667	3
25305018_26724974_28728817	0.9054754889037893	2015.6666666666667	3
25037583_25305018_28728817	0.9054754889037893	2015.3333333333333	3
25305018_27027326_28728817	0.9054754889037893	2015.6666666666667	3
25305018_26778757_28728817	0.9054754889037893	2015.6666666666667	3
25416542_26402601_28728817	0.9052401044514208	2015.6666666666667	3
24846747_26402601_28728817	0.9052401044514208	2015.6666666666667	3
24532247_26402601_28728817	0.9052401044514208	2015.3333333333333	3
26402601_27027326_28728817	0.9052401044514208	2016.0	3
25037583_26402601_28728817	0.9052401044514208	2015.6666666666667	3
26100741_26402601_28728817	0.9052401044514208	2015.6666666666667	3
26402601_27053733_28728817	0.9052401044514208	2016.0	3
26402601_26778757_28728817	0.9052401044514208	2016.0	3
26402601_28728817_28728820	0.9052401044514208	2016.3333333333333	3
26402601_26724974_28728817	0.9052401044514208	2016.0	3
24981693_26402601_28728817	0.9052401044514208	2015.6666666666667	3
26402601_28728817_30322215	0.9052401044514208	2016.6666666666667	3
26217175_26402601_28728817	0.9052401044514208	2015.6666666666667	3
26402601_28728817	0.9052401044514208	2016.0	2
25305018_27743844_28974772	0.9050633989995241	2016.0	3
25053537_27511462_28728817	0.9041493971900472	2016.0	3
25053537_28728817_29247535	0.9041493971900472	2016.6666666666667	3
28728817_28728820_29171028	0.9038340029299143	2017.3333333333333	3
27053733_28728817_29171028	0.9038340029299143	2017.0	3
24981693_28728817_29171028	0.9038340029299143	2016.6666666666667	3
24846747_28728817_29171028	0.9038340029299143	2016.6666666666667	3
25416542_28728817_29171028	0.9038340029299143	2016.6666666666667	3
27027326_28728817_29171028	0.9038340029299143	2017.0	3
26217175_28728817_29171028	0.9038340029299143	2016.6666666666667	3
24532247_28728817_29171028	0.9038340029299143	2016.3333333333333	3
26778757_28728817_29171028	0.9038340029299143	2017.0	3
26724974_28728817_29171028	0.9038340029299143	2017.0	3
28728817_29171028	0.9038340029299143	2017.5	2
25037583_28728817_29171028	0.9038340029299143	2016.6666666666667	3
28728817_29171028_30322215	0.9038340029299143	2017.6666666666667	3
25480024_26100741_28728817	0.9036314176576484	2015.6666666666667	3
25305018_28955292_28974772	0.9033592756287803	2016.0	3
27053733_27743844_28974772	0.9024732337079131	2016.6666666666667	3
25416542_28728817_29247535	0.9021694586384595	2016.6666666666667	3
27053733_28728817_29247535	0.9021694586384595	2017.0	3
26778757_28728817_29247535	0.9021694586384595	2017.0	3
26217175_27511462_28728817	0.9021694586384595	2016.0	3
27511462_28728817_29247535	0.9021694586384595	2017.0	3
26217175_28728817_29247535	0.9021694586384595	2016.6666666666667	3
25416542_27511462_28728817	0.9021694586384595	2016.0	3
27511462_28728817_30322215	0.9021694586384595	2017.0	3
26724974_28728817_29247535	0.9021694586384595	2017.0	3
25037583_28728817_29247535	0.9021694586384595	2016.6666666666667	3
25037583_27511462_28728817	0.9021694586384595	2016.0	3
28728817_29247535	0.9021694586384595	2017.5	2
26778757_27511462_28728817	0.9021694586384595	2016.3333333333333	3
27027326_28728817_29247535	0.9021694586384595	2017.0	3
24981693_27511462_28728817	0.9021694586384595	2016.0	3
26724974_27511462_28728817	0.9021694586384595	2016.3333333333333	3
27053733_27511462_28728817	0.9021694586384595	2016.3333333333333	3
24532247_27511462_28728817	0.9021694586384595	2015.6666666666667	3
24846747_28728817_29247535	0.9021694586384595	2016.6666666666667	3
27511462_28728817_28728820	0.9021694586384595	2016.6666666666667	3
27027326_27511462_28728817	0.9021694586384595	2016.3333333333333	3
27511462_28728817	0.9021694586384595	2016.5	2
24846747_27511462_28728817	0.9021694586384595	2016.0	3
24981693_28728817_29247535	0.9021694586384595	2016.6666666666667	3
24532247_28728817_29247535	0.9021694586384595	2016.3333333333333	3
28728817_28728820_29247535	0.9021694586384595	2017.3333333333333	3
28728817_29247535_30322215	0.9021694586384595	2017.6666666666667	3
25305018_28974772_29320693	0.9014990135774432	2016.3333333333333	3
25037583_28728817_28955292	0.9009917074277426	2016.3333333333333	3
26778757_28728817_28955292	0.9009917074277426	2016.6666666666667	3
27027326_28728817_28955292	0.9009917074277426	2016.6666666666667	3
27027326_28728817_28778608	0.9009429348560919	2016.6666666666667	3
25037583_28728817_28778608	0.9009429348560919	2016.3333333333333	3
26778757_28728817_28778608	0.9009429348560919	2016.6666666666667	3
25305018_28066160_28974772	0.9008438396226459	2015.6666666666667	3
25305018_28728818_28974772	0.8991825268601783	2016.0	3
25037583_28974772_31780935	0.8989534048318197	2017.0	3
25305018_26402601_28974772	0.8982105310087908	2015.3333333333333	3
25480024_27027326_28728817	0.8973909061076363	2016.0	3
25480024_26778757_28728817	0.8973909061076363	2016.0	3
25037583_25480024_28728817	0.8973909061076363	2015.6666666666667	3
26100741_28955292_28974772	0.8972588549321494	2016.3333333333333	3
25053537_26100741_28728817	0.8970454871307944	2015.6666666666667	3
25305018_27053733_28974772	0.8958557501695484	2015.6666666666667	3
25305018_27511462_28974772	0.8951398851958295	2015.6666666666667	3
25416542_26100741_28728817	0.8950655485792067	2015.6666666666667	3
26100741_28728817	0.8950655485792067	2016.0	2
24846747_26100741_28728817	0.8950655485792067	2015.6666666666667	3
24981693_26100741_28728817	0.8950655485792067	2015.6666666666667	3
25037583_26100741_28728817	0.8950655485792067	2015.6666666666667	3
26100741_27053733_28728817	0.8950655485792067	2016.0	3
26100741_28728817_30322215	0.8950655485792067	2016.6666666666667	3
26100741_28728817_28728820	0.8950655485792067	2016.3333333333333	3
24532247_26100741_28728817	0.8950655485792067	2015.3333333333333	3
26100741_26724974_28728817	0.8950655485792067	2016.0	3
26100741_26217175_28728817	0.8950655485792067	2015.6666666666667	3
26100741_27027326_28728817	0.8950655485792067	2016.0	3
26100741_26778757_28728817	0.8950655485792067	2016.0	3
25305018_27743844_31780935	0.8935333852340821	2016.6666666666667	3
27053733_27743844_29675710	0.8928967330007036	2017.0	3
25037583_27743844_29675710	0.8928967330007036	2016.6666666666667	3
25037583_28955292_28974772	0.8910183433821373	2016.3333333333333	3
25037583_25053537_28728817	0.8908049755807823	2015.6666666666667	3
25053537_27027326_28728817	0.8908049755807823	2016.0	3
25053537_26778757_28728817	0.8908049755807823	2016.0	3
25037583_28974772_29675710	0.890789163017299	2016.6666666666667	3
27743844_28955292_29675710	0.8906980956336283	2017.3333333333333	3
26100741_28955292_29675710	0.8905142443351677	2016.6666666666667	3
25305018_25480024_28974772	0.8903613326650066	2015.3333333333333	3
25037583_28974772_29247535	0.8898376633510064	2016.6666666666667	3
24532247_25037583_28728817	0.8888250370291946	2015.3333333333333	3
24981693_25037583_28728817	0.8888250370291946	2015.6666666666667	3
24981693_26778757_28728817	0.8888250370291946	2016.0	3
26217175_27027326_28728817	0.8888250370291946	2016.0	3
25037583_25416542_28728817	0.8888250370291946	2015.6666666666667	3
26724974_27027326_28728817	0.8888250370291946	2016.3333333333333	3
24532247_26778757_28728817	0.8888250370291946	2015.6666666666667	3
26778757_27027326_28728817	0.8888250370291946	2016.3333333333333	3
24846747_27027326_28728817	0.8888250370291946	2016.0	3
25416542_26778757_28728817	0.8888250370291946	2016.0	3
25037583_28728817_28728820	0.8888250370291946	2016.3333333333333	3
26778757_28728817_28728820	0.8888250370291946	2016.6666666666667	3
24846747_26778757_28728817	0.8888250370291946	2016.0	3
25037583_28728817_30322215	0.8888250370291946	2016.6666666666667	3
27027326_28728817_28728820	0.8888250370291946	2016.6666666666667	3
25037583_27053733_28728817	0.8888250370291946	2016.0	3
25037583_28728817	0.8888250370291946	2016.0	2
26778757_27053733_28728817	0.8888250370291946	2016.3333333333333	3
25037583_27027326_28728817	0.8888250370291946	2016.0	3
24532247_27027326_28728817	0.8888250370291946	2015.6666666666667	3
27027326_28728817_30322215	0.8888250370291946	2017.0	3
25037583_26778757_28728817	0.8888250370291946	2016.0	3
25037583_26724974_28728817	0.8888250370291946	2016.0	3
26778757_28728817_30322215	0.8888250370291946	2017.0	3
26217175_26778757_28728817	0.8888250370291946	2016.0	3
25037583_26217175_28728817	0.8888250370291946	2015.6666666666667	3
24981693_27027326_28728817	0.8888250370291946	2016.0	3
26778757_28728817	0.8888250370291946	2016.5	2
27027326_28728817	0.8888250370291946	2016.5	2
24846747_25037583_28728817	0.8888250370291946	2015.6666666666667	3
25416542_27027326_28728817	0.8888250370291946	2016.0	3
26724974_26778757_28728817	0.8888250370291946	2016.3333333333333	3
27027326_27053733_28728817	0.8888250370291946	2016.3333333333333	3
25037583_28066160_28974772	0.8885029073760029	2016.0	3
25037583_27743844_28974772	0.8884129471249296	2016.3333333333333	3
25305018_26100741_28974772	0.8880359751365767	2015.3333333333333	3
27053733_27743844_28955292	0.887617227220502	2016.6666666666667	3
25305018_28974772_29171028	0.8870109190888801	2016.3333333333333	3
25037583_28728818_28974772	0.8868415946135353	2016.3333333333333	3
25305018_28778608_28974772	0.8862733774197178	2016.0	3
27743844_28955292_28974772	0.8862143097578543	2017.0	3
28728817_28955292_29675710	0.8854326930097688	2017.3333333333333	3
28728817_28778608_29675710	0.885383920438118	2017.3333333333333	3
28066160_28728817_28955292	0.8852555139694034	2016.6666666666667	3
28066160_28728817_28778608	0.8845883335851723	2016.6666666666667	3
25053537_25305018_28974772	0.8837754021381526	2015.3333333333333	3
27053733_27743844_28728818	0.8834404784519	2016.6666666666667	3
25305018_27743844_28955292	0.8831858163309487	2016.0	3
25480024_28066160_28728817	0.8829723344036453	2016.0	3
26100741_27053733_28974772	0.8827337532917535	2016.0	3
26100741_28974772_31780935	0.8826494125974294	2017.0	3
25037583_28974772_29320693	0.8821365051496364	2016.6666666666667	3
25480024_27743844_28955292	0.8821228097159601	2016.3333333333333	3
25053537_28066160_28728817	0.8820903583036074	2016.0	3
25480024_28728817_29675710	0.8818318916896625	2016.6666666666667	3
25037583_25305018_28974772	0.8817954635865647	2015.3333333333333	3
25305018_26778757_28974772	0.8817954635865647	2015.6666666666667	3
25305018_27027326_28974772	0.8817954635865647	2015.6666666666667	3
24981693_25305018_28974772	0.8817954635865647	2015.3333333333333	3
25305018_28974772	0.8817954635865647	2015.5	2
24846747_25305018_28974772	0.8817954635865647	2015.3333333333333	3
25305018_26724974_28974772	0.8817954635865647	2015.6666666666667	3
24532247_25305018_28974772	0.8817954635865647	2015.0	3
25305018_26217175_28974772	0.8817954635865647	2015.3333333333333	3
25305018_25416542_28974772	0.8817954635865647	2015.3333333333333	3
25305018_28974772_30322215	0.8817954635865647	2016.3333333333333	3
25305018_28728820_28974772	0.8817954635865647	2016.0	3
25305018_29320693_29675710	0.8813313366396149	2016.6666666666667	3
25305018_27743844_29247535	0.8808714259899748	2016.3333333333333	3
26217175_28066160_28728817	0.8801104197520196	2016.0	3
26724974_28066160_28728817	0.8801104197520196	2016.3333333333333	3
28066160_28728817_28728820	0.8801104197520196	2016.6666666666667	3
24532247_28066160_28728817	0.8801104197520196	2015.6666666666667	3
28066160_28728817_30322215	0.8801104197520196	2017.0	3
27053733_28066160_28728817	0.8801104197520196	2016.3333333333333	3
25416542_28066160_28728817	0.8801104197520196	2016.0	3
24981693_28066160_28728817	0.8801104197520196	2016.0	3
24846747_28066160_28728817	0.8801104197520196	2016.0	3
28066160_28728817	0.8801104197520196	2016.5	2
25305018_27743844_29171028	0.8800841073595497	2016.3333333333333	3
26100741_27743844_28955292	0.8797974521875304	2016.3333333333333	3
25305018_27743844_28728818	0.8790090675623466	2016.0	3
25480024_27743844_29675710	0.878918098294743	2016.6666666666667	3
25037583_26402601_28974772	0.8788480225809839	2015.6666666666667	3
25305018_26100741_29675710	0.8784253778142269	2015.6666666666667	3
25305018_26402601_27743844	0.8780370717109595	2015.3333333333333	3
27053733_27743844_29171028	0.8774939420679387	2017.0	3
25037583_27743844_31780935	0.8768829333594875	2017.0	3
27053733_27743844_31780935	0.8768829333594875	2017.3333333333333	3
26100741_27743844_29675710	0.8765927407663133	2016.6666666666667	3
25416542_27053733_28974772	0.8764932417417416	2016.0	3
25037583_27053733_28974772	0.8764932417417416	2016.0	3
24846747_27053733_28974772	0.8764932417417416	2016.0	3
25305018_28955292_29675710	0.8763975693639307	2016.3333333333333	3
25305018_28066160_29675710	0.8760063402096339	2016.0	3
25037583_27511462_28974772	0.8757773767680228	2016.0	3
25305018_26402601_29675710	0.8757755873976887	2015.6666666666667	3
25305018_27053733_27743844	0.875682290871717	2015.6666666666667	3
26402601_27053733_27743844	0.8754469064193484	2016.0	3
25053537_28728817_29675710	0.8752459611628086	2016.6666666666667	3
27743844_28955292_31780935	0.8746842959924124	2017.6666666666667	3
26100741_28974772_29675710	0.8744851707829089	2016.6666666666667	3
25480024_27743844_28974772	0.874434312418969	2016.3333333333333	3
25305018_27743844_28778608	0.8739811828700276	2016.0	3
25037583_27743844_28955292	0.8735569406375182	2016.3333333333333	3
26100741_28974772_29247535	0.8735336711166162	2016.6666666666667	3
24981693_28728817_29675710	0.8732660226112209	2016.6666666666667	3
28728817_29675710_30322215	0.8732660226112209	2017.6666666666667	3
28728817_29675710	0.8732660226112209	2017.5	2
24532247_28728817_29675710	0.8732660226112209	2016.3333333333333	3
27053733_28728817_29675710	0.8732660226112209	2017.0	3
26217175_28728817_29675710	0.8732660226112209	2016.6666666666667	3
28728817_28728820_29675710	0.8732660226112209	2017.3333333333333	3
24846747_28728817_29675710	0.8732660226112209	2016.6666666666667	3
26724974_28728817_29675710	0.8732660226112209	2017.0	3
25416542_28728817_29675710	0.8732660226112209	2016.6666666666667	3
25305018_29171028_31780935	0.8730459434632475	2017.0	3
26100741_28066160_28974772	0.8721989151416126	2016.0	3
26100741_27743844_28974772	0.8721089548905393	2016.3333333333333	3
25305018_29675710_31780935	0.871778143269887	2017.0	3
27053733_27743844_28066160	0.8717573696051026	2016.3333333333333	3
27053733_27743844_28778608	0.8713910175784167	2016.6666666666667	3
25037583_25480024_28974772	0.8709988242371995	2015.6666666666667	3
28728817_28778608_28955292	0.8706850517664753	2017.0	3
26100741_28728818_28974772	0.8705376023791451	2016.3333333333333	3
25305018_25480024_27743844	0.870187873367175	2015.3333333333333	3
27053733_28955292_28974772	0.8701723357918488	2016.6666666666667	3
25305018_27743844_29320693	0.8694180390126813	2016.3333333333333	3
25037583_27743844_28728818	0.8693801918689162	2016.3333333333333	3
25305018_28778608_29675710	0.8693171427548474	2016.3333333333333	3
25037583_26100741_28974772	0.86867346670877	2015.6666666666667	3
25305018_29171028_29675710	0.8683732501603979	2016.6666666666667	3
25305018_26100741_27743844	0.8678625158387454	2015.3333333333333	3
25305018_29247535_29675710	0.8678515369073315	2016.6666666666667	3
27053733_28066160_28974772	0.8676568997857144	2016.3333333333333	3
25037583_28974772_29171028	0.8676484106610732	2016.6666666666667	3
25480024_27053733_27743844	0.8675977080755641	2016.0	3
25305018_27743844_28066160	0.8673259587155494	2015.6666666666667	3
25480024_28728817_28955292	0.8671330230180198	2016.3333333333333	3
25480024_28728817_28778608	0.8670842504463689	2016.3333333333333	3
25037583_28778608_28974772	0.8669108689919106	2016.3333333333333	3
27053733_27743844_29320693	0.8668278737210705	2017.0	3
27053733_28728818_28974772	0.8659955870232469	2016.6666666666667	3
26100741_28974772_29320693	0.8658325129152459	2016.6666666666667	3
26100741_27053733_27743844	0.8652723505471344	2016.0	3
25480024_28955292_28974772	0.8646779182873068	2016.3333333333333	3
26100741_28066160_28955292	0.8646037639482475	2016.0	3
26100741_28955292_31780935	0.8645346953286898	2017.0	3
25037583_25053537_28974772	0.8644128937103457	2015.6666666666667	3
25037583_27743844_29247535	0.8642209741153803	2016.6666666666667	3
27053733_27743844_29247535	0.8642209741153803	2017.0	3
25305018_28728818_29675710	0.8641704715749525	2016.3333333333333	3
27053733_28974772_31780935	0.8640471106585474	2017.3333333333333	3
25053537_25305018_27743844	0.863601942840321	2015.3333333333333	3
27743844_28974772_29675710	0.8634406256086138	2017.3333333333333	3
25037583_27743844_29171028	0.8634336554849551	2016.6666666666667	3
25480024_27743844_31780935	0.8629042986535269	2017.0	3
25305018_27511462_29675710	0.8626624017890737	2016.0	3
25037583_27027326_28974772	0.8624329551587578	2016.0	3
24846747_25037583_28974772	0.8624329551587578	2015.6666666666667	3
24532247_25037583_28974772	0.8624329551587578	2015.3333333333333	3
25037583_28974772	0.8624329551587578	2016.0	2
25037583_25416542_28974772	0.8624329551587578	2015.6666666666667	3
25037583_28974772_30322215	0.8624329551587578	2016.6666666666667	3
25037583_26217175_28974772	0.8624329551587578	2015.6666666666667	3
25037583_26724974_28974772	0.8624329551587578	2016.0	3
25037583_28728820_28974772	0.8624329551587578	2016.3333333333333	3
25037583_26778757_28974772	0.8624329551587578	2016.0	3
24981693_25037583_28974772	0.8624329551587578	2015.6666666666667	3
27743844_28955292_29247535	0.862022336748305	2017.3333333333333	3
28955292_28974772_31780935	0.8618484732914722	2017.6666666666667	3
25037583_25305018_27743844	0.8616220042887333	2015.3333333333333	3
24981693_25305018_27743844	0.8616220042887333	2015.3333333333333	3
24846747_25305018_27743844	0.8616220042887333	2015.3333333333333	3
25305018_25416542_27743844	0.8616220042887333	2015.3333333333333	3
25305018_27027326_27743844	0.8616220042887333	2015.6666666666667	3
25305018_27511462_27743844	0.8616220042887333	2015.6666666666667	3
25305018_26778757_27743844	0.8616220042887333	2015.6666666666667	3
25305018_27743844_28728820	0.8616220042887333	2016.0	3
25305018_27743844_30322215	0.8616220042887333	2016.3333333333333	3
25305018_27743844	0.8616220042887333	2015.5	2
25305018_26217175_27743844	0.8616220042887333	2015.3333333333333	3
24532247_25305018_27743844	0.8616220042887333	2015.0	3
25305018_26724974_27743844	0.8616220042887333	2015.6666666666667	3
25037583_26402601_27743844	0.8613866198363648	2015.6666666666667	3
27053733_28974772_29320693	0.8612904975593476	2017.0	3
27743844_28955292_29171028	0.8612350181178798	2017.3333333333333	3
25053537_27053733_27743844	0.8610117775487102	2016.0	3
26100741_27743844_31780935	0.8605789411250971	2017.0	3
25053537_28728817_28955292	0.8605470924911658	2016.3333333333333	3
25053537_28728817_28778608	0.8604983199195151	2016.3333333333333	3
25416542_28955292_28974772	0.8602343177916827	2016.3333333333333	3
24846747_28955292_28974772	0.8602343177916827	2016.3333333333333	3
25305018_29675710_30322215	0.860190880306402	2016.6666666666667	3
25037583_28955292_29675710	0.8600560013214014	2016.6666666666667	3
25037583_28066160_29675710	0.8596647721671046	2016.3333333333333	3
27743844_28728818_28974772	0.8594930572048501	2017.0	3
26100741_27511462_28974772	0.8594733845336324	2016.0	3
26402601_27743844_28955292	0.8591879824692896	2016.3333333333333	3
25037583_26100741_29675710	0.8590628693864201	2016.0	3
26100741_28955292_29320693	0.8590558602516352	2016.6666666666667	3
25037583_27053733_27743844	0.8590318389971224	2016.0	3
27027326_27053733_27743844	0.8590318389971224	2016.3333333333333	3
26217175_27053733_27743844	0.8590318389971224	2016.0	3
24981693_27053733_27743844	0.8590318389971224	2016.0	3
26778757_27053733_27743844	0.8590318389971224	2016.3333333333333	3
24846747_27053733_27743844	0.8590318389971224	2016.0	3
24532247_27053733_27743844	0.8590318389971224	2015.6666666666667	3
27053733_27511462_27743844	0.8590318389971224	2016.3333333333333	3
27053733_27743844_28728820	0.8590318389971224	2016.6666666666667	3
26724974_27053733_27743844	0.8590318389971224	2016.3333333333333	3
25416542_27053733_27743844	0.8590318389971224	2016.0	3
27053733_27743844	0.8590318389971224	2016.5	2
27053733_27743844_30322215	0.8590318389971224	2017.0	3
25305018_26724974_29675710	0.8586621757210835	2016.0	3
27743844_28728818_28955292	0.8586514253460937	2017.0	3
25416542_28728817_28955292	0.858567153939578	2016.3333333333333	3
28728817_28955292	0.858567153939578	2017.0	2
24981693_28728817_28955292	0.858567153939578	2016.3333333333333	3
28728817_28728820_28955292	0.858567153939578	2017.0	3
24532247_28728817_28955292	0.858567153939578	2016.0	3
26724974_28728817_28955292	0.858567153939578	2016.6666666666667	3
26217175_28728817_28955292	0.858567153939578	2016.3333333333333	3
28728817_28955292_30322215	0.858567153939578	2017.3333333333333	3
27053733_28728817_28955292	0.858567153939578	2016.6666666666667	3
24846747_28728817_28955292	0.858567153939578	2016.3333333333333	3
25416542_28728817_28778608	0.8585183813679272	2016.3333333333333	3
24846747_28728817_28778608	0.8585183813679272	2016.3333333333333	3
26724974_28728817_28778608	0.8585183813679272	2016.6666666666667	3
26217175_28728817_28778608	0.8585183813679272	2016.3333333333333	3
28728817_28728820_28778608	0.8585183813679272	2017.0	3
28728817_28778608_30322215	0.8585183813679272	2017.3333333333333	3
24981693_28728817_28778608	0.8585183813679272	2016.3333333333333	3
28728817_28778608	0.8585183813679272	2017.0	2
27053733_28728817_28778608	0.8585183813679272	2016.6666666666667	3
24532247_28728817_28778608	0.8585183813679272	2016.0	3
27743844_28974772_31780935	0.8582604458138695	2017.6666666666667	3
26100741_28955292_29171028	0.8581135049373998	2016.6666666666667	3
26402601_27053733_28974772	0.8580020149906955	2016.0	3
25037583_29320693_29675710	0.8579681924159211	2017.0	3
25305018_25480024_29675710	0.8578838492582505	2015.6666666666667	3
25037583_27743844_28066160	0.8576970830221189	2016.0	3
25037583_27743844_28778608	0.857330730995433	2016.3333333333333	3
25053537_25480024_28728817	0.8569462911710596	2015.6666666666667	3
26100741_28778608_29675710	0.8565175281770563	2016.6666666666667	3
25037583_26402601_29675710	0.8564130789698817	2016.0	3
26100741_26402601_28974772	0.8563035187965817	2015.6666666666667	3
27053733_28974772_29675710	0.8558828688440269	2017.0	3
25305018_28955292_29320693	0.8558120854069913	2016.3333333333333	3
25305018_29171028_29247535	0.8551948491008824	2016.6666666666667	3
27743844_28778608_28955292	0.8551320936283578	2017.0	3
26100741_29247535_29675710	0.8550519223295404	2017.0	3
25416542_25480024_28728817	0.8549663526194717	2015.6666666666667	3
25480024_27053733_28728817	0.8549663526194717	2016.0	3
24846747_25480024_28728817	0.8549663526194717	2015.6666666666667	3
25480024_28728817_30322215	0.8549663526194717	2016.6666666666667	3
24532247_25480024_28728817	0.8549663526194717	2015.3333333333333	3
24981693_25480024_28728817	0.8549663526194717	2015.6666666666667	3
25480024_26724974_28728817	0.8549663526194717	2016.0	3
25480024_26217175_28728817	0.8549663526194717	2015.6666666666667	3
25480024_28728817	0.8549663526194717	2016.0	2
25480024_28728817_28728820	0.8549663526194717	2016.3333333333333	3
27053733_28974772_29247535	0.8549313691777342	2017.0	3
27053733_27511462_28974772	0.8549313691777342	2016.3333333333333	3
25305018_28955292_29171028	0.8548697300927559	2016.3333333333333	3
25480024_26100741_28974772	0.8546948320028092	2015.6666666666667	3
25305018_26402601_29320693	0.85449175918637	2015.6666666666667	3
25305018_28066160_29171028	0.8544785009384591	2016.0	3
27743844_28728818_29675710	0.85380228720841	2017.3333333333333	3
25305018_28728818_29320693	0.853759543490227	2016.3333333333333	3
28955292_28974772_29675710	0.8536842314769516	2017.3333333333333	3
25305018_26402601_29171028	0.8535494038721346	2015.6666666666667	3
25037583_25480024_27743844	0.8535374214925804	2015.6666666666667	3
26100741_27743844_28728818	0.8530761996345259	2016.3333333333333	3
25305018_28728818_29171028	0.8528171881759917	2016.3333333333333	3
25037583_27743844_29320693	0.8527675871380868	2016.6666666666667	3
28955292_28974772_29247535	0.8527327318106589	2017.3333333333333	3
27743844_28066160_29675710	0.8522937342338267	2017.0	3
27743844_28778608_29675710	0.851927382207141	2017.3333333333333	3
26100741_28955292_29247535	0.8518727360845826	2016.6666666666667	3
26402601_27743844_28974772	0.8514994851722986	2016.3333333333333	3
26100741_28974772_29171028	0.851344418426683	2016.6666666666667	3
25053537_25305018_29675710	0.8512979187313965	2015.6666666666667	3
25037583_26100741_27743844	0.8512120639641507	2015.6666666666667	3
26100741_28778608_28974772	0.8506068767575203	2016.3333333333333	3
27743844_28955292_29320693	0.8505689497710116	2017.3333333333333	3
25305018_28066160_28955292	0.8504870889770103	2015.6666666666667	3
25305018_28955292_31780935	0.8504180203574526	2016.6666666666667	3
25480024_27743844_29247535	0.8502423394094196	2016.6666666666667	3
25480024_27053733_28974772	0.8501528166469109	2016.0	3
25480024_28974772_31780935	0.8500684759525867	2017.0	3
25480024_27743844_28728818	0.8496976027361395	2016.3333333333333	3
25037583_29171028_31780935	0.8496827992395538	2017.3333333333333	3
25480024_27743844_29171028	0.8494550207789945	2016.6666666666667	3
26100741_29171028_31780935	0.8493734287588632	2017.3333333333333	3
24846747_25305018_29675710	0.8493179801798088	2015.6666666666667	3
25037583_25305018_29675710	0.8493179801798088	2015.6666666666667	3
25305018_26778757_29675710	0.8493179801798088	2016.0	3
25305018_28728820_29675710	0.8493179801798088	2016.3333333333333	3
24981693_25305018_29675710	0.8493179801798088	2015.6666666666667	3
25305018_29675710	0.8493179801798088	2016.0	2
25305018_27027326_29675710	0.8493179801798088	2016.0	3
24532247_25305018_29675710	0.8493179801798088	2015.3333333333333	3
25305018_27053733_29675710	0.8493179801798088	2016.0	3
25305018_25416542_29675710	0.8493179801798088	2015.6666666666667	3
25305018_26217175_29675710	0.8493179801798088	2015.6666666666667	3
27743844_28974772_29247535	0.8491447043330562	2017.3333333333333	3
27743844_29675710_31780935	0.8486839451066598	2018.0	3
27743844_28066160_28955292	0.8484768694738796	2016.6666666666667	3
25416542_25480024_28974772	0.8484543204527971	2015.6666666666667	3
24846747_25480024_28974772	0.8484543204527971	2015.6666666666667	3
25037583_29675710_31780935	0.8484149990461932	2017.3333333333333	3
25053537_26724974_28728817	0.8483804220926179	2016.0	3
24532247_25053537_28728817	0.8483804220926179	2015.3333333333333	3
24846747_25053537_28728817	0.8483804220926179	2015.6666666666667	3
25053537_26217175_28728817	0.8483804220926179	2015.6666666666667	3
25053537_27053733_28728817	0.8483804220926179	2016.0	3
25053537_28728817	0.8483804220926179	2016.0	2
24981693_25053537_28728817	0.8483804220926179	2015.6666666666667	3
25053537_28728817_30322215	0.8483804220926179	2016.6666666666667	3
25053537_25416542_28728817	0.8483804220926179	2015.6666666666667	3
25053537_28728817_28728820	0.8483804220926179	2016.3333333333333	3
25053537_26100741_28974772	0.8481089014759552	2015.6666666666667	3
27743844_28728818_31780935	0.8479630434394079	2017.6666666666667	3
26100741_27743844_29247535	0.8479169818809899	2016.6666666666667	3
25037583_28728818_29675710	0.8478289035324229	2016.6666666666667	3
27743844_28066160_28974772	0.8478099483580526	2016.6666666666667	3
27743844_29171028_29675710	0.8477505734798425	2017.6666666666667	3
25305018_29171028_29320693	0.847619874560729	2016.6666666666667	3
25480024_26402601_27743844	0.847407985130404	2015.6666666666667	3
27743844_29320693_29675710	0.8473642383497947	2017.6666666666667	3
26100741_27743844_29171028	0.8471296632505647	2016.6666666666667	3
25305018_26100741_29320693	0.8469669937306942	2015.6666666666667	3
25037583_25053537_27743844	0.8469514909657264	2015.6666666666667	3
27053733_28974772_29171028	0.8468024030707846	2017.0	3
25305018_28778608_29171028	0.8464785808025546	2016.3333333333333	3
25416542_26217175_28728817	0.84640048354103	2015.6666666666667	3
24981693_28728817_28728820	0.84640048354103	2016.3333333333333	3
25416542_26724974_28728817	0.84640048354103	2016.0	3
25416542_28728817_28728820	0.84640048354103	2016.3333333333333	3
26217175_27053733_28728817	0.84640048354103	2016.0	3
26217175_28728817_28728820	0.84640048354103	2016.3333333333333	3
24846747_26217175_28728817	0.84640048354103	2015.6666666666667	3
26724974_28728817	0.84640048354103	2016.5	2
26217175_26724974_28728817	0.84640048354103	2016.0	3
24981693_27053733_28728817	0.84640048354103	2016.0	3
24981693_26724974_28728817	0.84640048354103	2016.0	3
24846747_28728817_28728820	0.84640048354103	2016.3333333333333	3
24846747_25416542_28728817	0.84640048354103	2015.6666666666667	3
24981693_28728817_30322215	0.84640048354103	2016.6666666666667	3
24981693_25416542_28728817	0.84640048354103	2015.6666666666667	3
26724974_28728817_28728820	0.84640048354103	2016.6666666666667	3
24981693_28728817	0.84640048354103	2016.0	2
24846747_26724974_28728817	0.84640048354103	2016.0	3
26217175_28728817_30322215	0.84640048354103	2016.6666666666667	3
24846747_28728817_30322215	0.84640048354103	2016.6666666666667	3
24532247_28728817	0.84640048354103	2015.5	2
26724974_27053733_28728817	0.84640048354103	2016.3333333333333	3
24532247_28728817_28728820	0.84640048354103	2016.0	3
25416542_28728817	0.84640048354103	2016.0	2
24981693_26217175_28728817	0.84640048354103	2015.6666666666667	3
24532247_28728817_30322215	0.84640048354103	2016.3333333333333	3
24846747_27053733_28728817	0.84640048354103	2016.0	3
26217175_28728817	0.84640048354103	2016.0	2
25416542_28728817_30322215	0.84640048354103	2016.6666666666667	3
24846747_28728817	0.84640048354103	2016.0	2
28728817_28728820_30322215	0.84640048354103	2017.3333333333333	3
25416542_27053733_28728817	0.84640048354103	2016.0	3
24532247_27053733_28728817	0.84640048354103	2015.6666666666667	3
26724974_28728817_30322215	0.84640048354103	2017.0	3
24846747_24981693_28728817	0.84640048354103	2015.6666666666667	3
27053733_28728817_28728820	0.84640048354103	2016.6666666666667	3
24532247_24846747_28728817	0.84640048354103	2015.3333333333333	3
28728817_30322215	0.84640048354103	2017.5	2
24532247_26724974_28728817	0.84640048354103	2015.6666666666667	3
27053733_28728817_30322215	0.84640048354103	2017.0	3
27053733_28728817	0.84640048354103	2016.5	2
24532247_26217175_28728817	0.84640048354103	2015.3333333333333	3
24532247_24981693_28728817	0.84640048354103	2015.3333333333333	3
28728817_28728820	0.84640048354103	2017.0	2
24532247_25416542_28728817	0.84640048354103	2015.3333333333333	3
25416542_26100741_28974772	0.8461289629243676	2015.6666666666667	3
24846747_26100741_28974772	0.8461289629243676	2015.6666666666667	3
26100741_26217175_28974772	0.8461289629243676	2015.6666666666667	3
26100741_27027326_28974772	0.8461289629243676	2016.0	3
26100741_28974772_30322215	0.8461289629243676	2016.6666666666667	3
24532247_26100741_28974772	0.8461289629243676	2015.3333333333333	3
24981693_26100741_28974772	0.8461289629243676	2015.6666666666667	3
26100741_28974772	0.8461289629243676	2016.0	2
26100741_26724974_28974772	0.8461289629243676	2016.0	3
26100741_26778757_28974772	0.8461289629243676	2016.0	3
26100741_28728820_28974772	0.8461289629243676	2016.3333333333333	3
27053733_28778608_28974772	0.8460648614016221	2016.6666666666667	3
25305018_26100741_29171028	0.8460246384164588	2015.6666666666667	3
25037583_28778608_29675710	0.8459539985311537	2016.6666666666667	3
26402601_27743844_29675710	0.8458087151758585	2016.6666666666667	3
24846747_28974772_31780935	0.8456248754569626	2017.0	3
25416542_28974772_31780935	0.8456248754569626	2017.0	3
25305018_26402601_28066160	0.8451948945304281	2015.0	3
25305018_26402601_31780935	0.8451258259108706	2016.0	3
28955292_28974772_29320693	0.8450315736092888	2017.3333333333333	3
25037583_29171028_29675710	0.8450101059367043	2017.0	3
25037583_26217175_27743844	0.8449715524141387	2015.6666666666667	3
24532247_25037583_27743844	0.8449715524141387	2015.3333333333333	3
24846747_25037583_27743844	0.8449715524141387	2015.6666666666667	3
25037583_27743844_30322215	0.8449715524141387	2016.6666666666667	3
25037583_27743844_28728820	0.8449715524141387	2016.3333333333333	3
25037583_27027326_27743844	0.8449715524141387	2016.0	3
25037583_26778757_27743844	0.8449715524141387	2016.0	3
25037583_25416542_27743844	0.8449715524141387	2015.6666666666667	3
25037583_27743844	0.8449715524141387	2016.0	2
25037583_27511462_27743844	0.8449715524141387	2016.0	3
24981693_25037583_27743844	0.8449715524141387	2015.6666666666667	3
25037583_26724974_27743844	0.8449715524141387	2016.0	3
27743844_29247535_29675710	0.8447573387441043	2017.6666666666667	3
25053537_27743844_28955292	0.8447528535986513	2016.3333333333333	3
26100741_29171028_29675710	0.8447007354560137	2017.0	3
25037583_29247535_29675710	0.8444883926836378	2017.0	3
28066160_28955292_28974772	0.8443763996544914	2016.6666666666667	3
25053537_27053733_28974772	0.843566886120057	2016.0	3
25480024_27743844_28778608	0.8433520962894724	2016.3333333333333	3
26100741_28728818_28955292	0.8427973870668507	2016.3333333333333	3
25305018_27053733_29320693	0.8427927828058529	2016.0	3
27511462_27743844_28955292	0.8427729150470635	2016.6666666666667	3
26778757_27743844_28955292	0.8427729150470635	2016.6666666666667	3
24981693_27743844_28955292	0.8427729150470635	2016.3333333333333	3
27743844_28728820_28955292	0.8427729150470635	2017.0	3
24532247_27743844_28955292	0.8427729150470635	2016.0	3
25416542_27743844_28955292	0.8427729150470635	2016.3333333333333	3
27743844_28955292	0.8427729150470635	2017.0	2
26217175_27743844_28955292	0.8427729150470635	2016.3333333333333	3
26724974_27743844_28955292	0.8427729150470635	2016.6666666666667	3
27743844_28955292_30322215	0.8427729150470635	2017.3333333333333	3
27027326_27743844_28955292	0.8427729150470635	2016.6666666666667	3
24846747_27743844_28955292	0.8427729150470635	2016.3333333333333	3
25305018_28066160_29320693	0.8420764346434296	2016.0	3
27743844_29171028_31780935	0.8420165070554467	2018.0	3
25480024_28974772_29675710	0.8419042341380661	2016.6666666666667	3
25305018_27053733_29171028	0.8418504274916175	2016.0	3
25305018_26402601_28955292	0.8417943808929331	2015.3333333333333	3
26402601_28955292_28974772	0.8417430910406365	2016.3333333333333	3
26778757_27053733_28974772	0.8415869475684692	2016.3333333333333	3
27053733_28728820_28974772	0.8415869475684692	2016.6666666666667	3
24981693_27053733_28974772	0.8415869475684692	2016.0	3
24532247_27053733_28974772	0.8415869475684692	2015.6666666666667	3
27027326_27053733_28974772	0.8415869475684692	2016.3333333333333	3
27053733_28974772	0.8415869475684692	2016.5	2
27053733_28974772_30322215	0.8415869475684692	2017.0	3
26217175_27053733_28974772	0.8415869475684692	2016.0	3
26724974_27053733_28974772	0.8415869475684692	2016.3333333333333	3
25053537_27743844_29675710	0.8415481421774342	2016.6666666666667	3
27743844_28974772_29320693	0.8414435461316859	2017.3333333333333	3
26100741_27743844_28066160	0.8413930907877285	2016.0	3
28728818_28955292_28974772	0.8412065339174405	2017.0	3
25305018_27511462_29171028	0.8411345625178986	2016.0	3
26100741_27743844_28778608	0.8410267387610427	2016.3333333333333	3
25480024_28974772_29247535	0.8409527344717735	2016.6666666666667	3
26100741_27053733_29171028	0.8407224165716357	2016.3333333333333	3
25305018_28066160_31780935	0.840474112385683	2016.3333333333333	3
27743844_28974772_29171028	0.8402998732523879	2017.3333333333333	3
26402601_27743844_31780935	0.8399694714068564	2017.0	3
24846747_27743844_29675710	0.8395682036258465	2016.6666666666667	3
27743844_29675710_30322215	0.8395682036258465	2017.6666666666667	3
27743844_28728820_29675710	0.8395682036258465	2017.3333333333333	3
24532247_27743844_29675710	0.8395682036258465	2016.3333333333333	3
25416542_27743844_29675710	0.8395682036258465	2016.6666666666667	3
24981693_27743844_29675710	0.8395682036258465	2016.6666666666667	3
26724974_27743844_29675710	0.8395682036258465	2017.0	3
26778757_27743844_29675710	0.8395682036258465	2017.0	3
27027326_27743844_29675710	0.8395682036258465	2017.0	3
26217175_27743844_29675710	0.8395682036258465	2016.6666666666667	3
27743844_29675710	0.8395682036258465	2017.5	2
27511462_27743844_29675710	0.8395682036258465	2017.0	3
27743844_28778608_28974772	0.8395623315832252	2017.0	3
25037583_28955292_29320693	0.8394705173644618	2016.6666666666667	3
25037583_27511462_29675710	0.8392992575653799	2016.3333333333333	3
26100741_28778608_28955292	0.8392780553491148	2016.3333333333333	3
26100741_26402601_27743844	0.8388421160519623	2015.6666666666667	3
25480024_27743844_29320693	0.8387889524321261	2016.6666666666667	3
27511462_28955292_28974772	0.8386724452276753	2016.6666666666667	3
25037583_28955292_29171028	0.8385281620502262	2016.6666666666667	3
25037583_28066160_29171028	0.8381369328959294	2016.3333333333333	3
25305018_26724974_29320693	0.8380766917641439	2016.0	3
25480024_27743844_28066160	0.8380144938893421	2016.0	3
26100741_28728820_28955292	0.8379154039184221	2016.3333333333333	3
26100741_28066160_29171028	0.8378275624152389	2016.3333333333333	3
25305018_28955292_29247535	0.8377560611133454	2016.3333333333333	3
25305018_26100741_28066160	0.8376701290747524	2015.0	3
25305018_26100741_31780935	0.8376010604551948	2016.0	3
24846747_28974772_29675710	0.837460633642442	2016.6666666666667	3
25416542_28974772_29675710	0.837460633642442	2016.6666666666667	3
25037583_28728818_29320693	0.8374179754476976	2016.6666666666667	3
25305018_25480024_29320693	0.8372983653013109	2015.6666666666667	3
25480024_26100741_27743844	0.83723342925819	2015.6666666666667	3
25305018_26724974_29171028	0.8371343364499084	2016.0	3
25053537_27743844_28974772	0.8370643563016602	2016.3333333333333	3
25037583_29675710_30322215	0.8368277360827083	2017.0	3
26100741_28066160_29675710	0.8366971252084178	2016.3333333333333	3
26100741_26402601_29675710	0.8365183656020176	2016.0	3
24532247_26100741_29675710	0.8365183656020176	2015.6666666666667	3
24846747_28974772_29247535	0.8365091339761493	2016.6666666666667	3
25416542_28974772_29247535	0.8365091339761493	2016.6666666666667	3
25037583_28728818_29171028	0.8364756201334621	2016.6666666666667	3
26100741_27743844_29320693	0.8364635949036965	2016.6666666666667	3
25305018_25480024_29171028	0.8363560099870755	2015.6666666666667	3
27743844_28066160_31780935	0.8362799345926104	2017.3333333333333	3
26100741_28728818_29171028	0.8361662496527715	2016.6666666666667	3
27743844_28778608_31780935	0.8359135825659249	2017.6666666666667	3
27743844_28728818_29247535	0.8353010841953006	2017.3333333333333	3
25037583_26724974_29675710	0.8352990314973898	2016.3333333333333	3
24846747_28066160_28974772	0.8351743780011457	2016.0	3
25416542_28066160_28974772	0.8351743780011457	2016.0	3
25037583_26402601_29320693	0.835129250758563	2016.0	3
28728818_28974772_31780935	0.8351272207384678	2017.6666666666667	3
26724974_27743844_28974772	0.8350844177500725	2016.6666666666667	3
27743844_28728820_28974772	0.8350844177500725	2017.0	3
24981693_27743844_28974772	0.8350844177500725	2016.3333333333333	3
24532247_27743844_28974772	0.8350844177500725	2016.0	3
27743844_28974772	0.8350844177500725	2017.0	2
27511462_27743844_28974772	0.8350844177500725	2016.6666666666667	3
27027326_27743844_28974772	0.8350844177500725	2016.6666666666667	3
26217175_27743844_28974772	0.8350844177500725	2016.3333333333333	3
27743844_28974772_30322215	0.8350844177500725	2017.3333333333333	3
26778757_27743844_28974772	0.8350844177500725	2016.6666666666667	3
24846747_27743844_28974772	0.8350844177500725	2016.3333333333333	3
25416542_27743844_28974772	0.8350844177500725	2016.3333333333333	3
25037583_25480024_29675710	0.8345207050345568	2016.0	3
27743844_28728818_29171028	0.8345137655648753	2017.3333333333333	3
25037583_26402601_29171028	0.8341868954443277	2016.0	3
25037583_28066160_28955292	0.8341455209344809	2016.0	3
25037583_28955292_31780935	0.8340764523149232	2017.0	3
25480024_28066160_28974772	0.8339140240699539	2016.0	3
25305018_28728818_31780935	0.8335207100881343	2016.6666666666667	3
25416542_28728818_28974772	0.8335130652386783	2016.3333333333333	3
24846747_28728818_28974772	0.8335130652386783	2016.3333333333333	3
26100741_27053733_28955292	0.8333391793570598	2016.0	3
25480024_28974772_29320693	0.8332515762704032	2016.6666666666667	3
25053537_25480024_27743844	0.8329728562597657	2015.6666666666667	3
25037583_26402601_28066160	0.8328539622837853	2015.3333333333333	3
26100741_27511462_28955292	0.8326233143833408	2016.0	3
25305018_26402601_29247535	0.8324638666667632	2015.6666666666667	3
25480024_28728818_28974772	0.8322527113074863	2016.3333333333333	3
25037583_29171028_29247535	0.8318317048771886	2017.0	3
25305018_26100741_28955292	0.831619825020719	2015.3333333333333	3
26100741_29171028_29247535	0.8315223343964981	2017.0	3
27743844_29320693_31780935	0.8313504387085786	2018.0	3
25480024_27027326_27743844	0.830992917708178	2016.0	3
25480024_27743844	0.830992917708178	2016.0	2
24532247_25480024_27743844	0.830992917708178	2015.3333333333333	3
25480024_26217175_27743844	0.830992917708178	2015.6666666666667	3
25480024_27743844_28728820	0.830992917708178	2016.3333333333333	3
24981693_25480024_27743844	0.830992917708178	2015.6666666666667	3
25480024_27743844_30322215	0.830992917708178	2016.6666666666667	3
24846747_25480024_27743844	0.830992917708178	2015.6666666666667	3
25416542_25480024_27743844	0.830992917708178	2015.6666666666667	3
25480024_27511462_27743844	0.830992917708178	2016.0	3
25480024_26724974_27743844	0.830992917708178	2016.0	3
25480024_26778757_27743844	0.830992917708178	2016.0	3
25053537_26100741_27743844	0.830647498731336	2015.6666666666667	3
28955292_28974772_29171028	0.8305434791207257	2017.3333333333333	3
25480024_26402601_28974772	0.8299630937017511	2015.6666666666667	3
25037583_27053733_29675710	0.8299554717520018	2016.3333333333333	3
28778608_28955292_28974772	0.8298059374515631	2017.0	3
25053537_25305018_29171028	0.8297700794602215	2015.6666666666667	3
25037583_26402601_28955292	0.8294534486462902	2015.6666666666667	3
26100741_26402601_28955292	0.8294534486462902	2015.6666666666667	3
25416542_28974772_29320693	0.828807975774779	2016.6666666666667	3
24846747_28974772_29320693	0.828807975774779	2016.6666666666667	3
27743844_29247535_31780935	0.8287435391028881	2018.0	3
25305018_28728820_29320693	0.8287324962228692	2016.3333333333333	3
25305018_27511462_29320693	0.8287324962228692	2016.0	3
25305018_26217175_29320693	0.8287324962228692	2015.6666666666667	3
25305018_27027326_29320693	0.8287324962228692	2016.0	3
25305018_26778757_29320693	0.8287324962228692	2016.0	3
25305018_28728818_28955292	0.8286807120956134	2016.0	3
24846747_26100741_27743844	0.8286675601797484	2015.6666666666667	3
26100741_27743844_30322215	0.8286675601797484	2016.6666666666667	3
26100741_26778757_27743844	0.8286675601797484	2016.0	3
26100741_26217175_27743844	0.8286675601797484	2015.6666666666667	3
24532247_26100741_27743844	0.8286675601797484	2015.3333333333333	3
25416542_26100741_27743844	0.8286675601797484	2015.6666666666667	3
26100741_27743844	0.8286675601797484	2016.0	2
26100741_27511462_27743844	0.8286675601797484	2016.0	3
24981693_26100741_27743844	0.8286675601797484	2015.6666666666667	3
26100741_27027326_27743844	0.8286675601797484	2016.0	3
26100741_27743844_28728820	0.8286675601797484	2016.3333333333333	3
26100741_26724974_27743844	0.8286675601797484	2016.0	3
28066160_28974772_29675710	0.8286242916864148	2017.0	3
27743844_28728818_28778608	0.8284108410753536	2017.0	3
25037583_25053537_29675710	0.8279347745077029	2016.0	3
25480024_26100741_28955292	0.8278447618525179	2015.6666666666667	3
25305018_28066160_29247535	0.8278121531415757	2016.0	3
25305018_25416542_29171028	0.8277901409086338	2015.6666666666667	3
25305018_26217175_29171028	0.8277901409086338	2015.6666666666667	3
25305018_26778757_29171028	0.8277901409086338	2016.0	3
25305018_29171028_30322215	0.8277901409086338	2016.6666666666667	3
24846747_25305018_29171028	0.8277901409086338	2015.6666666666667	3
25037583_25305018_29171028	0.8277901409086338	2015.6666666666667	3
25305018_27027326_29171028	0.8277901409086338	2016.0	3
25305018_28728820_29171028	0.8277901409086338	2016.3333333333333	3
25305018_29171028	0.8277901409086338	2016.0	2
24532247_25305018_29171028	0.8277901409086338	2015.3333333333333	3
24981693_25305018_29171028	0.8277901409086338	2015.6666666666667	3
25037583_26100741_29320693	0.8276044853028872	2016.0	3
25053537_28955292_28974772	0.8273079621699981	2016.3333333333333	3
26402601_27743844_29247535	0.8273075121627492	2016.6666666666667	3
26402601_28974772_31780935	0.8271336487059164	2017.0	3
25305018_28728820_31780935	0.8271301739651226	2016.6666666666667	3
25480024_27511462_28974772	0.8268924478887898	2016.0	3
25037583_26100741_29171028	0.826662129988652	2016.0	3
26402601_27743844_29171028	0.8265201935323241	2016.6666666666667	3
28728818_28974772_29247535	0.8260114792576545	2017.3333333333333	3
25037583_26778757_29675710	0.8259548359561151	2016.3333333333333	3
25037583_29675710	0.8259548359561151	2016.5	2
25037583_25416542_29675710	0.8259548359561151	2016.0	3
24846747_25037583_29675710	0.8259548359561151	2016.0	3
25037583_26217175_29675710	0.8259548359561151	2016.0	3
24532247_25037583_29675710	0.8259548359561151	2015.6666666666667	3
24981693_25037583_29675710	0.8259548359561151	2016.0	3
25037583_28728820_29675710	0.8259548359561151	2016.6666666666667	3
25037583_27027326_29675710	0.8259548359561151	2016.3333333333333	3
25037583_26402601_31780935	0.8257633174830636	2016.3333333333333	3
25037583_28066160_29320693	0.8257348666009	2016.3333333333333	3
25053537_27743844_31780935	0.825534342536218	2017.0	3
26100741_27053733_29675710	0.8255316927818307	2016.3333333333333	3
25416542_26402601_28974772	0.8255194932061268	2015.6666666666667	3
24846747_26402601_28974772	0.8255194932061268	2015.6666666666667	3
26100741_29675710_31780935	0.8254473520875065	2017.3333333333333	3
25037583_26100741_28066160	0.8253291968281095	2015.3333333333333	3
26778757_28955292_28974772	0.8253280236184103	2016.6666666666667	3
24532247_28955292_28974772	0.8253280236184103	2016.0	3
27027326_28955292_28974772	0.8253280236184103	2016.6666666666667	3
26217175_28955292_28974772	0.8253280236184103	2016.3333333333333	3
28955292_28974772_30322215	0.8253280236184103	2017.3333333333333	3
28728820_28955292_28974772	0.8253280236184103	2017.0	3
28955292_28974772	0.8253280236184103	2017.0	2
24981693_28955292_28974772	0.8253280236184103	2016.3333333333333	3
26724974_28955292_28974772	0.8253280236184103	2016.6666666666667	3
25305018_28778608_28955292	0.8251613803778777	2016.0	3
28974772_29675710_31780935	0.8250145025592478	2018.0	3
25305018_26100741_29247535	0.8249391012110874	2015.6666666666667	3
26100741_28728818_29675710	0.8248612565737362	2016.6666666666667	3
26402601_28955292_29675710	0.8248239245714408	2016.6666666666667	3
26100741_29247535_29320693	0.8243094032197266	2017.0	3
25037583_29171028_29320693	0.8242567303370353	2017.0	3
27743844_29171028_29247535	0.8241654126930815	2017.6666666666667	3
25037583_28066160_31780935	0.8241325443431534	2016.6666666666667	3
26100741_29320693_29675710	0.8241276453306414	2017.0	3
26100741_29171028_29320693	0.8239473598563447	2017.0	3
27743844_28728818_29320693	0.8238476972180073	2017.3333333333333	3
25305018_28728820_28955292	0.8237987289471851	2016.0	3
26100741_28778608_29320693	0.8237484214124058	2016.6666666666667	3
27743844_28066160_29247535	0.8236179753485032	2017.0	3
24846747_27743844_31780935	0.8235544039846303	2017.0	3
26217175_27743844_31780935	0.8235544039846303	2017.0	3
27511462_27743844_31780935	0.8235544039846303	2017.3333333333333	3
27027326_27743844_31780935	0.8235544039846303	2017.3333333333333	3
26724974_27743844_31780935	0.8235544039846303	2017.3333333333333	3
24532247_27743844_31780935	0.8235544039846303	2016.6666666666667	3
27743844_30322215_31780935	0.8235544039846303	2018.0	3
27743844_28728820_31780935	0.8235544039846303	2017.6666666666667	3
24981693_27743844_31780935	0.8235544039846303	2017.0	3
27743844_31780935	0.8235544039846303	2018.0	2
25416542_27743844_31780935	0.8235544039846303	2017.0	3
26778757_27743844_31780935	0.8235544039846303	2017.3333333333333	3
28066160_28974772_31780935	0.8234441118916704	2017.3333333333333	3
25037583_27053733_29320693	0.8234302743780458	2016.3333333333333	3
27743844_28778608_29247535	0.8232516233218174	2017.3333333333333	3
25037583_28778608_29171028	0.823115436578861	2016.6666666666667	3
27743844_28066160_29171028	0.8228306567180781	2017.0	3
26100741_28778608_29171028	0.8228060660981704	2016.6666666666667	3
25305018_27053733_28066160	0.8226230180233178	2015.3333333333333	3
25037583_27053733_29171028	0.8224879190638105	2016.3333333333333	3
24846747_27511462_28974772	0.8224488473931656	2016.0	3
25416542_27511462_28974772	0.8224488473931656	2016.0	3
26402601_27743844_28728818	0.8222921740440711	2016.3333333333333	3
28974772_29320693_29675710	0.822257889460048	2017.6666666666667	3
26100741_28066160_29247535	0.8220341147449487	2016.3333333333333	3
26402601_27053733_29675710	0.8215067847966094	2016.3333333333333	3
25037583_28955292_29247535	0.8214144930708159	2016.6666666666667	3
25053537_26100741_28955292	0.8212588313256638	2015.6666666666667	3
27743844_28778608_29171028	0.8211535820102743	2017.3333333333333	3
25305018_28066160_28778608	0.8209219100216285	2015.6666666666667	3
25305018_28728818_29247535	0.820858750844027	2016.3333333333333	3
26402601_27743844_28066160	0.8207836210694878	2016.0	3
26402601_27743844_28778608	0.820417269042802	2016.3333333333333	3
25305018_28066160_28728818	0.8202458402871315	2015.6666666666667	3
25305018_26402601_28778608	0.8198691859312954	2015.3333333333333	3
25305018_28066160_30322215	0.8194356315669272	2016.0	3
26100741_28955292_30322215	0.8192788927740762	2016.6666666666667	3
26100741_27027326_28955292	0.8192788927740762	2016.0	3
26100741_26778757_28955292	0.8192788927740762	2016.0	3
25037583_26100741_28955292	0.8192788927740762	2015.6666666666667	3
25416542_26100741_28955292	0.8192788927740762	2015.6666666666667	3
24981693_26100741_28955292	0.8192788927740762	2015.6666666666667	3
24846747_26100741_28955292	0.8192788927740762	2015.6666666666667	3
24532247_26100741_28955292	0.8192788927740762	2015.3333333333333	3
26100741_26217175_28955292	0.8192788927740762	2015.6666666666667	3
26100741_26724974_28955292	0.8192788927740762	2016.0	3
26100741_28955292	0.8192788927740762	2016.0	2
25305018_27053733_28955292	0.8192225043858227	2015.6666666666667	3
25480024_28974772_29171028	0.8187634817818402	2016.6666666666667	3
27743844_29247535_29320693	0.8186884794644712	2017.6666666666667	3
25305018_27511462_28955292	0.8185066394121038	2015.6666666666667	3
25305018_26402601_28728820	0.8185065345006028	2015.3333333333333	3
28728818_28974772_29320693	0.8183103210562842	2017.3333333333333	3
25037583_26100741_31780935	0.8182385520273878	2016.3333333333333	3
25053537_27743844_28728818	0.8180316010456468	2016.3333333333333	3
25480024_28778608_28974772	0.8180259401126777	2016.3333333333333	3
26402601_28974772_29247535	0.8180179072251031	2016.6666666666667	3
25305018_26724974_28066160	0.8179069269816089	2015.3333333333333	3
25305018_26724974_31780935	0.8178378583620513	2016.3333333333333	3
25037583_27511462_29171028	0.8177714182942049	2016.3333333333333	3
25305018_29320693_31780935	0.8176562528373207	2017.0	3
26100741_27511462_29171028	0.8174620478135144	2016.3333333333333	3
25305018_26100741_28728818	0.8173723051679388	2015.3333333333333	3
25037583_28728818_31780935	0.8171791420456048	2017.0	3
28974772_29320693_31780935	0.8170777096653037	2018.0	3
25305018_25480024_31780935	0.8170595318992183	2016.0	3
28728818_28974772_29675710	0.8167884230517332	2017.3333333333333	3
27743844_28066160_28778608	0.8167277322285561	2016.6666666666667	3
26402601_28066160_28974772	0.8166831512500996	2016.0	3
27743844_29171028_29320693	0.8165904381529283	2017.6666666666667	3
26100741_27511462_29675710	0.8163316106066932	2016.3333333333333	3
27743844_28728818_28728820	0.816051662494059	2017.0	3
26724974_27743844_28728818	0.816051662494059	2016.6666666666667	3
26778757_27743844_28728818	0.816051662494059	2016.6666666666667	3
27511462_27743844_28728818	0.816051662494059	2016.6666666666667	3
27743844_28728818	0.816051662494059	2017.0	2
27743844_28728818_30322215	0.816051662494059	2017.3333333333333	3
27743844_28066160_28728818	0.816051662494059	2016.6666666666667	3
26217175_27743844_28728818	0.816051662494059	2016.3333333333333	3
24846747_27743844_28728818	0.816051662494059	2016.3333333333333	3
24981693_27743844_28728818	0.816051662494059	2016.3333333333333	3
24532247_27743844_28728818	0.816051662494059	2016.0	3
27027326_27743844_28728818	0.816051662494059	2016.6666666666667	3
25416542_27743844_28728818	0.816051662494059	2016.3333333333333	3
25305018_28955292_30322215	0.8160351179294322	2016.3333333333333	3
28974772_29171028_31780935	0.8159340367860056	2018.0	3
28974772_29247535_29675710	0.8158987610784346	2017.6666666666667	3
27511462_28974772_29675710	0.8158987610784346	2017.0	3
26402601_27743844_29320693	0.8158541251854557	2016.6666666666667	3
26100741_28778608_31780935	0.8156932108180243	2017.0	3
25053537_25480024_28974772	0.8155279648311127	2015.6666666666667	3
26100741_26402601_29320693	0.815234537390699	2016.0	3
28778608_28974772_31780935	0.815196495116843	2017.6666666666667	3
26100741_28066160_28778608	0.8151438716250016	2016.0	3
26100741_28728818_29247535	0.8150807124474001	2016.6666666666667	3
25305018_26402601_28728818	0.8147225147514005	2015.3333333333333	3
25037583_26724974_29320693	0.8147135475404502	2016.3333333333333	3
25305018_26724974_28955292	0.8145064133441137	2015.6666666666667	3
25305018_28728820_29247535	0.8144682147210153	2016.3333333333333	3
28066160_28974772_29247535	0.8143283704108571	2017.0	3
25416542_28974772_29171028	0.8143198812862161	2016.6666666666667	3
24846747_28974772_29171028	0.8143198812862161	2016.6666666666667	3
26100741_26402601_29171028	0.8142921820764637	2016.0	3
25037583_25480024_29320693	0.8139352210776172	2016.0	3
25305018_26402601_27053733	0.8139303099392404	2015.0	3
25037583_26724974_29171028	0.8137711922262149	2016.3333333333333	3
25305018_25480024_28955292	0.8137280868812806	2015.3333333333333	3
24846747_28778608_28974772	0.8135823396170535	2016.3333333333333	3
25416542_28778608_28974772	0.8135823396170535	2016.3333333333333	3
25480024_26724974_28974772	0.8135480262795248	2016.0	3
25480024_26778757_28974772	0.8135480262795248	2016.0	3
25480024_27027326_28974772	0.8135480262795248	2016.0	3
25480024_28728820_28974772	0.8135480262795248	2016.3333333333333	3
25480024_26217175_28974772	0.8135480262795248	2015.6666666666667	3
24532247_25480024_28974772	0.8135480262795248	2015.3333333333333	3
25480024_28974772_30322215	0.8135480262795248	2016.6666666666667	3
24981693_25480024_28974772	0.8135480262795248	2015.6666666666667	3
25480024_28974772	0.8135480262795248	2016.0	2
25305018_26402601_27511462	0.8132144449655216	2015.0	3
25037583_26402601_29247535	0.8131013582389564	2016.0	3
25037583_25480024_29171028	0.8129928657633819	2016.0	3
26100741_26402601_28066160	0.8129592489159212	2015.3333333333333	3
25053537_27743844_29247535	0.8128723832921108	2016.6666666666667	3
25053537_28974772_31780935	0.8126985198352781	2017.0	3
25480024_26100741_29171028	0.8126834952826913	2016.0	3
25305018_26100741_28778608	0.8123444204756196	2015.3333333333333	3
25037583_28728818_28955292	0.812339144053084	2016.3333333333333	3
27743844_28066160_29320693	0.8121645883712099	2017.0	3
25053537_27743844_29171028	0.8120850646616856	2016.6666666666667	3
28066160_28728818_28974772	0.8119511926746708	2016.6666666666667	3
27511462_28728818_28974772	0.8119511926746708	2016.6666666666667	3
25480024_26100741_29675710	0.8115530580758701	2016.0	3
25037583_28066160_29247535	0.8114705850990461	2016.3333333333333	3
25305018_25480024_28066160	0.8114246460919597	2015.0	3
25053537_25416542_28974772	0.8110843643354885	2015.6666666666667	3
24846747_25053537_28974772	0.8110843643354885	2015.6666666666667	3
25305018_26100741_28728820	0.810981769044927	2015.3333333333333	3
27743844_29247535_30322215	0.810892444740523	2017.6666666666667	3
27743844_28728820_29247535	0.810892444740523	2017.3333333333333	3
24981693_27743844_29247535	0.810892444740523	2016.6666666666667	3
26724974_27743844_29247535	0.810892444740523	2017.0	3
24846747_27743844_29247535	0.810892444740523	2016.6666666666667	3
27743844_29247535	0.810892444740523	2017.5	2
26217175_27743844_29247535	0.810892444740523	2016.6666666666667	3
27511462_27743844_29247535	0.810892444740523	2017.0	3
24532247_27743844_29247535	0.810892444740523	2016.3333333333333	3
26778757_27743844_29247535	0.810892444740523	2017.0	3
25416542_27743844_29247535	0.810892444740523	2016.6666666666667	3
27027326_27743844_29247535	0.810892444740523	2017.0	3
28974772_31780935	0.8107185812836902	2018.0	2
26778757_28974772_31780935	0.8107185812836902	2017.3333333333333	3
24981693_28974772_31780935	0.8107185812836902	2017.0	3
26217175_28974772_31780935	0.8107185812836902	2017.0	3
27511462_28974772_31780935	0.8107185812836902	2017.3333333333333	3
28974772_29247535_31780935	0.8107185812836902	2018.0	3
24532247_28974772_31780935	0.8107185812836902	2016.6666666666667	3
26724974_28974772_31780935	0.8107185812836902	2017.3333333333333	3
27027326_28974772_31780935	0.8107185812836902	2017.3333333333333	3
28728820_28974772_31780935	0.8107185812836902	2017.6666666666667	3
28974772_30322215_31780935	0.8107185812836902	2018.0	3
25053537_25305018_28066160	0.8105426699919218	2015.0	3
27743844_28778608_29320693	0.8104875136634062	2017.3333333333333	3
26402601_28974772_29320693	0.810316749023733	2016.6666666666667	3
25037583_27053733_28066160	0.8102820857766749	2015.6666666666667	3
27027326_27743844_29171028	0.8101051261100979	2017.0	3
24532247_27743844_29171028	0.8101051261100979	2016.3333333333333	3
27743844_29171028	0.8101051261100979	2017.5	2
25416542_27743844_29171028	0.8101051261100979	2016.6666666666667	3
24846747_27743844_29171028	0.8101051261100979	2016.6666666666667	3
27743844_28728820_29171028	0.8101051261100979	2017.3333333333333	3
24981693_27743844_29171028	0.8101051261100979	2016.6666666666667	3
26217175_27743844_29171028	0.8101051261100979	2016.6666666666667	3
27743844_29171028_30322215	0.8101051261100979	2017.6666666666667	3
27511462_27743844_29171028	0.8101051261100979	2017.0	3
26778757_27743844_29171028	0.8101051261100979	2017.0	3
26724974_27743844_29171028	0.8101051261100979	2017.0	3
25053537_26402601_27743844	0.8100380290130954	2015.6666666666667	3
25416542_28974772	0.8091044257839007	2016.0	2
24532247_25416542_28974772	0.8091044257839007	2015.3333333333333	3
24846747_28974772_30322215	0.8091044257839007	2016.6666666666667	3
24846747_28728820_28974772	0.8091044257839007	2016.3333333333333	3
25416542_28728820_28974772	0.8091044257839007	2016.3333333333333	3
24846747_28974772	0.8091044257839007	2016.0	2
24981693_25416542_28974772	0.8091044257839007	2015.6666666666667	3
25416542_26217175_28974772	0.8091044257839007	2015.6666666666667	3
25416542_28974772_30322215	0.8091044257839007	2016.6666666666667	3
24532247_24846747_28974772	0.8091044257839007	2015.3333333333333	3
24846747_24981693_28974772	0.8091044257839007	2015.6666666666667	3
25416542_27027326_28974772	0.8091044257839007	2016.0	3
24846747_25416542_28974772	0.8091044257839007	2015.6666666666667	3
24846747_26217175_28974772	0.8091044257839007	2015.6666666666667	3
24846747_26724974_28974772	0.8091044257839007	2016.0	3
24846747_27027326_28974772	0.8091044257839007	2016.0	3
25416542_26778757_28974772	0.8091044257839007	2016.0	3
25416542_26724974_28974772	0.8091044257839007	2016.0	3
24846747_26778757_28974772	0.8091044257839007	2016.0	3
26402601_28066160_28955292	0.8090880000567344	2016.0	3
26402601_28955292_31780935	0.8090189314371767	2017.0	3
25037583_28778608_28955292	0.808819812335348	2016.3333333333333	3
26402601_28974772_29675710	0.8087948510191817	2016.6666666666667	3
26402601_27053733_28955292	0.8086074410560017	2016.0	3
25037583_25305018_28066160	0.8085627314403341	2015.0	3
25305018_25416542_28066160	0.8085627314403341	2015.0	3
24846747_25305018_28066160	0.8085627314403341	2015.0	3
25305018_28066160	0.8085627314403341	2015.0	2
25305018_26778757_28066160	0.8085627314403341	2015.3333333333333	3
25305018_28066160_28728820	0.8085627314403341	2015.6666666666667	3
25305018_26217175_28066160	0.8085627314403341	2015.0	3
24532247_25305018_28066160	0.8085627314403341	2014.6666666666667	3
25305018_27027326_28066160	0.8085627314403341	2015.3333333333333	3
25305018_27511462_28066160	0.8085627314403341	2015.3333333333333	3
24981693_25305018_28066160	0.8085627314403341	2015.0	3
25305018_26217175_31780935	0.8084936628207765	2016.0	3
25305018_27027326_31780935	0.8084936628207765	2016.3333333333333	3
25305018_27053733_31780935	0.8084936628207765	2016.3333333333333	3
25305018_26778757_31780935	0.8084936628207765	2016.3333333333333	3
25305018_27511462_31780935	0.8084936628207765	2016.3333333333333	3
25305018_25480024_26402601	0.8084358924346984	2014.6666666666667	3
26100741_27053733_29320693	0.8081335952812817	2016.3333333333333	3
26402601_26724974_27743844	0.8080580904615077	2016.0	3
26402601_26778757_27743844	0.8080580904615077	2016.0	3
26402601_27743844_28728820	0.8080580904615077	2016.3333333333333	3
26402601_27511462_27743844	0.8080580904615077	2016.0	3
24846747_26402601_27743844	0.8080580904615077	2015.6666666666667	3
24981693_26402601_27743844	0.8080580904615077	2015.6666666666667	3
26402601_27027326_27743844	0.8080580904615077	2016.0	3
26217175_26402601_27743844	0.8080580904615077	2015.6666666666667	3
26402601_27743844_30322215	0.8080580904615077	2016.6666666666667	3
24532247_26402601_27743844	0.8080580904615077	2015.3333333333333	3
25416542_26402601_27743844	0.8080580904615077	2015.6666666666667	3
26402601_27743844	0.8080580904615077	2016.0	2
28974772_29247535_29320693	0.8079619681844904	2017.6666666666667	3
25480024_26402601_29675710	0.8075281500906487	2016.0	3
25037583_28728820_28955292	0.8074571609046555	2016.3333333333333	3
25053537_25305018_28955292	0.8071421563544268	2015.3333333333333	3
26100741_27053733_28778608	0.8070421986307964	2016.0	3
28778608_28974772_29675710	0.8070322533023225	2017.3333333333333	3
25305018_28728818_28728820	0.8069014186778667	2016.0	3
25037583_27053733_28955292	0.8068815721391799	2016.0	3
28974772_29171028_29247535	0.8068182953051923	2017.6666666666667	3
28066160_28974772_29320693	0.806627212209487	2017.0	3
25037583_25053537_29171028	0.806406935236528	2016.0	3
25305018_26100741_27053733	0.8064055444835647	2015.0	3
25053537_27743844_28066160	0.8063484921988494	2016.0	3
25053537_26100741_29171028	0.8060975647558372	2016.0	3
28778608_28974772_29247535	0.8060807536360297	2017.3333333333333	3
25053537_27743844_28778608	0.8059821401721636	2016.3333333333333	3
26100741_26402601_31780935	0.8058686041151996	2016.3333333333333	3
26100741_27053733_28066160	0.8058583068065038	2015.6666666666667	3
25305018_26100741_27511462	0.8056896795098459	2015.0	3
26100741_27053733_29247535	0.8055765927832805	2016.3333333333333	3
25037583_26100741_29247535	0.8055765927832805	2016.0	3
28974772_29171028_29675710	0.8055475742049079	2017.6666666666667	3
28066160_28974772_29171028	0.8054835393301889	2017.0	3
25037583_28728820_29320693	0.8053693519991755	2016.6666666666667	3
25037583_27511462_29320693	0.8053693519991755	2016.3333333333333	3
25037583_26778757_29320693	0.8053693519991755	2016.3333333333333	3
25037583_26217175_29320693	0.8053693519991755	2016.0	3
25037583_27027326_29320693	0.8053693519991755	2016.3333333333333	3
25305018_26724974_29247535	0.8051758991179441	2016.0	3
24981693_25305018_28955292	0.8051622178028389	2015.3333333333333	3
25305018_28955292	0.8051622178028389	2015.5	2
25305018_26778757_28955292	0.8051622178028389	2015.6666666666667	3
24846747_25305018_28955292	0.8051622178028389	2015.3333333333333	3
25305018_27027326_28955292	0.8051622178028389	2015.6666666666667	3
25037583_25305018_28955292	0.8051622178028389	2015.3333333333333	3
25305018_25416542_28955292	0.8051622178028389	2015.3333333333333	3
25305018_26217175_28955292	0.8051622178028389	2015.3333333333333	3
24532247_25305018_28955292	0.8051622178028389	2015.0	3
24532247_26100741_29320693	0.8050599815184849	2015.6666666666667	3
25037583_26100741_28728818	0.805031372921296	2015.6666666666667	3
25305018_29247535_29320693	0.8049942935932134	2016.6666666666667	3
25053537_26100741_29675710	0.804967127549016	2016.0	3
26402601_28728818_28974772	0.8048472826154179	2016.3333333333333	3
28066160_28778608_28974772	0.8047459976610263	2016.6666666666667	3
28955292_29320693_29675710	0.8046351813361662	2017.6666666666667	3
25037583_28066160_28778608	0.8045803419790989	2016.0	3
25053537_28974772_29675710	0.8045342780207575	2016.6666666666667	3
25037583_28728818_29247535	0.8045171828014974	2016.6666666666667	3
25305018_28778608_29320693	0.8044333117858926	2016.3333333333333	3
24846747_25037583_29171028	0.8044269966849401	2016.0	3
24532247_25037583_29171028	0.8044269966849401	2015.6666666666667	3
25037583_26778757_29171028	0.8044269966849401	2016.3333333333333	3
25037583_27027326_29171028	0.8044269966849401	2016.3333333333333	3
25037583_25416542_29171028	0.8044269966849401	2016.0	3
25037583_29171028_30322215	0.8044269966849401	2017.0	3
25037583_29171028	0.8044269966849401	2016.5	2
25037583_26217175_29171028	0.8044269966849401	2016.0	3
25037583_28728820_29171028	0.8044269966849401	2016.6666666666667	3
24981693_25037583_29171028	0.8044269966849401	2016.0	3
25305018_25480024_29247535	0.804397572655111	2015.6666666666667	3
27743844_28066160_30322215	0.8043685536472616	2017.0	3
24981693_27743844_28066160	0.8043685536472616	2016.0	3
26778757_27743844_28066160	0.8043685536472616	2016.3333333333333	3
26217175_27743844_28066160	0.8043685536472616	2016.0	3
27511462_27743844_28066160	0.8043685536472616	2016.3333333333333	3
27743844_28066160	0.8043685536472616	2016.5	2
24532247_27743844_28066160	0.8043685536472616	2015.6666666666667	3
26724974_27743844_28066160	0.8043685536472616	2016.3333333333333	3
25416542_27743844_28066160	0.8043685536472616	2016.0	3
24846747_27743844_28066160	0.8043685536472616	2016.0	3
27027326_27743844_28066160	0.8043685536472616	2016.3333333333333	3
27743844_28066160_28728820	0.8043685536472616	2016.6666666666667	3
25416542_26100741_29171028	0.8041176262042495	2016.0	3
24981693_26100741_29171028	0.8041176262042495	2016.0	3
26100741_26778757_29171028	0.8041176262042495	2016.3333333333333	3
26100741_26724974_29171028	0.8041176262042495	2016.3333333333333	3
26100741_29171028_30322215	0.8041176262042495	2017.0	3
26100741_27027326_29171028	0.8041176262042495	2016.3333333333333	3
26100741_26217175_29171028	0.8041176262042495	2016.0	3
24532247_26100741_29171028	0.8041176262042495	2015.6666666666667	3
26100741_28728820_29171028	0.8041176262042495	2016.6666666666667	3
24846747_26100741_29171028	0.8041176262042495	2016.0	3
26100741_29171028	0.8041176262042495	2016.5	2
24532247_27743844_28778608	0.8040022016205759	2016.0	3
27743844_28728820_28778608	0.8040022016205759	2017.0	3
24846747_27743844_28778608	0.8040022016205759	2016.3333333333333	3
27743844_28778608	0.8040022016205759	2017.0	2
26217175_27743844_28778608	0.8040022016205759	2016.3333333333333	3
26724974_27743844_28778608	0.8040022016205759	2016.6666666666667	3
27743844_28778608_30322215	0.8040022016205759	2017.3333333333333	3
26778757_27743844_28778608	0.8040022016205759	2016.6666666666667	3
25416542_27743844_28778608	0.8040022016205759	2016.3333333333333	3
27027326_27743844_28778608	0.8040022016205759	2016.6666666666667	3
24981693_27743844_28778608	0.8040022016205759	2016.3333333333333	3
27511462_27743844_28778608	0.8040022016205759	2016.6666666666667	3
26402601_27511462_28974772	0.8039576206421194	2016.0	3
25037583_28066160_28728818	0.8039042722446019	2016.0	3
28728818_28974772_29171028	0.8038222265677213	2017.3333333333333	3
25037583_28728820_31780935	0.8037670297414289	2017.0	3
25053537_28974772_29247535	0.8035827783544648	2016.6666666666667	3
26100741_28728818_29320693	0.8035774283624175	2016.6666666666667	3
26402601_28955292_29320693	0.8035400963601222	2016.6666666666667	3
26100741_29320693_31780935	0.8034401858592446	2017.3333333333333	3
25480024_26402601_28955292	0.8031130235514596	2015.6666666666667	3
25037583_28066160_30322215	0.8030940635243976	2016.3333333333333	3
28728818_28778608_28974772	0.8030846848985588	2017.0	3
24846747_26402601_29675710	0.8030845495950245	2016.0	3
25416542_26402601_29675710	0.8030845495950245	2016.0	3
26100741_28778608_29247535	0.8030312515739169	2016.6666666666667	3
26100741_26724974_29675710	0.8029871889974284	2016.3333333333333	3
25416542_26100741_29675710	0.8029871889974284	2016.0	3
26100741_27027326_29675710	0.8029871889974284	2016.3333333333333	3
26100741_28728820_29675710	0.8029871889974284	2016.6666666666667	3
26100741_26217175_29675710	0.8029871889974284	2016.0	3
26100741_26778757_29675710	0.8029871889974284	2016.3333333333333	3
26100741_29675710_30322215	0.8029871889974284	2017.0	3
24981693_26100741_29675710	0.8029871889974284	2016.0	3
24846747_26100741_29675710	0.8029871889974284	2016.0	3
26100741_29675710	0.8029871889974284	2016.5	2
24532247_26100741_28066160	0.802784693043707	2015.0	3
26402601_28955292_29171028	0.8025977410458868	2016.6666666666667	3
28728820_28974772_29675710	0.8025543394691697	2017.3333333333333	3
24532247_28974772_29675710	0.8025543394691697	2016.3333333333333	3
27027326_28974772_29675710	0.8025543394691697	2017.0	3
26778757_28974772_29675710	0.8025543394691697	2017.0	3
26724974_28974772_29675710	0.8025543394691697	2017.0	3
28974772_29675710_30322215	0.8025543394691697	2017.6666666666667	3
24981693_28974772_29675710	0.8025543394691697	2016.6666666666667	3
28974772_29675710	0.8025543394691697	2017.5	2
26217175_28974772_29675710	0.8025543394691697	2016.6666666666667	3
25305018_26100741_26402601	0.802519813772795	2014.6666666666667	3
25037583_26402601_28728818	0.8023815825047577	2015.6666666666667	3
25305018_27053733_28728818	0.8023251941165044	2015.6666666666667	3
25053537_28066160_28974772	0.8022480223794611	2016.0	3
25037583_27511462_28955292	0.8021650713695744	2016.0	3
26402601_28066160_29675710	0.8018881916327415	2016.3333333333333	3
25305018_28728820_28778608	0.8018735339855474	2016.0	3
25053537_25305018_26402601	0.8018499619078445	2014.6666666666667	3
26100741_28728820_29247535	0.8016686001432242	2016.6666666666667	3
25305018_27511462_28728818	0.8016093291427855	2015.6666666666667	3
28974772_29247535	0.8016028398028769	2017.5	2
24532247_28974772_29247535	0.8016028398028769	2016.3333333333333	3
24981693_28974772_29247535	0.8016028398028769	2016.6666666666667	3
27511462_28974772_29247535	0.8016028398028769	2017.0	3
27027326_28974772_29247535	0.8016028398028769	2017.0	3
28728820_28974772_29247535	0.8016028398028769	2017.3333333333333	3
26217175_28974772_29247535	0.8016028398028769	2016.6666666666667	3
28974772_29247535_30322215	0.8016028398028769	2017.6666666666667	3
26778757_28974772_29247535	0.8016028398028769	2017.0	3
26724974_28974772_29247535	0.8016028398028769	2017.0	3
25037583_26724974_28066160	0.8015653589390793	2015.6666666666667	3
25053537_27743844_29320693	0.8014189963148174	2016.6666666666667	3
26100741_28066160_31780935	0.8011648973844666	2016.6666666666667	3
25305018_25480024_26100741	0.8009111269790227	2014.6666666666667	3
26100741_29247535_31780935	0.8008831833612433	2017.3333333333333	3
27053733_28955292_29320693	0.8008812888887455	2017.0	3
25416542_27053733_29171028	0.8007440623824963	2016.3333333333333	3
24846747_27053733_29171028	0.8007440623824963	2016.3333333333333	3
25305018_28728818_28778608	0.8006240861148148	2016.0	3
25053537_28728818_28974772	0.8005867096169939	2016.3333333333333	3
25037583_26402601_28778608	0.8005066775034886	2015.6666666666667	3
28066160_28974772	0.8002680838278735	2016.5	2
28066160_28974772_30322215	0.8002680838278735	2017.0	3
26724974_28066160_28974772	0.8002680838278735	2016.3333333333333	3
27511462_28066160_28974772	0.8002680838278735	2016.3333333333333	3
26217175_28066160_28974772	0.8002680838278735	2016.0	3
27027326_28066160_28974772	0.8002680838278735	2016.3333333333333	3
24981693_28066160_28974772	0.8002680838278735	2016.0	3
28066160_28728820_28974772	0.8002680838278735	2016.6666666666667	3
26778757_28066160_28974772	0.8002680838278735	2016.3333333333333	3
24532247_28066160_28974772	0.8002680838278735	2015.6666666666667	3
27053733_28955292_29171028	0.79993893357451	2017.0	3
24532247_25305018_26402601	0.7998700233562567	2014.3333333333333	3
25305018_26402601	0.7998700233562567	2014.5	2
25305018_26217175_26402601	0.7998700233562567	2014.6666666666667	3
25305018_26402601_30322215	0.7998700233562567	2015.6666666666667	3
25305018_25416542_26402601	0.7998700233562567	2014.6666666666667	3
25037583_25305018_26402601	0.7998700233562567	2014.6666666666667	3
24981693_25305018_26402601	0.7998700233562567	2014.6666666666667	3
25305018_26402601_27027326	0.7998700233562567	2015.0	3
25305018_26402601_26778757	0.7998700233562567	2015.0	3
25305018_26402601_26724974	0.7998700233562567	2015.0	3
24846747_25305018_26402601	0.7998700233562567	2014.6666666666667	3
25037583_28955292_30322215	0.7996935498869026	2016.6666666666667	3
27743844_28728820_29320693	0.7994390577632297	2017.3333333333333	3
27743844_29320693_30322215	0.7994390577632297	2017.6666666666667	3
27743844_29320693	0.7994390577632297	2017.5	2
27511462_27743844_29320693	0.7994390577632297	2017.0	3
26217175_27743844_29320693	0.7994390577632297	2016.6666666666667	3
25416542_27743844_29320693	0.7994390577632297	2016.6666666666667	3
24846747_27743844_29320693	0.7994390577632297	2016.6666666666667	3
24532247_27743844_29320693	0.7994390577632297	2016.3333333333333	3
26778757_27743844_29320693	0.7994390577632297	2017.0	3
26724974_27743844_29320693	0.7994390577632297	2017.0	3
27027326_27743844_29320693	0.7994390577632297	2017.0	3
24981693_27743844_29320693	0.7994390577632297	2016.6666666666667	3
25037583_26402601_28728820	0.7991440260727959	2015.6666666666667	3
25305018_28728818_30322215	0.7991378076601138	2016.3333333333333	3
25416542_26402601_28955292	0.7986694230558354	2015.6666666666667	3
24846747_26402601_28955292	0.7986694230558354	2015.6666666666667	3
26778757_28728818_28974772	0.7986067710654059	2016.6666666666667	3
27027326_28728818_28974772	0.7986067710654059	2016.6666666666667	3
28728818_28974772	0.7986067710654059	2017.0	2
28728818_28728820_28974772	0.7986067710654059	2017.0	3
28728818_28974772_30322215	0.7986067710654059	2017.3333333333333	3
24532247_28728818_28974772	0.7986067710654059	2016.0	3
24981693_28728818_28974772	0.7986067710654059	2016.3333333333333	3
26217175_28728818_28974772	0.7986067710654059	2016.3333333333333	3
26724974_28728818_28974772	0.7986067710654059	2016.6666666666667	3
25037583_26724974_28955292	0.7981648453015843	2016.0	3
27053733_28728818_29171028	0.797886391657746	2017.0	3
28974772_29171028_29320693	0.7978064144227043	2017.6666666666667	3
25305018_26724974_28728818	0.7976091030747955	2015.6666666666667	3
25037583_25480024_28955292	0.7973865188387511	2015.6666666666667	3
25305018_27053733_28778608	0.7972973094241852	2015.6666666666667	3
26100741_26402601_27053733	0.7972175919279719	2015.3333333333333	3
28778608_28974772_29320693	0.7970688727535417	2017.3333333333333	3
25305018_27511462_28778608	0.7965814444504664	2015.6666666666667	3
26402601_28955292_29247535	0.7963569721930696	2016.6666666666667	3
28955292_29171028_31780935	0.7963497881597986	2018.0	3
25305018_27053733_28728820	0.7959346579934925	2015.6666666666667	3
25053537_28974772_29320693	0.7958816201530945	2016.6666666666667	3
25305018_26217175_29247535	0.7958317035766692	2015.6666666666667	3
25305018_27027326_29247535	0.7958317035766692	2016.0	3
25305018_27053733_29247535	0.7958317035766692	2016.0	3
25305018_26778757_29247535	0.7958317035766692	2016.0	3
25305018_27511462_29247535	0.7958317035766692	2016.0	3
26402601_28974772_29171028	0.7958286545351699	2016.6666666666667	3
24532247_26100741_31780935	0.7956940482429855	2016.0	3
25305018_27511462_28728820	0.7952187930197737	2015.6666666666667	3
26402601_28778608_28974772	0.7950911128660072	2016.3333333333333	3
25037583_25480024_28066160	0.7950830780494301	2015.3333333333333	3
28955292_29675710_31780935	0.795081987966438	2018.0	3
26100741_28728818_28778608	0.794846047718188	2016.3333333333333	3
25416542_26402601_27053733	0.7945678015114336	2015.3333333333333	3
24846747_26402601_27053733	0.7945678015114336	2015.3333333333333	3
25037583_26402601_27053733	0.7945678015114336	2015.3333333333333	3
25037583_26724974_31780935	0.7944747141383576	2016.6666666666667	3
25053537_25305018_26100741	0.7943251964521687	2014.6666666666667	3
25037583_29320693_31780935	0.7942931086136271	2017.3333333333333	3
26100741_28728818_31780935	0.794211495086918	2017.0	3
25037583_25053537_28066160	0.7942011019493923	2015.3333333333333	3
26724974_28974772_29320693	0.7939016816015068	2017.0	3
24532247_28974772_29320693	0.7939016816015068	2016.3333333333333	3
26778757_28974772_29320693	0.7939016816015068	2017.0	3
28728820_28974772_29320693	0.7939016816015068	2017.3333333333333	3
28974772_29320693	0.7939016816015068	2017.5	2
27027326_28974772_29320693	0.7939016816015068	2017.0	3
27511462_28974772_29320693	0.7939016816015068	2017.0	3
26217175_28974772_29320693	0.7939016816015068	2016.6666666666667	3
28974772_29320693_30322215	0.7939016816015068	2017.6666666666667	3
24981693_28974772_29320693	0.7939016816015068	2016.6666666666667	3
25037583_26402601_27511462	0.7938519365377148	2015.3333333333333	3
25037583_25480024_31780935	0.7936963876755245	2016.3333333333333	3
24532247_25053537_27743844	0.7936229615908693	2015.3333333333333	3
25053537_27027326_27743844	0.7936229615908693	2016.0	3
24981693_25053537_27743844	0.7936229615908693	2015.6666666666667	3
25053537_25416542_27743844	0.7936229615908693	2015.6666666666667	3
24846747_25053537_27743844	0.7936229615908693	2015.6666666666667	3
25053537_27743844_30322215	0.7936229615908693	2016.6666666666667	3
25053537_26217175_27743844	0.7936229615908693	2015.6666666666667	3
25053537_27743844	0.7936229615908693	2016.0	2
25053537_26724974_27743844	0.7936229615908693	2016.0	3
25053537_27511462_27743844	0.7936229615908693	2016.0	3
25053537_26778757_27743844	0.7936229615908693	2016.0	3
25053537_27743844_28728820	0.7936229615908693	2016.3333333333333	3
26100741_26402601_29247535	0.7932066448710923	2016.0	3
25037583_26100741_28778608	0.7929819120478128	2015.6666666666667	3
27511462_28974772_29171028	0.7927580087222087	2017.0	3
25305018_28728820_30322215	0.792747271537102	2016.3333333333333	3
25053537_26402601_28974772	0.7925931375844423	2015.6666666666667	3
25305018_26724974_28778608	0.7925812183824762	2015.6666666666667	3
27053733_29171028_29675710	0.7923605908780045	2017.3333333333333	3
25305018_26100741_26724974	0.792345257900581	2015.0	3
25305018_26100741_26778757	0.792345257900581	2015.0	3
25305018_26100741_30322215	0.792345257900581	2015.6666666666667	3
24532247_25305018_26100741	0.792345257900581	2014.3333333333333	3
24846747_25305018_26100741	0.792345257900581	2014.6666666666667	3
24981693_25305018_26100741	0.792345257900581	2014.6666666666667	3
25305018_26100741_26217175	0.792345257900581	2014.6666666666667	3
25305018_26100741_27027326	0.792345257900581	2015.0	3
25305018_25416542_26100741	0.792345257900581	2014.6666666666667	3
25305018_26100741	0.792345257900581	2014.5	2
25037583_25305018_26100741	0.792345257900581	2014.6666666666667	3
25037583_26217175_28066160	0.7922211633978045	2015.3333333333333	3
25037583_28066160_28728820	0.7922211633978045	2016.0	3
24846747_25037583_28066160	0.7922211633978045	2015.3333333333333	3
24981693_25037583_28066160	0.7922211633978045	2015.3333333333333	3
25037583_27027326_28066160	0.7922211633978045	2015.6666666666667	3
24532247_25037583_28066160	0.7922211633978045	2015.0	3
25037583_25416542_28066160	0.7922211633978045	2015.3333333333333	3
25037583_28066160	0.7922211633978045	2015.5	2
25037583_26778757_28066160	0.7922211633978045	2015.6666666666667	3
25037583_27511462_28066160	0.7922211633978045	2015.6666666666667	3
27511462_28778608_28974772	0.7920204670530461	2016.6666666666667	3
26100741_28066160_29320693	0.7918943195156202	2016.3333333333333	3
27053733_29247535_29675710	0.7918388776249379	2017.3333333333333	3
25305018_25480024_28778608	0.7918028919196431	2015.3333333333333	3
28955292_29171028_29675710	0.791677094856949	2017.6666666666667	3
27027326_27743844_28728820	0.7916430230392814	2016.6666666666667	3
24532247_26724974_27743844	0.7916430230392814	2015.6666666666667	3
24532247_26217175_27743844	0.7916430230392814	2015.3333333333333	3
27511462_27743844_28728820	0.7916430230392814	2016.6666666666667	3
24532247_27743844_30322215	0.7916430230392814	2016.3333333333333	3
26724974_27743844_28728820	0.7916430230392814	2016.6666666666667	3
27027326_27511462_27743844	0.7916430230392814	2016.3333333333333	3
24532247_26778757_27743844	0.7916430230392814	2015.6666666666667	3
26724974_27743844_30322215	0.7916430230392814	2017.0	3
24846747_26724974_27743844	0.7916430230392814	2016.0	3
26778757_27511462_27743844	0.7916430230392814	2016.3333333333333	3
24532247_25416542_27743844	0.7916430230392814	2015.3333333333333	3
26724974_26778757_27743844	0.7916430230392814	2016.3333333333333	3
27027326_27743844_30322215	0.7916430230392814	2017.0	3
26724974_27027326_27743844	0.7916430230392814	2016.3333333333333	3
24846747_27027326_27743844	0.7916430230392814	2016.0	3
26778757_27743844_28728820	0.7916430230392814	2016.6666666666667	3
24846747_26778757_27743844	0.7916430230392814	2016.0	3
24532247_27027326_27743844	0.7916430230392814	2015.6666666666667	3
24846747_26217175_27743844	0.7916430230392814	2015.6666666666667	3
24532247_27511462_27743844	0.7916430230392814	2015.6666666666667	3
26778757_27743844_30322215	0.7916430230392814	2017.0	3
26778757_27027326_27743844	0.7916430230392814	2016.3333333333333	3
24532247_27743844_28728820	0.7916430230392814	2016.0	3
26724974_27511462_27743844	0.7916430230392814	2016.3333333333333	3
24846747_24981693_27743844	0.7916430230392814	2015.6666666666667	3
24846747_25416542_27743844	0.7916430230392814	2015.6666666666667	3
26724974_27743844	0.7916430230392814	2016.5	2
27027326_27743844	0.7916430230392814	2016.5	2
24981693_27511462_27743844	0.7916430230392814	2016.0	3
24981693_26724974_27743844	0.7916430230392814	2016.0	3
26217175_27743844	0.7916430230392814	2016.0	2
26217175_27743844_28728820	0.7916430230392814	2016.3333333333333	3
27511462_27743844_30322215	0.7916430230392814	2017.0	3
26217175_27511462_27743844	0.7916430230392814	2016.0	3
26778757_27743844	0.7916430230392814	2016.5	2
24981693_26778757_27743844	0.7916430230392814	2016.0	3
24532247_24981693_27743844	0.7916430230392814	2015.3333333333333	3
24981693_27743844_28728820	0.7916430230392814	2016.3333333333333	3
24981693_27743844_30322215	0.7916430230392814	2016.6666666666667	3
26217175_27027326_27743844	0.7916430230392814	2016.0	3
27511462_27743844	0.7916430230392814	2016.5	2
26217175_26778757_27743844	0.7916430230392814	2016.0	3
27743844_28728820	0.7916430230392814	2017.0	2
26217175_26724974_27743844	0.7916430230392814	2016.0	3
27743844_30322215	0.7916430230392814	2017.5	2
24981693_27027326_27743844	0.7916430230392814	2016.0	3
27743844_28728820_30322215	0.7916430230392814	2017.3333333333333	3
24532247_24846747_27743844	0.7916430230392814	2015.3333333333333	3
25416542_27743844	0.7916430230392814	2016.0	2
26217175_27743844_30322215	0.7916430230392814	2016.6666666666667	3
25416542_26217175_27743844	0.7916430230392814	2015.6666666666667	3
24981693_27743844	0.7916430230392814	2016.0	2
24846747_27511462_27743844	0.7916430230392814	2016.0	3
24981693_25416542_27743844	0.7916430230392814	2015.6666666666667	3
24532247_27743844	0.7916430230392814	2015.5	2
24846747_27743844_28728820	0.7916430230392814	2016.3333333333333	3
25416542_27743844_30322215	0.7916430230392814	2016.6666666666667	3
25416542_27743844_28728820	0.7916430230392814	2016.3333333333333	3
24846747_27743844_30322215	0.7916430230392814	2016.6666666666667	3
24846747_27743844	0.7916430230392814	2016.0	2
25416542_27511462_27743844	0.7916430230392814	2016.0	3
24981693_26217175_27743844	0.7916430230392814	2015.6666666666667	3
25416542_26778757_27743844	0.7916430230392814	2016.0	3
25416542_26724974_27743844	0.7916430230392814	2016.0	3
25416542_27027326_27743844	0.7916430230392814	2016.0	3
25037583_26100741_28728820	0.7916192606171202	2015.6666666666667	3
25480024_26100741_29247535	0.7915979580773199	2016.0	3
25480024_28955292_29320693	0.7913862355883168	2016.6666666666667	3
25305018_26724974_28728820	0.7912185669517836	2015.6666666666667	3
28955292_29247535_29675710	0.7911553816038825	2017.6666666666667	3
25305018_25480024_28728818	0.7911268221851463	2015.3333333333333	3
25037583_28728820_29247535	0.7911050704973216	2016.6666666666667	3
25037583_25053537_28955292	0.7908005883118971	2015.6666666666667	3
25305018_27053733_27511462	0.7906425684584114	2015.3333333333333	3
26402601_29675710_31780935	0.7906384185118304	2017.3333333333333	3
26217175_26402601_28974772	0.7906131990328545	2015.6666666666667	3
26402601_26778757_28974772	0.7906131990328545	2016.0	3
26402601_26724974_28974772	0.7906131990328545	2016.0	3
24981693_26402601_28974772	0.7906131990328545	2015.6666666666667	3
26402601_28974772	0.7906131990328545	2016.0	2
24532247_26402601_28974772	0.7906131990328545	2015.3333333333333	3
26402601_27027326_28974772	0.7906131990328545	2016.0	3
26402601_28974772_30322215	0.7906131990328545	2016.6666666666667	3
26402601_28728820_28974772	0.7906131990328545	2016.3333333333333	3
25037583_28728818_28728820	0.7905598506353371	2016.3333333333333	3
25480024_28955292_29171028	0.7904438802740814	2016.6666666666667	3
25305018_25480024_28728820	0.7904402404889506	2015.3333333333333	3
25053537_25305018_28728818	0.7902448460851084	2015.3333333333333	3
26402601_28728818_29675710	0.7900523229980602	2016.6666666666667	3
25037583_27053733_28728818	0.7899842618698616	2016.0	3
25053537_27511462_28974772	0.789522491771481	2016.0	3
26402601_29320693_29675710	0.7893187117549653	2017.0	3
25037583_27053733_31780935	0.7891311543929697	2016.6666666666667	3
26100741_28728820_28778608	0.7890739194077564	2016.3333333333333	3
25037583_25480024_26402601	0.7890733840068916	2015.0	3
25037583_28955292	0.7888206497603094	2016.0	2
25037583_27027326_28955292	0.7888206497603094	2016.0	3
25037583_26217175_28955292	0.7888206497603094	2015.6666666666667	3
25037583_25416542_28955292	0.7888206497603094	2015.6666666666667	3
24846747_25037583_28955292	0.7888206497603094	2015.6666666666667	3
24532247_25037583_28955292	0.7888206497603094	2015.3333333333333	3
25037583_26778757_28955292	0.7888206497603094	2016.0	3
24981693_25037583_28955292	0.7888206497603094	2015.6666666666667	3
24846747_25305018_28728818	0.7882649075335206	2015.3333333333333	3
25305018_26778757_28728818	0.7882649075335206	2015.6666666666667	3
25305018_26217175_28728818	0.7882649075335206	2015.3333333333333	3
25305018_25416542_28728818	0.7882649075335206	2015.3333333333333	3
25305018_28728818	0.7882649075335206	2015.5	2
24532247_25305018_28728818	0.7882649075335206	2015.0	3
24981693_25305018_28728818	0.7882649075335206	2015.3333333333333	3
25037583_25305018_28728818	0.7882649075335206	2015.3333333333333	3
25305018_27027326_28728818	0.7882649075335206	2015.6666666666667	3
26402601_28778608_29675710	0.788177417996791	2016.6666666666667	3
25305018_27053733_30322215	0.7881710469757396	2016.0	3
25053537_25305018_29320693	0.7877248104435595	2015.6666666666667	3
27511462_28974772	0.7875425532198933	2016.5	2
27027326_27511462_28974772	0.7875425532198933	2016.3333333333333	3
27511462_28728820_28974772	0.7875425532198933	2016.6666666666667	3
26724974_27511462_28974772	0.7875425532198933	2016.3333333333333	3
24532247_27511462_28974772	0.7875425532198933	2015.6666666666667	3
26217175_27511462_28974772	0.7875425532198933	2016.0	3
26778757_27511462_28974772	0.7875425532198933	2016.3333333333333	3
27511462_28974772_30322215	0.7875425532198933	2017.0	3
24981693_27511462_28974772	0.7875425532198933	2016.0	3
25305018_27511462_30322215	0.7874551820020208	2016.0	3
24532247_26100741_27053733	0.7870430360557578	2015.0	3
25037583_26100741_27053733	0.7870430360557578	2015.3333333333333	3
24846747_28955292_29320693	0.7869426350926926	2016.6666666666667	3
25416542_28955292_29320693	0.7869426350926926	2016.6666666666667	3
26402601_29247535_29675710	0.7867118121492749	2017.0	3
25305018_26724974_27053733	0.7866423423904212	2015.3333333333333	3
25037583_26100741_27511462	0.786327171082039	2015.3333333333333	3
25416542_28955292_29171028	0.7860002797784571	2016.6666666666667	3
24846747_28955292_29171028	0.7860002797784571	2016.6666666666667	3
25480024_28955292_31780935	0.7859921705387785	2017.0	3
27511462_28955292_29675710	0.7859662464856247	2017.0	3
28728818_28955292_29675710	0.7859657632969203	2017.3333333333333	3
25305018_26724974_27511462	0.7859264774167023	2015.3333333333333	3
25305018_25480024_27053733	0.7858640159275881	2015.0	3
25305018_29320693	0.7857448718919717	2016.0	2
24846747_25305018_29320693	0.7857448718919717	2015.6666666666667	3
25305018_25416542_29320693	0.7857448718919717	2015.6666666666667	3
25305018_29320693_30322215	0.7857448718919717	2016.6666666666667	3
24532247_25305018_29320693	0.7857448718919717	2015.3333333333333	3
24981693_25305018_29320693	0.7857448718919717	2015.6666666666667	3
25037583_25305018_29320693	0.7857448718919717	2015.6666666666667	3
26100741_27053733_28728818	0.7855604828996904	2016.0	3
25305018_28778608_31780935	0.7855052010649178	2016.6666666666667	3
25037583_27511462_28728818	0.785267761100256	2016.0	3
25305018_25480024_27511462	0.7851481509538694	2015.0	3
25037583_26217175_31780935	0.7851305185970828	2016.3333333333333	3
25037583_27027326_31780935	0.7851305185970828	2016.6666666666667	3
25037583_26778757_31780935	0.7851305185970828	2016.6666666666667	3
25037583_27511462_31780935	0.7851305185970828	2016.6666666666667	3
25053537_26100741_29247535	0.785012027550466	2016.0	3
26100741_27053733_31780935	0.7847073754227984	2016.6666666666667	3
25037583_28728818_28778608	0.7842825180722854	2016.3333333333333	3
28955292_29320693_31780935	0.7839477218647692	2018.0	3
25053537_25305018_28728820	0.7838543099620965	2015.3333333333333	3
26100741_27511462_28778608	0.7837818298726753	2016.0	3
26402601_28778608_28955292	0.7837622914576018	2016.3333333333333	3
25305018_26724974_30322215	0.7834549559340306	2016.0	3
25305018_26217175_28778608	0.7832370228412014	2015.3333333333333	3
25305018_27027326_28778608	0.7832370228412014	2015.6666666666667	3
25305018_26778757_28778608	0.7832370228412014	2015.6666666666667	3
25037583_26100741_26402601	0.7831573053449882	2015.0	3
26100741_26724974_29247535	0.7830320889988782	2016.3333333333333	3
26100741_27027326_29247535	0.7830320889988782	2016.3333333333333	3
24846747_26100741_29247535	0.7830320889988782	2016.0	3
26100741_29247535	0.7830320889988782	2016.5	2
26100741_29247535_30322215	0.7830320889988782	2017.0	3
26100741_26778757_29247535	0.7830320889988782	2016.3333333333333	3
25416542_26100741_29247535	0.7830320889988782	2016.0	3
24981693_26100741_29247535	0.7830320889988782	2016.0	3
26100741_27511462_29247535	0.7830320889988782	2016.3333333333333	3
24532247_26100741_29247535	0.7830320889988782	2015.6666666666667	3
26100741_26217175_29247535	0.7830320889988782	2016.0	3
25037583_28728818_30322215	0.7827962396175842	2016.6666666666667	3
25305018_25480024_30322215	0.7826766294711976	2015.6666666666667	3
28778608_28974772_29171028	0.7825807782649787	2017.3333333333333	3
25037583_25053537_26402601	0.7824874534800376	2015.0	3
26100741_26402601_28728818	0.7824868691368937	2015.6666666666667	3
24532247_26100741_28728818	0.7824868691368937	2015.3333333333333	3
26402601_28728820_28955292	0.7823996400269091	2016.3333333333333	3
25305018_26778757_28728820	0.7818743714105088	2015.6666666666667	3
25037583_25305018_28728820	0.7818743714105088	2015.3333333333333	3
25305018_26217175_28728820	0.7818743714105088	2015.3333333333333	3
25305018_27027326_28728820	0.7818743714105088	2015.6666666666667	3
25305018_25416542_28728820	0.7818743714105088	2015.3333333333333	3
25305018_28728820	0.7818743714105088	2015.5	2
24532247_25305018_28728820	0.7818743714105088	2015.0	3
24981693_25305018_28728820	0.7818743714105088	2015.3333333333333	3
24846747_25305018_28728820	0.7818743714105088	2015.3333333333333	3
25037583_26724974_29247535	0.7818127548942503	2016.3333333333333	3
25416542_26402601_29320693	0.7818007213837059	2016.0	3
24846747_26402601_29320693	0.7818007213837059	2016.0	3
25037583_29247535_29320693	0.7816311493695198	2017.0	3
25037583_25480024_26100741	0.7815486185512158	2015.0	3
25416542_28955292_31780935	0.7815485700431541	2017.0	3
24846747_28955292_31780935	0.7815485700431541	2017.0	3
26402601_27053733_28728818	0.7815355749144692	2016.0	3
26402601_27511462_29675710	0.7815226770310171	2016.3333333333333	3
27053733_28955292_31780935	0.7814269372562234	2017.3333333333333	3
25053537_28974772_29171028	0.7813935256645316	2016.6666666666667	3
25037583_26724974_28728818	0.7812675350322659	2016.0	3
25305018_25480024_26724974	0.7811479248858791	2015.0	3
25037583_28778608_29320693	0.781070167562199	2016.6666666666667	3
25037583_25480024_29247535	0.7810344284314171	2016.0	3
26100741_28066160_28728818	0.7809366252859151	2016.0	3
24846747_26402601_29171028	0.7808583660694705	2016.0	3
25416542_26402601_29171028	0.7808583660694705	2016.0	3
26100741_28728820_31780935	0.7807993827827421	2017.0	3
25053537_28778608_28974772	0.780655983995369	2016.3333333333333	3
26100741_26402601_28778608	0.7806119641356244	2015.6666666666667	3
24981693_25037583_26402601	0.7805075149284499	2015.0	3
25037583_26402601_30322215	0.7805075149284499	2016.0	3
25037583_26217175_26402601	0.7805075149284499	2015.0	3
25037583_25416542_26402601	0.7805075149284499	2015.0	3
24532247_25037583_26402601	0.7805075149284499	2014.6666666666667	3
25037583_26402601	0.7805075149284499	2015.0	2
24846747_25037583_26402601	0.7805075149284499	2015.0	3
25037583_26402601_27027326	0.7805075149284499	2015.3333333333333	3
25037583_26402601_26778757	0.7805075149284499	2015.3333333333333	3
25037583_26402601_26724974	0.7805075149284499	2015.3333333333333	3
25480024_26100741_29320693	0.7800946739923373	2016.0	3
25416542_26402601_28066160	0.7795254329089281	2015.3333333333333	3
24846747_26402601_28066160	0.7795254329089281	2015.3333333333333	3
24981693_28974772_29171028	0.7794135871129437	2016.6666666666667	3
28974772_29171028_30322215	0.7794135871129437	2017.6666666666667	3
26778757_28974772_29171028	0.7794135871129437	2017.0	3
28728820_28974772_29171028	0.7794135871129437	2017.3333333333333	3
27027326_28974772_29171028	0.7794135871129437	2017.0	3
26217175_28974772_29171028	0.7794135871129437	2016.6666666666667	3
26724974_28974772_29171028	0.7794135871129437	2017.0	3
28974772_29171028	0.7794135871129437	2017.5	2
24532247_28974772_29171028	0.7794135871129437	2016.3333333333333	3
25053537_25305018_27053733	0.7792780854007342	2015.0	3
26100741_26402601_28728820	0.7792493127049318	2015.6666666666667	3
25480024_26100741_28778608	0.779003277341852	2015.6666666666667	3
27027326_28778608_28974772	0.7786760454437811	2016.6666666666667	3
26724974_28778608_28974772	0.7786760454437811	2016.6666666666667	3
24532247_28778608_28974772	0.7786760454437811	2016.0	3
28728820_28778608_28974772	0.7786760454437811	2017.0	3
28778608_28974772_30322215	0.7786760454437811	2017.3333333333333	3
28778608_28974772	0.7786760454437811	2017.0	2
26217175_28778608_28974772	0.7786760454437811	2016.3333333333333	3
24981693_28778608_28974772	0.7786760454437811	2016.3333333333333	3
26778757_28778608_28974772	0.7786760454437811	2016.6666666666667	3
28066160_28955292_31780935	0.7786227254347883	2017.3333333333333	3
25053537_25305018_27511462	0.7785622204270154	2015.0	3
25037583_28728820_28778608	0.7785103897618538	2016.3333333333333	3
28955292_29171028_29247535	0.7784986937974335	2017.6666666666667	3
25037583_27053733_28778608	0.7779348009963782	2016.0	3
28066160_28955292_29171028	0.7777823456350101	2017.0	3
25305018_27027326_27053733	0.7772981468491464	2015.3333333333333	3
25037583_25305018_27053733	0.7772981468491464	2015.0	3
24846747_25305018_27053733	0.7772981468491464	2015.0	3
25305018_26778757_27053733	0.7772981468491464	2015.3333333333333	3
25305018_25416542_27053733	0.7772981468491464	2015.0	3
25305018_26217175_27053733	0.7772981468491464	2015.0	3
24532247_25305018_27053733	0.7772981468491464	2014.6666666666667	3
25305018_27053733	0.7772981468491464	2015.0	2
24981693_25305018_27053733	0.7772981468491464	2015.0	3
26402601_27511462_28955292	0.7771075504918279	2016.0	3
26402601_28728818_28955292	0.7771070673031235	2016.3333333333333	3
24532247_25305018_27511462	0.7765822818754277	2014.6666666666667	3
25305018_27511462	0.7765822818754277	2015.0	2
25037583_25305018_27511462	0.7765822818754277	2015.0	3
24846747_25305018_27511462	0.7765822818754277	2015.0	3
25305018_27027326_27511462	0.7765822818754277	2015.3333333333333	3
24981693_25305018_27511462	0.7765822818754277	2015.0	3
25305018_26217175_27511462	0.7765822818754277	2015.0	3
25305018_25416542_27511462	0.7765822818754277	2015.0	3
25305018_26778757_27511462	0.7765822818754277	2015.3333333333333	3
25037583_27053733_28728820	0.7765721495656855	2016.0	3
25037583_27053733_29247535	0.7764691951488624	2016.3333333333333	3
25305018_30322215_31780935	0.7763789386164723	2017.0	3
26402601_29171028_29675710	0.7763606252757482	2017.0	3
25053537_26724974_28974772	0.7761780701622162	2016.0	3
25053537_26217175_28974772	0.7761780701622162	2015.6666666666667	3
24981693_25053537_28974772	0.7761780701622162	2015.6666666666667	3
25053537_28728820_28974772	0.7761780701622162	2016.3333333333333	3
24532247_25053537_28974772	0.7761780701622162	2015.3333333333333	3
25053537_27027326_28974772	0.7761780701622162	2016.0	3
25053537_28974772	0.7761780701622162	2016.0	2
25053537_28974772_30322215	0.7761780701622162	2016.6666666666667	3
25053537_26778757_28974772	0.7761780701622162	2016.0	3
25053537_28955292_29320693	0.7757601361523223	2016.6666666666667	3
28728818_28955292_29320693	0.7755548352121949	2017.3333333333333	3
26724974_27053733_29171028	0.7751819637504987	2016.6666666666667	3
25037583_25053537_26100741	0.7749626880243619	2015.0	3
25053537_28955292_29171028	0.7748177808380867	2016.6666666666667	3
25037583_25480024_28728818	0.7747852541426167	2015.6666666666667	3
28728818_28955292_29171028	0.7746124798979596	2017.3333333333333	3
25416542_29171028_31780935	0.7746104131833823	2017.3333333333333	3
24846747_29171028_31780935	0.7746104131833823	2017.3333333333333	3
25053537_25305018_26724974	0.7745619943590252	2015.0	3
25480024_29171028_29675710	0.7743813203761571	2017.0	3
24532247_26724974_28974772	0.7741981316106283	2015.6666666666667	3
24981693_28728820_28974772	0.7741981316106283	2016.3333333333333	3
24532247_28974772_30322215	0.7741981316106283	2016.3333333333333	3
27027326_28728820_28974772	0.7741981316106283	2016.6666666666667	3
24532247_28974772	0.7741981316106283	2015.5	2
26778757_28728820_28974772	0.7741981316106283	2016.6666666666667	3
24981693_28974772_30322215	0.7741981316106283	2016.6666666666667	3
26217175_28728820_28974772	0.7741981316106283	2016.3333333333333	3
24532247_27027326_28974772	0.7741981316106283	2015.6666666666667	3
26217175_28974772_30322215	0.7741981316106283	2016.6666666666667	3
26724974_26778757_28974772	0.7741981316106283	2016.3333333333333	3
24532247_26778757_28974772	0.7741981316106283	2015.6666666666667	3
28728820_28974772_30322215	0.7741981316106283	2017.3333333333333	3
26778757_27027326_28974772	0.7741981316106283	2016.3333333333333	3
27027326_28974772_30322215	0.7741981316106283	2017.0	3
24981693_28974772	0.7741981316106283	2016.0	2
26724974_27027326_28974772	0.7741981316106283	2016.3333333333333	3
24981693_26217175_28974772	0.7741981316106283	2015.6666666666667	3
26724974_28728820_28974772	0.7741981316106283	2016.6666666666667	3
26217175_26778757_28974772	0.7741981316106283	2016.0	3
26724974_28974772_30322215	0.7741981316106283	2017.0	3
24981693_27027326_28974772	0.7741981316106283	2016.0	3
28728820_28974772	0.7741981316106283	2017.0	2
26217175_26724974_28974772	0.7741981316106283	2016.0	3
24981693_26778757_28974772	0.7741981316106283	2016.0	3
27027326_28974772	0.7741981316106283	2016.5	2
24532247_28728820_28974772	0.7741981316106283	2016.0	3
24532247_26217175_28974772	0.7741981316106283	2015.3333333333333	3
26778757_28974772	0.7741981316106283	2016.5	2
26217175_27027326_28974772	0.7741981316106283	2016.0	3
26778757_28974772_30322215	0.7741981316106283	2017.0	3
26724974_28974772	0.7741981316106283	2016.5	2
24981693_26724974_28974772	0.7741981316106283	2016.0	3
24532247_24981693_28974772	0.7741981316106283	2015.3333333333333	3
26217175_28974772	0.7741981316106283	2016.0	2
28974772_30322215	0.7741981316106283	2017.5	2
25305018_27027326_30322215	0.774110760392756	2016.0	3
25305018_26778757_30322215	0.774110760392756	2016.0	3
25305018_26217175_30322215	0.774110760392756	2015.6666666666667	3
26100741_26402601_27511462	0.7739572231698507	2015.3333333333333	3
25037583_25053537_28728818	0.7739032780425789	2015.6666666666667	3
25480024_29247535_29675710	0.7738596071230907	2017.0	3
25053537_25305018_25480024	0.7737836678961921	2014.6666666666667	3
24981693_28955292_29320693	0.7737801976007345	2016.6666666666667	3
27053733_28728818_28955292	0.7737499155773679	2016.6666666666667	3
25053537_26100741_29320693	0.7735087434654833	2016.0	3
25480024_28955292_29247535	0.7733302112946712	2016.6666666666667	3
25037583_27511462_28778608	0.7732183002267726	2016.0	3
25037583_26100741_26778757	0.7729827494727741	2015.3333333333333	3
25037583_26100741_26724974	0.7729827494727741	2015.3333333333333	3
25037583_25416542_26100741	0.7729827494727741	2015.0	3
25037583_26100741_30322215	0.7729827494727741	2016.0	3
24981693_25037583_26100741	0.7729827494727741	2015.0	3
24532247_25037583_26100741	0.7729827494727741	2014.6666666666667	3
25037583_26100741_26217175	0.7729827494727741	2015.0	3
25037583_26100741_27027326	0.7729827494727741	2015.3333333333333	3
24846747_25037583_26100741	0.7729827494727741	2015.0	3
25037583_26100741	0.7729827494727741	2015.0	2
25305018_28778608_29247535	0.7728432418208105	2016.3333333333333	3
24981693_28955292_29171028	0.7728378422864991	2016.6666666666667	3
27027326_28955292_29675710	0.7726218248763598	2017.0	3
26778757_28955292_29675710	0.7726218248763598	2017.0	3
25037583_25305018_26724974	0.7725820558074374	2015.0	3
25305018_26217175_26724974	0.7725820558074374	2015.0	3
25305018_26724974	0.7725820558074374	2015.0	2
24981693_25305018_26724974	0.7725820558074374	2015.0	3
25305018_25416542_26724974	0.7725820558074374	2015.0	3
24532247_25305018_26724974	0.7725820558074374	2014.6666666666667	3
25305018_26724974_26778757	0.7725820558074374	2015.3333333333333	3
25305018_26724974_27027326	0.7725820558074374	2015.3333333333333	3
24846747_25305018_26724974	0.7725820558074374	2015.0	3
25037583_27511462_29247535	0.7724685593529755	2016.3333333333333	3
25037583_26778757_29247535	0.7724685593529755	2016.3333333333333	3
25037583_26217175_29247535	0.7724685593529755	2016.0	3
25037583_27027326_29247535	0.7724685593529755	2016.3333333333333	3
24846747_26402601_31780935	0.7724347881082065	2016.3333333333333	3
25416542_26402601_31780935	0.7724347881082065	2016.3333333333333	3
25053537_26100741_28778608	0.7724173468149982	2015.6666666666667	3
26100741_27053733_28728820	0.7721483705955146	2016.0	3
25480024_26100741_28066160	0.7721154310907433	2015.3333333333333	3
25037583_26217175_28728818	0.771923339490991	2015.6666666666667	3
24532247_25037583_28728818	0.771923339490991	2015.3333333333333	3
25037583_27027326_28728818	0.771923339490991	2016.0	3
24846747_25037583_28728818	0.771923339490991	2015.6666666666667	3
24981693_25037583_28728818	0.771923339490991	2015.6666666666667	3
25037583_28728818	0.771923339490991	2016.0	2
25037583_25416542_28728818	0.771923339490991	2015.6666666666667	3
25037583_26778757_28728818	0.771923339490991	2016.0	3
25037583_27511462_28728820	0.7718556487960799	2016.0	3
25305018_25480024	0.7718037293446044	2014.5	2
25305018_25416542_25480024	0.7718037293446044	2014.6666666666667	3
25305018_25480024_27027326	0.7718037293446044	2015.0	3
24532247_25305018_25480024	0.7718037293446044	2014.3333333333333	3
25305018_25480024_26778757	0.7718037293446044	2015.0	3
24981693_25305018_25480024	0.7718037293446044	2014.6666666666667	3
24846747_25305018_25480024	0.7718037293446044	2014.6666666666667	3
25305018_25480024_26217175	0.7718037293446044	2014.6666666666667	3
25037583_25305018_25480024	0.7718037293446044	2014.6666666666667	3
27053733_29320693_29675710	0.771787500752632	2017.3333333333333	3
28728818_29171028_31780935	0.771752742458632	2018.0	3
26100741_26724974_29320693	0.7715288049138956	2016.3333333333333	3
26100741_29320693	0.7715288049138956	2016.5	2
25416542_26100741_29320693	0.7715288049138956	2016.0	3
26100741_28728820_29320693	0.7715288049138956	2016.6666666666667	3
26100741_27027326_29320693	0.7715288049138956	2016.3333333333333	3
26100741_26778757_29320693	0.7715288049138956	2016.3333333333333	3
26100741_27511462_29320693	0.7715288049138956	2016.3333333333333	3
24981693_26100741_29320693	0.7715288049138956	2016.0	3
24846747_26100741_29320693	0.7715288049138956	2016.0	3
26100741_29320693_30322215	0.7715288049138956	2017.0	3
26100741_26217175_29320693	0.7715288049138956	2016.0	3
28955292_29247535_29320693	0.7712857626206618	2017.6666666666667	3
25037583_27053733_27511462	0.7712800600306046	2015.6666666666667	3
25053537_26100741_28066160	0.7712334549907055	2015.3333333333333	3
28955292_29171028_29320693	0.77092371925728	2017.6666666666667	3
25480024_26100741_31780935	0.7707287407168378	2016.3333333333333	3
28778608_28955292_29320693	0.7707247808133412	2017.3333333333333	3
25305018_29247535_31780935	0.770695173608137	2017.0	3
26100741_28778608_30322215	0.7704374082634103	2016.6666666666667	3
24532247_26100741_28778608	0.7704374082634103	2015.3333333333333	3
26100741_28778608	0.7704374082634103	2016.0	2
26100741_26217175_28778608	0.7704374082634103	2015.6666666666667	3
24846747_26100741_28778608	0.7704374082634103	2015.6666666666667	3
26100741_27027326_28778608	0.7704374082634103	2016.0	3
26100741_26778757_28778608	0.7704374082634103	2016.0	3
24981693_26100741_28778608	0.7704374082634103	2015.6666666666667	3
26100741_26724974_28778608	0.7704374082634103	2016.0	3
25416542_26100741_28778608	0.7704374082634103	2015.6666666666667	3
25053537_28955292_31780935	0.7703660711027838	2017.0	3
28728818_28955292_31780935	0.7701607701626564	2017.6666666666667	3
25053537_26402601_29675710	0.77015819397334	2016.0	3
24846747_29171028_29675710	0.7699377198805328	2017.0	3
25416542_29171028_29675710	0.7699377198805328	2017.0	3
28778608_28955292_29171028	0.7697824254991057	2017.3333333333333	3
25480024_28955292_29675710	0.769547166057092	2016.6666666666667	3
25416542_29247535_29675710	0.7694160066274663	2017.0	3
24846747_29247535_29675710	0.7694160066274663	2017.0	3
25037583_28728820_30322215	0.7693841273134084	2016.6666666666667	3
26100741_26724974_28066160	0.7692535164391177	2015.6666666666667	3
24846747_26100741_28066160	0.7692535164391177	2015.3333333333333	3
26100741_26778757_28066160	0.7692535164391177	2015.6666666666667	3
26100741_26217175_28066160	0.7692535164391177	2015.3333333333333	3
26100741_28066160_30322215	0.7692535164391177	2016.3333333333333	3
26100741_28066160	0.7692535164391177	2015.5	2
24981693_26100741_28066160	0.7692535164391177	2015.3333333333333	3
26100741_28066160_28728820	0.7692535164391177	2016.0	3
25416542_26100741_28066160	0.7692535164391177	2015.3333333333333	3
26100741_27027326_28066160	0.7692535164391177	2015.6666666666667	3
26100741_27511462_28066160	0.7692535164391177	2015.6666666666667	3
25037583_26724974_28778608	0.7692180741587826	2016.0	3
25480024_26100741_26402601	0.7691786706390276	2015.0	3
24532247_26100741_28728820	0.7690747568327178	2015.3333333333333	3
24846747_28955292_29247535	0.7688866107990469	2016.6666666666667	3
25416542_28955292_29247535	0.7688866107990469	2016.6666666666667	3
25037583_27053733_30322215	0.7688085385479327	2016.3333333333333	3
26402601_28728818_29320693	0.7687684947867415	2016.6666666666667	3
27053733_28955292_29247535	0.7687649780121162	2017.0	3
28066160_29171028_29675710	0.76874136191825	2017.3333333333333	3
24846747_25480024_29171028	0.7687045052976652	2016.0	3
25416542_25480024_29171028	0.7687045052976652	2016.0	3
25037583_25480024_28778608	0.7684397476959496	2015.6666666666667	3
24981693_28955292_31780935	0.768386132551196	2017.0	3
26217175_26402601_29675710	0.7681782554217522	2016.0	3
26402601_27027326_29675710	0.7681782554217522	2016.3333333333333	3
26402601_26778757_29675710	0.7681782554217522	2016.3333333333333	3
26402601_29675710	0.7681782554217522	2016.5	2
26402601_26724974_29675710	0.7681782554217522	2016.3333333333333	3
24532247_26402601_29675710	0.7681782554217522	2015.6666666666667	3
26402601_29675710_30322215	0.7681782554217522	2017.0	3
26402601_28728820_29675710	0.7681782554217522	2016.6666666666667	3
24981693_26402601_29675710	0.7681782554217522	2016.0	3
25416542_27053733_29320693	0.7681552410921424	2016.3333333333333	3
24846747_27053733_29320693	0.7681552410921424	2016.3333333333333	3
25037583_26724974_28728820	0.7678554227280899	2016.0	3
26402601_28728818_29171028	0.767826139472506	2016.6666666666667	3
26100741_28728818_28728820	0.7675922036766504	2016.3333333333333	3
25053537_25305018_31780935	0.7674859770414668	2016.0	3
25037583_26724974_27053733	0.7672798339626143	2015.6666666666667	3
25037583_25480024_28728820	0.7670770962652569	2015.6666666666667	3
26100741_27053733_27511462	0.7668562810604334	2015.6666666666667	3
24532247_27053733_29320693	0.7667801235234594	2016.0	3
28778608_29320693_29675710	0.7666779520803984	2017.6666666666667	3
28778608_28955292_31780935	0.7666414384449206	2017.6666666666667	3
24846747_25480024_26402601	0.7665288802224892	2015.0	3
25416542_25480024_26402601	0.7665288802224892	2015.0	3
25037583_25480024_27053733	0.7665015074997813	2015.3333333333333	3
28066160_28955292_29247535	0.7659607661906811	2017.0	3
24532247_27053733_29171028	0.765837768209224	2016.0	3
25053537_26402601_28955292	0.7657430674341508	2015.6666666666667	3
24532247_25305018_31780935	0.7655060384898792	2015.6666666666667	3
25305018_25416542_31780935	0.7655060384898792	2016.0	3
25037583_25305018_31780935	0.7655060384898792	2016.0	3
24846747_25305018_31780935	0.7655060384898792	2016.0	3
24981693_25305018_31780935	0.7655060384898792	2016.0	3
25305018_31780935	0.7655060384898792	2016.5	2
28066160_28955292_29320693	0.7653802793399807	2017.0	3
27053733_28728818_29320693	0.7652975703673921	2017.0	3
28728820_28955292_31780935	0.7652787870142278	2017.6666666666667	3
25053537_25305018_26217175	0.7652177988177504	2014.6666666666667	3
25053537_25305018_27027326	0.7652177988177504	2015.0	3
25053537_25305018_26778757	0.7652177988177504	2015.0	3
25416542_28955292_29675710	0.7651035655614676	2016.6666666666667	3
24846747_28955292_29675710	0.7651035655614676	2016.6666666666667	3
27053733_28955292_29675710	0.764981932774537	2017.0	3
27511462_28955292_29171028	0.7644384072144498	2017.0	3
25037583_25053537_29320693	0.764361666219866	2016.0	3
25053537_26100741_31780935	0.7641428101899839	2016.3333333333333	3
25037583_27511462_30322215	0.7640920377783271	2016.3333333333333	3
24532247_26100741_27511462	0.7637826672976366	2015.0	3
24532247_26402601_28955292	0.7637631288825631	2015.3333333333333	3
[truncated: 2,496 more rows]
