# Supplementary material for: TrendyGenes, a computational pipeline for the detection of literature trends in academia and drug discovery
Source: Sci Rep. 2021 Aug 3;11:15747. doi: 10.1038/s41598-021-94897-9 (PMC8333311; doi:10.1038/s41598-021-94897-9)
Supplement: Supplementary file 1 — Supplementary Dataset. [file 41598_2021_94897_MOESM1_ESM.zip › whatReview2Read_RIPK1.csv]

PMID_COMBINATION	INFO_RATIO	MEAN_YEAR	N_REVIEWS
24129419_25146926_29362479	0.6456236252767392	2015.3333333333333	3
20532807_25146926_29362479	0.640154067772444	2014.3333333333333	3
23994436_25146926_29362479	0.6306651770856729	2015.3333333333333	3
24129419_25146926_27429198	0.6304584198004273	2014.6666666666667	3
24129419_25146926_27999438	0.6295833081993976	2015.0	3
23125016_25146926_29362479	0.6270906211362671	2015.0	3
25146926_27429198_31364924	0.6259244858342246	2016.6666666666667	3
24129419_27429198_27999438	0.6235501657106757	2015.3333333333333	3
20383176_25146926_29362479	0.6235487814449174	2014.3333333333333	3
20532807_27429198_27999438	0.6214001549430163	2014.3333333333333	3
20532807_25146926_27429198	0.620476476429403	2013.6666666666667	3
22477525_27429198_27999438	0.6204011304852606	2015.0	3
23994436_26008591_29362479	0.6181047538570256	2015.3333333333333	3
20532807_25146926_27999438	0.6166820983931199	2014.0	3
23994436_25493335_29362479	0.6161021702072346	2015.3333333333333	3
22477525_25146926_29362479	0.6155915694316773	2015.0	3
24129419_25146926_31719524	0.6133651368638244	2015.6666666666667	3
20532807_26008591_29362479	0.6125983752518916	2014.3333333333333	3
23125016_25146926_27429198	0.612168828008339	2014.3333333333333	3
21670490_25146926_29362479	0.6121501898977068	2014.6666666666667	3
24129419_25146926_28126382	0.6118112417081106	2015.0	3
20383176_25146926_27429198	0.6117584219071448	2013.6666666666667	3
25146926_27429198_27999438	0.611670128189241	2016.0	3
25146926_27308513_29362479	0.611337099301028	2016.0	3
20532807_25146926_31719524	0.6108416702112731	2014.6666666666667	3
20383176_27429198_27999438	0.6100343242097124	2014.3333333333333	3
23125016_25146926_27999438	0.6095947784317829	2014.6666666666667	3
25146926_31364924_31719524	0.6095785526345535	2017.6666666666667	3
20346680_25146926_29362479	0.6095539356327654	2014.3333333333333	3
24129419_27429198_29362479	0.6095300972029852	2015.6666666666667	3
24412261_25146926_29362479	0.6087482268990321	2015.6666666666667	3
25146926_27308513_27429198	0.6080604514242892	2015.3333333333333	3
20383176_27429198_29362479	0.6080291261908476	2014.6666666666667	3
23994436_25146926_27999438	0.6078206364618692	2015.0	3
25146926_25493335_29362479	0.607467815230487	2016.0	3
23994436_25146926_27429198	0.6073247591173465	2014.6666666666667	3
20823910_25146926_31364924	0.6066568515707613	2014.6666666666667	3
20237426_25146926_27429198	0.6065444315019893	2013.6666666666667	3
23994436_25146926_28126382	0.6064125674273506	2015.0	3
20823910_25146926_29362479	0.6063036318085145	2014.3333333333333	3
20532807_25146926_28126382	0.6060222463087894	2014.0	3
20346680_25146926_31364924	0.6059811537723246	2014.6666666666667	3
20532807_25493335_27429198	0.6058518063572791	2013.6666666666667	3
22477525_23994436_29362479	0.60582785816508	2014.3333333333333	3
20346680_23994436_29362479	0.6057509531712308	2013.6666666666667	3
23994436_25146926_31719524	0.6053549698472499	2015.6666666666667	3
23994436_29362479_31719524	0.6050756330220375	2016.6666666666667	3
23994436_24129419_29362479	0.6049624314114674	2014.6666666666667	3
20383176_25493335_29362479	0.6048218426783132	2014.3333333333333	3
20532807_27429198_29362479	0.6047553116379071	2014.6666666666667	3
24129419_27429198_31364924	0.6045543043437853	2016.0	3
22477525_25146926_27999438	0.6042983778164278	2014.6666666666667	3
25146926_25493335_31364924	0.6042495789904764	2016.3333333333333	3
20383176_24129419_29362479	0.6040213392721983	2013.6666666666667	3
20383176_25146926_28126382	0.603751282375741	2014.0	3
22075985_24129419_29362479	0.6033851146820667	2014.3333333333333	3
24129419_25146926_31364924	0.6031478373746508	2015.6666666666667	3
20383176_20532807_29362479	0.6024523994316988	2012.6666666666667	3
20237426_25146926_29362479	0.602059638874886	2014.3333333333333	3
22038529_25146926_29362479	0.6019734372579606	2014.6666666666667	3
20532807_25493335_29362479	0.6016490095363344	2014.3333333333333	3
22477525_25146926_27429198	0.6015603141390143	2014.3333333333333	3
22075985_24129419_27999438	0.6015287322938472	2014.0	3
23125016_25146926_28126382	0.601449561128119	2014.6666666666667	3
27429198_27999438_31364924	0.6014200756432274	2017.3333333333333	3
20823910_24129419_25146926	0.6009316160694682	2012.6666666666667	3
20532807_23994436_29362479	0.6008487037424463	2013.6666666666667	3
24412261_25146926_27429198	0.6008345667055751	2015.0	3
20383176_26008591_29362479	0.6007781181845449	2014.3333333333333	3
24129419_27999438_29362479	0.6004850553026394	2016.0	3
25146926_28126382_31364924	0.6003912660089616	2017.0	3
27308513_27429198_27999438	0.6002101996703388	2016.0	3
20532807_25146926_31364924	0.6001021806034866	2014.6666666666667	3
25146926_25493335_27429198	0.5999885607253306	2015.3333333333333	3
24129419_25146926_25493335	0.5995878747576691	2014.3333333333333	3
20532807_26008591_27999438	0.5995080025724535	2014.0	3
20346680_20383176_29362479	0.5994731119813325	2012.6666666666667	3
24129419_26008591_29362479	0.5994035534872935	2015.3333333333333	3
23994436_27999438_29362479	0.5993621741682073	2016.0	3
20532807_27429198_31364924	0.5992018184454824	2015.0	3
20383176_25146926_31719524	0.5991076982029744	2014.6666666666667	3
25146926_29362479_31364924	0.599037544040264	2017.3333333333333	3
25146926_27429198_29362479	0.5989958906935491	2016.3333333333333	3
22038529_24129419_29362479	0.5989139540684297	2014.0	3
20532807_22038529_29362479	0.5986034726389714	2013.0	3
23994436_25146926_25493335	0.5983487722607679	2014.3333333333333	3
20383176_25146926_27999438	0.5982956161957558	2014.0	3
20532807_25146926_25493335	0.5981087272351535	2013.3333333333333	3
24129419_25493335_29362479	0.5979209992529034	2015.3333333333333	3
25146926_27999438_31364924	0.5975882261116736	2017.0	3
20823910_23994436_29362479	0.5975509053976986	2013.6666666666667	3
22038529_27429198_27999438	0.597481058907209	2014.6666666666667	3
25146926_27999438_29362479	0.5974489715628372	2016.6666666666667	3
24129419_25493335_27429198	0.5974027219811365	2014.6666666666667	3
20532807_27999438_29362479	0.597381129162668	2015.0	3
25146926_27308513_27999438	0.5971069508537311	2015.6666666666667	3
25146926_27308513_31719524	0.5970798646991962	2016.3333333333333	3
25146926_29362479_31719524	0.5970558320281713	2017.3333333333333	3
25146926_28878624_29362479	0.596914709815934	2016.6666666666667	3
23994436_27429198_29362479	0.5966175686518707	2015.6666666666667	3
23125016_27429198_27999438	0.5962624538602945	2015.0	3
23773332_25146926_29362479	0.5959399002829383	2015.3333333333333	3
20346680_24129419_25146926	0.595876292112907	2012.6666666666667	3
20383176_23994436_29362479	0.5958224474080711	2013.6666666666667	3
25146926_27999438_28126382	0.5949400355690783	2016.3333333333333	3
24412261_25146926_27999438	0.5939422984873833	2015.3333333333333	3
21670490_25146926_28126382	0.5932182233473758	2014.3333333333333	3
23994436_26008591_27999438	0.5932031341180103	2015.0	3
20823910_24129419_29362479	0.5923656881310786	2013.6666666666667	3
20237426_25146926_31719524	0.5917280666415516	2014.6666666666667	3
26008591_27999438_31364924	0.591704947701299	2017.0	3
21670490_25146926_27429198	0.5916250978433173	2014.0	3
20198502_23994436_29362479	0.5915463412359655	2013.6666666666667	3
26008591_27429198_27999438	0.5914618211789295	2016.0	3
20383176_25146926_25493335	0.5914409325877014	2013.3333333333333	3
20383176_24129419_25146926	0.5913560949703424	2012.6666666666667	3
20198502_23125016_29362479	0.5913205650594396	2013.3333333333333	3
25146926_27999438_31719524	0.5912993921329736	2017.0	3
22075985_24129419_25146926	0.59119452715648	2013.3333333333333	3
20823910_25146926_27429198	0.5911024571483867	2013.6666666666667	3
23125016_25146926_31364924	0.5909647355899971	2015.3333333333333	3
23994436_25146926_31364924	0.5908654879464673	2015.6666666666667	3
22889224_25146926_29362479	0.5908551118794496	2015.0	3
20198502_24129419_29362479	0.5907592204896824	2013.6666666666667	3
23125016_25146926_31719524	0.5907567996471598	2015.3333333333333	3
23994436_27308513_29362479	0.5906085959296248	2015.3333333333333	3
20383176_27999438_29362479	0.5904780280895714	2015.0	3
23125016_23994436_29362479	0.590387002256249	2014.3333333333333	3
24412261_27429198_29362479	0.5903369181244841	2016.0	3
22038529_25146926_27429198	0.590183077720188	2014.0	3
25146926_26008591_29362479	0.5901374031965275	2016.0	3
20383176_25493335_27429198	0.5898393072293793	2013.6666666666667	3
20383176_26008591_27999438	0.5896769803559506	2014.0	3
25042848_25146926_29362479	0.589675923640256	2015.6666666666667	3
25146926_27999438_28878624	0.5895822852361172	2016.3333333333333	3
22038529_23994436_29362479	0.5895530549081012	2014.0	3
24129419_26008591_27999438	0.5895507329717941	2015.0	3
20532807_23125016_29362479	0.5893353138862406	2013.3333333333333	3
22477525_27999438_29362479	0.589297102989182	2015.6666666666667	3
20823910_25146926_27999438	0.5892472791386089	2014.0	3
20383176_20823910_25146926	0.5892027724616914	2011.6666666666667	3
20383176_22038529_29362479	0.5891530282518139	2013.0	3
24412261_25146926_28126382	0.5891478358366236	2015.3333333333333	3
23125016_27429198_29362479	0.5890762377812454	2015.3333333333333	3
20346680_24412261_25146926	0.5889141420540804	2013.0	3
20237426_25146926_28126382	0.5886604885026238	2014.0	3
23994436_24412261_29362479	0.5886319507193092	2015.0	3
23125016_26008591_29362479	0.588625348778338	2015.0	3
20823910_25146926_27308513	0.5884892199765592	2013.3333333333333	3
26008591_27308513_27999438	0.5884022872230972	2015.6666666666667	3
20346680_25146926_27429198	0.588206207310647	2013.6666666666667	3
20532807_25146926_25592536	0.5881266504193615	2013.3333333333333	3
21670490_25146926_31719524	0.588073883877535	2015.0	3
20237426_27429198_27999438	0.5879335141243853	2014.3333333333333	3
23125016_25146926_25493335	0.5878830280595604	2014.0	3
22038529_27429198_29362479	0.5878400028514226	2015.0	3
20346680_24129419_29362479	0.5878061687180529	2013.6666666666667	3
22477525_25493335_29362479	0.5877773801758068	2015.0	3
20237426_25146926_27999438	0.5876231361445302	2014.0	3
20383176_22075985_29362479	0.5875789788906521	2013.3333333333333	3
25146926_27308513_28126382	0.5874673818585946	2015.6666666666667	3
23773332_25146926_27429198	0.5873721319241015	2014.6666666666667	3
24129419_25146926_27308513	0.5870339140376081	2014.3333333333333	3
20823910_24412261_25146926	0.5868978962969401	2013.0	3
23125016_24129419_29362479	0.5866673350392156	2014.3333333333333	3
25493335_26008591_31364924	0.586620736923055	2016.3333333333333	3
25146926_26008591_31364924	0.5865646213360868	2016.3333333333333	3
23994436_27429198_27999438	0.5863344332553845	2015.3333333333333	3
23994436_24129419_25146926	0.5863192942985681	2013.6666666666667	3
22477525_25146926_31719524	0.5862791718705065	2015.3333333333333	3
25146926_27429198_31719524	0.5861854949833251	2016.6666666666667	3
25146926_25493335_27308513	0.5859541373160843	2015.0	3
20532807_24129419_25146926	0.5858223509072314	2012.6666666666667	3
20383176_20823910_29362479	0.5857827028338306	2012.6666666666667	3
20383176_20532807_25146926	0.5853400450499938	2011.6666666666667	3
25146926_27429198_28126382	0.5853170392360281	2016.0	3
21670490_25146926_27999438	0.5853084207805693	2014.3333333333333	3
24129419_27999438_28126382	0.5851123289666603	2015.6666666666667	3
22075985_23994436_29362479	0.5851105873423836	2014.3333333333333	3
20383176_29362479_31719524	0.5850066433714539	2015.6666666666667	3
20383176_24129419_27999438	0.5848758449360845	2013.3333333333333	3
20532807_29362479_31719524	0.5847487463045539	2015.6666666666667	3
21670490_25146926_25493335	0.5845388347373114	2013.6666666666667	3
20346680_25146926_27999438	0.584411829274364	2014.0	3
23994436_27999438_31719524	0.5844070453869751	2016.3333333333333	3
22038529_24129419_27999438	0.5843730674585007	2013.6666666666667	3
24129419_27999438_31719524	0.5840217759988231	2016.3333333333333	3
20532807_25592536_29362479	0.583903260673718	2014.3333333333333	3
22477525_23994436_27999438	0.5836917928857177	2014.0	3
20532807_24412261_29362479	0.5835118976204364	2014.0	3
20383176_25146926_31364924	0.5834968942759601	2014.6666666666667	3
20532807_22075985_29362479	0.5833877869818619	2013.3333333333333	3
20383176_20532807_27429198	0.5833387628668357	2012.0	3
22075985_25146926_31364924	0.5833353264620976	2015.3333333333333	3
23773332_25146926_27999438	0.5833133341064617	2015.0	3
20532807_24129419_29362479	0.5833031716552657	2013.6666666666667	3
22477525_25146926_28126382	0.5832115937315786	2014.6666666666667	3
20532807_24412261_25146926	0.5830351688852424	2013.0	3
23125016_27999438_28126382	0.5829842185541945	2015.3333333333333	3
24129419_27308513_27429198	0.5827900099471467	2014.6666666666667	3
23994436_24129419_27999438	0.5827532058919265	2014.3333333333333	3
20383176_24129419_27429198	0.5827307127890993	2013.0	3
20532807_25146926_27308513	0.5826880010963368	2013.3333333333333	3
20823910_25493335_31364924	0.582608168666615	2014.6666666666667	3
20237426_20823910_25146926	0.5826027400440806	2011.6666666666667	3
20346680_20383176_25146926	0.5825615281560588	2011.6666666666667	3
23994436_25146926_26008591	0.5821414726022854	2014.3333333333333	3
24129419_29362479_31719524	0.5820650551511587	2016.6666666666667	3
22038529_26008591_29362479	0.5820583538935481	2014.6666666666667	3
26008591_27999438_29362479	0.5820172573119016	2016.6666666666667	3
20198502_24129419_25146926	0.581953263806867	2012.6666666666667	3
22038529_22477525_29362479	0.5819264212260501	2013.6666666666667	3
24129419_25146926_25592536	0.5819178717682353	2014.3333333333333	3
25146926_28126382_29362479	0.581879521154767	2016.6666666666667	3
22038529_27999438_31719524	0.5818599026244032	2015.6666666666667	3
20532807_27999438_31719524	0.5815754085711338	2015.3333333333333	3
20532807_27999438_28126382	0.5815052997963762	2014.6666666666667	3
26008591_27429198_31364924	0.5814995188707567	2016.6666666666667	3
22038529_25146926_27999438	0.5813248797349838	2014.3333333333333	3
22075985_22477525_27999438	0.5812036509261257	2013.6666666666667	3
24412261_25146926_31364924	0.5811920181112086	2016.0	3
20823910_23125016_25146926	0.5811344790368015	2012.3333333333333	3
22038529_29362479_31719524	0.5810921503121228	2016.0	3
25146926_27429198_28878624	0.5810684460333236	2016.0	3
20823910_27429198_31364924	0.5808858906654473	2015.0	3
20346680_23994436_25146926	0.5806696245564964	2012.6666666666667	3
20823910_25146926_28126382	0.5806625718003664	2014.0	3
24412261_26008591_29362479	0.5806500478557556	2015.6666666666667	3
21670490_24129419_29362479	0.5806362305882047	2014.0	3
22477525_26008591_27999438	0.5806145394239041	2014.6666666666667	3
20532807_25592536_27999438	0.5804768895091263	2014.0	3
25493335_27429198_29362479	0.5804277157796014	2016.3333333333333	3
25493335_27429198_31364924	0.5803799146683924	2016.6666666666667	3
20346680_25146926_31719524	0.5802415380715944	2014.6666666666667	3
20346680_25146926_27308513	0.580105107188842	2013.3333333333333	3
23125016_26008591_27999438	0.5800873836878715	2014.6666666666667	3
20383176_25592536_29362479	0.5800694425652021	2014.3333333333333	3
20198502_25146926_29362479	0.579807621034768	2014.3333333333333	3
25146926_25493335_27999438	0.5797814635460566	2015.6666666666667	3
22889224_25146926_27999438	0.5797676598556579	2014.6666666666667	3
23994436_25146926_25592536	0.5796695569061542	2014.3333333333333	3
20237426_24129419_25146926	0.5795774171288292	2012.6666666666667	3
20532807_23125016_27999438	0.5795760584086981	2013.0	3
20237426_23994436_29362479	0.57951556687828	2013.6666666666667	3
25146926_28878624_31719524	0.5794815382537803	2017.0	3
20532807_25146926_25459879	0.5794665354115015	2013.0	3
20198502_25146926_31364924	0.5794574303532631	2014.6666666666667	3
20346680_29362479_31364924	0.5794419809115537	2015.6666666666667	3
20198502_24129419_27999438	0.5794409250586893	2013.3333333333333	3
20532807_26008591_27429198	0.5794208017688711	2013.6666666666667	3
25146926_26008591_27999438	0.579230255634071	2015.6666666666667	3
23994436_25146926_27308513	0.5789531464958695	2014.3333333333333	3
20532807_25459879_27429198	0.578934871671009	2013.3333333333333	3
24129419_24412261_25146926	0.5788528419720397	2014.0	3
20198502_22038529_29362479	0.5786416234252101	2013.0	3
20823910_22477525_25146926	0.5785686666081644	2012.3333333333333	3
20383176_23125016_27999438	0.5785503975932921	2013.0	3
25493335_26008591_29362479	0.578489435707217	2016.0	3
25146926_26008591_27429198	0.5783470436587548	2015.3333333333333	3
24412261_27429198_27999438	0.5781560538591614	2015.6666666666667	3
25146926_25459879_29362479	0.5781109785979672	2015.6666666666667	3
20346680_22477525_29362479	0.5780272715888833	2013.3333333333333	3
22075985_25146926_29362479	0.5780248590055894	2015.0	3
22477525_27429198_29362479	0.5778663632958857	2015.3333333333333	3
20383176_20532807_27999438	0.5778301323694128	2012.3333333333333	3
22038529_25493335_27429198	0.5777653132656779	2014.0	3
23994436_25592536_29362479	0.5777144673277882	2015.3333333333333	3
23125016_25493335_27429198	0.5776997770933053	2014.3333333333333	3
23125016_24129419_25146926	0.5776637155327523	2013.3333333333333	3
22075985_24129419_27429198	0.5776577691498113	2013.6666666666667	3
22477525_25592536_27999438	0.5775517910322222	2014.6666666666667	3
20532807_25146926_26008591	0.5774772139761765	2013.3333333333333	3
23994436_25493335_26008591	0.5774755266289079	2014.3333333333333	3
21670490_26008591_27999438	0.577329089884309	2014.3333333333333	3
21670490_25146926_31364924	0.5770555504230108	2015.0	3
20532807_23125016_25146926	0.5770445130811359	2012.3333333333333	3
24412261_27429198_31364924	0.5769059971738355	2016.3333333333333	3
20198502_23125016_27999438	0.5767269991931196	2013.0	3
23773332_24129419_29362479	0.5766768349375141	2014.6666666666667	3
20532807_25493335_26008591	0.5766474423610506	2013.3333333333333	3
23994436_26008591_28126382	0.5766219706466489	2015.0	3
20532807_20823910_25146926	0.5766153941275297	2011.6666666666667	3
23994436_26008591_27429198	0.5766006067412036	2014.6666666666667	3
23994436_25493335_27999438	0.5764498385966275	2015.0	3
20198502_20532807_29362479	0.5763766572446323	2012.6666666666667	3
22038529_25146926_28126382	0.5763323772498125	2014.3333333333333	3
24129419_27429198_28126382	0.576276344808701	2015.3333333333333	3
20383176_23125016_25146926	0.5762026000365044	2012.3333333333333	3
22477525_27999438_31719524	0.5761901241550443	2016.0	3
24412261_25146926_31719524	0.5761823915943866	2016.0	3
20237426_25146926_25493335	0.5761423617028032	2013.3333333333333	3
20346680_27429198_27999438	0.576132432589642	2014.3333333333333	3
21670490_24129419_25146926	0.5760953433677775	2013.0	3
22075985_24129419_31364924	0.5760693402401432	2014.6666666666667	3
20823910_25146926_25493335	0.5759091848129895	2013.3333333333333	3
20532807_27429198_31719524	0.5759052244923664	2015.0	3
20346680_26008591_29362479	0.5758977926515657	2014.3333333333333	3
20198502_27429198_27999438	0.575855665633213	2014.3333333333333	3
22075985_22477525_29362479	0.5755425268000777	2014.0	3
22038529_27999438_29362479	0.5754899535332323	2015.3333333333333	3
23125016_27429198_31364924	0.5754878364486291	2015.6666666666667	3
23994436_28126382_29362479	0.5754739464832778	2016.0	3
20346680_25146926_28126382	0.5754221141691108	2014.0	3
25146926_25493335_28126382	0.57537673251135	2015.6666666666667	3
23994436_27999438_28126382	0.5753600182449793	2015.6666666666667	3
22477525_25146926_25493335	0.5753536201478107	2014.0	3
22477525_25146926_31364924	0.5753185012532641	2015.3333333333333	3
24129419_27429198_31719524	0.5752879551360074	2016.0	3
23773332_25146926_28126382	0.5752732772172819	2015.0	3
22038529_26008591_27999438	0.5751806607472869	2014.3333333333333	3
22477525_27999438_28126382	0.5751731193864462	2015.3333333333333	3
20823910_23994436_25146926	0.5750960884486349	2012.6666666666667	3
20346680_23125016_25146926	0.575092486780288	2012.3333333333333	3
24129419_24412261_29362479	0.5748824606273848	2015.0	3
25493335_29362479_31364924	0.5748631939581826	2017.3333333333333	3
23125016_25459879_29362479	0.5747655781475673	2014.6666666666667	3
22038529_22477525_27999438	0.5746626840269959	2013.3333333333333	3
25146926_28126382_28878624	0.5745703559567689	2016.3333333333333	3
20237426_27429198_29362479	0.5745469467477574	2014.6666666666667	3
20532807_29362479_31364924	0.5745238260252444	2015.6666666666667	3
23773332_27429198_27999438	0.5745009175133297	2015.3333333333333	3
22477525_23125016_29362479	0.5744793204073214	2014.0	3
23773332_24129419_25146926	0.5744611487104404	2013.6666666666667	3
20823910_25146926_31719524	0.5743899161799637	2014.6666666666667	3
20532807_23994436_25146926	0.5743889241197313	2012.6666666666667	3
20383176_23125016_29362479	0.5743273054571575	2013.3333333333333	3
25146926_25493335_28878624	0.5743243629897227	2015.6666666666667	3
23125016_25493335_29362479	0.5743219684506348	2015.0	3
26008591_31364924_31719524	0.5742216531249617	2017.6666666666667	3
22477525_25493335_27429198	0.574164726227012	2014.3333333333333	3
24129419_27999438_31364924	0.5741308892474641	2016.3333333333333	3
22075985_25146926_27999438	0.5741293915067235	2014.6666666666667	3
20532807_25459879_29362479	0.5740503613817047	2014.0	3
23994436_26008591_31719524	0.5740483246769406	2015.6666666666667	3
22889224_25146926_27429198	0.5738831936993689	2014.3333333333333	3
22075985_24129419_25493335	0.5737693417299276	2013.3333333333333	3
20532807_25493335_31364924	0.5737417572969039	2014.6666666666667	3
23994436_29362479_31364924	0.5737043529391467	2016.6666666666667	3
22038529_25459879_29362479	0.5736648498749022	2014.3333333333333	3
25042848_25146926_27999438	0.5735872174354913	2015.3333333333333	3
20823910_25146926_28878624	0.5734758974991863	2014.0	3
22038529_25146926_31719524	0.5734406388406017	2015.0	3
23994436_26008591_31364924	0.5732369108363439	2015.6666666666667	3
20346680_24412261_27429198	0.5732215298210903	2013.3333333333333	3
23125016_23994436_25146926	0.5732033978426788	2013.3333333333333	3
20198502_25146926_27999438	0.5731983172095327	2014.0	3
23125016_27999438_29362479	0.5731924672912246	2015.6666666666667	3
24129419_31364924_31719524	0.573125875599761	2017.0	3
24129419_25592536_27999438	0.5730682231086847	2015.0	3
20532807_26008591_28126382	0.5728787402041349	2014.0	3
24129419_25146926_25459879	0.5727401854264212	2014.0	3
20198502_24129419_27429198	0.5726911851855193	2013.0	3
20532807_24412261_27429198	0.5726882507010139	2013.3333333333333	3
23125016_25146926_27308513	0.5726600182475822	2014.0	3
23125016_29362479_31719524	0.5726539129425721	2016.3333333333333	3
25146926_28126382_31719524	0.5725712401487196	2017.0	3
20532807_20823910_29362479	0.5724965762689891	2012.6666666666667	3
24129419_25592536_29362479	0.5724873242166455	2015.3333333333333	3
25042848_26008591_29362479	0.5724072225603599	2015.6666666666667	3
20823910_24129419_27429198	0.5723987427347793	2013.0	3
24129419_29362479_31364924	0.5723623249904624	2016.6666666666667	3
22038529_25493335_29362479	0.5723349522279451	2014.6666666666667	3
20823910_24129419_27999438	0.5723126241190033	2013.3333333333333	3
20383176_25146926_25592536	0.5723009632356468	2013.3333333333333	3
23994436_25459879_29362479	0.5722929916529483	2015.0	3
24412261_25146926_25493335	0.5722142651475598	2014.6666666666667	3
22075985_27999438_31364924	0.5721909602087173	2016.0	3
24129419_27308513_27999438	0.5721677082606788	2015.0	3
20346680_26008591_31364924	0.5721103477269984	2014.6666666666667	3
20532807_22075985_25146926	0.572082511292542	2012.3333333333333	3
23994436_24412261_25146926	0.5719625414608678	2014.0	3
25146926_25592536_31364924	0.5719557086068277	2016.3333333333333	3
20823910_22038529_29362479	0.5719213383106667	2013.0	3
25493335_27308513_29362479	0.5718522116819205	2016.0	3
24129419_27308513_29362479	0.5718411117188181	2015.3333333333333	3
23125016_27999438_31719524	0.5717613933106471	2016.0	3
25146926_26008591_27308513	0.5716818867363047	2015.0	3
20383176_23994436_25146926	0.5716635328514825	2012.6666666666667	3
20532807_27429198_28126382	0.5716412383425692	2014.3333333333333	3
20532807_23994436_27999438	0.5715799630772656	2013.3333333333333	3
23773332_26008591_27999438	0.5715578106403558	2015.0	3
20383176_25493335_26008591	0.5715531914165628	2013.3333333333333	3
25146926_27308513_31364924	0.571553190704268	2016.3333333333333	3
21670490_27429198_27999438	0.5715410584202947	2014.6666666666667	3
20532807_24129419_27999438	0.5715260128071299	2013.3333333333333	3
20346680_27429198_29362479	0.5715242242366225	2014.6666666666667	3
27429198_27999438_29362479	0.571468442084866	2017.0	3
20823910_23125016_29362479	0.5713417357630667	2013.3333333333333	3
20346680_22038529_29362479	0.5712641848055203	2013.0	3
25146926_25459879_31364924	0.5712494233295619	2016.0	3
20346680_25146926_28878624	0.5711300627216723	2014.0	3
22889224_25146926_28126382	0.5710576128102733	2014.6666666666667	3
20532807_31364924_31719524	0.5709884547046592	2016.0	3
23125016_25493335_31364924	0.5709299503622358	2015.3333333333333	3
25493335_27429198_27999438	0.5707262606686283	2016.0	3
23125016_27308513_29362479	0.5706644109368701	2015.0	3
23773332_25146926_31719524	0.5706296930445153	2015.6666666666667	3
20383176_22477525_29362479	0.5705539499473185	2013.3333333333333	3
21670490_24129419_27999438	0.5705426158683461	2013.6666666666667	3
25042848_25146926_27429198	0.5705385398595313	2015.0	3
23125016_25146926_25592536	0.5705143691273935	2014.0	3
20198502_25146926_27429198	0.5704602535321193	2013.6666666666667	3
23125016_28126382_29362479	0.5704564637180136	2015.6666666666667	3
20198502_23125016_25146926	0.5704112903502517	2012.3333333333333	3
20532807_24129419_27429198	0.5703592080147462	2013.0	3
22889224_25146926_31719524	0.5703400302601942	2015.3333333333333	3
23773332_25146926_25493335	0.570298597170069	2014.3333333333333	3
20198502_22038529_27999438	0.5702984553634552	2012.6666666666667	3
20532807_27308513_27429198	0.5702946377647516	2013.6666666666667	3
23773332_24129419_27999438	0.5701579396740851	2014.3333333333333	3
27999438_29362479_31364924	0.5700942032065924	2018.0	3
25042848_27429198_27999438	0.5700567158621549	2015.6666666666667	3
20532807_22075985_27999438	0.5699249584329489	2013.0	3
22889224_23994436_29362479	0.5698680531650587	2014.3333333333333	3
20532807_23773332_29362479	0.5698049137938034	2013.6666666666667	3
20237426_23994436_25146926	0.5697817695689708	2012.6666666666667	3
20823910_25493335_27429198	0.5697762656952494	2013.6666666666667	3
22075985_24129419_28126382	0.5697583020335061	2014.0	3
20383176_25493335_27999438	0.5696825510009612	2014.0	3
20237426_23125016_25146926	0.5696025676188935	2012.3333333333333	3
20383176_27429198_31364924	0.5695970570222423	2015.0	3
20346680_27429198_31364924	0.5695131942071179	2015.0	3
20383176_20532807_25592536	0.569506315127767	2011.6666666666667	3
25146926_25459879_27429198	0.5694875157446145	2015.0	3
20237426_20346680_25146926	0.5694833302550801	2011.6666666666667	3
20383176_26008591_27429198	0.5693481961271852	2013.6666666666667	3
22477525_24129419_29362479	0.5693170810376896	2014.3333333333333	3
22038529_27999438_28126382	0.5692766707891477	2015.0	3
25146926_25493335_31719524	0.5692352013325032	2016.3333333333333	3
27308513_27999438_31719524	0.5692062099337316	2017.0	3
20346680_27308513_29362479	0.5691586443934699	2014.3333333333333	3
22038529_27308513_29362479	0.5690457605910622	2014.6666666666667	3
20237426_25146926_25592536	0.5690130468496399	2013.3333333333333	3
26008591_27999438_28878624	0.5689128873876896	2016.3333333333333	3
22075985_23994436_25146926	0.5689125080445981	2013.3333333333333	3
20237426_20532807_27429198	0.5688501184887449	2012.0	3
26008591_27999438_28126382	0.5688333903721358	2016.3333333333333	3
23125016_25146926_25459879	0.5686589534189349	2013.6666666666667	3
20532807_25493335_28126382	0.5685830876858764	2014.0	3
20532807_27308513_29362479	0.5685298634485854	2014.3333333333333	3
20532807_26008591_31364924	0.5684992255917685	2014.6666666666667	3
22038529_25146926_25493335	0.5684744036660444	2013.6666666666667	3
23773332_26008591_29362479	0.5683189616297757	2015.3333333333333	3
24129419_25493335_31364924	0.5682093341314001	2015.6666666666667	3
20823910_26008591_31364924	0.5681778343881081	2014.6666666666667	3
23994436_25042848_29362479	0.5681498367936965	2015.0	3
21670490_27999438_31719524	0.5680322458561997	2015.6666666666667	3
22038529_24129419_25146926	0.5680289050198298	2013.0	3
21670490_25493335_29362479	0.5679491269017295	2014.6666666666667	3
20383176_25146926_26008591	0.56786326485492	2013.3333333333333	3
25493335_26008591_27429198	0.5678218587662877	2015.3333333333333	3
21670490_22477525_27999438	0.5678177486520166	2013.3333333333333	3
23125016_27999438_31364924	0.5678054419046716	2016.0	3
20532807_22477525_29362479	0.5677589431161169	2013.3333333333333	3
20383176_22075985_27999438	0.567749672131483	2013.0	3
23994436_24129419_31719524	0.5677201939413214	2015.0	3
23125016_29362479_31364924	0.5676924153718212	2016.3333333333333	3
20237426_20532807_25146926	0.5675435780139162	2011.6666666666667	3
22477525_26008591_29362479	0.5675071395424354	2015.0	3
20383176_21670490_29362479	0.5674983136248576	2013.0	3
20532807_27999438_31364924	0.5674788696250836	2015.3333333333333	3
25042848_25146926_28126382	0.5673315697810908	2015.3333333333333	3
20198502_20532807_25146926	0.5672960836168758	2011.6666666666667	3
20237426_25493335_27429198	0.5672777127350511	2013.6666666666667	3
20823910_27429198_27999438	0.5672396175347474	2014.3333333333333	3
21670490_26008591_29362479	0.5671487228562024	2014.6666666666667	3
24129419_25459879_27429198	0.5671486926019614	2014.3333333333333	3
27429198_27999438_28126382	0.5671306655595467	2016.6666666666667	3
22477525_23125016_27999438	0.5670166078751402	2013.6666666666667	3
26008591_29362479_31364924	0.5669487920034513	2017.3333333333333	3
20383176_27999438_31719524	0.5669455556040963	2015.3333333333333	3
22889224_27429198_27999438	0.5669341320268667	2015.0	3
20532807_25146926_28878624	0.5669212265319116	2014.0	3
24412261_27429198_28126382	0.5668357831758846	2015.6666666666667	3
24129419_25146926_28878624	0.5668251440922953	2015.0	3
24412261_25493335_27429198	0.5668111334895397	2015.0	3
27999438_31364924_31719524	0.5666525731857365	2018.3333333333333	3
22038529_27429198_31364924	0.5666255366206072	2015.3333333333333	3
23125016_27308513_27999438	0.5666218600616983	2014.6666666666667	3
23773332_25146926_31364924	0.566601948016058	2015.6666666666667	3
24129419_26008591_27429198	0.5663998953841632	2014.6666666666667	3
25146926_25592536_27999438	0.5663982462798339	2015.6666666666667	3
27308513_27999438_29362479	0.5663966528831308	2016.6666666666667	3
20532807_21670490_29362479	0.566358924085478	2013.0	3
20383176_22075985_25146926	0.5663264435274596	2012.3333333333333	3
26008591_27308513_29362479	0.5663202473999028	2016.0	3
23125016_25146926_26008591	0.5663131242680653	2014.0	3
20346680_24412261_29362479	0.5662499624063728	2014.0	3
23994436_24129419_31364924	0.5662226801788159	2015.0	3
20823910_26008591_29362479	0.5661897735231782	2014.3333333333333	3
23125016_24129419_27999438	0.5661326377080508	2014.0	3
20237426_23125016_29362479	0.5661029409091872	2013.3333333333333	3
25146926_25592536_29362479	0.5660962061345776	2016.0	3
20532807_25493335_27999438	0.5660603569785205	2014.0	3
20346680_20532807_25146926	0.5660430435806667	2011.6666666666667	3
26008591_27308513_27429198	0.566020598455857	2015.3333333333333	3
20823910_23994436_25493335	0.5659951619201283	2012.6666666666667	3
22075985_23125016_25146926	0.565973052760274	2013.0	3
20383176_27429198_28126382	0.5659077673637095	2014.3333333333333	3
23994436_27999438_31364924	0.5658982957665333	2016.3333333333333	3
20346680_21670490_25146926	0.5658743872575944	2012.0	3
22477525_25459879_27429198	0.5658543459217993	2014.0	3
20346680_20532807_29362479	0.5658502273448135	2012.6666666666667	3
20532807_25592536_31364924	0.5657437244971467	2014.6666666666667	3
23773332_27429198_29362479	0.5656470763784319	2015.6666666666667	3
22075985_25146926_27429198	0.5656309491750411	2014.3333333333333	3
26008591_27999438_31719524	0.5655058817805181	2017.0	3
25042848_26008591_27999438	0.5653971139110282	2015.3333333333333	3
20383176_25459879_27429198	0.5653702954294385	2013.3333333333333	3
21670490_25146926_26008591	0.5653611419296447	2013.6666666666667	3
20237426_25146926_27308513	0.5653262432901711	2013.3333333333333	3
20237426_26008591_29362479	0.5653181710098691	2014.3333333333333	3
24129419_25146926_26008591	0.5653170568826167	2014.3333333333333	3
20237426_25459879_27429198	0.5652956320753024	2013.3333333333333	3
20532807_25592536_27429198	0.5651965833532395	2013.6666666666667	3
24412261_25146926_27308513	0.5651816481977495	2014.6666666666667	3
25459879_27429198_27999438	0.5651727663657852	2015.6666666666667	3
20823910_23773332_25146926	0.5651198147664823	2012.6666666666667	3
24129419_24412261_27429198	0.5650964130614383	2014.3333333333333	3
20383176_23125016_28126382	0.5650542226780528	2013.0	3
22477525_25493335_27999438	0.5649426497550403	2014.6666666666667	3
22477525_24129419_27999438	0.5647622193114624	2014.0	3
23125016_23994436_27999438	0.5647434829677818	2014.0	3
20237426_24129419_27429198	0.5646950778605053	2013.0	3
20823910_31364924_31719524	0.5646816130491965	2016.0	3
20383176_25146926_25459879	0.5646130948475307	2013.0	3
23994436_26008591_27308513	0.5646014802070739	2014.3333333333333	3
20823910_23994436_27999438	0.5645030852538756	2013.3333333333333	3
20823910_22038529_25146926	0.56447581089134	2012.0	3
20383176_20532807_25493335	0.56435044689593	2011.6666666666667	3
20383176_22075985_25493335	0.5642877600251176	2012.3333333333333	3
23125016_24412261_25146926	0.564263162764275	2013.6666666666667	3
22477525_23994436_25146926	0.5641928960200918	2013.3333333333333	3
25042848_25146926_31719524	0.5641595878400276	2016.0	3
20383176_20823910_27429198	0.5639770801287131	2012.0	3
20237426_24129419_29362479	0.5639744723927503	2013.6666666666667	3
20383176_27308513_29362479	0.5639173892543738	2014.3333333333333	3
23994436_25146926_25459879	0.5638798187408708	2014.0	3
20823910_22477525_27999438	0.56385441689108	2013.0	3
23994436_24129419_28126382	0.5638376435948662	2014.3333333333333	3
24129419_26008591_28126382	0.5638359557616021	2015.0	3
20383176_20532807_28126382	0.5638080169422275	2012.3333333333333	3
20383176_24129419_28126382	0.5637656754520772	2013.3333333333333	3
20383176_26008591_28126382	0.563750445563314	2014.0	3
27999438_28126382_31364924	0.563722404727341	2017.6666666666667	3
24129419_28126382_29362479	0.5636949476672402	2016.0	3
20346680_27999438_31364924	0.563646733222392	2015.3333333333333	3
20532807_22038529_25493335	0.5635662812130783	2012.0	3
22075985_27429198_27999438	0.5635645495109524	2015.0	3
22477525_25146926_25592536	0.5635641520785949	2014.0	3
27429198_29362479_31364924	0.5635575840979207	2017.6666666666667	3
20383176_23994436_27999438	0.5635457502820154	2013.3333333333333	3
24412261_26008591_27999438	0.5635449308430073	2015.3333333333333	3
27429198_27999438_31719524	0.5635310200434368	2017.3333333333333	3
20346680_23125016_29362479	0.5634823314763936	2013.3333333333333	3
20532807_23994436_31719524	0.5633992595178323	2014.0	3
23994436_27308513_27999438	0.5633149579425183	2015.0	3
22075985_29362479_31364924	0.563249974263045	2016.3333333333333	3
20346680_22477525_25146926	0.5631667148079307	2012.3333333333333	3
20532807_28126382_29362479	0.5631131100738652	2015.0	3
20346680_25146926_25493335	0.5630969628471194	2013.3333333333333	3
22477525_29362479_31719524	0.5630767781951197	2016.3333333333333	3
25146926_25592536_27429198	0.5628195582578388	2015.3333333333333	3
25493335_27999438_31364924	0.562786599441844	2017.0	3
25459879_27429198_31364924	0.5626430426967985	2016.3333333333333	3
22477525_27308513_27999438	0.5625959215829569	2014.6666666666667	3
22889224_24129419_25146926	0.5625884270275621	2013.3333333333333	3
20532807_22038529_27429198	0.5625359039731872	2012.3333333333333	3
22889224_25146926_25493335	0.5624925420866983	2014.0	3
23994436_24129419_27429198	0.5624847128253521	2014.0	3
20237426_27999438_29362479	0.5624327942151243	2015.0	3
20346680_23773332_25146926	0.5624177913885238	2012.6666666666667	3
20198502_24412261_25146926	0.562390418635019	2013.0	3
25042848_25146926_25493335	0.5623834554496585	2014.6666666666667	3
22038529_28126382_29362479	0.5623676479441438	2015.3333333333333	3
20383176_26008591_31364924	0.5623610721182706	2014.6666666666667	3
20532807_25493335_31719524	0.562272907496657	2014.6666666666667	3
20198502_20383176_29362479	0.5622611654859779	2012.6666666666667	3
24412261_26008591_27429198	0.5622446116529912	2015.0	3
20383176_22477525_27999438	0.5622183665783771	2013.0	3
20237426_26008591_27999438	0.5621859891844494	2014.0	3
20237426_20823910_27429198	0.5621155537822639	2012.0	3
20237426_25146926_25459879	0.562104777605336	2013.0	3
24129419_25493335_26008591	0.56209002841572	2014.3333333333333	3
20237426_25146926_31364924	0.5620077517059288	2014.6666666666667	3
20532807_22038529_27999438	0.561979306353818	2012.6666666666667	3
20237426_22075985_25146926	0.5619731584909939	2012.3333333333333	3
20383176_23125016_25493335	0.561932332905553	2012.3333333333333	3
24129419_25459879_29362479	0.5618449781195658	2015.0	3
20532807_23994436_28126382	0.561840925839245	2013.3333333333333	3
20383176_24412261_25146926	0.561825274831531	2013.0	3
20823910_26008591_27999438	0.5618205653987083	2014.0	3
20383176_20532807_31719524	0.561780364028149	2013.0	3
25042848_25493335_27429198	0.5617418157146195	2015.0	3
20237426_20532807_29362479	0.5617379169441434	2012.6666666666667	3
20198502_23994436_27999438	0.5616958405603777	2013.3333333333333	3
20532807_25459879_27999438	0.5616884145820576	2013.6666666666667	3
22075985_25146926_27308513	0.5616608617650601	2014.0	3
20532807_23773332_27999438	0.5616418452312415	2013.3333333333333	3
20383176_20823910_25493335	0.5615395446409798	2011.6666666666667	3
20823910_27999438_31364924	0.5615157688717153	2015.3333333333333	3
20823910_21670490_25146926	0.561490536522916	2012.0	3
20198502_25146926_28126382	0.5614808673809717	2014.0	3
24412261_27308513_27429198	0.5614338707788359	2015.0	3
20532807_22477525_27999438	0.5614278258370292	2013.0	3
24412261_26008591_31364924	0.5614264382831387	2016.0	3
20198502_20237426_25146926	0.5614073784137635	2011.6666666666667	3
20532807_22038529_31719524	0.5613438505900102	2013.3333333333333	3
20532807_27308513_27999438	0.5613431955033903	2014.0	3
20346680_24412261_31364924	0.561341515780629	2014.3333333333333	3
20346680_24129419_27999438	0.5613374879965592	2013.3333333333333	3
21670490_29362479_31719524	0.5612583461042259	2016.0	3
20237426_25493335_29362479	0.5612550827554802	2014.3333333333333	3
27429198_27999438_28878624	0.5612421529137775	2016.6666666666667	3
20346680_23994436_27999438	0.5611170415193392	2013.3333333333333	3
23773332_23994436_29362479	0.5610725425503453	2014.6666666666667	3
23125016_25459879_27429198	0.5610252407179299	2014.0	3
22038529_25459879_27999438	0.5610247417558178	2014.0	3
21670490_27999438_28126382	0.5609575762429815	2015.0	3
21670490_25146926_25592536	0.5609023716884362	2013.6666666666667	3
24412261_25146926_26008591	0.5608380586163438	2014.6666666666667	3
24129419_25493335_27999438	0.5608368803456041	2015.0	3
20532807_21670490_25146926	0.5607833721940125	2012.0	3
20383176_22477525_25146926	0.5607775467092272	2012.3333333333333	3
25146926_26008591_28126382	0.5607738901135594	2015.6666666666667	3
20532807_23994436_25493335	0.5607134418202487	2012.6666666666667	3
22477525_23773332_27999438	0.5607058986065662	2014.0	3
20823910_29362479_31364924	0.5606463987274569	2015.6666666666667	3
23125016_31364924_31719524	0.5605480334778885	2016.6666666666667	3
20198502_20532807_27429198	0.5604856118587052	2012.0	3
20346680_22477525_27999438	0.5603402876767553	2013.0	3
22038529_25459879_27429198	0.5603069278612499	2013.6666666666667	3
20383176_23125016_27429198	0.5600184738142738	2012.6666666666667	3
20823910_24129419_31364924	0.5600133501842437	2014.0	3
20198502_20383176_25146926	0.5599770256646713	2011.6666666666667	3
22477525_25146926_27308513	0.5598773485191259	2014.0	3
22075985_23994436_27999438	0.5598365117338934	2014.0	3
20823910_22477525_29362479	0.5597740677138316	2013.3333333333333	3
26008591_29362479_31719524	0.5597668405640261	2017.3333333333333	3
20532807_23773332_25146926	0.5597119204077287	2012.6666666666667	3
20198502_20532807_27999438	0.5595815890874669	2012.3333333333333	3
20237426_22075985_27999438	0.5594490637995553	2013.0	3
20346680_24129419_27429198	0.5594079095734974	2013.0	3
20237426_24412261_25146926	0.5593169575893361	2013.0	3
20383176_27308513_27429198	0.5593027818023234	2013.6666666666667	3
20823910_22889224_25146926	0.5592010464518009	2012.3333333333333	3
22075985_25146926_28126382	0.5590928924552585	2014.6666666666667	3
20346680_22038529_25146926	0.559072934059973	2012.0	3
20237426_20823910_29362479	0.5589959273704246	2012.6666666666667	3
20823910_25146926_25592536	0.5589818152219315	2013.3333333333333	3
20383176_25459879_29362479	0.5589454909580428	2014.0	3
20532807_21670490_27999438	0.5588806975904862	2012.6666666666667	3
26008591_27429198_29362479	0.5588379079023511	2016.3333333333333	3
21670490_27999438_29362479	0.5588133355927101	2015.3333333333333	3
27308513_27429198_29362479	0.5587953194922203	2016.3333333333333	3
23994436_25459879_27999438	0.5587519241121919	2014.6666666666667	3
22477525_24129419_25146926	0.5587028637801545	2013.3333333333333	3
23125016_27429198_28126382	0.558689607288699	2015.0	3
23125016_25459879_27999438	0.5586025735070571	2014.3333333333333	3
20532807_23994436_31364924	0.5585608590273858	2014.0	3
22038529_27999438_31364924	0.5585508616257929	2015.6666666666667	3
20198502_22477525_27999438	0.5585352924645378	2013.0	3
22477525_24412261_25146926	0.5584726705444758	2013.6666666666667	3
20532807_22075985_25493335	0.5584417258323298	2012.3333333333333	3
23125016_25493335_28126382	0.558432865773932	2014.6666666666667	3
22075985_25146926_31719524	0.5583753099051794	2015.3333333333333	3
20823910_23125016_28126382	0.558364933902857	2013.0	3
20198502_23994436_25146926	0.558353544463734	2012.6666666666667	3
22075985_27308513_27999438	0.558243604425423	2014.6666666666667	3
25493335_26008591_27308513	0.5582386439813111	2015.0	3
24129419_26008591_31364924	0.5582330094585216	2015.6666666666667	3
20823910_23994436_28126382	0.5581189717848427	2013.3333333333333	3
20383176_20823910_27999438	0.5580768488675837	2012.3333333333333	3
25146926_25459879_31719524	0.5580169746012216	2016.0	3
20383176_24129419_31719524	0.5579572489472114	2014.0	3
20532807_22038529_25146926	0.5579211399240652	2012.0	3
20383176_23994436_25493335	0.557877967922932	2012.6666666666667	3
23773332_29362479_31719524	0.5578203426440389	2016.6666666666667	3
20198502_25146926_31719524	0.557809529827949	2014.6666666666667	3
20383176_25146926_27308513	0.5577974971573721	2013.3333333333333	3
20346680_20823910_25146926	0.5577683215120481	2011.6666666666667	3
20237426_22075985_29362479	0.5576887772219342	2013.3333333333333	3
20237426_20383176_25146926	0.5576826128264135	2011.6666666666667	3
20383176_27999438_28126382	0.5576236163518107	2014.6666666666667	3
24412261_29362479_31719524	0.5575974517094711	2017.0	3
20198502_27999438_31364924	0.5575909270389777	2015.3333333333333	3
24129419_25493335_31719524	0.5575473223417021	2015.6666666666667	3
20383176_22477525_27429198	0.5575110809202606	2012.6666666666667	3
22075985_24412261_25146926	0.5574882806653885	2013.6666666666667	3
22038529_31364924_31719524	0.5574342043265527	2016.3333333333333	3
22038529_25493335_31364924	0.5573908676186596	2015.0	3
23994436_24129419_25493335	0.5573645321831321	2013.6666666666667	3
21670490_24412261_25146926	0.5572965951491895	2013.3333333333333	3
20532807_22477525_25146926	0.5572877416390926	2012.3333333333333	3
20346680_22889224_25146926	0.5572697916337436	2012.3333333333333	3
23994436_24412261_28126382	0.5572597803483925	2014.6666666666667	3
22477525_25459879_27999438	0.5572595422070941	2014.3333333333333	3
22038529_24129419_27429198	0.5572569821298208	2013.3333333333333	3
25146926_26008591_31719524	0.5570367689530857	2016.3333333333333	3
20532807_28126382_31364924	0.557030664573647	2015.3333333333333	3
20823910_22477525_25493335	0.556983817785689	2012.3333333333333	3
23994436_24412261_27999438	0.55698205297778	2014.6666666666667	3
20198502_21670490_27999438	0.5569374353876332	2012.6666666666667	3
23125016_25493335_31719524	0.5569048114651274	2015.3333333333333	3
20823910_24412261_27429198	0.5568593295191889	2013.3333333333333	3
20532807_25493335_25592536	0.5568193465650982	2013.3333333333333	3
22889224_24129419_29362479	0.5568136605478542	2014.3333333333333	3
22038529_29362479_31364924	0.556777563148737	2016.0	3
20823910_25042848_25146926	0.556744735992159	2013.0	3
20823910_27429198_29362479	0.5567444885923808	2014.6666666666667	3
22038529_25493335_28126382	0.5564458495512424	2014.3333333333333	3
23125016_27308513_27429198	0.5564371517448715	2014.3333333333333	3
21670490_23125016_25146926	0.5564230671700381	2012.6666666666667	3
22889224_25493335_27429198	0.5563804755232437	2014.3333333333333	3
24129419_25592536_31364924	0.5563559745850402	2015.6666666666667	3
23994436_28878624_29362479	0.5563218684224882	2016.0	3
22038529_23994436_31719524	0.556295623181888	2014.3333333333333	3
25146926_25459879_27308513	0.556287573181176	2014.6666666666667	3
25459879_26008591_31364924	0.5562469172794888	2016.0	3
20532807_25592536_26008591	0.5561929415989185	2013.3333333333333	3
20823910_25146926_26008591	0.556161919483912	2013.3333333333333	3
20383176_24129419_31364924	0.5560753245306386	2014.0	3
20346680_20383176_27429198	0.5560533649538666	2012.0	3
25493335_26008591_27999438	0.5560407493392432	2015.6666666666667	3
24129419_25042848_25146926	0.5560116349339775	2014.0	3
20383176_27429198_31719524	0.5560014880958385	2015.0	3
27308513_27999438_28126382	0.5558792656268248	2016.3333333333333	3
20532807_25592536_31719524	0.5558788257353781	2014.6666666666667	3
20346680_25146926_25592536	0.5558563813006056	2013.3333333333333	3
20383176_23773332_29362479	0.5557072338365688	2013.6666666666667	3
20823910_27308513_27429198	0.5556390432790707	2013.6666666666667	3
20383176_25459879_27999438	0.5555438469034293	2013.6666666666667	3
20383176_23994436_31719524	0.5554173848443612	2014.0	3
20237426_26008591_27429198	0.5554010847148776	2013.6666666666667	3
20532807_24412261_27999438	0.5553431603720087	2013.6666666666667	3
25146926_25459879_27999438	0.5553325784373929	2015.3333333333333	3
22477525_25459879_29362479	0.5553234995821168	2014.6666666666667	3
23994436_25592536_26008591	0.5553216962113575	2014.3333333333333	3
24129419_25493335_28126382	0.5553194814693404	2015.0	3
22075985_22477525_25146926	0.5552471414995007	2013.0	3
23125016_26008591_27429198	0.5552470928682646	2014.3333333333333	3
23994436_25493335_27429198	0.5552469471961043	2014.6666666666667	3
20198502_25493335_29362479	0.5552189131242298	2014.3333333333333	3
22038529_27308513_27429198	0.5552009168150487	2014.0	3
20532807_22038529_28126382	0.5551590617005154	2012.6666666666667	3
22477525_24412261_29362479	0.5551462096923537	2014.6666666666667	3
22038529_25493335_31719524	0.555134519870973	2015.0	3
22477525_24412261_27429198	0.5551278265198912	2014.0	3
25459879_26008591_29362479	0.5550622082281355	2015.6666666666667	3
20237426_20532807_25592536	0.555017670749676	2011.6666666666667	3
22075985_25146926_25493335	0.554981186359194	2014.0	3
23773332_25146926_26008591	0.5549075395226921	2014.3333333333333	3
20346680_27308513_27999438	0.5548918221383512	2014.0	3
20383176_24412261_29362479	0.5548658381816648	2014.0	3
22889224_25146926_31364924	0.5547292263331797	2015.3333333333333	3
20346680_28878624_29362479	0.5547114751486233	2015.0	3
22477525_23773332_29362479	0.5547014951363329	2014.3333333333333	3
22477525_27999438_31364924	0.5546540976904968	2016.0	3
20383176_24129419_25493335	0.5546215908143574	2012.6666666666667	3
22075985_26008591_31364924	0.5546001185075996	2015.3333333333333	3
22889224_26008591_27999438	0.5545951428811831	2014.6666666666667	3
23773332_25493335_29362479	0.5545397301421134	2015.3333333333333	3
20346680_20383176_27999438	0.5545291932901695	2012.3333333333333	3
20532807_25592536_28126382	0.5545254602616362	2014.0	3
20383176_27999438_31364924	0.5545108811631484	2015.3333333333333	3
20346680_20823910_31364924	0.5545077716759694	2013.0	3
20383176_25459879_26008591	0.5544388774580418	2013.0	3
25146926_25592536_27308513	0.5543942614716925	2015.0	3
20823910_23994436_31719524	0.5543485445932587	2014.0	3
25146926_28878624_31364924	0.5542871151261339	2017.0	3
20532807_24412261_31364924	0.5541816190393093	2014.3333333333333	3
22038529_27308513_27999438	0.5541766821622129	2014.3333333333333	3
20237426_20346680_29362479	0.5541550024639423	2012.6666666666667	3
20823910_22038529_28126382	0.5541445080014723	2012.6666666666667	3
20532807_23125016_31364924	0.5541336861187045	2013.6666666666667	3
23125016_23994436_28126382	0.554106667155839	2014.0	3
23125016_25146926_28878624	0.5540633818750802	2014.6666666666667	3
20383176_23125016_31364924	0.5540225436145093	2013.6666666666667	3
21670490_25493335_26008591	0.5539972776651987	2013.6666666666667	3
20237426_25146926_26008591	0.5539685117340197	2013.3333333333333	3
25493335_28878624_29362479	0.5539568301686467	2016.6666666666667	3
20383176_20532807_31364924	0.5539286843569141	2013.0	3
20237426_27999438_31719524	0.5538720864052181	2015.3333333333333	3
20198502_23125016_28126382	0.5538261881027109	2013.0	3
23994436_25459879_31719524	0.5537947690459676	2015.3333333333333	3
22477525_25146926_25459879	0.5537891845856298	2013.6666666666667	3
24129419_27308513_31719524	0.5535945954465334	2015.6666666666667	3
24129419_25042848_29362479	0.553583934469335	2015.0	3
25042848_27429198_29362479	0.553581841320418	2016.0	3
25493335_27308513_27999438	0.5535375923242538	2015.6666666666667	3
20532807_23125016_25493335	0.5533895914245417	2012.3333333333333	3
23994436_25493335_31364924	0.553366561341651	2015.6666666666667	3
24412261_27429198_31719524	0.5533421400476981	2016.3333333333333	3
20532807_26008591_27308513	0.5533410655156362	2013.3333333333333	3
20823910_23125016_31364924	0.5533169271692859	2013.6666666666667	3
24129419_25459879_27999438	0.5533161535980501	2014.6666666666667	3
24129419_28126382_31364924	0.5532578822082151	2016.3333333333333	3
20198502_26008591_27999438	0.5532311250134215	2014.0	3
20346680_29362479_31719524	0.5531877958823466	2015.6666666666667	3
23125016_25493335_26008591	0.5531819812499194	2014.0	3
23125016_23773332_25146926	0.5531656759369219	2013.3333333333333	3
20198502_22477525_25146926	0.5531265613093075	2012.3333333333333	3
20346680_20532807_27999438	0.5531197240748514	2012.3333333333333	3
20823910_27308513_27999438	0.553117032204029	2014.0	3
24412261_25459879_27429198	0.553114605718748	2014.6666666666667	3
25146926_25459879_28126382	0.5530976382444932	2015.3333333333333	3
21670490_22075985_25146926	0.5530828841859782	2012.6666666666667	3
20198502_21670490_29362479	0.553073483977523	2013.0	3
20237426_21670490_25146926	0.55300143889633	2012.0	3
23125016_24412261_29362479	0.5529887231758198	2014.6666666666667	3
24412261_25146926_25459879	0.5529741084893168	2014.3333333333333	3
29362479_31364924_31719524	0.552961308008666	2018.6666666666667	3
23125016_28126382_31364924	0.5529266967230152	2016.0	3
20383176_25493335_31364924	0.5528716158172132	2014.6666666666667	3
20383176_22075985_24129419	0.5528195332417074	2011.6666666666667	3
20198502_23125016_27429198	0.5528108685441047	2012.6666666666667	3
20346680_24412261_28126382	0.5528085316351171	2013.6666666666667	3
20532807_24129419_31364924	0.5527881507384584	2014.0	3
24129419_24412261_27999438	0.5527849735286487	2014.6666666666667	3
23994436_24412261_31364924	0.5527696601249081	2015.3333333333333	3
22038529_27429198_31719524	0.5527113522091496	2015.3333333333333	3
20198502_21670490_25146926	0.5526888528520499	2012.0	3
22075985_26008591_27999438	0.5526810867369387	2014.6666666666667	3
20532807_23125016_27429198	0.5526764894364725	2012.6666666666667	3
23773332_26008591_27429198	0.5526751514981992	2014.6666666666667	3
22038529_27429198_28126382	0.5526533439098914	2014.6666666666667	3
22038529_23994436_25146926	0.5526187280745297	2013.0	3
20237426_22038529_29362479	0.5525845014743888	2013.0	3
20823910_22038529_27429198	0.552550524859385	2012.3333333333333	3
22038529_25459879_31719524	0.5525276550594476	2014.6666666666667	3
20823910_23994436_31364924	0.5524048522623	2014.0	3
26008591_28878624_29362479	0.5523501387112146	2016.6666666666667	3
22477525_24129419_27429198	0.5523284765962274	2013.6666666666667	3
20346680_20532807_27429198	0.5523114665825013	2012.0	3
25146926_26008591_28878624	0.5523084147062263	2015.6666666666667	3
20383176_28126382_29362479	0.5522879484412007	2015.0	3
21670490_25146926_25459879	0.5521842655783766	2013.3333333333333	3
22038529_25146926_31364924	0.5521647780686687	2015.0	3
20346680_25042848_25146926	0.5521646017718624	2013.0	3
20532807_25459879_31719524	0.5521335674224381	2014.3333333333333	3
22075985_24129419_31719524	0.5521284755472293	2014.6666666666667	3
20823910_24129419_25493335	0.5521151901405497	2012.6666666666667	3
20532807_22477525_27429198	0.5520577199058425	2012.6666666666667	3
20198502_23125016_25493335	0.5520310998389222	2012.3333333333333	3
20823910_25493335_26008591	0.5520017508390379	2013.3333333333333	3
22075985_27308513_29362479	0.5519767343544042	2015.0	3
22477525_25493335_26008591	0.5519663760254597	2014.0	3
22038529_23994436_27999438	0.5519099620290322	2013.6666666666667	3
24129419_25592536_27429198	0.5517538870195652	2014.6666666666667	3
20383176_23125016_31719524	0.5517336357456692	2013.6666666666667	3
20346680_21670490_29362479	0.5517214761749688	2013.0	3
25459879_26008591_27999438	0.5517002920638404	2015.3333333333333	3
27429198_31364924_31719524	0.551689443645956	2018.0	3
27308513_29362479_31719524	0.5516582727003472	2017.3333333333333	3
23773332_25459879_29362479	0.5516269658972313	2015.0	3
20198502_24412261_29362479	0.5515716943661124	2014.0	3
20383176_25493335_28126382	0.5515659114140226	2014.0	3
20346680_24129419_31364924	0.5515278291485305	2014.0	3
23994436_25459879_26008591	0.5514882328642327	2014.0	3
20532807_28878624_29362479	0.5514634572413911	2015.0	3
20346680_26008591_27999438	0.551451553339087	2014.0	3
22477525_25592536_29362479	0.5513679762813185	2015.0	3
21670490_25146926_27308513	0.551356153304423	2013.6666666666667	3
22038529_24412261_29362479	0.5512116095417553	2014.3333333333333	3
20383176_24129419_25592536	0.551187636090437	2012.6666666666667	3
20346680_22038529_31719524	0.5510863231587478	2013.3333333333333	3
26008591_28126382_31364924	0.5510723404200943	2017.0	3
20237426_23994436_27999438	0.5510256922352358	2013.3333333333333	3
20237426_24412261_27429198	0.5509629316517864	2013.3333333333333	3
20383176_22038529_27999438	0.5509609932080627	2012.6666666666667	3
24412261_25146926_25592536	0.5509408636036442	2014.6666666666667	3
22477525_23994436_25493335	0.550920755337503	2013.3333333333333	3
20823910_25493335_27308513	0.5508818452989425	2013.3333333333333	3
22038529_23994436_25493335	0.5508131661841668	2013.0	3
20823910_25493335_29362479	0.5508027876789505	2014.3333333333333	3
23125016_23994436_25493335	0.5507385824965089	2013.3333333333333	3
22038529_25146926_25592536	0.5507256190486902	2013.6666666666667	3
20198502_27999438_29362479	0.5507047789655023	2015.0	3
20532807_23125016_28126382	0.5506909313967693	2013.0	3
22075985_27429198_29362479	0.5506825746613323	2015.3333333333333	3
22477525_23125016_25146926	0.5506679081417085	2013.0	3
22075985_24129419_25592536	0.5506442443666122	2013.3333333333333	3
20532807_24129419_25493335	0.5506123408733589	2012.6666666666667	3
22075985_25493335_31364924	0.5505839987073876	2015.3333333333333	3
20198502_23773332_29362479	0.5505004258504086	2013.6666666666667	3
20198502_25146926_25493335	0.550497319101643	2013.3333333333333	3
22075985_24129419_27308513	0.5504481859669628	2013.3333333333333	3
23994436_31364924_31719524	0.5504443089450095	2017.0	3
20237426_20823910_25592536	0.5504383641459295	2011.6666666666667	3
25592536_27999438_31364924	0.5504362761999043	2017.0	3
22038529_23125016_29362479	0.550418734820422	2013.6666666666667	3
25146926_25592536_28126382	0.5503962980181831	2015.6666666666667	3
20383176_20823910_25592536	0.5503738164732302	2011.6666666666667	3
20383176_25146926_28878624	0.5503159402043849	2014.0	3
22889224_23994436_25146926	0.5503060775993784	2013.3333333333333	3
20198502_25146926_27308513	0.5502554175240165	2013.3333333333333	3
20532807_25459879_26008591	0.5502208485919353	2013.0	3
20237426_23125016_27429198	0.5502144845928094	2012.6666666666667	3
20237426_26008591_28126382	0.5501638064805441	2014.0	3
20823910_22038529_31719524	0.5500440553786299	2013.3333333333333	3
21670490_27999438_31364924	0.5500242515328321	2015.6666666666667	3
20532807_20823910_27429198	0.5499721245817709	2012.0	3
20823910_23125016_27429198	0.5499183699167228	2012.6666666666667	3
22038529_27308513_31719524	0.5499127357434823	2015.0	3
20532807_22889224_25146926	0.5498456515178495	2012.3333333333333	3
22075985_26008591_29362479	0.5497855170705438	2015.0	3
20532807_22038529_25592536	0.5497823374292116	2012.0	3
22038529_24129419_28126382	0.5497665466239079	2013.6666666666667	3
20532807_22075985_31364924	0.5497309935539986	2013.6666666666667	3
20532807_22038529_31364924	0.5497190712284133	2013.3333333333333	3
20532807_22075985_28126382	0.5497006521866521	2013.0	3
23125016_23994436_31364924	0.5496742538657496	2014.6666666666667	3
25042848_25146926_31364924	0.5496240364712985	2016.0	3
23773332_27999438_31364924	0.5496092476581607	2016.3333333333333	3
20198502_27429198_29362479	0.5495481679746309	2014.6666666666667	3
20198502_20383176_27999438	0.5494337378997471	2012.3333333333333	3
23773332_24129419_31364924	0.549424852538657	2015.0	3
20237426_20383176_27429198	0.5494069651244817	2012.0	3
20532807_23994436_27429198	0.5493853959915426	2013.0	3
23125016_24129419_27429198	0.5493624438937766	2013.6666666666667	3
20237426_29362479_31719524	0.5493588227720962	2015.6666666666667	3
25493335_27429198_28878624	0.5493450812359926	2016.0	3
22477525_23994436_31719524	0.5493389958424774	2014.6666666666667	3
23125016_23994436_31719524	0.5493285474582873	2014.6666666666667	3
21670490_24129419_31364924	0.5493151387129437	2014.3333333333333	3
20346680_23125016_31364924	0.549290122309652	2013.6666666666667	3
20823910_27308513_29362479	0.5492377750923588	2014.3333333333333	3
21670490_22477525_29362479	0.5491878243221918	2013.6666666666667	3
20532807_24412261_28126382	0.5490610482483861	2013.6666666666667	3
22038529_22075985_29362479	0.5490411655726843	2013.6666666666667	3
20237426_25493335_26008591	0.5490280630405334	2013.3333333333333	3
22889224_26008591_29362479	0.5490237277810623	2015.0	3
20198502_24129419_28126382	0.5489261193995125	2013.3333333333333	3
23125016_26008591_28126382	0.5489057137305814	2014.6666666666667	3
24412261_26008591_28126382	0.5488911609102312	2015.3333333333333	3
22477525_25146926_26008591	0.5488729384975769	2014.0	3
20198502_23773332_27999438	0.5487903939244163	2013.3333333333333	3
20383176_21670490_25146926	0.5487848087951351	2012.0	3
22038529_24129419_31719524	0.548758148568027	2014.3333333333333	3
22075985_24412261_31364924	0.5487423191459029	2015.0	3
20346680_31364924_31719524	0.548733286098087	2016.0	3
23125016_24129419_31364924	0.5486309942503157	2014.6666666666667	3
22477525_23994436_28126382	0.5485802805120427	2014.0	3
25459879_26008591_27429198	0.5485464860622915	2015.0	3
20532807_22889224_29362479	0.5485179951179906	2013.3333333333333	3
20237426_25592536_29362479	0.5485133371412604	2014.3333333333333	3
24412261_27308513_29362479	0.5485096489994092	2015.6666666666667	3
20237426_23125016_27999438	0.5484995336284749	2013.0	3
27999438_28878624_29362479	0.5484927125439583	2017.3333333333333	3
20346680_26008591_27308513	0.5484903205745333	2013.3333333333333	3
23125016_26008591_31364924	0.5484522007409024	2015.3333333333333	3
20237426_23994436_31719524	0.5483003152497385	2014.0	3
25146926_25493335_26008591	0.5482773991741441	2015.0	3
20532807_25459879_25493335	0.5482006023466129	2013.0	3
20823910_24129419_25592536	0.5481924827811596	2012.6666666666667	3
23125016_24412261_31364924	0.5481736787457242	2015.0	3
22075985_25146926_28878624	0.548104109726258	2014.6666666666667	3
20823910_22477525_27429198	0.5480548797735737	2012.6666666666667	3
23773332_24129419_27429198	0.5480522566927424	2014.0	3
22038529_22075985_27999438	0.5480406988931532	2013.3333333333333	3
20823910_24129419_28126382	0.5480183091355415	2013.3333333333333	3
20532807_26008591_31719524	0.5480162944588002	2014.6666666666667	3
27429198_29362479_31719524	0.5479415743893331	2017.6666666666667	3
20198502_24129419_31719524	0.5479177213436316	2014.0	3
23773332_25146926_25592536	0.5479146732526037	2014.3333333333333	3
20383176_25042848_29362479	0.5478158153041487	2014.0	3
20237426_25146926_28878624	0.5478076229621901	2014.0	3
20237426_20532807_25493335	0.5477475000981675	2011.6666666666667	3
23773332_25146926_25459879	0.5477181485876289	2014.0	3
22038529_28126382_31719524	0.5476905283395893	2015.6666666666667	3
20823910_25592536_31364924	0.5476569808006975	2014.6666666666667	3
20532807_28126382_31719524	0.5476563913254988	2015.3333333333333	3
20532807_20823910_25493335	0.5476355893759483	2011.6666666666667	3
20237426_20383176_29362479	0.5476110197994423	2012.6666666666667	3
20198502_23125016_31364924	0.5475945374881521	2013.6666666666667	3
21670490_27429198_29362479	0.5475276003969255	2015.0	3
20383176_22038529_25493335	0.5474899682721421	2012.0	3
23994436_25146926_28878624	0.5474781991265721	2015.0	3
20198502_20237426_29362479	0.5474764977677519	2012.6666666666667	3
23773332_23994436_25146926	0.5474542802372289	2013.6666666666667	3
25146926_25493335_25592536	0.5474417619034566	2015.0	3
20823910_24412261_29362479	0.5474348247523955	2014.0	3
21670490_22477525_25146926	0.5474125653474512	2012.6666666666667	3
25146926_25459879_25493335	0.5474070612812185	2014.6666666666667	3
20383176_24129419_27308513	0.5474020658195938	2012.6666666666667	3
23994436_24129419_27308513	0.5473932560028909	2013.6666666666667	3
20237426_20532807_31719524	0.547291719650058	2013.0	3
20237426_27429198_31719524	0.5471965559891343	2015.0	3
20346680_25146926_25459879	0.5471962662927456	2013.0	3
22038529_24129419_31364924	0.5471948396365077	2014.3333333333333	3
25592536_27308513_27999438	0.5471546659790447	2015.6666666666667	3
20198502_24412261_27429198	0.5470614669763603	2013.3333333333333	3
24412261_28126382_29362479	0.5470436886393439	2016.3333333333333	3
22038529_28878624_29362479	0.5470272621051481	2015.3333333333333	3
20237426_25592536_27999438	0.5470102486904955	2014.0	3
23125016_27429198_31719524	0.5469550586536915	2015.6666666666667	3
24412261_27999438_28126382	0.5469057915626317	2016.0	3
20823910_23125016_27999438	0.5468619125837568	2013.0	3
20383176_28878624_29362479	0.5468500399890631	2015.0	3
23994436_24412261_25493335	0.5468449773103758	2014.0	3
20383176_25493335_31719524	0.5468421683791644	2014.6666666666667	3
22889224_24129419_27999438	0.5467805355710197	2014.0	3
20383176_20823910_28126382	0.5467141646347046	2012.3333333333333	3
20237426_20823910_25493335	0.5467009550507186	2011.6666666666667	3
20346680_24412261_31719524	0.5466782700167059	2014.3333333333333	3
24129419_25592536_31719524	0.5466551328000818	2015.6666666666667	3
20198502_20532807_25592536	0.5466531641196363	2011.6666666666667	3
20237426_20823910_27999438	0.5466431653404177	2012.3333333333333	3
23773332_27999438_31719524	0.5466078979927144	2016.3333333333333	3
23125016_28878624_29362479	0.5465956497866913	2015.6666666666667	3
20823910_26008591_27308513	0.5465841186310747	2013.3333333333333	3
20383176_29362479_31364924	0.5465303689323588	2015.6666666666667	3
20237426_27308513_27429198	0.5464814857164232	2013.6666666666667	3
20237426_21670490_29362479	0.5464731639599675	2013.0	3
20237426_27999438_28126382	0.5463780913867126	2014.6666666666667	3
21670490_24129419_25493335	0.5463734593114157	2013.0	3
23994436_25459879_27429198	0.5463681249383032	2014.3333333333333	3
22075985_24412261_27429198	0.5463619187427347	2014.0	3
25146926_25592536_31719524	0.5463599747965743	2016.3333333333333	3
24412261_25493335_26008591	0.5463535936381411	2014.6666666666667	3
25459879_25493335_29362479	0.5463281126294397	2015.6666666666667	3
23773332_26008591_31364924	0.5463141678811355	2015.6666666666667	3
25493335_27308513_27429198	0.5463135458951385	2015.3333333333333	3
23994436_25493335_31719524	0.5463099222157958	2015.6666666666667	3
22038529_25146926_26008591	0.5462879206679632	2013.6666666666667	3
20532807_25042848_25146926	0.5462856286030244	2013.0	3
20198502_25146926_28878624	0.5462764762816882	2014.0	3
20823910_22038529_31364924	0.5462704648186869	2013.3333333333333	3
25042848_27429198_31364924	0.5462581635764346	2016.3333333333333	3
24129419_28878624_29362479	0.5461602169958284	2016.0	3
22038529_23125016_25146926	0.5461252082760389	2012.6666666666667	3
22075985_22477525_25493335	0.5460603812856227	2013.0	3
20198502_24129419_31364924	0.5460357969270585	2014.0	3
22038529_26008591_27429198	0.5459981541693818	2014.0	3
20532807_27308513_31719524	0.5459844252464168	2014.6666666666667	3
23994436_24412261_27429198	0.5459430957490237	2014.3333333333333	3
20532807_24129419_25592536	0.5459237639775404	2012.6666666666667	3
20823910_22075985_31364924	0.5459081828616275	2013.6666666666667	3
20237426_20532807_28126382	0.5459069592095479	2012.3333333333333	3
20346680_23125016_28126382	0.5458473675877169	2013.0	3
23994436_25592536_27999438	0.5458332207019021	2015.0	3
23125016_25459879_31719524	0.5458273602603643	2015.0	3
20237426_24129419_27999438	0.5458137361203258	2013.3333333333333	3
20532807_23773332_31364924	0.5458078304887607	2014.0	3
20198502_22477525_29362479	0.5457201747062075	2013.3333333333333	3
20383176_22075985_27429198	0.545586265288461	2012.6666666666667	3
23773332_25493335_26008591	0.5455605806061403	2014.3333333333333	3
20383176_22038529_27429198	0.5455183958872621	2012.3333333333333	3
25459879_27429198_29362479	0.5454629632160964	2016.0	3
22075985_23125016_29362479	0.5454552554803688	2014.0	3
24412261_25493335_29362479	0.5451991596672141	2015.6666666666667	3
22038529_24129419_25493335	0.5450748381904598	2013.0	3
21670490_25459879_27999438	0.545069731856908	2014.0	3
24129419_28126382_31719524	0.545033022318753	2016.3333333333333	3
24412261_29362479_31364924	0.5449657004680496	2017.0	3
23773332_25459879_27999438	0.5448896374640972	2014.6666666666667	3
20823910_24412261_31364924	0.5448894705615599	2014.3333333333333	3
24412261_25146926_28878624	0.5448855488170835	2015.3333333333333	3
22038529_24412261_25146926	0.5448545383707591	2013.3333333333333	3
20346680_22038529_27429198	0.5448449209101325	2012.3333333333333	3
20383176_20532807_26008591	0.5448448376902357	2011.6666666666667	3
20383176_25592536_27999438	0.5447869971558879	2014.0	3
20383176_24412261_27429198	0.5447610202443429	2013.3333333333333	3
20532807_24129419_28126382	0.5447191113124437	2013.3333333333333	3
23994436_24412261_31719524	0.5446821801740119	2015.3333333333333	3
24129419_25493335_25592536	0.5446603057783509	2014.3333333333333	3
21670490_24129419_31719524	0.54462789433631	2014.3333333333333	3
24129419_24412261_31364924	0.5446099754420396	2015.3333333333333	3
20532807_23994436_25592536	0.5446095305540367	2012.6666666666667	3
22075985_25493335_29362479	0.5446070947693916	2015.0	3
20383176_27308513_27999438	0.5445640513010488	2014.0	3
20198502_23125016_31719524	0.5445260304755001	2013.6666666666667	3
24412261_25459879_29362479	0.5445139507439735	2015.3333333333333	3
20237426_23125016_28126382	0.5445086645218766	2013.0	3
24129419_27999438_28878624	0.5444943545568716	2015.6666666666667	3
20198502_26008591_31364924	0.5444662121359224	2014.6666666666667	3
20532807_25459879_31364924	0.5444399679666067	2014.3333333333333	3
23994436_27429198_31364924	0.5444297243295974	2016.0	3
22038529_22075985_31719524	0.5443845298109545	2014.0	3
20532807_22075985_27429198	0.5443831358638066	2012.6666666666667	3
24129419_26008591_27308513	0.5443751055524961	2014.3333333333333	3
25493335_26008591_28126382	0.5443482612984735	2015.6666666666667	3
20532807_23125016_31719524	0.5442746687655311	2013.6666666666667	3
23773332_27999438_29362479	0.54423675722116	2016.0	3
23125016_24412261_28126382	0.5442054544330313	2014.3333333333333	3
20198502_20346680_29362479	0.544146202959358	2012.6666666666667	3
20532807_25042848_29362479	0.5441325450833228	2014.0	3
20383176_31364924_31719524	0.5441310944480936	2016.0	3
23125016_28126382_31719524	0.5440523194190233	2016.0	3
20346680_23773332_29362479	0.5440197028052396	2013.6666666666667	3
20198502_27999438_31719524	0.5439598790703132	2015.3333333333333	3
25459879_27308513_27999438	0.5438620982250526	2015.3333333333333	3
22038529_22477525_25493335	0.5438588231771394	2012.6666666666667	3
20237426_23125016_31719524	0.5438557205433534	2013.6666666666667	3
22075985_28878624_29362479	0.5438233456569922	2015.6666666666667	3
20383176_23994436_26008591	0.5437720439972811	2012.6666666666667	3
24412261_26008591_31719524	0.5437404810635931	2016.0	3
23125016_27308513_31719524	0.5437303630175419	2015.3333333333333	3
23994436_25042848_25146926	0.5437292855057939	2014.0	3
27999438_29362479_31719524	0.5437283267241203	2018.0	3
20383176_21670490_25493335	0.5437081139546814	2012.0	3
20823910_24129419_31719524	0.5435634616286387	2014.0	3
25042848_27999438_28126382	0.5435632545110667	2016.0	3
20823910_25146926_25459879	0.5435546156540547	2013.0	3
22038529_24412261_27429198	0.5435416008582693	2013.6666666666667	3
22889224_25146926_25592536	0.5435332952928665	2014.0	3
20532807_20823910_25592536	0.5434764935877447	2011.6666666666667	3
22075985_29362479_31719524	0.543459391219715	2016.3333333333333	3
20346680_24129419_28126382	0.5434587897225157	2013.3333333333333	3
22477525_23994436_27429198	0.5434316543057512	2013.6666666666667	3
25042848_25493335_29362479	0.5434152857893665	2015.6666666666667	3
20346680_22038529_31364924	0.5433892019957568	2013.3333333333333	3
20532807_22038529_25459879	0.5433557210236215	2011.6666666666667	3
20532807_25459879_25592536	0.543339570302165	2013.0	3
20823910_27308513_31719524	0.5433379168853082	2014.6666666666667	3
23125016_24412261_27429198	0.5432661620972716	2014.0	3
22075985_24412261_28126382	0.5432353589671952	2014.3333333333333	3
23125016_25459879_28126382	0.5432136674778377	2014.3333333333333	3
20532807_22477525_25493335	0.5432057829812735	2012.3333333333333	3
22075985_23125016_28126382	0.5431990199671356	2013.6666666666667	3
22038529_22075985_27429198	0.5431974162458633	2013.0	3
24129419_27308513_31364924	0.5431933199706013	2015.6666666666667	3
20823910_23994436_26008591	0.5431849067916203	2012.6666666666667	3
20383176_23125016_27308513	0.5431584908980924	2012.3333333333333	3
24129419_25146926	0.5431392995293705	2014.0	2
21670490_24412261_29362479	0.542993507334078	2014.3333333333333	3
20383176_22038529_31719524	0.5429820284953437	2013.3333333333333	3
20383176_22477525_25493335	0.5429510779178528	2012.3333333333333	3
20198502_20237426_27999438	0.5428788410268383	2012.3333333333333	3
20346680_23125016_27429198	0.542876444985254	2012.6666666666667	3
22477525_27999438_28878624	0.5428652262688992	2015.3333333333333	3
24129419_25042848_27999438	0.5428383817255218	2014.6666666666667	3
20532807_24412261_26008591	0.5428074283829413	2013.0	3
20383176_23994436_27429198	0.5427478353268129	2013.0	3
20346680_25493335_29362479	0.5427362890393009	2014.3333333333333	3
20823910_28126382_31364924	0.5427290815662048	2015.3333333333333	3
25042848_25493335_26008591	0.5427184005607054	2014.6666666666667	3
22075985_24412261_29362479	0.5426978141118973	2014.6666666666667	3
23773332_25459879_27429198	0.5425705162576082	2014.3333333333333	3
20237426_23773332_25146926	0.5425478364893773	2012.6666666666667	3
22038529_23994436_27429198	0.5425471924692463	2013.3333333333333	3
20532807_21670490_25493335	0.5425291832640112	2012.0	3
23994436_25493335_28126382	0.5424911980158221	2015.0	3
20532807_23773332_27429198	0.542455428685152	2013.0	3
22075985_23773332_25146926	0.5424399705491311	2013.3333333333333	3
22477525_25146926_28878624	0.542358728191145	2014.6666666666667	3
23125016_24129419_28126382	0.5423199560436786	2014.0	3
20237426_23125016_25493335	0.5423028789527227	2012.3333333333333	3
22038529_24129419_27308513	0.5422946806158253	2013.0	3
20532807_23773332_25493335	0.5422612221777974	2012.6666666666667	3
20346680_24412261_26008591	0.5422221176021027	2013.0	3
20532807_23773332_28126382	0.5422121470209603	2013.3333333333333	3
25042848_26008591_27429198	0.5421196362527939	2015.0	3
20346680_27999438_31719524	0.5420710048704747	2015.3333333333333	3
22889224_23125016_25146926	0.5420476338599584	2013.0	3
20237426_25459879_29362479	0.5420120564685688	2014.0	3
20237426_22477525_25146926	0.5420114792690991	2012.3333333333333	3
22038529_22075985_28126382	0.5419849016104665	2013.3333333333333	3
20346680_20383176_31719524	0.5419284217469721	2013.0	3
22889224_25146926_26008591	0.5418887151251797	2014.0	3
22038529_22477525_27429198	0.5418142117593231	2013.0	3
26008591_27308513_31719524	0.5416920128944815	2016.3333333333333	3
20823910_23994436_27429198	0.5416490971645472	2013.0	3
20383176_21670490_27999438	0.5415733126646074	2012.6666666666667	3
22038529_22075985_25146926	0.5415606710091779	2012.6666666666667	3
25146926_25459879_28878624	0.5415537462011871	2015.3333333333333	3
20198502_22038529_25493335	0.5415279561331853	2012.0	3
20823910_25459879_31364924	0.5415139785083402	2014.3333333333333	3
24129419_25592536_28126382	0.5414982424739139	2015.0	3
23994436_24129419_25592536	0.5414970093457334	2013.6666666666667	3
25146926_25592536_28878624	0.5414210471067437	2015.6666666666667	3
25042848_27999438_31719524	0.5414052760949924	2016.6666666666667	3
20532807_23994436_27308513	0.541401571830538	2012.6666666666667	3
20532807_24412261_25592536	0.5413770694765376	2013.0	3
22889224_23994436_27999438	0.5413737156101194	2014.0	3
20198502_22038529_25146926	0.5413681048492579	2012.0	3
23125016_23994436_27429198	0.5413285874223319	2013.6666666666667	3
20383176_25459879_31719524	0.5413163923475423	2014.3333333333333	3
22038529_25146926_25459879	0.5412859048970181	2013.3333333333333	3
21670490_24129419_28126382	0.5412460992869289	2013.6666666666667	3
22889224_27429198_29362479	0.5412375054069513	2015.3333333333333	3
20237426_22038529_27999438	0.5412314919982417	2012.6666666666667	3
20383176_20532807_25459879	0.5412209754863765	2011.3333333333333	3
23125016_25493335_27308513	0.5411972483684857	2014.0	3
20237426_20823910_31719524	0.5411688128651472	2013.0	3
20198502_24129419_25592536	0.541148108486857	2012.6666666666667	3
20198502_22038529_28126382	0.5411472464684812	2012.6666666666667	3
25459879_27308513_29362479	0.541141421232674	2015.6666666666667	3
23773332_29362479_31364924	0.5411318203788523	2016.6666666666667	3
20346680_23994436_31719524	0.5411281854537354	2014.0	3
20198502_24129419_25493335	0.5411088362705038	2012.6666666666667	3
20383176_20823910_31719524	0.5411042651924479	2013.0	3
20383176_20823910_31364924	0.541103774322867	2013.0	3
25459879_27308513_27429198	0.5410448914398238	2015.0	3
23125016_24129419_31719524	0.5410293011194327	2014.6666666666667	3
25592536_26008591_27999438	0.541028183282678	2015.6666666666667	3
21670490_24129419_27429198	0.5410143841793932	2013.3333333333333	3
22075985_23125016_27999438	0.5409877268944946	2013.6666666666667	3
20237426_27429198_31364924	0.5409465341209515	2015.0	3
24129419_24412261_28126382	0.5409347142856471	2014.6666666666667	3
22477525_27429198_31364924	0.5408774838448089	2015.6666666666667	3
23125016_25042848_25146926	0.5408684456207646	2013.6666666666667	3
23773332_25493335_27429198	0.5408675046858946	2014.6666666666667	3
20346680_25459879_29362479	0.5408192739804202	2014.0	3
25493335_29362479_31719524	0.5408147457666209	2017.3333333333333	3
20532807_25493335_27308513	0.5407271000035111	2013.3333333333333	3
25146926_27308513_28878624	0.5407046366964589	2015.6666666666667	3
27308513_27999438_31364924	0.5406924121128033	2017.0	3
22038529_25493335_27999438	0.540608073905182	2014.3333333333333	3
20346680_22075985_25146926	0.5405986035638901	2012.3333333333333	3
20237426_20532807_27999438	0.5403889400850087	2012.3333333333333	3
23125016_25459879_25493335	0.5403062450782788	2013.6666666666667	3
23994436_28126382_31719524	0.5402925550613593	2016.3333333333333	3
20237426_27429198_28126382	0.5402431798047441	2014.3333333333333	3
20346680_23125016_31719524	0.5402379429670277	2013.6666666666667	3
20532807_23773332_31719524	0.5401844941068819	2014.0	3
22038529_25459879_25493335	0.5401140478414196	2013.3333333333333	3
20823910_25459879_27429198	0.5400801919644518	2013.3333333333333	3
20198502_27999438_28126382	0.540070670307369	2014.6666666666667	3
20198502_26008591_29362479	0.5400299632022982	2014.3333333333333	3
20346680_26008591_28126382	0.5400107570308482	2014.0	3
20346680_24129419_25493335	0.5399839063929094	2012.6666666666667	3
20383176_22889224_25146926	0.5399670907796869	2012.3333333333333	3
23773332_25146926_27308513	0.5399639359698303	2014.3333333333333	3
23773332_27308513_29362479	0.5398841887747349	2015.3333333333333	3
20198502_23773332_25146926	0.5398594882258336	2012.6666666666667	3
20198502_29362479_31719524	0.539849187377388	2015.6666666666667	3
25459879_27999438_31364924	0.5398424105726428	2016.6666666666667	3
22477525_23773332_25146926	0.5397908852739093	2013.3333333333333	3
20237426_20383176_27999438	0.5397907718795928	2012.3333333333333	3
21670490_25459879_29362479	0.5397858510770727	2014.3333333333333	3
20383176_20532807_27308513	0.5397826763408546	2011.6666666666667	3
20532807_25459879_28126382	0.5397710079091841	2013.6666666666667	3
20383176_23125016_25459879	0.5397650459666034	2012.0	3
22889224_24129419_27429198	0.5397604090892238	2013.6666666666667	3
22477525_24412261_27999438	0.5397313945809731	2014.3333333333333	3
23994436_24412261_26008591	0.5396415680218314	2014.0	3
20532807_20823910_31364924	0.5395665379889295	2013.0	3
23773332_24129419_28126382	0.539548472231566	2014.3333333333333	3
23125016_24129419_25493335	0.5395039865686533	2013.3333333333333	3
23994436_25459879_25493335	0.5394433066564723	2014.0	3
22075985_27999438_31719524	0.5393950109473467	2016.0	3
20532807_22038529_27308513	0.5393461629027159	2012.0	3
23125016_26008591_31719524	0.5393247216610619	2015.3333333333333	3
22889224_23994436_25493335	0.5393238468119843	2013.3333333333333	3
20237426_23994436_28126382	0.5393180953274033	2013.3333333333333	3
20532807_27308513_31364924	0.5393043713671436	2014.6666666666667	3
24412261_25493335_31364924	0.5392347404305206	2016.0	3
25459879_25493335_27429198	0.5391972110776176	2015.0	3
20198502_29362479_31364924	0.5391511869591262	2015.6666666666667	3
23125016_27999438_28878624	0.5391101537189608	2015.3333333333333	3
20237426_25459879_31719524	0.5390760878371386	2014.3333333333333	3
20237426_27308513_29362479	0.5390642788145915	2014.3333333333333	3
20823910_29362479_31719524	0.5390576891081976	2015.6666666666667	3
21670490_23994436_25146926	0.5390481288538828	2013.0	3
22477525_23125016_25493335	0.5390359528789026	2013.0	3
24412261_31364924_31719524	0.5390217180021971	2017.3333333333333	3
20383176_25592536_26008591	0.5390127032957761	2013.3333333333333	3
23773332_28126382_29362479	0.5389447195044412	2016.0	3
20198502_20532807_31719524	0.5389272130200183	2013.0	3
20823910_24129419_26008591	0.5389084100864172	2012.6666666666667	3
21670490_25493335_27999438	0.5388551736883199	2014.3333333333333	3
25146926_29362479	0.5388528806954288	2016.5	2
23994436_24412261_27308513	0.5388408950669533	2014.0	3
20346680_20532807_25493335	0.5387559634908954	2011.6666666666667	3
20532807_24412261_31719524	0.5387115352648373	2014.3333333333333	3
20237426_24129419_28126382	0.5386079187250497	2013.3333333333333	3
20823910_23773332_31364924	0.5385672755696245	2014.0	3
22477525_23125016_27429198	0.5385103513657654	2013.3333333333333	3
20237426_26008591_31719524	0.538490078565203	2014.6666666666667	3
22038529_22477525_28126382	0.5384820102875941	2013.3333333333333	3
20346680_20532807_25592536	0.5384790188434324	2011.6666666666667	3
23773332_24129419_31719524	0.5384745419358552	2015.0	3
25042848_25146926_25592536	0.5384281054309854	2014.6666666666667	3
25459879_26008591_27308513	0.5383632353870397	2014.6666666666667	3
22075985_27429198_31364924	0.5383542491484037	2015.6666666666667	3
22075985_25493335_28878624	0.5383114387686152	2014.6666666666667	3
20346680_23125016_27999438	0.5382740276921727	2013.0	3
20823910_24412261_26008591	0.5382700487933316	2013.0	3
23773332_26008591_28126382	0.5382511895497571	2015.0	3
20532807_22477525_25592536	0.5382252721667736	2012.3333333333333	3
22075985_27999438_28126382	0.5381589136409926	2015.3333333333333	3
22075985_23125016_31364924	0.5381510132335645	2014.3333333333333	3
20823910_24129419_27308513	0.5381393650702974	2012.6666666666667	3
20383176_22477525_25592536	0.5380322971308135	2012.3333333333333	3
20198502_20532807_25493335	0.5380240689475257	2011.6666666666667	3
22075985_23994436_26008591	0.5380232547155335	2013.3333333333333	3
22038529_25592536_29362479	0.5380190625943999	2014.6666666666667	3
20346680_20383176_31364924	0.5380044002743432	2013.0	3
22889224_27999438_28126382	0.5380002929648445	2015.3333333333333	3
20346680_27308513_27429198	0.5379867765640396	2013.6666666666667	3
22889224_23994436_28126382	0.5379512839684737	2014.0	3
20823910_23773332_29362479	0.5379101416065112	2013.6666666666667	3
25042848_29362479_31719524	0.5379100113807844	2017.0	3
20823910_22038529_25493335	0.5378152411316578	2012.0	3
20383176_23994436_24129419	0.5378094078708492	2012.0	3
22889224_29362479_31719524	0.5377989646471097	2016.3333333333333	3
24129419_25042848_27429198	0.5377776415248531	2014.3333333333333	3
21670490_24412261_28126382	0.5377677335366607	2014.0	3
20237426_24129419_31719524	0.53775597286235	2014.0	3
25493335_26008591_28878624	0.5377510727171585	2015.6666666666667	3
20823910_23125016_31719524	0.537737428136594	2013.6666666666667	3
24129419_25493335_27308513	0.5376970329938379	2014.3333333333333	3
26008591_27308513_31364924	0.5376731956073071	2016.3333333333333	3
22889224_24412261_25146926	0.5376622146149355	2013.6666666666667	3
21670490_26008591_31719524	0.5376496971165196	2015.0	3
23125016_25459879_31364924	0.5376338648603763	2015.0	3
22038529_24412261_28126382	0.5376283123499819	2014.0	3
20346680_22038529_28126382	0.5376241869097889	2012.6666666666667	3
23125016_27308513_28126382	0.5375960897650964	2014.6666666666667	3
20346680_25146926_26008591	0.5375649565234714	2013.3333333333333	3
22075985_23125016_27429198	0.5375589537584854	2013.3333333333333	3
22038529_26008591_28126382	0.5375386903968066	2014.3333333333333	3
22477525_23994436_25459879	0.5374907416382604	2013.0	3
20346680_25493335_31364924	0.5374790383622217	2014.6666666666667	3
20237426_22889224_25146926	0.537458773537492	2012.3333333333333	3
20198502_22038529_27429198	0.5374499830957823	2012.3333333333333	3
24412261_27999438_31719524	0.5374384268136341	2016.6666666666667	3
23125016_25493335_27999438	0.5374020566273684	2014.6666666666667	3
20237426_20823910_28126382	0.5374016509831139	2012.3333333333333	3
23125016_27308513_31364924	0.5373300123379243	2015.3333333333333	3
22038529_25459879_28126382	0.537312910756188	2014.0	3
21670490_23994436_29362479	0.537306731775783	2014.0	3
23773332_24412261_25146926	0.5373013863548309	2014.0	3
22038529_23994436_31364924	0.5372882399967153	2014.3333333333333	3
23773332_27999438_28126382	0.5372859587404288	2015.6666666666667	3
25493335_26008591_31719524	0.5372736129654889	2016.3333333333333	3
22038529_23994436_28126382	0.5372676858006366	2013.6666666666667	3
22075985_27999438_28878624	0.5372591706224562	2015.3333333333333	3
22075985_24129419_24412261	0.5372508835399239	2013.0	3
20383176_22038529_28126382	0.5372310545580792	2012.6666666666667	3
22038529_28126382_31364924	0.5372118160509463	2015.6666666666667	3
20823910_22038529_27308513	0.5371858904187097	2012.0	3
25042848_26008591_28126382	0.5371522087169431	2015.3333333333333	3
20532807_25146926	0.5371232496090219	2012.5	2
20346680_23994436_24412261	0.5371213843754915	2012.3333333333333	3
21670490_22038529_29362479	0.5371032757196158	2013.3333333333333	3
20823910_23994436_25592536	0.5371024158106275	2012.6666666666667	3
20532807_23994436_26008591	0.5370991621771489	2012.6666666666667	3
24412261_28126382_31364924	0.5370854773631905	2016.6666666666667	3
20383176_22075985_31364924	0.5370632188434122	2013.6666666666667	3
24129419_24412261_31719524	0.5370088380027167	2015.3333333333333	3
20346680_27999438_28878624	0.5370017077009458	2014.6666666666667	3
22477525_26008591_27429198	0.5369879202426313	2014.3333333333333	3
24129419_25459879_31719524	0.5369820933085552	2015.3333333333333	3
22038529_25493335_27308513	0.536954367502186	2013.6666666666667	3
22889224_25459879_27429198	0.536929755896864	2014.0	3
22477525_25042848_27999438	0.5368946501202406	2014.3333333333333	3
20383176_23125016_25592536	0.5368813932043008	2012.3333333333333	3
22889224_25493335_26008591	0.5368675822996956	2014.0	3
23994436_27308513_31719524	0.5368674126318826	2015.6666666666667	3
25042848_25146926_26008591	0.5368543754196471	2014.6666666666667	3
23125016_25042848_29362479	0.5368206897543869	2014.6666666666667	3
20198502_27308513_27999438	0.5368173898188653	2014.0	3
24412261_26008591_27308513	0.5368121330317677	2014.6666666666667	3
20383176_20823910_26008591	0.5367746965443285	2011.6666666666667	3
21670490_27308513_27999438	0.5366242511900113	2014.3333333333333	3
20237426_22038529_25146926	0.5366201611902257	2012.0	3
20346680_24412261_27308513	0.536600647334387	2013.0	3
23773332_27429198_31364924	0.5365546333820174	2016.0	3
20346680_23994436_26008591	0.5365218857199463	2012.6666666666667	3
20823910_25459879_29362479	0.5364825836449492	2014.0	3
22038529_25493335_26008591	0.5364064574014241	2013.6666666666667	3
20532807_23125016_25459879	0.536343426914501	2012.0	3
20532807_24412261_25493335	0.5362868807481197	2013.0	3
22038529_25592536_27429198	0.5362393924173076	2014.0	3
20346680_20532807_31364924	0.5362392002236943	2013.0	3
20383176_23773332_25493335	0.5362172195263738	2012.6666666666667	3
20346680_22889224_27429198	0.5361672420778818	2012.6666666666667	3
20198502_20532807_28126382	0.5361548374851121	2012.3333333333333	3
20237426_24412261_29362479	0.5361425004721516	2014.0	3
20823910_26008591_27429198	0.5360835325526183	2013.6666666666667	3
20346680_25592536_31364924	0.5360551002587821	2014.6666666666667	3
20823910_23125016_25493335	0.5359338674818621	2012.3333333333333	3
20823910_22477525_25592536	0.5359129127291693	2012.3333333333333	3
22075985_24129419_25459879	0.5359030815016725	2013.0	3
22075985_22889224_25146926	0.5358795213431372	2013.0	3
20237426_23994436_25493335	0.5358577610653489	2012.6666666666667	3
20823910_22038529_25459879	0.5358396057049952	2011.6666666666667	3
22477525_23125016_28126382	0.5358349379178501	2013.6666666666667	3
20237426_22075985_25493335	0.535824308835104	2012.3333333333333	3
20198502_25042848_29362479	0.5357445706275034	2014.0	3
20383176_25493335_25592536	0.5356252887948904	2013.3333333333333	3
22889224_25493335_31364924	0.5355828979011389	2015.3333333333333	3
20198502_20823910_25146926	0.5355816288597635	2011.6666666666667	3
20237426_22477525_29362479	0.5355728620398719	2013.3333333333333	3
20532807_23994436_25459879	0.5355594284012632	2012.3333333333333	3
25592536_27429198_27999438	0.5355228256111282	2016.0	3
20823910_23994436_27308513	0.5355130043687104	2012.6666666666667	3
20823910_24412261_28126382	0.535499957497161	2013.6666666666667	3
20823910_28878624_29362479	0.5354553228214681	2015.0	3
20383176_25592536_27429198	0.5354378131285804	2013.6666666666667	3
20532807_20823910_27999438	0.5354063349599457	2012.3333333333333	3
20383176_22075985_28126382	0.5353631799982248	2013.0	3
25146926_31364924	0.5352800988349881	2017.0	2
20346680_20383176_25493335	0.5352254504957982	2011.6666666666667	3
22477525_27308513_29362479	0.5352159229704904	2015.0	3
20346680_26008591_27429198	0.5351917047651863	2013.6666666666667	3
20532807_23125016_25592536	0.5351857448768778	2012.3333333333333	3
22075985_25146926_26008591	0.535161812660215	2014.0	3
20237426_21670490_27999438	0.5351516480015346	2012.6666666666667	3
21670490_25146926_28878624	0.535139863834819	2014.3333333333333	3
20532807_22075985_25592536	0.5350802400402009	2012.3333333333333	3
20237426_24129419_25592536	0.5350780751809915	2012.6666666666667	3
22477525_25042848_29362479	0.5350691574150611	2014.6666666666667	3
20346680_24129419_25592536	0.5349724655362915	2012.6666666666667	3
20823910_23125016_27308513	0.5349361508920324	2012.3333333333333	3
20823910_25493335_28126382	0.5349136850022478	2014.0	3
20198502_22038529_31719524	0.534913615703864	2013.3333333333333	3
24412261_27999438_29362479	0.5349120322914357	2016.3333333333333	3
25459879_31364924_31719524	0.5348939301194016	2017.3333333333333	3
23773332_27308513_27999438	0.5348708376605841	2015.0	3
20383176_25042848_25146926	0.5348619009178057	2013.0	3
22889224_25146926_27308513	0.5348503885085565	2014.0	3
22038529_24412261_31364924	0.5348444985907731	2014.6666666666667	3
25042848_25493335_31364924	0.5348155598458268	2016.0	3
20346680_20383176_26008591	0.5348067615651433	2011.6666666666667	3
20346680_22477525_27429198	0.5348058884618581	2012.6666666666667	3
20198502_27999438_28878624	0.5347988667253684	2014.6666666666667	3
20823910_27999438_28126382	0.5347941514610154	2014.6666666666667	3
21670490_24412261_31364924	0.5347764042306572	2014.6666666666667	3
22477525_25493335_28126382	0.5347198128119569	2014.6666666666667	3
23994436_24129419_25459879	0.5347061693618506	2013.3333333333333	3
22889224_25146926_25459879	0.5346993241901163	2013.6666666666667	3
25459879_27999438_29362479	0.5346844667939655	2016.3333333333333	3
23125016_25592536_27429198	0.5346258251130721	2014.3333333333333	3
22075985_25493335_26008591	0.5345812471555483	2014.0	3
23773332_25493335_31364924	0.5345315864651234	2015.6666666666667	3
20383176_22075985_31719524	0.5345015156157427	2013.6666666666667	3
22889224_25493335_29362479	0.5344933035692758	2015.0	3
20823910_23994436_25459879	0.5344749966559286	2012.3333333333333	3
22038529_25146926_27308513	0.5344703072068597	2013.6666666666667	3
20532807_21670490_31364924	0.5344601318769925	2013.3333333333333	3
24129419_27308513_28126382	0.5344340664136034	2015.0	3
22889224_27999438_31719524	0.5342799096290326	2016.0	3
20237426_24129419_25493335	0.534212537717715	2012.6666666666667	3
20346680_25042848_27429198	0.534184474513511	2013.3333333333333	3
23994436_29362479	0.5340728007173484	2015.5	2
22075985_24412261_31719524	0.5340518345152427	2015.0	3
20237426_22038529_27429198	0.5340141013439184	2012.3333333333333	3
20198502_27429198_31364924	0.5339777482925321	2015.0	3
23125016_24129419_27308513	0.5339740632092987	2013.3333333333333	3
22889224_23994436_31719524	0.5339726111944982	2014.6666666666667	3
21670490_27308513_29362479	0.5339685620867365	2014.6666666666667	3
24412261_25459879_26008591	0.5339396137606263	2014.3333333333333	3
20823910_22075985_25146926	0.5338748295000381	2012.3333333333333	3
20532807_20823910_28126382	0.5338521937795179	2012.3333333333333	3
23773332_26008591_31719524	0.5338380713293761	2015.6666666666667	3
20237426_27308513_27999438	0.5338008935832234	2014.0	3
23773332_24129419_25493335	0.53374363222402	2013.6666666666667	3
20532807_24412261_27308513	0.533730124534492	2013.0	3
23773332_25459879_31719524	0.5337123622607126	2015.3333333333333	3
20237426_23994436_27429198	0.5337046917130416	2013.0	3
25493335_31364924_31719524	0.5336875663226769	2017.6666666666667	3
20383176_22477525_28126382	0.5336614132214029	2013.0	3
20383176_22889224_29362479	0.5336541797684424	2013.3333333333333	3
20383176_26008591_31719524	0.5336489600957096	2014.6666666666667	3
20383176_23773332_25146926	0.5336129372530835	2012.6666666666667	3
22477525_27429198_31719524	0.5336093834231861	2015.6666666666667	3
24129419_26008591_31719524	0.5336013028613896	2015.6666666666667	3
26008591_27308513_28126382	0.5335409460424684	2015.6666666666667	3
21670490_22889224_25146926	0.5335257469267377	2012.6666666666667	3
22075985_25042848_25146926	0.5334232108834953	2013.6666666666667	3
23994436_27429198_31719524	0.5334201378983103	2016.0	3
20237426_22038529_31719524	0.5334038079711485	2013.3333333333333	3
24412261_28126382_31719524	0.5333548455310386	2016.6666666666667	3
20198502_23125016_25459879	0.5333370398402462	2012.0	3
20346680_20383176_28126382	0.533266313946998	2012.3333333333333	3
20823910_23125016_25459879	0.5330719441051751	2012.0	3
24129419_25592536_26008591	0.5330457046978305	2014.3333333333333	3
20237426_23773332_27999438	0.5330347518219594	2013.3333333333333	3
22477525_23994436_25592536	0.5330094528178673	2013.3333333333333	3
20198502_25592536_27999438	0.5330063261801747	2014.0	3
23994436_25042848_25493335	0.5329124133900609	2014.0	3
21670490_25493335_27429198	0.5328493676310065	2014.0	3
20532807_22038529_24412261	0.5328351376623461	2011.6666666666667	3
20823910_23773332_28126382	0.5328333569504838	2013.3333333333333	3
20346680_22889224_29362479	0.532801226850983	2013.3333333333333	3
22477525_25459879_26008591	0.5327708055040564	2013.6666666666667	3
25042848_25146926_27308513	0.5327509576035564	2014.6666666666667	3
22477525_27308513_27429198	0.5327507961623907	2014.3333333333333	3
20532807_27308513_28126382	0.5327340994740203	2014.0	3
23125016_25592536_31364924	0.5327251096293895	2015.3333333333333	3
20532807_21670490_28126382	0.5326717892902683	2012.6666666666667	3
23994436_25042848_31719524	0.5326519738984129	2015.3333333333333	3
20346680_27999438_29362479	0.5326480554960764	2015.0	3
22038529_23125016_28126382	0.5326419045112276	2013.3333333333333	3
23994436_25042848_28126382	0.5326387573956285	2014.6666666666667	3
21670490_22075985_29362479	0.532565086906073	2013.6666666666667	3
20383176_23994436_27308513	0.5325598227803536	2012.6666666666667	3
22038529_22477525_31719524	0.5325156363865825	2014.0	3
20383176_23994436_28126382	0.5325106632395837	2013.3333333333333	3
20198502_20237426_27429198	0.5325033887583351	2012.0	3
20383176_22038529_25146926	0.5324035310890306	2012.0	3
23125016_26008591_27308513	0.5324035028295049	2014.0	3
22038529_22477525_25146926	0.5323606107843284	2012.6666666666667	3
20237426_25042848_25146926	0.5323535836756109	2013.0	3
25592536_26008591_31364924	0.5323373417576783	2016.3333333333333	3
20532807_23125016_27308513	0.5323338687935955	2012.3333333333333	3
22075985_22477525_27429198	0.5323079745577564	2013.3333333333333	3
25042848_26008591_31364924	0.5323012070013932	2016.0	3
20237426_23773332_29362479	0.5322602765002813	2013.6666666666667	3
25459879_25493335_31364924	0.5321386973093097	2016.0	3
23994436_25042848_27999438	0.5321351874145868	2014.6666666666667	3
20237426_22075985_31719524	0.5321341837314058	2013.6666666666667	3
22477525_23994436_31364924	0.5321046271913675	2014.6666666666667	3
20532807_20823910_26008591	0.5321004939649586	2011.6666666666667	3
20237426_22477525_27999438	0.5320546361616593	2013.0	3
23125016_25592536_29362479	0.5320534144969945	2015.0	3
22477525_23994436_26008591	0.5320528671319774	2013.3333333333333	3
23125016_25459879_26008591	0.5320364483182898	2013.6666666666667	3
24412261_27999438_31364924	0.5320239091657443	2016.6666666666667	3
22038529_22075985_31364924	0.5319801513055455	2014.0	3
20532807_25042848_27999438	0.5319678970405187	2013.6666666666667	3
21670490_23125016_29362479	0.531933547311656	2013.6666666666667	3
20532807_22075985_31719524	0.5319239410925567	2013.6666666666667	3
23994436_27999438_28878624	0.5318727090167973	2015.6666666666667	3
22075985_31364924_31719524	0.5318075166162654	2016.6666666666667	3
24412261_27308513_27999438	0.5317661065087734	2015.3333333333333	3
20823910_22477525_31719524	0.5317433590786371	2013.6666666666667	3
22477525_24129419_25493335	0.5317253151034845	2013.3333333333333	3
20198502_24412261_27999438	0.5316650350374421	2013.6666666666667	3
22075985_26008591_27308513	0.5316302767698663	2014.0	3
23125016_23994436_27308513	0.5316244288336366	2013.3333333333333	3
22477525_23994436_27308513	0.5315533398579243	2013.3333333333333	3
20346680_28126382_29362479	0.5315521596516579	2015.0	3
20346680_22038529_25459879	0.5315231153848485	2011.6666666666667	3
23994436_27429198_28126382	0.531521055953898	2015.3333333333333	3
22038529_24412261_27999438	0.5314947723887379	2014.0	3
24412261_25042848_25146926	0.531481772194769	2014.3333333333333	3
25592536_29362479_31364924	0.5314539580738862	2017.3333333333333	3
20237426_20383176_25493335	0.5314235946132371	2011.6666666666667	3
20532807_27429198_28878624	0.5314176665146003	2014.3333333333333	3
22075985_22477525_31719524	0.5314173175996472	2014.3333333333333	3
23773332_25146926_28878624	0.5313707312802185	2015.0	3
22038529_23125016_27429198	0.53132730290134	2013.0	3
25146926_25592536_26008591	0.5313052865440436	2015.0	3
20823910_27999438_31719524	0.5312820137075949	2015.3333333333333	3
20237426_25459879_26008591	0.5312567606270434	2013.0	3
22038529_22075985_25493335	0.5312537962741303	2012.6666666666667	3
22038529_27308513_28126382	0.5311774109703038	2014.3333333333333	3
20198502_20346680_25146926	0.5310939067531248	2011.6666666666667	3
20198502_20532807_31364924	0.5310755333487834	2013.0	3
27308513_27429198_31719524	0.531068710671118	2016.6666666666667	3
20346680_25042848_29362479	0.5310431030041671	2014.0	3
22075985_25459879_27999438	0.53104189453062	2014.3333333333333	3
20346680_20532807_28126382	0.5310384442823814	2012.3333333333333	3
20346680_20383176_25592536	0.531015911656728	2011.6666666666667	3
20383176_20823910_25459879	0.5310129166121731	2011.3333333333333	3
23125016_24412261_27308513	0.5310041395405497	2013.6666666666667	3
20198502_25146926_25592536	0.5310027948606214	2013.3333333333333	3
21670490_26008591_28126382	0.530986582753817	2014.3333333333333	3
22477525_25459879_31719524	0.5309465196836648	2015.0	3
20198502_22889224_25146926	0.5309315236321488	2012.3333333333333	3
20346680_22038529_27999438	0.5309248738405421	2012.6666666666667	3
23994436_25146926	0.5308569501011868	2014.0	2
20198502_25042848_25146926	0.5308224369951089	2013.0	3
20823910_23773332_27429198	0.5308088081840756	2013.0	3
25042848_25146926_25459879	0.5307402370428693	2014.3333333333333	3
22477525_24129419_28126382	0.5307330206948676	2014.0	3
20237426_25592536_27429198	0.5307245961972923	2013.6666666666667	3
22075985_25146926_25592536	0.5307030424190063	2014.0	3
20383176_22038529_31364924	0.5306523429807037	2013.3333333333333	3
20237426_26008591_27308513	0.5306261317920453	2013.3333333333333	3
20823910_26008591_31719524	0.5305998525171093	2014.6666666666667	3
25042848_27429198_31719524	0.5305837899533334	2016.3333333333333	3
20346680_25493335_26008591	0.5305787468702031	2013.3333333333333	3
22075985_25459879_29362479	0.5305362430587071	2014.6666666666667	3
20346680_23994436_31364924	0.5305264663105737	2014.0	3
20237426_25493335_27999438	0.5305129624964064	2014.0	3
25459879_27999438_31719524	0.5305051188849876	2016.6666666666667	3
22889224_23994436_31364924	0.5304853186823751	2014.6666666666667	3
22889224_25459879_29362479	0.5304184536396926	2014.6666666666667	3
20237426_20383176_25592536	0.5303929587431048	2011.6666666666667	3
22038529_26008591_31364924	0.530333139335226	2015.0	3
26008591_27429198_31719524	0.5303254772037732	2016.6666666666667	3
20237426_23125016_27308513	0.5303240950536106	2012.3333333333333	3
20198502_20383176_27429198	0.530299761480513	2012.0	3
23125016_25592536_26008591	0.5302988982706213	2014.0	3
20532807_22075985_25459879	0.5302935132692607	2012.0	3
22075985_27999438_29362479	0.5302393308226525	2015.6666666666667	3
20237426_27999438_31364924	0.5301592635986159	2015.3333333333333	3
23125016_24412261_31719524	0.5301473058743906	2015.0	3
20532807_21670490_31719524	0.5301433810791154	2013.3333333333333	3
20237426_22075985_27429198	0.5300998773422593	2012.6666666666667	3
25146926_25459879_26008591	0.5300556138845067	2014.6666666666667	3
24412261_25592536_27429198	0.5300025160039212	2015.0	3
21670490_26008591_27429198	0.5299720501493878	2014.0	3
20198502_23994436_26008591	0.529930161772032	2012.6666666666667	3
22075985_24412261_27999438	0.5299290794646488	2014.3333333333333	3
21670490_25493335_31364924	0.5298883123779417	2015.0	3
23773332_24129419_27308513	0.5298328814593468	2013.6666666666667	3
25042848_25459879_29362479	0.5298064325075108	2015.3333333333333	3
27999438_28126382_29362479	0.529798421420406	2017.3333333333333	3
20198502_23125016_25592536	0.5296737879341318	2012.3333333333333	3
24129419_24412261_27308513	0.5296312302422373	2014.0	3
20237426_29362479_31364924	0.5295969344428846	2015.6666666666667	3
25493335_27999438_28126382	0.5295771889822977	2016.3333333333333	3
22075985_23994436_25493335	0.5295586570365717	2013.3333333333333	3
22477525_26008591_28126382	0.5295393502582345	2014.6666666666667	3
22477525_25459879_25493335	0.5295292860368929	2013.6666666666667	3
20237426_20823910_26008591	0.5295229891117051	2011.6666666666667	3
20237426_28126382_29362479	0.5294750323049635	2015.0	3
22477525_22889224_25146926	0.5294024794407345	2013.0	3
20383176_20532807_23125016	0.5294001856261322	2010.6666666666667	3
20383176_28126382_31719524	0.5293856242951812	2015.3333333333333	3
22889224_23125016_29362479	0.52936204920284	2014.0	3
20823910_25459879_26008591	0.5293607054617527	2013.0	3
25459879_26008591_31719524	0.529357177586598	2016.0	3
20383176_25459879_25493335	0.5292504373742274	2013.0	3
24129419_25459879_25493335	0.5292118835991633	2014.0	3
24129419_29362479	0.5291774770487343	2015.5	2
20823910_22038529_27999438	0.5291404785221235	2012.6666666666667	3
20532807_22477525_28126382	0.5291145606266454	2013.0	3
20237426_20346680_27429198	0.5291076066542045	2012.0	3
20383176_23773332_27429198	0.529076577710018	2013.0	3
22075985_23125016_31719524	0.529071595024203	2014.3333333333333	3
22038529_23125016_27999438	0.5290698162188684	2013.3333333333333	3
20383176_25592536_31364924	0.52903133041245	2014.6666666666667	3
20237426_23125016_25592536	0.5290034780019851	2012.3333333333333	3
23773332_25459879_25493335	0.5289820770282245	2014.0	3
22889224_27429198_31364924	0.528979117982151	2015.6666666666667	3
25459879_27999438_28126382	0.5289704404146206	2016.0	3
20346680_24412261_27999438	0.528964579087138	2013.6666666666667	3
23994436_24129419_26008591	0.5289356816127972	2013.6666666666667	3
25493335_27999438_29362479	0.5289164683628551	2016.6666666666667	3
25493335_27999438_28878624	0.528877527925193	2016.3333333333333	3
20823910_21670490_27999438	0.5288636819406258	2012.6666666666667	3
20823910_25493335_28878624	0.5288300846890315	2014.0	3
23994436_24129419_24412261	0.5287953625591926	2013.3333333333333	3
23994436_25493335_28878624	0.5287569595324229	2015.0	3
22038529_25146926_28878624	0.5287405960174283	2014.3333333333333	3
20346680_22038529_27308513	0.5287269197286346	2012.0	3
25042848_27999438_29362479	0.5287185436262349	2016.3333333333333	3
20383176_25493335_27308513	0.5286620160103773	2013.3333333333333	3
25042848_27429198_28126382	0.5286445201231513	2015.6666666666667	3
23773332_25459879_26008591	0.5286429721759094	2014.0	3
24412261_27308513_31719524	0.5286341688941134	2016.0	3
20383176_24129419_26008591	0.5286180855809495	2012.6666666666667	3
22038529_24412261_31719524	0.5285869168688611	2014.6666666666667	3
20383176_24412261_27999438	0.5285849891616128	2013.6666666666667	3
20237426_22075985_28126382	0.528575267431764	2013.0	3
23125016_23994436_26008591	0.5285368176190175	2013.3333333333333	3
22038529_23994436_27308513	0.5285346168418785	2013.0	3
20198502_24412261_31364924	0.5285343904175007	2014.3333333333333	3
20198502_25146926_26008591	0.5284703928487726	2013.3333333333333	3
20532807_20823910_31719524	0.5284436236542472	2013.0	3
22477525_25493335_31364924	0.5284347416777243	2015.3333333333333	3
20237426_20383176_31719524	0.5284303262962019	2013.0	3
21670490_25042848_25146926	0.5284205570648566	2013.3333333333333	3
22075985_23125016_25493335	0.5284163777438838	2013.0	3
22075985_25042848_29362479	0.5283899299013329	2014.6666666666667	3
20532807_29362479	0.5283685849343323	2014.0	2
20532807_25042848_27429198	0.5283548210433998	2013.3333333333333	3
23125016_25592536_28126382	0.5283431947141743	2014.6666666666667	3
20383176_21670490_31719524	0.5283271522793991	2013.3333333333333	3
20532807_22889224_27429198	0.5283254773580343	2012.6666666666667	3
20532807_24129419_27308513	0.5282747237204684	2012.6666666666667	3
22038529_26008591_31719524	0.528239955195652	2015.0	3
20346680_22075985_29362479	0.5282036937006421	2013.3333333333333	3
20237426_23994436_26008591	0.5282006790654509	2012.6666666666667	3
23773332_23994436_27999438	0.5281893809544221	2014.3333333333333	3
20823910_27999438_29362479	0.5281539987104914	2015.0	3
23994436_25459879_28126382	0.5280653791693338	2014.6666666666667	3
20532807_22477525_31719524	0.5280391351279703	2013.6666666666667	3
21670490_22038529_31719524	0.5280198830381244	2013.6666666666667	3
23773332_25493335_27999438	0.5279951617062889	2015.0	3
23125016_25146926	0.5279858045955325	2013.5	2
20198502_22075985_27999438	0.5278380407740849	2013.0	3
25042848_25459879_27429198	0.5278006120938014	2014.6666666666667	3
21670490_23773332_25146926	0.5277981473598173	2013.0	3
22477525_23994436_24412261	0.527795162678587	2013.0	3
20237426_20383176_28126382	0.5277685891756875	2012.3333333333333	3
20346680_25592536_29362479	0.527732035445963	2014.3333333333333	3
20823910_22075985_24129419	0.5276696979731572	2011.6666666666667	3
20346680_23125016_25459879	0.5276672636784093	2012.0	3
25493335_27999438_31719524	0.5276323506649634	2017.0	3
20346680_25459879_31364924	0.5274979764600062	2014.3333333333333	3
24412261_25592536_29362479	0.5274746952350567	2015.6666666666667	3
28878624_29362479_31719524	0.5274601861635771	2018.0	3
22075985_26008591_27429198	0.5274430215717293	2014.3333333333333	3
21670490_22477525_25493335	0.5274425063737936	2012.6666666666667	3
20383176_22075985_26008591	0.5273461618272195	2012.3333333333333	3
20823910_21670490_25493335	0.5273416797372303	2012.0	3
26008591_27429198_28126382	0.5273405444752539	2016.0	3
25493335_28126382_29362479	0.5272902693678521	2016.6666666666667	3
24412261_25459879_27999438	0.527264063947726	2015.0	3
20237426_23994436_25459879	0.5272626552752425	2012.3333333333333	3
23125016_23994436_25592536	0.527248089113922	2013.3333333333333	3
20823910_23773332_31719524	0.5272234575082271	2014.0	3
20383176_22477525_23994436	0.527205308580212	2011.6666666666667	3
20237426_26008591_31364924	0.5271823278989208	2014.6666666666667	3
24129419_24412261_26008591	0.5271811871550292	2014.0	3
22038529_25592536_31364924	0.5271386912059083	2015.0	3
22477525_29362479_31364924	0.527132387532996	2016.3333333333333	3
20532807_25592536_27308513	0.527096441519337	2013.3333333333333	3
25146926_27429198	0.5270625211576562	2015.5	2
22477525_24412261_31364924	0.5270588576800981	2015.0	3
20532807_25493335_28878624	0.5270508610836219	2014.0	3
20383176_25042848_27999438	0.5270253669213284	2013.6666666666667	3
24129419_25459879_31364924	0.5270177584678059	2015.3333333333333	3
20823910_27308513_31364924	0.5270086680871842	2014.6666666666667	3
20237426_25592536_26008591	0.5269916659026169	2013.3333333333333	3
21670490_26008591_31364924	0.5269859295000304	2015.0	3
22038529_24412261_27308513	0.5269711612628748	2013.3333333333333	3
25042848_31364924_31719524	0.5269614278176183	2017.3333333333333	3
23994436_27308513_27429198	0.5269496767939823	2014.6666666666667	3
22038529_22477525_27308513	0.5268416046247025	2012.6666666666667	3
23125016_25592536_27999438	0.5268146797602601	2014.6666666666667	3
20823910_25493335_31719524	0.5268090247561977	2014.6666666666667	3
24412261_28878624_29362479	0.5268046360164781	2016.3333333333333	3
20346680_22075985_31364924	0.5267928199148844	2013.6666666666667	3
22038529_24129419_25592536	0.5267927866262517	2013.0	3
26008591_28126382_29362479	0.5266612521899846	2016.6666666666667	3
20198502_25459879_29362479	0.5266588601348886	2014.0	3
22038529_25592536_31719524	0.5266562019857981	2015.0	3
24412261_25592536_28126382	0.5266535458855304	2015.3333333333333	3
25042848_29362479_31364924	0.5266080748801896	2017.0	3
20346680_27999438_28126382	0.5265766391725094	2014.6666666666667	3
20346680_20823910_29362479	0.5265368726921291	2012.6666666666667	3
22477525_27429198_28126382	0.5265124902507118	2015.0	3
20346680_25493335_27429198	0.5264833644928368	2013.6666666666667	3
20346680_27429198_28878624	0.5264564016994243	2014.3333333333333	3
20383176_20532807_24129419	0.5264349175347107	2011.0	3
21670490_25459879_26008591	0.5263997516457475	2013.3333333333333	3
27999438_28878624_31719524	0.5263404093123986	2017.6666666666667	3
20383176_23994436_31364924	0.5263400295588951	2014.0	3
20237426_24129419_27308513	0.5263360242679824	2012.6666666666667	3
23773332_31364924_31719524	0.5262844198928693	2017.0	3
20383176_20532807_22038529	0.5262129959681418	2010.3333333333333	3
20383176_22038529_25459879	0.526208969283217	2011.6666666666667	3
20237426_22038529_28126382	0.5261901966380934	2012.6666666666667	3
22075985_25459879_31364924	0.5261775106658919	2015.0	3
20237426_22038529_25493335	0.5261602089974324	2012.0	3
24412261_25493335_28126382	0.5261204200712636	2015.3333333333333	3
20823910_23125016_26008591	0.526103691981145	2012.3333333333333	3
25042848_25493335_31719524	0.5260953297441645	2016.0	3
20383176_22075985_25459879	0.5260619443909736	2012.0	3
21670490_24412261_27429198	0.5260601161042	2013.6666666666667	3
20383176_20823910_24129419	0.5260116927827528	2011.0	3
20237426_22075985_24129419	0.5259368013173485	2011.6666666666667	3
20198502_25042848_27999438	0.5259329196622498	2013.6666666666667	3
21670490_23125016_27999438	0.5259293009076103	2013.3333333333333	3
20383176_24412261_28126382	0.5258343940389316	2013.6666666666667	3
20383176_25042848_27429198	0.5258288472620251	2013.3333333333333	3
20823910_27429198_31719524	0.5258029056804994	2015.0	3
22038529_25042848_29362479	0.5257914304288294	2014.3333333333333	3
20532807_27999438_28878624	0.5257714044421623	2014.6666666666667	3
22075985_23994436_24129419	0.5257703368620348	2012.6666666666667	3
20823910_21670490_29362479	0.5257356383356215	2013.0	3
21670490_29362479_31364924	0.5257187150875077	2016.0	3
20198502_28878624_29362479	0.525627786225175	2015.0	3
22477525_28126382_29362479	0.5256266764608621	2015.6666666666667	3
20383176_21670490_24129419	0.525620135540076	2011.3333333333333	3
20346680_28126382_31364924	0.5255997639597709	2015.3333333333333	3
22075985_22477525_25459879	0.5255854848128559	2012.6666666666667	3
24129419_27429198_28878624	0.5255592686241394	2015.3333333333333	3
20823910_25042848_29362479	0.5255273403117859	2014.0	3
20346680_25459879_27429198	0.5255137748558919	2013.3333333333333	3
20198502_22075985_29362479	0.5254955680729712	2013.3333333333333	3
20383176_24412261_31364924	0.5254543445416713	2014.3333333333333	3
20532807_24412261_25459879	0.5254420418627855	2012.6666666666667	3
22038529_24129419_25459879	0.525435100839877	2012.6666666666667	3
22075985_25042848_28126382	0.5254313478587384	2014.3333333333333	3
20532807_23994436_24412261	0.5253872672313369	2012.3333333333333	3
20237426_20346680_27999438	0.5253725699730152	2012.3333333333333	3
27999438_28126382_28878624	0.5253717041325642	2017.0	3
20237426_20532807_27308513	0.5252940319627637	2011.6666666666667	3
20532807_23773332_25459879	0.5252710970805308	2012.3333333333333	3
22038529_22075985_24129419	0.5252342554461973	2012.0	3
23125016_25592536_31719524	0.5252083254690125	2015.3333333333333	3
23773332_26008591_27308513	0.5252010162023644	2014.3333333333333	3
20383176_23125016_26008591	0.5251915057836609	2012.3333333333333	3
24129419_24412261_25592536	0.5251788082580247	2014.0	3
20198502_22075985_24129419	0.5250744516707004	2011.6666666666667	3
25459879_27429198_31719524	0.5250331419291375	2016.3333333333333	3
21670490_22038529_25146926	0.5250217348830833	2012.3333333333333	3
27429198_28878624_29362479	0.5249778879694643	2017.0	3
25493335_28126382_31364924	0.5249299586520965	2017.0	3
23773332_27429198_28126382	0.5249206633402317	2015.3333333333333	3
22075985_24412261_25459879	0.5249061862453809	2013.3333333333333	3
27999438_28126382_31719524	0.5248862541639735	2017.6666666666667	3
20346680_23125016_27308513	0.5248710680221953	2012.3333333333333	3
20823910_22038529_24129419	0.5248547095456025	2011.3333333333333	3
21670490_24129419_27308513	0.5248017116949536	2013.0	3
20383176_20532807_23994436	0.5247974131329618	2011.0	3
20383176_20823910_27308513	0.5246947037608143	2011.6666666666667	3
23125016_24412261_26008591	0.5246365953683995	2013.6666666666667	3
22477525_25042848_27429198	0.5246299207488754	2014.0	3
20532807_23773332_25592536	0.5246265558354299	2012.6666666666667	3
22075985_25493335_27999438	0.5246232215135592	2014.6666666666667	3
22477525_25459879_25592536	0.524612708502577	2013.6666666666667	3
22075985_28126382_29362479	0.5245837680801173	2015.6666666666667	3
20383176_24129419_25459879	0.5245588137136731	2012.3333333333333	3
24129419_25459879_26008591	0.5245582438668493	2014.0	3
20823910_23773332_27999438	0.5245442744794387	2013.3333333333333	3
23125016_25042848_28126382	0.524541294113706	2014.3333333333333	3
22889224_24129419_31364924	0.5245406384116693	2014.6666666666667	3
20237426_25459879_25592536	0.5245187720641504	2013.0	3
20346680_23994436_25493335	0.5244348174280419	2012.6666666666667	3
22477525_25493335_31719524	0.5244053793959749	2015.3333333333333	3
20346680_24129419_27308513	0.524395165168193	2012.6666666666667	3
25042848_25493335_28126382	0.5243909899051532	2015.3333333333333	3
20346680_22889224_31364924	0.5243723363369566	2013.6666666666667	3
22889224_25493335_28126382	0.5243675195452884	2014.6666666666667	3
20346680_21670490_27999438	0.5242879528329062	2012.6666666666667	3
20237426_25493335_31719524	0.5242805738848362	2014.6666666666667	3
25042848_28126382_29362479	0.5242657809936425	2016.3333333333333	3
24129419_25459879_28126382	0.5242361282503184	2014.6666666666667	3
20823910_23773332_25493335	0.5242252443334232	2012.6666666666667	3
20198502_27308513_29362479	0.5242033641261131	2014.3333333333333	3
22477525_25042848_25146926	0.5241662700730393	2013.6666666666667	3
22038529_27308513_31364924	0.5241592954712299	2015.0	3
22038529_23125016_31719524	0.5241213460278289	2014.0	3
20346680_22477525_25493335	0.5241143530501264	2012.3333333333333	3
23994436_25042848_31364924	0.5240918075270773	2015.3333333333333	3
20237426_20532807_26008591	0.5240481055343573	2011.6666666666667	3
24129419_24412261_25493335	0.5239439462762092	2014.0	3
23125016_25459879_27308513	0.5239226761028353	2013.6666666666667	3
21670490_23125016_28126382	0.5239139931457079	2013.3333333333333	3
20237426_23125016_25459879	0.5238776498388943	2012.0	3
23125016_23773332_31364924	0.5238552524421647	2014.6666666666667	3
23125016_25042848_31364924	0.5238099066520729	2015.0	3
20532807_23773332_26008591	0.5238057265734747	2012.6666666666667	3
25459879_26008591_28126382	0.5237993173727451	2015.3333333333333	3
20237426_23994436_25592536	0.5237472676332279	2012.6666666666667	3
22075985_23994436_28126382	0.5237327295655506	2014.0	3
22038529_25459879_26008591	0.5237315108630323	2013.3333333333333	3
25592536_27308513_29362479	0.5237288059822003	2016.0	3
20823910_22477525_23994436	0.5237232465113957	2011.6666666666667	3
20346680_24412261_25459879	0.5236867888434	2012.6666666666667	3
22038529_23773332_29362479	0.523678346365186	2014.0	3
25459879_29362479_31719524	0.5236206629574802	2017.0	3
22075985_22477525_28126382	0.5236155922550316	2013.6666666666667	3
22038529_26008591_27308513	0.5235806433011045	2013.6666666666667	3
24412261_27308513_31364924	0.5235748152044093	2016.0	3
20383176_23773332_31364924	0.5235145560205519	2014.0	3
24412261_25493335_31719524	0.5235110613973678	2016.0	3
23994436_28878624_31719524	0.5235083365090295	2016.3333333333333	3
23125016_24412261_27999438	0.5234887266619396	2014.3333333333333	3
20823910_23773332_26008591	0.5234506476646138	2012.6666666666667	3
22038529_22477525_25592536	0.5234143091649693	2012.6666666666667	3
20823910_22038529_26008591	0.5234050869688401	2012.0	3
22075985_25493335_27429198	0.5234018363752249	2014.3333333333333	3
22075985_28126382_31364924	0.5233867329378159	2016.0	3
23125016_25042848_27429198	0.5233802701662746	2014.0	3
20198502_22038529_31364924	0.523363529333036	2013.3333333333333	3
20237426_20823910_27308513	0.5233541672630609	2011.6666666666667	3
23125016_23773332_29362479	0.5233371015961759	2014.3333333333333	3
20823910_26008591_28126382	0.5233185399629755	2014.0	3
20198502_25493335_27999438	0.5233022126258138	2014.0	3
23773332_25459879_28126382	0.5232976464064377	2014.6666666666667	3
25592536_26008591_29362479	0.5232939258334923	2016.0	3
20383176_22477525_31364924	0.5232731614414052	2013.6666666666667	3
20237426_25042848_27429198	0.5232416786002634	2013.3333333333333	3
22075985_24412261_25493335	0.5232277227788996	2013.6666666666667	3
20346680_22477525_28126382	0.5232238430130592	2013.0	3
21670490_24412261_31719524	0.5232177758335025	2014.6666666666667	3
23125016_24129419_25592536	0.5232066654288801	2013.3333333333333	3
20823910_27429198_28126382	0.5232062595873883	2014.3333333333333	3
22477525_22889224_27999438	0.5231973081759356	2013.6666666666667	3
20532807_24129419_31719524	0.5231632832034794	2014.0	3
20198502_20532807_26008591	0.5231173839071712	2011.6666666666667	3
20383176_26008591_27308513	0.5230983823175887	2013.3333333333333	3
20823910_25042848_27429198	0.5230696949737778	2013.3333333333333	3
27429198_28126382_29362479	0.5230381093554056	2017.0	3
20237426_23125016_31364924	0.5229869215860029	2013.6666666666667	3
20198502_25493335_31364924	0.5229787372371903	2014.6666666666667	3
20237426_22075985_25459879	0.5228762638270507	2012.0	3
20346680_20823910_27308513	0.5228716633155833	2011.6666666666667	3
23773332_23994436_26008591	0.5228523149515147	2013.6666666666667	3
22038529_25459879_31364924	0.5228503629446892	2014.6666666666667	3
20823910_24129419_25459879	0.5228128365252133	2012.3333333333333	3
25493335_28878624_31364924	0.5228116520269782	2017.0	3
20532807_22075985_27308513	0.5228095831107112	2012.3333333333333	3
23994436_27308513_28126382	0.5227585430696117	2015.0	3
23994436_28126382_31364924	0.5227571498532111	2016.3333333333333	3
20237426_27308513_31719524	0.5227530332084953	2014.6666666666667	3
20383176_20532807_22075985	0.5227507456802811	2010.6666666666667	3
20198502_25493335_27429198	0.5226877241970277	2013.6666666666667	3
20383176_20532807_24412261	0.5226833710443276	2011.3333333333333	3
23994436_24412261_25459879	0.5226741663370689	2013.6666666666667	3
20383176_23125016_24129419	0.5226714539908591	2011.6666666666667	3
20383176_25459879_25592536	0.522667361399138	2013.0	3
22038529_23125016_31364924	0.5226371542063067	2014.0	3
21670490_25493335_28126382	0.5225989356447787	2014.3333333333333	3
27429198_28126382_31364924	0.5225958007952646	2017.3333333333333	3
20532807_22038529_24129419	0.5225859907419834	2011.3333333333333	3
22038529_23994436_25459879	0.5225511445436437	2012.6666666666667	3
21670490_25459879_31719524	0.5225215296883432	2014.6666666666667	3
20383176_22477525_25459879	0.5224941136867886	2012.0	3
20532807_23125016_24412261	0.5224485452851846	2012.0	3
22477525_24412261_28126382	0.5224472060838592	2014.3333333333333	3
21670490_28126382_29362479	0.5224198992330553	2015.3333333333333	3
22889224_27999438_31364924	0.5223992441280559	2016.0	3
20237426_25042848_29362479	0.5223894826104762	2014.0	3
20198502_24412261_28126382	0.5223625657022205	2013.6666666666667	3
20198502_25146926_25459879	0.5223426798527614	2013.0	3
21670490_25493335_31719524	0.5223309179550123	2015.0	3
22889224_24129419_28126382	0.5223213153804482	2014.0	3
20383176_22038529_24129419	0.5223183542605567	2011.3333333333333	3
22075985_24412261_26008591	0.522308227378903	2013.6666666666667	3
20237426_23994436_27308513	0.5222911546732849	2012.6666666666667	3
22477525_23125016_31364924	0.5222908314178011	2014.3333333333333	3
22889224_25459879_27999438	0.5222861071537027	2014.3333333333333	3
22477525_24129419_25592536	0.5222466965086433	2013.3333333333333	3
20346680_28878624_31364924	0.5221984901411328	2015.3333333333333	3
20823910_24412261_27308513	0.5221749135107495	2013.0	3
22889224_23125016_28126382	0.5221485659953455	2013.6666666666667	3
20198502_25493335_26008591	0.5221260571315733	2013.3333333333333	3
20823910_22477525_31364924	0.5221032836726711	2013.6666666666667	3
25459879_27429198_28878624	0.5220756628686258	2015.6666666666667	3
20823910_23994436_24129419	0.522023844913038	2012.0	3
24412261_25592536_26008591	0.5220146837793881	2014.6666666666667	3
22477525_23125016_31719524	0.5220020087052604	2014.3333333333333	3
20237426_25592536_31719524	0.5219885985898379	2014.6666666666667	3
21670490_22075985_27999438	0.5219730364877426	2013.3333333333333	3
20237426_23994436_24412261	0.5219704869097971	2012.3333333333333	3
25459879_25493335_26008591	0.5219619371023297	2014.6666666666667	3
22038529_24129419_24412261	0.5219567083929219	2012.6666666666667	3
20823910_25042848_26008591	0.5219437006356376	2013.0	3
23773332_25493335_28126382	0.5218815731309546	2015.0	3
24129419_25592536_27308513	0.5218811847421385	2014.3333333333333	3
22038529_22477525_25459879	0.5218789826615075	2012.3333333333333	3
22038529_22889224_29362479	0.5218655514335802	2013.6666666666667	3
25459879_29362479_31364924	0.5218366940744675	2017.0	3
20198502_31364924_31719524	0.5218352879405342	2016.0	3
22477525_24129419_31364924	0.5218151988988982	2014.6666666666667	3
20346680_20823910_27429198	0.5218076353390511	2012.0	3
23773332_28878624_29362479	0.5217051917727995	2016.0	3
22889224_27429198_31719524	0.5216945565043655	2015.6666666666667	3
27308513_27429198_31364924	0.5216937910023349	2016.6666666666667	3
20198502_25459879_27429198	0.5216835848507527	2013.3333333333333	3
20237426_22477525_27429198	0.5216791838931562	2012.6666666666667	3
22477525_23125016_27308513	0.5216503684495841	2013.0	3
23125016_23994436_25459879	0.5215902729059613	2013.0	3
20198502_25592536_29362479	0.5215884843489853	2014.3333333333333	3
20823910_24412261_31719524	0.521568197985434	2014.3333333333333	3
22038529_25592536_27999438	0.5215654572647238	2014.3333333333333	3
22889224_25146926_28878624	0.5215482722616046	2014.6666666666667	3
22889224_23773332_25146926	0.521526977572729	2013.3333333333333	3
20237426_25493335_28126382	0.5214150220667517	2014.0	3
22477525_25493335_25592536	0.5214120044036014	2014.0	3
23125016_23773332_28126382	0.5214119154525946	2014.0	3
20198502_24129419_27308513	0.5214022117590091	2012.6666666666667	3
23773332_25459879_31364924	0.5212831858894301	2015.3333333333333	3
26008591_28126382_31719524	0.521274732836081	2017.0	3
20383176_23125016_23994436	0.5212609815577829	2011.6666666666667	3
22889224_31364924_31719524	0.521259780437527	2016.6666666666667	3
20237426_24412261_27999438	0.5212430208098627	2013.6666666666667	3
22075985_25146926_25459879	0.5212426503109514	2013.6666666666667	3
22477525_26008591_31364924	0.5212385030965951	2015.3333333333333	3
20823910_22477525_25459879	0.5212244041183793	2012.0	3
20823910_22477525_28126382	0.5211296852243603	2013.0	3
20346680_22038529_25493335	0.5210955618363904	2012.0	3
25459879_27999438_28878624	0.5210544618145305	2016.0	3
22477525_25459879_28126382	0.521044146109596	2014.3333333333333	3
20346680_22477525_25592536	0.5209734407227893	2012.3333333333333	3
20237426_22889224_27429198	0.5209641624084375	2012.6666666666667	3
20237426_25459879_28126382	0.5209502096711693	2013.6666666666667	3
20346680_22889224_28126382	0.5209295816150213	2013.0	3
20237426_25459879_27999438	0.5207956180448229	2013.6666666666667	3
20532807_23773332_27308513	0.5207431101044355	2012.6666666666667	3
24412261_25592536_31719524	0.5206855265117216	2016.0	3
22075985_22477525_24129419	0.5206771878345451	2012.3333333333333	3
25146926_25459879_25592536	0.5206720147670333	2014.6666666666667	3
23773332_24412261_27429198	0.5206304084606751	2014.3333333333333	3
20346680_23773332_31364924	0.5206202065151488	2014.0	3
20823910_25459879_27308513	0.5205857356778696	2013.0	3
22038529_23994436_25592536	0.5205375700073073	2013.0	3
20383176_27999438_28878624	0.5205258388068227	2014.6666666666667	3
20383176_27308513_28126382	0.5205140924968986	2014.0	3
22038529_23994436_26008591	0.5204986610882772	2013.0	3
20237426_24412261_28126382	0.5204936029658178	2013.6666666666667	3
22075985_24412261_27308513	0.5204791429794846	2013.6666666666667	3
20237426_20532807_31364924	0.5204592146509868	2013.0	3
24129419_27999438	0.5203205932808704	2015.0	2
21670490_25459879_25493335	0.5202712940321429	2013.3333333333333	3
20532807_25459879_27308513	0.5200926840882804	2013.0	3
25459879_25592536_27999438	0.5200415204131489	2015.3333333333333	3
23994436_25459879_31364924	0.5200311771608884	2015.3333333333333	3
20823910_21670490_31719524	0.5200308187980542	2013.3333333333333	3
20383176_28126382_31364924	0.520029921948961	2015.3333333333333	3
23773332_24412261_29362479	0.5200273622259681	2015.0	3
20198502_23125016_27308513	0.5199905591709185	2012.3333333333333	3
22889224_25459879_26008591	0.5199339908993975	2013.6666666666667	3
24412261_25459879_28126382	0.5198552020356901	2015.0	3
24412261_25459879_31719524	0.5198336734595322	2015.6666666666667	3
23125016_25042848_31719524	0.519803362301924	2015.0	3
20346680_25042848_31364924	0.5197903211212308	2014.3333333333333	3
22075985_23994436_31719524	0.5197540567915752	2014.6666666666667	3
22889224_27999438_29362479	0.5197532606226336	2015.6666666666667	3
23773332_27429198_31719524	0.5197488802815156	2016.0	3
24412261_27308513_28126382	0.5197301510098195	2015.3333333333333	3
20346680_23994436_27429198	0.5196808662956532	2013.0	3
20198502_23994436_31719524	0.5196785607368419	2014.0	3
22075985_22889224_29362479	0.5196779097209829	2014.0	3
20383176_23994436_25592536	0.5196593316697806	2012.6666666666667	3
24129419_25042848_25493335	0.5196400501623437	2014.0	3
[truncated: 2,496 more rows]
