# Supplementary material for: TrendyGenes, a computational pipeline for the detection of literature trends in academia and drug discovery
Source: Sci Rep. 2021 Aug 3;11:15747. doi: 10.1038/s41598-021-94897-9 (PMC8333311; doi:10.1038/s41598-021-94897-9)
Supplement: Supplementary file 1 — Supplementary Dataset. [file 41598_2021_94897_MOESM1_ESM.zip › whatReview2Read_WWTR1.csv]

PMID_COMBINATION	INFO_RATIO	MEAN_YEAR	N_REVIEWS
26432795_27412635_29642615	0.8393681933908473	2016.6666666666667	3
26045258_27412635_28951564	0.8299249337246002	2016.0	3
26045258_27412635_30463366	0.8203504665000476	2016.3333333333333	3
26432795_27412635_28951564	0.8168316748946413	2016.3333333333333	3
25858067_26045258_27412635	0.8152125403165912	2015.3333333333333	3
26045258_27412635_27826640	0.8141133958878551	2016.0	3
27412635_29642615_29749524	0.813466590760031	2017.3333333333333	3
26045258_27412635_29749524	0.8110223352936883	2016.3333333333333	3
24336504_26045258_27412635	0.8097234162008795	2015.0	3
26045258_26544935_27412635	0.8086832304091731	2015.3333333333333	3
26045258_27412635_29642615	0.808305595661984	2016.3333333333333	3
26045258_27300434_27412635	0.8078692443977824	2015.6666666666667	3
26045258_26432795_27412635	0.8062343936495002	2015.6666666666667	3
26045258_27412635_27805903	0.8059617276262481	2015.6666666666667	3
26432795_27300434_27412635	0.8022873664323761	2016.0	3
25702974_26045258_27412635	0.8020864812580433	2015.3333333333333	3
26045258_27412635_30101371	0.7993838543798797	2016.3333333333333	3
27412635_27805903_29642615	0.7990025999154544	2016.6666666666667	3
27412635_28951564_29749524	0.798689094639576	2017.0	3
26432795_27412635_29749524	0.7962571325884323	2016.6666666666667	3
26045258_27412635_27916025	0.7959559239368322	2016.0	3
25592648_27412635_29642615	0.7952897834219304	2016.3333333333333	3
27412635_27805903_28951564	0.793930012247954	2016.3333333333333	3
26045258_27412635_27589805	0.7924157705436314	2015.6666666666667	3
20951342_29642615_29749524	0.7898428337803483	2015.3333333333333	3
27412635_29749524_30463366	0.7896272580333142	2017.3333333333333	3
25266986_27412635_29749524	0.7880091289477313	2016.3333333333333	3
26544935_27412635_29642615	0.7878722187748018	2016.3333333333333	3
25858067_27412635_29642615	0.7876763595310322	2016.3333333333333	3
25266986_27412635_28951564	0.7876322087934404	2016.0	3
27412635_27805903_29749524	0.7869685692706769	2016.6666666666667	3
26389076_26432795_27412635	0.7857442176360425	2015.6666666666667	3
25702974_27412635_29749524	0.7855492755000093	2016.3333333333333	3
25592648_26045258_27412635	0.7854022594529746	2015.3333333333333	3
27412635_28951564_29642615	0.7853226026363149	2017.0	3
25266986_27412635_29642615	0.783663894109411	2016.3333333333333	3
26389076_27412635_28951564	0.7833628676580764	2016.0	3
27412635_27826640_29749524	0.782398536927042	2017.0	3
26389076_27412635_27826640	0.7823900325674443	2016.0	3
25266986_26045258_27412635	0.7810839464060003	2015.3333333333333	3
27412635_27826640_29642615	0.7807908127293722	2017.0	3
27300434_27412635_29749524	0.7805553228688556	2016.6666666666667	3
26432795_27412635_30463366	0.7804821199950052	2016.6666666666667	3
25858067_27412635_28951564	0.7793303432376654	2016.0	3
27412635_27916025_29642615	0.7786483027849465	2017.0	3
27412635_29749524_30101371	0.7782734953653925	2017.3333333333333	3
26389076_27412635_29749524	0.7778467317939214	2016.3333333333333	3
27412635_27826640_28951564	0.7778245321405702	2016.6666666666667	3
25858067_27412635_29749524	0.7774485848005894	2016.3333333333333	3
26389076_26544935_27412635	0.7750756068651012	2015.3333333333333	3
27412635_27805903_27826640	0.7749971921772875	2016.3333333333333	3
27412635_27589805_29642615	0.7737521316455661	2016.6666666666667	3
26544935_27412635_28951564	0.7733728178971903	2016.0	3
26544935_27412635_29749524	0.7722296696743354	2016.3333333333333	3
27412635_27589805_29749524	0.7719694594599157	2016.6666666666667	3
21808241_26045258_27412635	0.7710508699743576	2014.0	3
20951342_26045258_27412635	0.7710508699743576	2013.6666666666667	3
26045258_26389119_27412635	0.7703956706653466	2015.3333333333333	3
27412635_28951564_30463366	0.7696030731962653	2017.0	3
25592648_27412635_27826640	0.7693561702351058	2016.0	3
24336504_27412635_29749524	0.7692094732136333	2016.0	3
24051213_26432795_27412635	0.7690817454447338	2015.0	3
25592648_27412635_29749524	0.7684810396506057	2016.3333333333333	3
20951342_26045258_29749524	0.7684526659391531	2014.3333333333333	3
25592648_27412635_28951564	0.7677757222246052	2016.0	3
20951342_27412635_29749524	0.767731269966652	2014.6666666666667	3
21808241_27412635_29749524	0.767731269966652	2015.0	3
26389119_27412635_29749524	0.767640212572884	2016.3333333333333	3
27412635_27589805_28951564	0.7675357556173945	2016.3333333333333	3
25858067_26389076_27412635	0.7673009803058659	2015.3333333333333	3
25702974_27412635_28951564	0.7672793054967623	2016.0	3
25592648_27300434_27412635	0.7671587148979915	2015.6666666666667	3
26389076_27412635_30463366	0.7670744362235106	2016.3333333333333	3
25858067_27412635_27826640	0.766960754309861	2016.0	3
25266986_27300434_27412635	0.7664527789826571	2015.6666666666667	3
27300434_27412635_28951564	0.7663085671480961	2016.3333333333333	3
26432795_26544935_27412635	0.7660984455146607	2015.6666666666667	3
27412635_27916025_29749524	0.7654671547192181	2017.0	3
26432795_27412635_30101371	0.7653079807020177	2016.6666666666667	3
26045258_26389076_27412635	0.7636227160546649	2015.3333333333333	3
27300434_27412635_29642615	0.7633539170027208	2016.6666666666667	3
27412635_29642615_30463366	0.7624528994688784	2017.3333333333333	3
25858067_27300434_27412635	0.7622400011065449	2015.6666666666667	3
24336504_27412635_29642615	0.7621766352327014	2016.0	3
27412635_27916025_28951564	0.76194719650849	2016.6666666666667	3
25702974_27412635_29642615	0.7619306964429023	2016.3333333333333	3
23792172_26045258_27412635	0.7618478974360825	2014.6666666666667	3
26389076_27412635_29642615	0.760968101318439	2016.3333333333333	3
20951342_27589805_29642615	0.7602914619987253	2014.6666666666667	3
23792172_27412635_28951564	0.7602689276077496	2015.3333333333333	3
27412635_27589805_27826640	0.760080702221901	2016.3333333333333	3
20951342_27412635_28951564	0.7597441664747415	2014.3333333333333	3
20951342_26432795_29642615	0.7596829668761861	2014.6666666666667	3
27300434_27412635_27805903	0.7595821310898443	2016.0	3
27300434_27412635_27589805	0.7589651449324573	2016.0	3
23792172_27412635_29749524	0.7585282974283771	2015.6666666666667	3
26045258_27412635_29286147	0.7580443259593477	2016.3333333333333	3
24336504_26389076_27412635	0.7578117121882945	2015.0	3
26389076_27300434_27412635	0.7572341842218666	2015.6666666666667	3
20951342_25266986_29749524	0.7565208023775156	2014.3333333333333	3
27412635_28951564_29286147	0.7564653561310146	2017.0	3
25266986_29642615_29749524	0.7560858553306278	2017.0	3
27412635_27826640_30463366	0.7560277449960942	2017.0	3
24051213_26045258_27412635	0.7556616307811466	2014.6666666666667	3
21138973_26045258_27412635	0.7554213103469352	2014.0	3
26389076_27412635_27805903	0.7553617310858861	2015.6666666666667	3
27412635_29286147_29749524	0.7547247259516424	2017.3333333333333	3
18955139_26045258_27412635	0.7547026563983618	2013.0	3
24051213_27412635_28951564	0.7540826609528133	2015.3333333333333	3
27412635_29642615_30101371	0.752935775793865	2017.3333333333333	3
24051213_27412635_29749524	0.7523420307734411	2015.6666666666667	3
26389076_27412635_30101371	0.7522779476307576	2016.3333333333333	3
21138973_27412635_29749524	0.7521017103392299	2015.0	3
18955139_27412635_29749524	0.7513830563906564	2014.0	3
26389076_27412635_27589805	0.7510521238126571	2015.6666666666667	3
20951342_26544935_29642615	0.7510323801288384	2014.3333333333333	3
22659496_26045258_27412635	0.7509055386236977	2014.3333333333333	3
25702974_27300434_27412635	0.7503960701721862	2015.6666666666667	3
22659496_27412635_29749524	0.7498322906118066	2015.3333333333333	3
25592648_27412635_30463366	0.74935361246248	2016.3333333333333	3
26389119_27412635_29642615	0.7492289403043823	2016.3333333333333	3
25266986_27412635_30463366	0.7485300043127261	2016.3333333333333	3
23431053_26045258_27412635	0.7482079164734337	2014.6666666666667	3
26045258_27412635	0.7482079164734337	2015.5	2
25266986_27805903_29642615	0.7480989870805232	2016.3333333333333	3
27300434_27412635_27826640	0.7478615707921106	2016.3333333333333	3
20951342_27300434_27589805	0.7470952392278439	2014.0	3
25266986_26389076_27412635	0.7470424273236835	2015.3333333333333	3
25858067_27412635_30463366	0.7469581965372352	2016.3333333333333	3
26432795_27412635_27805903	0.7467122190412171	2016.0	3
26389119_27412635_28951564	0.746540540802144	2016.0	3
25592648_26389076_27412635	0.7464159986372896	2015.3333333333333	3
25592648_26432795_27412635	0.7462284259582209	2015.6666666666667	3
26432795_27412635_27589805	0.7459837413431178	2016.0	3
26389076_27412635_27916025	0.7459646000644221	2016.0	3
20951342_28951564_29749524	0.7455965885256778	2015.0	3
27412635_29749524	0.7448883164657283	2017.0	2
23431053_27412635_29749524	0.7448883164657283	2015.6666666666667	3
26544935_27300434_27412635	0.7448161448583314	2015.6666666666667	3
24051213_27412635_27826640	0.7446041877539572	2015.3333333333333	3
20951342_27300434_27412635	0.7445783658597249	2014.0	3
25858067_26432795_27412635	0.7441837059802531	2015.6666666666667	3
21138973_27412635_28951564	0.7441146068473192	2014.6666666666667	3
20951342_28951564_29642615	0.7440370548513384	2015.0	3
27412635_27826640_30101371	0.74380035337068	2017.0	3
20951342_26045258_29642615	0.7436142331871836	2014.3333333333333	3
20951342_27412635_29642615	0.7435146891887985	2014.6666666666667	3
25702974_26389076_27412635	0.743084977095286	2015.3333333333333	3
21808241_25266986_29749524	0.7427166487498507	2014.6666666666667	3
27300434_27412635_27916025	0.7427092871056266	2016.3333333333333	3
25266986_27589805_29642615	0.7415856603476548	2016.3333333333333	3
24336504_27412635_27826640	0.7414610300115302	2015.6666666666667	3
27412635_27826640_29286147	0.74144164138603	2017.0	3
24336504_27412635_28951564	0.7412117695391034	2015.6666666666667	3
24051213_27412635_30463366	0.7410402601447762	2015.6666666666667	3
20951342_27300434_29749524	0.7407625484639002	2014.6666666666667	3
26544935_27412635_27826640	0.7405213468232277	2016.0	3
26432795_27412635_27826640	0.7399843629432631	2016.3333333333333	3
21808241_27412635_27826640	0.7399828267645491	2014.6666666666667	3
20951342_26389076_29749524	0.7398306032348647	2014.3333333333333	3
21808241_27412635_28951564	0.7397335662921224	2014.6666666666667	3
20951342_29749524_30463366	0.7396717272013906	2015.3333333333333	3
20951342_27826640_29642615	0.739538252977259	2015.0	3
26389119_27300434_27412635	0.7394949059529802	2015.6666666666667	3
26544935_27412635_27805903	0.7380840660891493	2015.6666666666667	3
26432795_27412635_29286147	0.7378080607073016	2016.6666666666667	3
27412635_27805903_30463366	0.7377768846524732	2016.6666666666667	3
20951342_29642615_30101371	0.7376080526141454	2015.3333333333333	3
27412635_29286147_29642615	0.7375612065693028	2017.3333333333333	3
20951342_26045258_30101371	0.736805318713214	2014.3333333333333	3
24336504_27300434_27412635	0.7367402768082143	2015.3333333333333	3
20951342_26544935_29749524	0.7364833639849852	2014.3333333333333	3
24336504_26432795_27412635	0.735944594393297	2015.3333333333333	3
24051213_26544935_27412635	0.735802200035324	2014.6666666666667	3
25266986_27412635_27805903	0.7355629837936343	2015.6666666666667	3
27412635_27589805_27805903	0.7354578124992188	2016.0	3
23792172_27300434_27412635	0.73537539332145	2015.0	3
27412635_27589805_30463366	0.7348743889942733	2016.6666666666667	3
21808241_26432795_27412635	0.7344663911463156	2014.3333333333333	3
23792172_27412635_29642615	0.7343117166505235	2015.6666666666667	3
23792172_26544935_29642615	0.7339156310846962	2015.3333333333333	3
25266986_26432795_29642615	0.7336820149026358	2016.3333333333333	3
27300434_27412635_30463366	0.7335611195192033	2016.6666666666667	3
25266986_27805903_29749524	0.7335478241198818	2016.3333333333333	3
20951342_27589805_29749524	0.7334585376884167	2014.6666666666667	3
20951342_26045258_27300434	0.7334013192028794	2013.6666666666667	3
27412635_28951564_30101371	0.732949767859802	2017.0	3
22659496_26432795_27412635	0.7329156253674658	2014.6666666666667	3
27300434_27412635_30101371	0.7324429046074064	2016.6666666666667	3
20951342_27826640_29749524	0.7323209130355871	2015.0	3
20951342_26432795_29749524	0.7320564351298959	2014.6666666666667	3
27412635_27589805_27916025	0.7301966108467224	2016.3333333333333	3
25266986_26544935_29642615	0.7298679649128046	2016.0	3
20951342_29749524_30101371	0.729570383340582	2015.3333333333333	3
25266986_25702974_29749524	0.7295668093696679	2016.0	3
25266986_26544935_27412635	0.7293450576753413	2015.3333333333333	3
20951342_25592648_29642615	0.7292926453691416	2014.3333333333333	3
24051213_27300434_27412635	0.729189126666514	2015.0	3
25592648_27412635_27589805	0.7291553910706218	2015.6666666666667	3
27805903_29642615_29749524	0.7290060448278688	2017.3333333333333	3
21138973_27300434_27412635	0.7289488062323028	2014.3333333333333	3
25266986_27412635_27589805	0.7288698485230568	2015.6666666666667	3
20951342_27300434_29642615	0.7286330535925982	2014.6666666666667	3
25702974_27412635_30463366	0.728590823734815	2016.3333333333333	3
20951342_27805903_29749524	0.7284138635619912	2014.6666666666667	3
21808241_29642615_29749524	0.7283778368590624	2015.6666666666667	3
26544935_27412635_30463366	0.7282964550359776	2016.3333333333333	3
24051213_27412635_29642615	0.7281254499955875	2015.6666666666667	3
23431053_26432795_27412635	0.7279716512213876	2015.0	3
21138973_27412635_29642615	0.7278851295613763	2015.0	3
26544935_27805903_29642615	0.7278403756997394	2016.3333333333333	3
20951342_27916025_29749524	0.7273885499748763	2015.0	3
23431053_27412635_28951564	0.7266183464624814	2015.3333333333333	3
27300434_27412635_29286147	0.7260265802985868	2016.6666666666667	3
25858067_27412635_27589805	0.7258762770875237	2015.6666666666667	3
26045258_29642615_29749524	0.7249083977079583	2017.0	3
27589805_27805903_29642615	0.7247431177476813	2016.6666666666667	3
25266986_25592648_27412635	0.7246066515459856	2015.3333333333333	3
21808241_27300434_27412635	0.7245677656771058	2014.3333333333333	3
25266986_27412635_30101371	0.7243568458660642	2016.3333333333333	3
21808241_27412635_29642615	0.7235040890061792	2015.0	3
18955139_27412635_28951564	0.7233853527161267	2013.6666666666667	3
24051213_25592648_27412635	0.7233331892511614	2014.6666666666667	3
25592648_25702974_27412635	0.722884054062096	2015.3333333333333	3
20951342_25266986_29642615	0.7228048039514898	2014.3333333333333	3
20951342_27412635_30463366	0.722773119422354	2014.6666666666667	3
25266986_27300434_27589805	0.7227129487207359	2015.6666666666667	3
25266986_27589805_28951564	0.722242257541776	2016.0	3
22659496_27412635_27826640	0.7220838474097034	2015.0	3
25858067_26544935_27412635	0.7219790888093929	2015.3333333333333	3
22659496_27412635_28951564	0.7218345869372768	2015.0	3
21808241_26045258_29749524	0.721778190879702	2014.6666666666667	3
26045258_26544935_29642615	0.7216488443598641	2016.0	3
24051213_27412635_27805903	0.7212108083129649	2015.0	3
26544935_27412635_27589805	0.7209923899654913	2015.6666666666667	3
26389076_26544935_29642615	0.7208007180222332	2016.0	3
25266986_27589805_29749524	0.7206972987897844	2016.3333333333333	3
25266986_25858067_27412635	0.7203866939410863	2015.3333333333333	3
20951342_29642615_30463366	0.7202930399895655	2015.3333333333333	3
26389076_26389119_27412635	0.7200534301113047	2015.3333333333333	3
21808241_26544935_29642615	0.7196940137037561	2014.6666666666667	3
20951342_26389119_29749524	0.719512047440793	2014.3333333333333	3
20951342_26389076_27412635	0.7191391659617724	2013.6666666666667	3
21808241_26389076_27412635	0.7191391659617724	2014.0	3
26389119_27412635_27805903	0.7189796558526844	2015.6666666666667	3
26045258_27589805_29642615	0.7188761648727311	2016.3333333333333	3
20951342_29286147_29749524	0.7185166614707044	2015.3333333333333	3
24051213_27412635_27589805	0.7184253269871337	2015.0	3
26389076_26544935_30101371	0.7182390526888913	2016.0	3
26045258_27805903_29642615	0.7181654421368846	2016.3333333333333	3
25592648_26544935_27412635	0.717972503405799	2015.3333333333333	3
25702974_26389076_29749524	0.7177118480306909	2016.0	3
25858067_26389119_27412635	0.7177012993223356	2015.3333333333333	3
20951342_26544935_27412635	0.7175350593129015	2013.6666666666667	3
24336504_27412635_30463366	0.7174583282370446	2016.0	3
27412635_27916025_30463366	0.7174225875219652	2017.0	3
20951342_24336504_29749524	0.7173740465841747	2014.0	3
25592648_27412635_27805903	0.7173118764236404	2015.6666666666667	3
25858067_27412635_30101371	0.7171640085832006	2016.3333333333333	3
23431053_27412635_27826640	0.7171398732636254	2015.3333333333333	3
25266986_27300434_29749524	0.7170360856245703	2016.3333333333333	3
27412635_28951564	0.7168906127911987	2016.5	2
20951342_25702974_29749524	0.7166363743967549	2014.3333333333333	3
26045258_27589805_27805903	0.7161669097038627	2015.6666666666667	3
27412635_27589805_30101371	0.7160120614247711	2016.6666666666667	3
25266986_29642615_30101371	0.7149511295810905	2017.0	3
20951342_24051213_29749524	0.7148139527489084	2013.6666666666667	3
20951342_25592648_29749524	0.7146954304398359	2014.3333333333333	3
20951342_25858067_29749524	0.714468809025564	2014.3333333333333	3
25266986_26544935_29749524	0.7140072412967282	2016.0	3
26544935_27412635_27916025	0.7137456004186283	2016.0	3
23792172_27412635_30463366	0.713570146884079	2015.6666666666667	3
26045258_27300434_27589805	0.7134081617305074	2015.6666666666667	3
21808241_26544935_29749524	0.7125160184416027	2014.6666666666667	3
24336504_25266986_27412635	0.7122476330730235	2015.0	3
25592648_25858067_27412635	0.7120333758914318	2015.3333333333333	3
26544935_27412635_30101371	0.7120178351099887	2016.3333333333333	3
20951342_23792172_29749524	0.7118967352293475	2013.6666666666667	3
27412635_27805903_30101371	0.7118918020241205	2016.6666666666667	3
23792172_26432795_29642615	0.711631273827152	2015.6666666666667	3
25266986_27412635_27826640	0.7116151679577565	2016.0	3
24051213_27412635_30101371	0.7112460721907418	2015.6666666666667	3
25702974_27412635_27805903	0.7111363253733045	2015.6666666666667	3
20951342_27805903_29642615	0.7110771306190633	2014.6666666666667	3
20951342_27300434_28951564	0.7109067788389186	2014.3333333333333	3
20951342_26045258_27916025	0.7100921461441368	2014.0	3
23792172_26389076_27412635	0.7099361934234976	2014.6666666666667	3
26389119_26544935_27412635	0.7097847345528892	2015.3333333333333	3
25266986_26389076_29749524	0.7097135464347902	2016.0	3
25266986_26389076_27589805	0.7091997499159418	2015.3333333333333	3
20951342_27916025_29642615	0.7091407169231393	2015.0	3
21808241_25266986_29642615	0.7090006503238248	2014.6666666666667	3
24051213_25858067_27412635	0.7083394703842739	2014.6666666666667	3
18955139_27300434_27412635	0.7082195521011102	2013.3333333333333	3
20951342_29286147_29642615	0.7082135639652519	2015.3333333333333	3
20951342_23431053_29749524	0.7081290215189642	2013.6666666666667	3
25266986_27826640_29749524	0.707985471374845	2016.6666666666667	3
25592648_27412635_27916025	0.7079147454021762	2016.0	3
25592648_26389119_27412635	0.7078844310405522	2015.3333333333333	3
18955139_29642615_29749524	0.7076031346722276	2014.6666666666667	3
24051213_25266986_27412635	0.707583131185454	2014.6666666666667	3
20951342_26389076_30101371	0.7075741403272935	2014.3333333333333	3
18955139_27412635_29642615	0.7071558754301837	2014.0	3
21138973_27412635_30463366	0.7071435597949317	2015.0	3
27412635_30101371_30463366	0.7068596920682436	2017.3333333333333	3
25702974_26432795_29642615	0.7068377025029446	2016.3333333333333	3
26389076_26544935_29749524	0.7067245412600084	2016.0	3
22659496_27300434_27412635	0.7066687863222602	2014.6666666666667	3
20951342_26432795_27300434	0.7066550042744708	2014.0	3
20951342_25266986_28951564	0.7062619186908952	2014.0	3
23792172_26389076_26544935	0.7062523461115869	2014.3333333333333	3
26389076_27412635_29286147	0.7061326219467627	2016.3333333333333	3
25266986_28951564_29642615	0.7061216610968846	2016.6666666666667	3
25266986_26432795_27412635	0.706074189062962	2015.6666666666667	3
26389076_29642615_29749524	0.7056196525096279	2017.0	3
22659496_27412635_29642615	0.7056051096513337	2015.3333333333333	3
20951342_26432795_28951564	0.7055897116268538	2014.3333333333333	3
25858067_27412635_27916025	0.7055193294769314	2016.0	3
23792172_26544935_27412635	0.7054780136766915	2014.6666666666667	3
25702974_26544935_27412635	0.705398591415532	2015.3333333333333	3
26389119_27412635_30463366	0.7053494556961679	2016.3333333333333	3
23792172_25266986_29642615	0.7052023969997181	2015.3333333333333	3
26045258_26544935_30101371	0.7049544179509074	2016.0	3
26544935_27412635_29286147	0.7045285152978918	2016.3333333333333	3
25592648_27412635_30101371	0.7045003592972291	2016.3333333333333	3
20951342_22659496_29749524	0.7043128697292845	2013.3333333333333	3
25266986_27589805_27826640	0.704298288728775	2016.0	3
25858067_27412635_27805903	0.7042857912045	2015.6666666666667	3
22659496_27805903_29642615	0.7042488518957556	2015.3333333333333	3
27412635_29286147_30463366	0.7042213338612158	2017.3333333333333	3
20951342_27826640_30101371	0.7040563572329175	2015.0	3
25266986_26389076_29642615	0.7040139176713686	2016.0	3
25702974_27412635_30101371	0.704003942569386	2016.3333333333333	3
25702974_26045258_29642615	0.7039865745642708	2016.0	3
20951342_21138973_29749524	0.7039735452071392	2013.0	3
24051213_26389076_27412635	0.7037499267685614	2014.6666666666667	3
20951342_27412635_27826640	0.7035673394065649	2014.3333333333333	3
20951342_25266986_27300434	0.7035327877130726	2013.6666666666667	3
21138973_26389076_27412635	0.7035096063343502	2014.0	3
20951342_26389076_29642615	0.7034397259154843	2014.3333333333333	3
25266986_28951564_29749524	0.7034062016121883	2016.6666666666667	3
20951342_27300434_30101371	0.7032400939337623	2014.6666666666667	3
18955139_26389076_27412635	0.7027909523857768	2013.0	3
21808241_27412635_30463366	0.7027625192397348	2015.0	3
25266986_27589805_27805903	0.702434091882014	2015.6666666666667	3
25266986_26045258_27589805	0.7022982664273708	2015.3333333333333	3
21138973_26544935_27412635	0.7019054996854793	2014.0	3
27412635_27805903_27916025	0.7018832591382982	2016.3333333333333	3
21808241_26045258_29642615	0.7018636758202126	2014.6666666666667	3
25266986_25592648_29749524	0.701852763245149	2016.0	3
27300434_27412635	0.7017248121761821	2016.0	2
23431053_27300434_27412635	0.7017248121761821	2015.0	3
25266986_27300434_29642615	0.7016799360733361	2016.3333333333333	3
24336504_27412635_27805903	0.7012912630118567	2015.3333333333333	3
22659496_26389076_27412635	0.7012401866069269	2014.3333333333333	3
26389119_27412635_30101371	0.7012166037548703	2016.3333333333333	3
20951342_26544935_27300434	0.7012025030855096	2013.6666666666667	3
24051213_26389119_27412635	0.7010242314509931	2014.6666666666667	3
20951342_24336504_29642615	0.7009810451981565	2014.0	3
25266986_27916025_29749524	0.7008878417498171	2016.6666666666667	3
23431053_27412635_29642615	0.7006611355052556	2015.6666666666667	3
27412635_29642615	0.7006611355052556	2017.0	2
20951342_28951564_29286147	0.7006560356954206	2015.0	3
26045258_27589805_30101371	0.7004261329925322	2016.3333333333333	3
24336504_25266986_29749524	0.7000486448482709	2015.6666666666667	3
25266986_27300434_27805903	0.6999798271113115	2015.6666666666667	3
26045258_27589805_29749524	0.6998931326273845	2016.3333333333333	3
26045258_28951564_29642615	0.6998174895813261	2016.6666666666667	3
20951342_26389119_29642615	0.6997319546251944	2014.3333333333333	3
23792172_27805903_29642615	0.6996647145901295	2015.6666666666667	3
24051213_27412635_27916025	0.6996013930844726	2015.3333333333333	3
21808241_26045258_27300434	0.6993664234443475	2014.0	3
27805903_29642615_30101371	0.6992875439300388	2017.3333333333333	3
25266986_26389076_26544935	0.6991714135303133	2015.0	3
25266986_26045258_29642615	0.6990526913745136	2016.0	3
23792172_26045258_29642615	0.6989287661164689	2015.3333333333333	3
24051213_24336504_27412635	0.6988502022667025	2014.3333333333333	3
20951342_26544935_30101371	0.698814321078699	2014.3333333333333	3
20951342_21808241_29749524	0.6988010163047076	2013.0	3
25266986_27826640_29642615	0.6987585508862564	2016.6666666666667	3
25702974_26389076_30101371	0.6986729908734483	2016.0	3
25266986_26389076_27826640	0.6986597691271522	2015.6666666666667	3
26432795_27589805_29642615	0.6984510245835173	2016.6666666666667	3
26389076_27589805_30101371	0.698303815938291	2016.3333333333333	3
21808241_26432795_29642615	0.6982179699549003	2015.0	3
27412635_27826640_27916025	0.6982168075061762	2016.6666666666667	3
21138973_26544935_29642615	0.6981866999900265	2014.6666666666667	3
23792172_27412635_27589805	0.6980773095314795	2015.0	3
23792172_26045258_26544935	0.6977735086370657	2014.3333333333333	3
25266986_26045258_29749524	0.6976699263952971	2016.0	3
25702974_25858067_27412635	0.6976456846359274	2015.3333333333333	3
21808241_26544935_27412635	0.6975244591302824	2014.0	3
25702974_26045258_30101371	0.6974610491864266	2016.0	3
26432795_27412635_27916025	0.6972372140551453	2016.3333333333333	3
25266986_29642615_30463366	0.6972223942377432	2017.0	3
23792172_29642615_29749524	0.6972030845487153	2016.3333333333333	3
20951342_24051213_28951564	0.6969533269736243	2013.3333333333333	3
25266986_25592648_29642615	0.696847374391644	2016.0	3
24336504_25592648_27412635	0.6968165181044372	2015.0	3
24051213_25702974_27412635	0.6966894744604657	2014.6666666666667	3
24336504_26544935_27412635	0.6964793645110623	2015.0	3
23792172_26045258_27300434	0.6964315137406036	2014.6666666666667	3
26389076_27412635	0.6962962124608487	2015.5	2
23431053_26389076_27412635	0.6962962124608487	2014.6666666666667	3
25702974_27412635_27826640	0.6961674379686973	2016.0	3
24336504_27412635_27916025	0.6960300613593601	2015.6666666666667	3
23792172_25592648_27412635	0.695863075990464	2014.6666666666667	3
25702974_26432795_27412635	0.6958583091390694	2015.6666666666667	3
20951342_26432795_30101371	0.6953602598096744	2014.6666666666667	3
21808241_25592648_27412635	0.6953383148574562	2014.0	3
20951342_25592648_27412635	0.6953383148574562	2013.6666666666667	3
20951342_25858067_29642615	0.6953258201683014	2014.3333333333333	3
26045258_29642615_30101371	0.695308867484308	2017.0	3
26389119_27412635_27826640	0.6952173505649303	2016.0	3
26389076_27589805_29642615	0.6949791429703315	2016.3333333333333	3
25266986_26544935_28951564	0.6949444482651919	2015.6666666666667	3
25266986_27805903_27826640	0.6948882752279004	2016.0	3
26045258_27589805_27916025	0.6948136037175359	2016.0	3
20951342_24051213_27826640	0.6947852871536981	2013.3333333333333	3
22659496_25266986_29749524	0.6947525617444965	2015.0	3
25266986_25858067_29642615	0.69444830051766	2016.0	3
23792172_27412635_27826640	0.69436436686829	2015.3333333333333	3
25266986_26389076_27300434	0.694321578039296	2015.3333333333333	3
25702974_27805903_29642615	0.6942845953885857	2016.3333333333333	3
27412635_27589805_29286147	0.6942737380547447	2016.6666666666667	3
26045258_29642615_30463366	0.6941987696378036	2017.0	3
22659496_26045258_28951564	0.694163926711682	2014.6666666666667	3
20951342_23792172_28951564	0.6940361094540636	2013.3333333333333	3
25266986_29749524_30463366	0.6939011757515986	2017.0	3
25702974_26045258_29749524	0.6938789146910523	2016.0	3
25266986_25702974_29642615	0.693792593413882	2016.0	3
18955139_26432795_29642615	0.693791481344061	2014.0	3
25266986_26432795_29749524	0.6937891471393209	2016.3333333333333	3
22659496_27805903_29749524	0.6933457422320802	2015.3333333333333	3
20951342_28951564_30101371	0.6933210057427075	2015.0	3
21808241_22659496_29749524	0.6929851034868213	2013.6666666666667	3
20951342_27826640_29286147	0.6929427543293658	2015.0	3
25266986_26045258_27300434	0.6926729672312086	2015.3333333333333	3
21808241_25702974_29749524	0.6926690288533723	2014.6666666666667	3
20951342_27300434_27826640	0.6925727775026543	2014.3333333333333	3
21808241_25266986_28951564	0.6924577650632301	2014.3333333333333	3
20951342_26045258_29286147	0.692177518947495	2014.3333333333333	3
25592648_27412635_29286147	0.6920595045137293	2016.3333333333333	3
20951342_26045258_26432795	0.6919972374625413	2013.6666666666667	3
25858067_26045258_29642615	0.6918971492869165	2016.0	3
26432795_27805903_29642615	0.691854706514583	2016.6666666666667	3
23792172_26544935_28951564	0.6918226579131205	2015.0	3
27412635_27916025_30101371	0.6915375048936123	2017.0	3
20951342_27589805_30101371	0.6909648836500759	2014.6666666666667	3
22659496_26432795_29642615	0.6908608068636839	2015.3333333333333	3
25266986_27300434_30101371	0.6906136865110979	2016.3333333333333	3
22659496_26045258_29749524	0.6905670330789396	2015.0	3
20951342_26389076_27300434	0.6903490396297717	2013.6666666666667	3
24336504_25266986_29642615	0.6903093836514571	2015.6666666666667	3
25702974_26389076_27826640	0.6902048670894425	2015.6666666666667	3
21808241_26045258_30101371	0.6901308436537629	2014.6666666666667	3
25858067_26544935_29642615	0.6900204465073367	2016.0	3
20951342_25266986_26045258	0.6899800111826437	2013.3333333333333	3
25266986_27916025_29642615	0.6899130516959704	2016.6666666666667	3
21808241_29749524_30463366	0.6899014500844672	2015.6666666666667	3
20951342_24051213_30463366	0.6897518262152874	2013.6666666666667	3
21808241_25266986_27300434	0.6897286340854076	2014.0	3
25858067_27412635_29286147	0.6896640885884844	2016.3333333333333	3
22659496_26389076_29749524	0.689635190012469	2015.0	3
20951342_25702974_29642615	0.6895907572627907	2014.3333333333333	3
25702974_29642615_29749524	0.6895010668592741	2017.0	3
20951342_24051213_29642615	0.6894664509899525	2013.6666666666667	3
25266986_29749524_30101371	0.6894208613981626	2017.0	3
20951342_24336504_26045258	0.6893893173263449	2013.0	3
21808241_25266986_27412635	0.6893159904630317	2014.0	3
22659496_25266986_29642615	0.689276405925074	2015.0	3
18955139_20951342_29749524	0.6890444897251985	2012.0	3
20951342_29749524	0.6890444897251985	2014.0	2
20951342_27805903_28951564	0.688991878885955	2014.3333333333333	3
25266986_29286147_29642615	0.6889858987380831	2017.0	3
23792172_25702974_29642615	0.688822221794644	2015.3333333333333	3
25266986_27805903_28951564	0.6886557166668894	2016.0	3
25266986_26389076_30101371	0.6885571389438844	2016.0	3
20951342_24051213_27300434	0.6884692265492155	2013.0	3
24336504_26045258_29642615	0.688448890142275	2015.6666666666667	3
26432795_26544935_29642615	0.6884252000382688	2016.3333333333333	3
27805903_28951564_29642615	0.6884210786967637	2017.0	3
20951342_23431053_28951564	0.6882275307726102	2013.3333333333333	3
24336504_26389119_27412635	0.6882014310221449	2015.0	3
25266986_26045258_30101371	0.6881232485116217	2016.0	3
20951342_23431053_27826640	0.6881003559237541	2013.3333333333333	3
21138973_27412635_27826640	0.6879377797791427	2014.6666666666667	3
22659496_26389076_27826640	0.6879174185748148	2014.6666666666667	3
26045258_26432795_29642615	0.6877906590752151	2016.3333333333333	3
22659496_26045258_30463366	0.687726434769104	2015.0	3
26389119_29642615_29749524	0.6875272138032974	2017.0	3
21138973_27412635_27805903	0.6873141079631202	2014.3333333333333	3
23792172_27412635_27805903	0.6872459551273393	2015.0	3
26389119_27412635_27589805	0.687178624493367	2015.6666666666667	3
21808241_27300434_29749524	0.6870132131510535	2015.0	3
20951342_22659496_29642615	0.686956710828318	2013.3333333333333	3
24336504_27412635_27589805	0.6866486751160502	2015.3333333333333	3
27589805_27805903_28951564	0.68663974271896	2016.3333333333333	3
25702974_26389076_30463366	0.6866373431666075	2016.0	3
26389076_27300434_27589805	0.6866333675266991	2015.6666666666667	3
20951342_27300434_29286147	0.6866266937248832	2014.6666666666667	3
20951342_21138973_29642615	0.6866173863061725	2013.0	3
27300434_27589805_27805903	0.6866088565716871	2016.0	3
25266986_26544935_27589805	0.6865557358644591	2015.3333333333333	3
20951342_23792172_29642615	0.6865492334703919	2013.6666666666667	3
18955139_27412635_30463366	0.6864143056637391	2014.0	3
22659496_26045258_29642615	0.6862527813251341	2015.0	3
25702974_26045258_27589805	0.6862124733390983	2015.3333333333333	3
21808241_26389076_29749524	0.6860812679220181	2014.6666666666667	3
23792172_25266986_27300434	0.6859303807613009	2014.6666666666667	3
26045258_27300434_29642615	0.6859201457439935	2016.3333333333333	3
20951342_26432795_27589805	0.6859200757423396	2014.0	3
25266986_27589805_30101371	0.6858138280890632	2016.3333333333333	3
20951342_23792172_27300434	0.6855520090296547	2013.0	3
23792172_26432795_27412635	0.6851855446434331	2015.0	3
26389076_26544935_29286147	0.6850665312804824	2016.0	3
22659496_27412635_27805903	0.685044688235697	2014.6666666666667	3
22659496_27412635_30463366	0.6848635398848892	2015.3333333333333	3
25592648_27589805_29642615	0.6847793332812246	2016.3333333333333	3
25702974_26389076_29642615	0.6847646973234399	2016.0	3
23792172_25266986_29749524	0.6847519924412387	2015.3333333333333	3
18955139_25266986_29749524	0.6847455258914955	2013.6666666666667	3
27412635_27805903_29286147	0.6843918820294043	2016.6666666666667	3
20951342_22659496_27826640	0.6842842041340744	2013.0	3
25266986_26432795_27300434	0.6842626885118651	2015.6666666666667	3
25592648_26544935_29642615	0.6841929773728275	2016.0	3
25266986_26045258_27805903	0.6841382621808219	2015.3333333333333	3
23792172_26544935_27300434	0.6840857540413673	2014.6666666666667	3
23792172_27589805_29642615	0.683999926343088	2015.6666666666667	3
26389119_26432795_27412635	0.6838857675002256	2015.6666666666667	3
25702974_26389076_28951564	0.6838672688011447	2015.6666666666667	3
20951342_24051213_26432795	0.6838304720378937	2013.0	3
24336504_26045258_29749524	0.6838086415231426	2015.6666666666667	3
23792172_27412635_30101371	0.6837759589300445	2015.6666666666667	3
22659496_26045258_27300434	0.6837555289492692	2014.3333333333333	3
20951342_27412635_30101371	0.6832511977970366	2014.6666666666667	3
25266986_27300434_28951564	0.6830219006948555	2016.0	3
23792172_25702974_29749524	0.6829797598790748	2015.3333333333333	3
20951342_26045258_27805903	0.6829747648300014	2013.6666666666667	3
21808241_29749524_30101371	0.6828959082811308	2015.6666666666667	3
26544935_27805903_29749524	0.6828734383578877	2016.3333333333333	3
20951342_23431053_29642615	0.6827815197600084	2013.6666666666667	3
24336504_26045258_30463366	0.6825644438538752	2015.6666666666667	3
20951342_27300434_27916025	0.6824207090171346	2014.3333333333333	3
20951342_24051213_26544935	0.6822727964662049	2012.6666666666667	3
23431053_25592648_27412635	0.6822230950278152	2014.6666666666667	3
21808241_25266986_27826640	0.6822181101181495	2014.3333333333333	3
22659496_27805903_28951564	0.6821636001626474	2015.0	3
26389076_26432795_29642615	0.6821583636407638	2016.3333333333333	3
25266986_27589805_30463366	0.6821138927607693	2016.3333333333333	3
26432795_29286147_29642615	0.6820461443519841	2017.3333333333333	3
23792172_26045258_27589805	0.6819447975244457	2014.6666666666667	3
21138973_27412635_27589805	0.6819229887710494	2014.3333333333333	3
18955139_27805903_29642615	0.6818249221070386	2014.0	3
20951342_23431053_27300434	0.6817842953192714	2013.0	3
25266986_25702974_28951564	0.6817585587860565	2015.6666666666667	3
26045258_27916025_29642615	0.6817190406725463	2016.6666666666667	3
25702974_27412635_27589805	0.6816173780394535	2015.6666666666667	3
22659496_26389076_28951564	0.6815798202865171	2014.6666666666667	3
23792172_26045258_27826640	0.6814036765877953	2015.0	3
26389076_29642615_30101371	0.6813987414109302	2017.0	3
22659496_26045258_27826640	0.6813672710973803	2014.6666666666667	3
21808241_27412635_27916025	0.6813342523620503	2014.6666666666667	3
20951342_27412635_27589805	0.681204334822476	2014.0	3
18955139_26544935_27412635	0.6811762455542867	2013.0	3
25266986_26045258_26544935	0.6810315451805925	2015.0	3
25266986_25858067_29749524	0.6810109888078165	2016.0	3
25266986_26045258_27826640	0.6809495753964311	2015.6666666666667	3
18955139_26389076_29749524	0.6804260275191794	2013.6666666666667	3
24051213_25266986_29642615	0.6802283444548576	2015.3333333333333	3
20951342_27916025_28951564	0.6801890888785608	2014.6666666666667	3
24336504_27412635_29286147	0.680174820470913	2016.0	3
20951342_25266986_30101371	0.6801510901868918	2014.3333333333333	3
23431053_27412635_27805903	0.6801007140896188	2015.0	3
18955139_27412635_27805903	0.6801007140896188	2013.3333333333333	3
27412635_27805903	0.6801007140896188	2016.0	2
21808241_27412635_27805903	0.6801007140896188	2014.3333333333333	3
20951342_27412635_27805903	0.6801007140896188	2014.0	3
27805903_27826640_29642615	0.6800131714970027	2017.0	3
21138973_25266986_29642615	0.6799880240206464	2014.6666666666667	3
25858067_29642615_29749524	0.6799668108156103	2017.0	3
20951342_26389119_27300434	0.6799456763041396	2013.6666666666667	3
27412635_30463366	0.679919565738811	2017.0	2
23431053_27412635_30463366	0.679919565738811	2015.6666666666667	3
20951342_25592648_27300434	0.6798832234580926	2013.6666666666667	3
21138973_25592648_27412635	0.6797087552300338	2014.0	3
23792172_28951564_29642615	0.6796371482263087	2016.0	3
22659496_26544935_27412635	0.6796254797754367	2014.3333333333333	3
25702974_26045258_27300434	0.6794774462174211	2015.3333333333333	3
25702974_26389076_27300434	0.6793896726461665	2015.3333333333333	3
26389076_26544935_27300434	0.6791913436840106	2015.3333333333333	3
27589805_28951564_29642615	0.6790793515045206	2017.0	3
26432795_29642615_30463366	0.6790274842622438	2017.3333333333333	3
18955139_25592648_27412635	0.6789901012814604	2013.0	3
25702974_26045258_27916025	0.6788514793254526	2015.6666666666667	3
21808241_27589805_29642615	0.6788158648948205	2015.0	3
21138973_26432795_27412635	0.6787589575542858	2014.3333333333333	3
23792172_26544935_29749524	0.6784871930333202	2015.3333333333333	3
23792172_26045258_30463366	0.67845491737846	2015.3333333333333	3
21808241_26432795_29749524	0.6783070998170492	2015.0	3
23431053_25266986_29749524	0.6782507859665674	2015.3333333333333	3
27300434_27805903_30101371	0.6781751552983485	2016.6666666666667	3
27589805_27805903_29749524	0.6781669902820657	2016.6666666666667	3
20951342_26432795_27412635	0.6780403036057123	2014.0	3
18955139_26432795_27412635	0.6780403036057123	2013.3333333333333	3
20951342_22659496_27300434	0.6779681435295918	2012.6666666666667	3
24336504_27412635_30101371	0.6779364066117273	2016.0	3
20951342_24051213_26045258	0.6778747231181409	2012.6666666666667	3
20951342_26389076_26432795	0.6777948014526247	2013.6666666666667	3
26045258_27826640_29642615	0.6776811957856268	2016.6666666666667	3
20951342_21138973_26045258	0.6776344026839296	2012.0	3
20951342_21138973_27300434	0.6776288190074464	2012.3333333333333	3
25266986_27826640_30101371	0.6776033652385123	2016.6666666666667	3
26389076_26432795_26544935	0.6775756162028632	2015.3333333333333	3
20951342_23792172_26045258	0.677566249848149	2012.6666666666667	3
22659496_25592648_27412635	0.6774393355026106	2014.3333333333333	3
27805903_29642615_30463366	0.6773865960061517	2017.3333333333333	3
20951342_27805903_27826640	0.6773694921942187	2014.3333333333333	3
26389076_26544935_27916025	0.6773145423340281	2015.6666666666667	3
21808241_28951564_29749524	0.6771668089408418	2015.3333333333333	3
20951342_26045258_28951564	0.6770973052579979	2014.0	3
26389076_27589805_29749524	0.6770004980107852	2016.3333333333333	3
26045258_27916025_29749524	0.6768341298300964	2016.6666666666667	3
22659496_25592648_29642615	0.676786289752475	2015.0	3
20951342_22659496_28951564	0.6767245102827177	2013.0	3
27805903_29286147_29642615	0.6765743250398895	2017.3333333333333	3
25592648_25702974_29642615	0.6764473809959001	2016.0	3
22659496_29642615_29749524	0.6764326175852471	2016.0	3
20951342_21138973_28951564	0.6763851857605724	2012.6666666666667	3
26544935_27589805_27805903	0.6763339188710957	2015.6666666666667	3
25266986_27412635_29286147	0.676309446448022	2016.3333333333333	3
21808241_25266986_26045258	0.6761758575549786	2013.6666666666667	3
20951342_27300434_30463366	0.676118466238956	2014.6666666666667	3
26389119_26544935_29642615	0.6760729993517564	2016.0	3
23792172_26389076_27826640	0.6760238675664518	2015.0	3
21808241_29642615_30101371	0.6758468950645554	2015.6666666666667	3
25266986_27826640_28951564	0.6757181040614866	2016.3333333333333	3
25702974_26045258_27826640	0.6756945123882782	2015.6666666666667	3
20951342_25702974_26045258	0.6756674105905197	2013.3333333333333	3
25858067_27589805_29642615	0.6756423327938147	2016.3333333333333	3
20951342_27589805_27916025	0.6755529256993676	2014.3333333333333	3
23792172_25702974_27300434	0.6752266944122643	2014.6666666666667	3
23792172_27826640_29642615	0.6751383463522294	2016.0	3
20951342_26432795_30463366	0.6750810567769179	2014.6666666666667	3
20951342_25266986_30463366	0.675041479230951	2014.3333333333333	3
26045258_26544935_29749524	0.6749221203422794	2016.0	3
25266986_26544935_27300434	0.6748359334435837	2015.3333333333333	3
21138973_26045258_26544935	0.6746841568433155	2013.6666666666667	3
23431053_26544935_27412635	0.6746815056293586	2014.6666666666667	3
26544935_27412635	0.6746815056293586	2015.5	2
25702974_26389119_29749524	0.6746613592985312	2016.0	3
24336504_25702974_27412635	0.674640556260665	2015.0	3
25266986_26045258_30463366	0.6745997844405814	2016.0	3
27805903_27826640_29749524	0.6745515492486164	2017.0	3
25266986_25702974_27300434	0.6745205771754648	2015.3333333333333	3
26432795_29642615_30101371	0.6745143173541488	2017.3333333333333	3
21138973_25858067_27412635	0.6744427700344291	2014.0	3
27412635_29286147_30101371	0.6744271459071812	2017.3333333333333	3
18955139_27589805_29642615	0.6743893762839814	2014.0	3
23792172_25858067_27412635	0.6743746171986483	2014.6666666666667	3
23431053_26544935_29642615	0.6743402332612433	2015.3333333333333	3
25266986_26544935_30101371	0.6742206480567791	2016.0	3
26045258_27805903_27826640	0.6742121809612639	2016.0	3
25266986_29286147_29749524	0.6740807357257322	2017.0	3
20951342_25266986_27589805	0.6740461016245874	2013.6666666666667	3
20951342_27589805_27805903	0.6739823151957901	2014.0	3
20951342_23431053_26045258	0.6737985361377655	2012.6666666666667	3
25266986_26389076_27916025	0.6737738597646933	2015.6666666666667	3
22659496_26389076_29642615	0.6737684936912529	2015.0	3
25266986_26389076_30463366	0.6736571354152675	2016.0	3
21808241_26389076_30101371	0.6735392445687616	2014.6666666666667	3
25266986_26389119_29749524	0.673506658237278	2016.0	3
20951342_24336504_27300434	0.673483785662006	2013.3333333333333	3
24051213_26389076_26544935	0.6733724797006972	2014.3333333333333	3
22659496_27589805_29642615	0.6732741329192633	2015.3333333333333	3
25702974_26045258_30463366	0.6732594058393457	2016.0	3
20951342_22659496_26045258	0.6731186309606922	2012.3333333333333	3
25702974_28951564_29749524	0.673081054807337	2016.6666666666667	3
21138973_26432795_29642615	0.6730482696345472	2015.0	3
20951342_25702974_28951564	0.6729865391178766	2014.0	3
27805903_27916025_29749524	0.6728260544811393	2017.0	3
23431053_25266986_29642615	0.6727746301471449	2015.3333333333333	3
22659496_25266986_28951564	0.6727335206644794	2014.6666666666667	3
24336504_25858067_27412635	0.6726790214666356	2015.0	3
18955139_26045258_27589805	0.6726304080936435	2013.0	3
25702974_27412635_29286147	0.6725378855280768	2016.3333333333333	3
23792172_29642615_30463366	0.6725117708613785	2016.3333333333333	3
25592648_27412635	0.6724953613565323	2015.5	2
26432795_27916025_29642615	0.672365191294192	2017.0	3
18955139_21808241_29749524	0.6723572833761232	2012.3333333333333	3
22659496_26389076_26432795	0.6721874444128281	2014.3333333333333	3
25702974_26432795_29749524	0.6721804807124745	2016.3333333333333	3
22659496_25858067_27412635	0.6721733503070059	2014.3333333333333	3
26389076_27589805_27916025	0.6721496475154518	2016.0	3
21808241_27589805_29749524	0.671993540767131	2015.0	3
26389076_27826640_30101371	0.6719354490092166	2016.6666666666667	3
26045258_26389076_29749524	0.6718906761149771	2016.0	3
20951342_26045258_27589805	0.671809481918474	2013.6666666666667	3
25702974_26045258_28951564	0.6716865988202005	2015.6666666666667	3
25702974_26389076_27589805	0.6715488516332565	2015.3333333333333	3
26432795_27412635	0.6715455636807842	2016.0	2
23792172_24336504_27412635	0.6713800890060051	2014.3333333333333	3
22659496_26045258_27805903	0.6712913898613111	2014.3333333333333	3
27589805_27805903_27826640	0.6712221474849852	2016.3333333333333	3
27300434_27805903_29749524	0.6712019159230173	2016.6666666666667	3
25702974_28951564_29642615	0.6711811902954778	2016.6666666666667	3
20951342_26389076_27916025	0.6711507045727534	2014.0	3
22659496_26389076_30463366	0.6711322889016514	2015.0	3
25702974_27805903_29749524	0.6710177916276465	2016.3333333333333	3
25266986_26045258_28951564	0.6709861124503664	2015.6666666666667	3
22659496_26389076_26544935	0.6708627395390626	2014.0	3
23792172_27300434_27589805	0.6708037035722066	2015.0	3
25266986_26045258_27916025	0.6707379111200724	2015.6666666666667	3
26389076_26544935_27805903	0.6706749246732954	2015.3333333333333	3
20951342_26045258_30463366	0.6706598133154199	2014.3333333333333	3
20951342_26389119_28951564	0.670581877291413	2014.0	3
22659496_27805903_27826640	0.6705412134709111	2015.0	3
21138973_26389076_26544935	0.6705234150169173	2013.6666666666667	3
24051213_27805903_29642615	0.6704255150062328	2015.6666666666667	3
26544935_27589805_29642615	0.670297178633203	2016.3333333333333	3
22659496_26045258_26544935	0.6701683851200781	2014.0	3
24336504_26045258_27589805	0.6701389448305309	2015.0	3
26432795_29642615_29749524	0.6701114846334814	2017.3333333333333	3
25266986_25592648_27589805	0.6700897968654309	2015.3333333333333	3
22659496_25266986_27300434	0.6700043896866568	2014.3333333333333	3
22659496_27916025_29642615	0.670002992520006	2015.6666666666667	3
21808241_26544935_27300434	0.6698641366604272	2014.0	3
22659496_23792172_29749524	0.6698016940344633	2014.3333333333333	3
26389119_27412635_29286147	0.6697505467135612	2016.3333333333333	3
25266986_27300434_29286147	0.6697138824996658	2016.3333333333333	3
26045258_27300434_29749524	0.6695357989071723	2016.3333333333333	3
26045258_26389076_29642615	0.6694558559300804	2016.0	3
26389076_27300434_29749524	0.6693811573784181	2016.3333333333333	3
26045258_29286147_29642615	0.6693436366413007	2017.0	3
26544935_27805903_28951564	0.6692807681033076	2016.0	3
22659496_26045258_27589805	0.6692688127331111	2014.3333333333333	3
25266986_26389076_28951564	0.6692599187975017	2015.6666666666667	3
26389119_27805903_29642615	0.6692490627063368	2016.3333333333333	3
23431053_26432795_29642615	0.669212403088383	2015.6666666666667	3
22659496_25266986_27412635	0.669170659112372	2014.3333333333333	3
20951342_24336504_27826640	0.6691055383823612	2013.6666666666667	3
21808241_26045258_27916025	0.6690706406897798	2014.3333333333333	3
25702974_27589805_28951564	0.6689001088056125	2016.0	3
26389119_26544935_29749524	0.668895004089603	2016.0	3
26045258_26544935_27916025	0.668835704859507	2015.6666666666667	3
21138973_26544935_28951564	0.6687333061193701	2014.3333333333333	3
20951342_27300434_27805903	0.6686344595058891	2014.0	3
22659496_26389076_27300434	0.6683934690139793	2014.3333333333333	3
27412635_27916025_29286147	0.6683277083470406	2017.0	3
25702974_26389076_27916025	0.6682949402972512	2015.6666666666667	3
23792172_26045258_28951564	0.6682737718241953	2015.0	3
25702974_26389076_26544935	0.6682378974259948	2015.0	3
21808241_27805903_29749524	0.6681134409674512	2015.0	3
26389076_28951564_29642615	0.6681133040938082	2016.6666666666667	3
20951342_25702974_27300434	0.668003887022422	2013.6666666666667	3
26389076_27916025_29749524	0.6679509279347825	2016.6666666666667	3
27589805_28951564_29749524	0.6679227027671523	2017.0	3
20951342_25858067_27300434	0.6678285606321508	2013.6666666666667	3
21808241_25592648_29642615	0.6678276484478558	2014.6666666666667	3
26045258_27805903_29749524	0.6678009198387219	2016.3333333333333	3
21138973_27412635_30101371	0.6676216381696143	2015.0	3
21138973_27805903_29642615	0.6675764503224527	2015.0	3
23792172_25702974_28951564	0.6675697672067998	2015.0	3
18955139_27589805_29749524	0.667567052156292	2014.0	3
25858067_27412635	0.6672293761609277	2015.5	2
20951342_25858067_27412635	0.6672293761609277	2013.6666666666667	3
21808241_25858067_27412635	0.6672293761609277	2014.0	3
18955139_25858067_27412635	0.6672293761609277	2013.0	3
23431053_25858067_27412635	0.6672293761609277	2014.6666666666667	3
18955139_27412635_27826640	0.6672085256479501	2013.6666666666667	3
25266986_27300434_30463366	0.6669213166221778	2016.3333333333333	3
27300434_27805903_29642615	0.666689000028495	2016.6666666666667	3
21808241_27916025_29749524	0.6666526049662045	2015.3333333333333	3
22659496_29749524_30463366	0.6666411905865599	2016.0	3
23431053_25266986_27412635	0.6664730369621079	2014.6666666666667	3
22659496_27589805_29749524	0.6664518087915738	2015.3333333333333	3
27805903_27826640_30101371	0.6663518392965843	2017.0	3
21808241_25266986_30101371	0.6663469365592266	2014.6666666666667	3
23792172_26432795_27300434	0.6663189728338759	2015.0	3
20951342_26432795_26544935	0.6661720742653823	2013.6666666666667	3
25702974_26045258_26389076	0.666120739575989	2015.0	3
22659496_26045258_27916025	0.6660993254956207	2014.6666666666667	3
26045258_27300434_27916025	0.6660973077730562	2016.0	3
21808241_27826640_29749524	0.665931998421821	2015.3333333333333	3
25266986_26389119_29642615	0.665717220189154	2016.0	3
22659496_25858067_29642615	0.6656624180525587	2015.0	3
20951342_30101371_30463366	0.6656461626012512	2015.3333333333333	3
21808241_27300434_27589805	0.6656196421239391	2014.3333333333333	3
25592648_26045258_29642615	0.6655973162323181	2016.0	3
26045258_27826640_29749524	0.6655202120060287	2016.6666666666667	3
26045258_26432795_27589805	0.6654088900600899	2015.6666666666667	3
23792172_26432795_26544935	0.6654035387972358	2014.6666666666667	3
24336504_26045258_30101371	0.6653789000475322	2015.6666666666667	3
23431053_26389076_26544935	0.6653508861144858	2014.3333333333333	3
26389076_27589805_27805903	0.6652970151439062	2015.6666666666667	3
23792172_26544935_27589805	0.6649723036793161	2014.6666666666667	3
23792172_25592648_29642615	0.6648927387441119	2015.3333333333333	3
26045258_27300434_27805903	0.6648091700592402	2015.6666666666667	3
23792172_29642615_30101371	0.6646827429368274	2016.3333333333333	3
23792172_26045258_29749524	0.6646768781914529	2015.3333333333333	3
25266986_26432795_27589805	0.6645666497438821	2015.6666666666667	3
18955139_27805903_29749524	0.6645101997780624	2014.0	3
23431053_27412635_27589805	0.6644267283862115	2015.0	3
20951342_26045258_26389119	0.6643689203957379	2013.3333333333333	3
20951342_26045258_27826640	0.6643006496436962	2014.0	3
23792172_27300434_29642615	0.6642331469675685	2015.6666666666667	3
25266986_27589805_27916025	0.6641033942729583	2016.0	3
23792172_27300434_29749524	0.6638298036986954	2015.6666666666667	3
23431053_27805903_29642615	0.6637405837762886	2015.6666666666667	3
25592648_29642615_29749524	0.663618970689637	2017.0	3
26389076_27826640_29642615	0.6636145022197287	2016.6666666666667	3
20951342_25266986_26389076	0.6634983139971691	2013.3333333333333	3
22659496_27412635_27916025	0.6634352730072046	2015.0	3
25266986_25702974_26045258	0.6634184337480449	2015.0	3
21808241_27805903_29642615	0.6634162873254427	2015.0	3
21808241_27412635_30101371	0.6632405976144174	2015.0	3
27805903_29749524_30101371	0.6631699266461772	2017.3333333333333	3
25266986_26432795_28951564	0.6631640083315459	2016.0	3
24336504_26045258_26544935	0.663069644215984	2014.6666666666667	3
26045258_27805903_27916025	0.6630318059976864	2016.0	3
18955139_26389076_27589805	0.6629983690082137	2013.0	3
27805903_27916025_29642615	0.6629842666564159	2017.0	3
25858067_26045258_27300434	0.6628998618156376	2015.3333333333333	3
23792172_27589805_28951564	0.6628703760895042	2015.3333333333333	3
21808241_26389119_27412635	0.6627464905459517	2014.0	3
23792172_25266986_28951564	0.6627329513612216	2015.0	3
20951342_27589805_28951564	0.6627217663665643	2014.3333333333333	3
18955139_26544935_29642615	0.6625862344657637	2013.6666666666667	3
20951342_27589805_27826640	0.6625771463500009	2014.3333333333333	3
22659496_25266986_27826640	0.6624938657193986	2014.6666666666667	3
25266986_25592648_28951564	0.6623861134334571	2015.6666666666667	3
26389076_27826640_29749524	0.6622986958513434	2016.6666666666667	3
23792172_25702974_26045258	0.6622592958214538	2014.3333333333333	3
25266986_26544935_27826640	0.6622435510771235	2015.6666666666667	3
23792172_27300434_28951564	0.6622138766803172	2015.3333333333333	3
25266986_27826640_29286147	0.6622033585324079	2016.6666666666667	3
25266986_28951564_30101371	0.662170059972724	2016.6666666666667	3
24336504_27805903_29749524	0.6620824991778237	2016.0	3
23792172_26544935_27826640	0.6619860690616011	2015.0	3
25858067_29642615_30101371	0.6619142314846662	2017.0	3
22659496_26389076_27589805	0.6618831256434958	2014.3333333333333	3
23792172_26389076_29642615	0.6618749426828898	2015.3333333333333	3
20951342_26432795_29286147	0.6618681437020457	2014.6666666666667	3
25266986_27300434_27826640	0.661823591022042	2016.0	3
22659496_27300434_27805903	0.6618061807825815	2014.6666666666667	3
21808241_22659496_26045258	0.661790864718229	2012.6666666666667	3
26045258_26544935_27805903	0.6617076271480017	2015.3333333333333	3
24336504_26389076_30101371	0.6615915893036154	2015.6666666666667	3
25858067_26544935_29749524	0.6615816945319491	2016.0	3
24336504_26389076_26544935	0.6615176466391547	2014.6666666666667	3
25592648_27805903_29642615	0.6614643850075387	2016.3333333333333	3
18955139_26045258_29642615	0.6613745340790631	2013.6666666666667	3
21808241_26432795_30101371	0.6613253640511425	2015.0	3
21808241_25266986_30463366	0.661237325603286	2014.6666666666667	3
21808241_27412635_27589805	0.6611937346398569	2014.3333333333333	3
18955139_27412635_27589805	0.6611937346398569	2013.3333333333333	3
18955139_27300434_27589805	0.6611931535131	2013.3333333333333	3
27589805_27805903_30463366	0.6611649384249701	2016.6666666666667	3
23792172_24336504_26045258	0.6610520638316257	2014.0	3
21808241_27916025_29642615	0.6610443512153865	2015.3333333333333	3
26389076_29642615_30463366	0.6609879267288779	2017.0	3
24051213_25266986_27300434	0.6609563282164403	2014.6666666666667	3
24336504_26389076_29749524	0.6609160069065433	2015.6666666666667	3
20951342_26045258_26544935	0.660817425274833	2013.3333333333333	3
26045258_27916025_30463366	0.6607435806654921	2016.6666666666667	3
21138973_25266986_27300434	0.6607160077822292	2014.0	3
27412635_27826640	0.660713785723022	2016.5	2
24051213_26045258_29642615	0.6605860823580753	2015.3333333333333	3
26544935_27805903_30101371	0.660563765264834	2016.3333333333333	3
21808241_28951564_29642615	0.6605205927763634	2015.3333333333333	3
26045258_26389119_29642615	0.6604489108492053	2016.0	3
26432795_26544935_27589805	0.6603994870082284	2015.6666666666667	3
21138973_26045258_29642615	0.6603457619238638	2014.6666666666667	3
26389076_29749524_30463366	0.6603415871360879	2017.0	3
20951342_26544935_29286147	0.6603104681303567	2014.3333333333333	3
21808241_25266986_27589805	0.6602419479969224	2014.0	3
21808241_24051213_27412635	0.6601776560401804	2013.3333333333333	3
20951342_24051213_27412635	0.6601776560401804	2013.0	3
22659496_27300434_27589805	0.6600779101483819	2014.6666666666667	3
22659496_27916025_29749524	0.6600109829651397	2015.6666666666667	3
25266986_25702974_26389076	0.6599475841231989	2015.0	3
26389119_26432795_29642615	0.6599338128095599	2016.3333333333333	3
27589805_27805903_30101371	0.6599206742195167	2016.6666666666667	3
24051213_25266986_29749524	0.6597779398963782	2015.3333333333333	3
24051213_27412635_29286147	0.6597694149668134	2015.6666666666667	3
25266986_27412635_27916025	0.6597153370250779	2016.0	3
26432795_27300434_27589805	0.6597086011248807	2016.0	3
26544935_29286147_29642615	0.6596880721596304	2017.0	3
22659496_27412635_27589805	0.6596429688610068	2014.6666666666667	3
26389076_27805903_29642615	0.6595882027830936	2016.3333333333333	3
21138973_25702974_29642615	0.6595880306249025	2014.6666666666667	3
21138973_25266986_29749524	0.6595376194621669	2014.6666666666667	3
20951342_24336504_28951564	0.6595049795599346	2013.6666666666667	3
24336504_26045258_27300434	0.659451602670996	2015.0	3
22659496_26045258_30101371	0.6589196858530004	2015.0	3
26045258_26544935_27300434	0.6588564029160093	2015.3333333333333	3
26045258_26389076_27916025	0.658855098275945	2015.6666666666667	3
21808241_26389119_29749524	0.6587761024321211	2014.6666666666667	3
22659496_25702974_29749524	0.6587331296744088	2015.0	3
22659496_26045258_26432795	0.6586996607849266	2014.3333333333333	3
21138973_29642615_29749524	0.6586200803561104	2015.6666666666667	3
26045258_27589805_30463366	0.6585476012399022	2016.3333333333333	3
24051213_25266986_26544935	0.6584996370006023	2014.3333333333333	3
23431053_27412635_27916025	0.6584912988611265	2015.3333333333333	3
26045258_26389119_27589805	0.6584871791134569	2015.3333333333333	3
27300434_27589805_28951564	0.6584037195161365	2016.3333333333333	3
21138973_25702974_29749524	0.6583938051522634	2014.6666666666667	3
21808241_24051213_26544935	0.6583054509228224	2013.0	3
21808241_25702974_29642615	0.6582523908377083	2014.6666666666667	3
25702974_26389076_26432795	0.6581266793514601	2015.3333333333333	3
21808241_27826640_29642615	0.6580626558733541	2015.3333333333333	3
24336504_27805903_29642615	0.6579633719852246	2016.0	3
21808241_26045258_26432795	0.6579623417040095	2014.0	3
21138973_26045258_27300434	0.6578485095479987	2014.0	3
26389076_27916025_30101371	0.6576892641621995	2016.6666666666667	3
25266986_26389076_27805903	0.6576565649953473	2015.3333333333333	3
20951342_24051213_27589805	0.6575618286343471	2013.0	3
25266986_27300434_27916025	0.6575165549339282	2016.0	3
25702974_26432795_30101371	0.6574961813632376	2016.3333333333333	3
24336504_25266986_26045258	0.657484590882611	2014.6666666666667	3
22659496_26389076_30101371	0.6573787271048978	2015.0	3
23792172_27300434_27805903	0.6572220434769553	2015.0	3
23792172_27589805_29749524	0.6571670020327794	2015.6666666666667	3
24336504_26045258_28951564	0.6571248275782117	2015.3333333333333	3
26389076_26432795_27589805	0.6569358821378624	2015.6666666666667	3
25592648_29642615_30101371	0.6569293524339217	2017.0	3
25266986_26544935_27805903	0.6565691450742039	2015.3333333333333	3
22659496_25858067_29749524	0.656565564303218	2015.0	3
23431053_26045258_29642615	0.6565098953776998	2015.3333333333333	3
23792172_26389076_27300434	0.6564999180056161	2014.6666666666667	3
22659496_25266986_26045258	0.6564516131562279	2014.0	3
26045258_27916025_30101371	0.6563502057767657	2016.6666666666667	3
25702974_25858067_29749524	0.656249489669769	2016.0	3
23431053_25266986_28951564	0.6562317448865502	2015.0	3
26389076_26389119_26544935	0.656208030354238	2015.0	3
23792172_25702974_26389076	0.6559615154772871	2014.3333333333333	3
25702974_27412635_27916025	0.6559437761051327	2016.0	3
26544935_27805903_27826640	0.6559108136766446	2016.0	3
21808241_22659496_29642615	0.6556183444032356	2013.6666666666667	3
26045258_27805903_30101371	0.6555680111874204	2016.3333333333333	3
21138973_26045258_27826640	0.6554602516961098	2014.3333333333333	3
26432795_27589805_28951564	0.6554434863204813	2016.3333333333333	3
20951342_26389076_29286147	0.6554366185303858	2014.3333333333333	3
21808241_29642615_30463366	0.6554360803825032	2015.6666666666667	3
25266986_26389076_26432795	0.6554337711287207	2015.3333333333333	3
25266986_25592648_27300434	0.6554195046549299	2015.3333333333333	3
21138973_26544935_29749524	0.65539784123957	2014.6666666666667	3
20951342_24336504_26389076	0.6552571611588047	2013.0	3
21138973_24336504_27412635	0.655225768245575	2013.6666666666667	3
25702974_25858067_29642615	0.6550788587367027	2016.0	3
25266986_26432795_30101371	0.6549754214854364	2016.3333333333333	3
18955139_26389076_26544935	0.6549335496752736	2012.6666666666667	3
20951342_26544935_28951564	0.6548665745508876	2014.0	3
22659496_26389076_27916025	0.654848103562055	2014.6666666666667	3
21808241_26432795_26544935	0.6548443080229192	2014.0	3
25858067_26389076_29642615	0.6548433258533376	2016.0	3
21808241_26544935_30101371	0.6548363753526973	2014.6666666666667	3
28951564_29642615_29749524	0.6548118703124206	2017.6666666666667	3
23431053_29642615_29749524	0.6547842138099463	2016.3333333333333	3
27412635_27589805	0.6546989947149288	2016.0	2
25266986_26544935_30463366	0.6546322029382566	2016.0	3
25266986_27805903_30101371	0.6545806745329105	2016.3333333333333	3
26045258_26544935_29286147	0.6545758178349768	2016.0	3
20951342_24336504_27412635	0.6545071142970016	2013.3333333333333	3
26389119_27589805_29642615	0.6543134554150513	2016.3333333333333	3
20951342_29286147_30463366	0.6542529134753217	2015.3333333333333	3
26389076_27805903_29749524	0.6541158728520226	2016.3333333333333	3
24336504_26389076_29642615	0.6540038109582647	2015.6666666666667	3
25266986_27826640_30463366	0.6539636918194154	2016.6666666666667	3
21808241_24336504_29749524	0.653868184691819	2014.3333333333333	3
24336504_25266986_26389076	0.6538380170895717	2014.6666666666667	3
26432795_27916025_29749524	0.6536898500133741	2017.0	3
21808241_25266986_26544935	0.653615562953936	2013.6666666666667	3
20951342_25266986_26544935	0.653615562953936	2013.3333333333333	3
26544935_27300434_27805903	0.6535796506015791	2015.6666666666667	3
23431053_25266986_27300434	0.6535026139087275	2014.6666666666667	3
25266986_25592648_27826640	0.6534776460264502	2015.6666666666667	3
24051213_25266986_27826640	0.6534458042491824	2015.0	3
23792172_27805903_27826640	0.6533174968643656	2015.3333333333333	3
26389076_29749524_30101371	0.6532120205814231	2017.0	3
20951342_21808241_29642615	0.6532050147971377	2013.0	3
25266986_25702974_30101371	0.653197097179044	2016.0	3
20951342_23792172_30463366	0.6531782287800932	2013.6666666666667	3
26389119_27412635_27916025	0.6531564372906171	2016.0	3
20951342_24051213_25592648	0.6530283890839457	2012.6666666666667	3
23792172_27589805_27826640	0.6529980224016579	2015.3333333333333	3
21808241_22659496_27826640	0.6529458377089921	2013.3333333333333	3
23792172_24336504_29642615	0.6529293521491226	2015.0	3
21808241_26432795_27300434	0.652905668961624	2014.3333333333333	3
22659496_25266986_26389076	0.6528050393631883	2014.0	3
26045258_27826640_30101371	0.6527950212127827	2016.6666666666667	3
23792172_26045258_27916025	0.6527670997725027	2015.0	3
23792172_26045258_27805903	0.6527106486765614	2014.6666666666667	3
23792172_26389076_27589805	0.6525983188847012	2014.6666666666667	3
26045258_29749524_30463366	0.6525558369943041	2017.0	3
21138973_26045258_30463366	0.6525114924867744	2014.6666666666667	3
25266986_29749524	0.6523242255886654	2016.5	2
25858067_27805903_29642615	0.6523081469553694	2016.3333333333333	3
22659496_26389119_29749524	0.6521344804310564	2015.0	3
20951342_24051213_30101371	0.6521175014653171	2013.6666666666667	3
25266986_28951564_29286147	0.6520616946457152	2016.6666666666667	3
22659496_23792172_28951564	0.6519410682591793	2014.0	3
22659496_25858067_26045258	0.6518243381849329	2014.0	3
26045258_27826640_29286147	0.6518185471126273	2016.6666666666667	3
23792172_26389076_29749524	0.651815078626204	2015.3333333333333	3
21808241_25702974_26045258	0.6517000650471373	2013.6666666666667	3
18955139_26045258_29749524	0.6515615115591286	2013.6666666666667	3
20951342_26389119_30101371	0.6514985461045071	2014.3333333333333	3
18955139_24336504_29749524	0.6514825610520498	2013.3333333333333	3
25592648_27300434_27589805	0.6514762204481023	2015.6666666666667	3
25266986_26432795_26544935	0.6514519780532959	2015.3333333333333	3
26389076_27300434_29642615	0.6513501289338294	2016.3333333333333	3
25266986_25858067_27300434	0.6511995470500308	2015.3333333333333	3
18955139_20951342_29642615	0.6511641498260677	2012.0	3
20951342_29642615	0.6511641498260677	2014.0	2
21808241_23792172_29749524	0.6511607902206755	2014.0	3
18955139_25266986_29642615	0.6510295274654696	2013.6666666666667	3
23792172_24051213_27412635	0.6509746835019056	2014.0	3
27805903_29749524_30463366	0.650582564562376	2017.3333333333333	3
25266986_25702974_30463366	0.6505381193261125	2016.0	3
18955139_26389076_27826640	0.6504684134749218	2013.3333333333333	3
22659496_24336504_29749524	0.6503673176873318	2014.6666666666667	3
26045258_27916025_28951564	0.6503086435142564	2016.3333333333333	3
24336504_26432795_29642615	0.6502175855469903	2016.0	3
23792172_27805903_29749524	0.6501954652476328	2015.6666666666667	3
26045258_30101371_30463366	0.650125908225825	2017.0	3
23431053_27412635_30101371	0.6501253777847764	2015.6666666666667	3
26432795_26544935_30101371	0.6500575589426423	2016.3333333333333	3
28951564_29286147_29642615	0.6500520187511405	2017.6666666666667	3
24336504_26045258_26389076	0.6500149154125506	2014.6666666666667	3
23792172_26389076_30463366	0.6499308150122289	2015.3333333333333	3
23792172_26544935_30463366	0.6498832703338824	2015.3333333333333	3
25266986_26389119_27300434	0.6498152593285937	2015.3333333333333	3
25858067_26432795_29642615	0.6498069439114479	2016.3333333333333	3
21808241_26432795_28951564	0.6497995113429371	2014.6666666666667	3
24336504_28951564_29749524	0.6497973466918402	2016.3333333333333	3
24336504_25266986_28951564	0.6497897611616504	2015.3333333333333	3
22659496_23792172_27826640	0.6497730284392531	2014.0	3
21808241_25266986_26389076	0.649694160369504	2013.6666666666667	3
25266986_25858067_27589805	0.6496897421926173	2015.3333333333333	3
25266986_27916025_28951564	0.6495299653487683	2016.3333333333333	3
26389076_28951564_29749524	0.6495237862122042	2016.6666666666667	3
20951342_23431053_30463366	0.6494105150697099	2013.6666666666667	3
26045258_27805903_30463366	0.6492515457809437	2016.3333333333333	3
27805903_27826640_28951564	0.6492119756201608	2016.6666666666667	3
21808241_27300434_30101371	0.6491945979926113	2015.0	3
26045258_26544935_27589805	0.6490660383902536	2015.3333333333333	3
27589805_29642615_29749524	0.6489654410075618	2017.3333333333333	3
26544935_28951564_29286147	0.6486249671110312	2016.6666666666667	3
26045258_27805903_28951564	0.6485247470984894	2016.0	3
25266986_25592648_26389076	0.6484853033074905	2015.0	3
22659496_24336504_26045258	0.6483760790402913	2013.6666666666667	3
21138973_26544935_27300434	0.6483568229466976	2014.0	3
21808241_25592648_29749524	0.6483065158260698	2014.6666666666667	3
26389119_29642615_30101371	0.6482138777591191	2017.0	3
18955139_26389076_30101371	0.648169564611608	2013.6666666666667	3
25702974_26432795_28951564	0.6481643903124416	2016.0	3
27589805_27916025_28951564	0.6480715669800706	2016.6666666666667	3
25592648_26432795_29642615	0.6479818167224449	2016.3333333333333	3
25266986_27805903_30463366	0.647980930335135	2016.3333333333333	3
20951342_24336504_27589805	0.6478366419169526	2013.3333333333333	3
22659496_26045258_26389076	0.64781880659541	2014.0	3
27300434_27805903_27826640	0.6477933993129256	2016.3333333333333	3
22659496_29642615_30463366	0.6477760841902798	2016.0	3
20951342_22659496_26432795	0.6476643519606258	2012.6666666666667	3
22659496_25702974_27412635	0.6476348500056217	2014.3333333333333	3
26045258_27300434_30463366	0.6475748629275094	2016.3333333333333	3
20951342_26389076_27805903	0.6475455718851155	2013.6666666666667	3
26389076_26544935_27589805	0.6475140408134241	2015.3333333333333	3
26389119_27589805_29749524	0.6474911312873617	2016.3333333333333	3
25858067_26045258_29749524	0.6474406044583478	2016.0	3
26389076_27805903_27826640	0.6473089560197081	2016.0	3
23792172_25858067_29642615	0.6472741271192674	2015.3333333333333	3
21808241_27300434_29642615	0.6471574564886933	2015.0	3
24336504_25266986_27300434	0.6470606301838279	2015.0	3
18955139_25592648_29642615	0.647052946261021	2013.6666666666667	3
24336504_26045258_27805903	0.646966701500909	2015.0	3
23792172_25266986_26544935	0.6469632365318941	2014.3333333333333	3
18955139_27412635_30101371	0.6468923840384218	2014.0	3
22659496_25858067_26389076	0.6467738014075016	2014.0	3
21808241_29286147_29642615	0.6467485670439661	2015.6666666666667	3
22659496_26432795_30463366	0.646638576344686	2015.3333333333333	3
21808241_22659496_27300434	0.6466297771045095	2013.0	3
26389076_27916025_29642615	0.6465855973791421	2016.6666666666667	3
25702974_27589805_27805903	0.6465662358313156	2015.6666666666667	3
23792172_25266986_26045258	0.6464510438529699	2014.3333333333333	3
26389076_27826640_29286147	0.6464387380912836	2016.6666666666667	3
26045258_27300434_27826640	0.6464352827976688	2016.0	3
26432795_27589805_29749524	0.6463912065133812	2016.6666666666667	3
24336504_26045258_27826640	0.6463690369349799	2015.3333333333333	3
25266986_26389119_27412635	0.6463511061827268	2015.3333333333333	3
20951342_26389119_27589805	0.6463257263231994	2013.6666666666667	3
26045258_26389119_26544935	0.6461597294211742	2015.0	3
26389076_30101371_30463366	0.6461220426773717	2017.0	3
24051213_25266986_27589805	0.6461122972079376	2014.6666666666667	3
20951342_22659496_26544935	0.6461066763889369	2012.3333333333333	3
23792172_27300434_30101371	0.6460217887228723	2015.6666666666667	3
23431053_25266986_27826640	0.6459920899414696	2015.0	3
26045258_27589805_29286147	0.6459848089442534	2016.3333333333333	3
22659496_26544935_29642615	0.6458514063577213	2015.0	3
20951342_21138973_26544935	0.6457673518667915	2012.0	3
26045258_26432795_27916025	0.6457592152362496	2016.0	3
21138973_25702974_26045258	0.6456646839526315	2013.6666666666667	3
21808241_24336504_26045258	0.645597894988304	2013.3333333333333	3
20951342_22659496_30463366	0.6455943632800304	2013.3333333333333	3
22659496_26432795_27300434	0.6455485058704076	2014.6666666666667	3
27589805_27916025_29642615	0.6455448157724292	2017.0	3
25266986_25702974_27412635	0.6455006016671799	2015.3333333333333	3
23792172_26045258_26432795	0.6454490851983593	2014.6666666666667	3
27805903_28951564_29749524	0.6454340299359489	2017.0	3
20951342_26389119_26544935	0.645417344310217	2013.3333333333333	3
21138973_27589805_29642615	0.6454169221504833	2015.0	3
22659496_27412635_30101371	0.6453416182595718	2015.3333333333333	3
20951342_21138973_30463366	0.6452550387578849	2013.0	3
26544935_28951564_29642615	0.6450481513962422	2016.6666666666667	3
26432795_26544935_29749524	0.6448773695459562	2016.3333333333333	3
22659496_26389119_27412635	0.6448475111911062	2014.3333333333333	3
26045258_27300434_29286147	0.6448345082944508	2016.3333333333333	3
23792172_27916025_29642615	0.6447408102981096	2016.0	3
18955139_27589805_27805903	0.6447301066837654	2013.3333333333333	3
23792172_26544935_27805903	0.6447152008526433	2014.6666666666667	3
26544935_27916025_28951564	0.6446095957877326	2016.3333333333333	3
26389119_27300434_29749524	0.6445931266367456	2016.3333333333333	3
25266986_28951564_30463366	0.6445920019989019	2016.6666666666667	3
23792172_25266986_27589805	0.644552065642208	2014.6666666666667	3
21138973_24051213_27412635	0.6445480964127581	2013.3333333333333	3
25266986_29642615	0.6445347875405415	2016.5	2
22659496_26432795_28951564	0.6444832132227907	2015.0	3
22659496_23792172_29642615	0.6444541922755076	2014.3333333333333	3
21808241_29286147_29749524	0.6444120852484994	2015.6666666666667	3
24336504_26045258_27916025	0.644318697083549	2015.3333333333333	3
20951342_21808241_27300434	0.6442164474984114	2012.3333333333333	3
24336504_25702974_26045258	0.6442019928447181	2014.6666666666667	3
18955139_26432795_29749524	0.6441530736267862	2014.0	3
18955139_26389076_28951564	0.644130815186624	2013.3333333333333	3
24051213_25266986_27805903	0.6441199523389837	2014.6666666666667	3
27300434_27805903_28951564	0.6441155246782051	2016.3333333333333	3
23792172_27589805_30101371	0.6441155212200363	2015.6666666666667	3
25858067_27300434_29749524	0.6440702320993891	2016.3333333333333	3
23792172_27300434_30463366	0.6440442015771972	2015.6666666666667	3
18955139_26389076_29642615	0.6440351501997988	2013.6666666666667	3
24336504_26389076_30463366	0.6440095064362934	2015.6666666666667	3
23792172_27300434_27826640	0.6438798753440529	2015.3333333333333	3
18955139_24051213_27412635	0.6438294424641847	2012.3333333333333	3
23792172_26389076_28951564	0.6437597089002519	2015.0	3
20951342_24051213_26389076	0.6437425669506006	2012.6666666666667	3
25266986_25858067_27826640	0.6436890230827725	2015.6666666666667	3
20951342_24336504_30463366	0.643633303278646	2014.0	3
18955139_27589805_28951564	0.6435320923591146	2013.6666666666667	3
20951342_23431053_26432795	0.6434891608923162	2013.0	3
22659496_23792172_27300434	0.6434569678347705	2013.6666666666667	3
18955139_27589805_27826640	0.6433874723425511	2013.6666666666667	3
26544935_27916025_29642615	0.6433689633341282	2016.6666666666667	3
21138973_26045258_27589805	0.6433617933318408	2014.0	3
21808241_22659496_28951564	0.6433452788865655	2013.3333333333333	3
27805903_28951564_30101371	0.643326766425437	2017.0	3
22659496_27300434_27916025	0.6432829846140012	2015.0	3
24051213_26432795_29642615	0.6432333163464957	2015.6666666666667	3
20951342_26389076_27826640	0.6431605774833129	2014.0	3
24051213_26045258_27826640	0.643060992829402	2015.0	3
21138973_25702974_28951564	0.6429838124799885	2014.3333333333333	3
23792172_27589805_30463366	0.6429408133416429	2015.6666666666667	3
23792172_27826640_28951564	0.642879479567441	2015.6666666666667	3
20951342_23792172_26544935	0.6428451259330754	2012.6666666666667	3
23792172_25266986_26389076	0.6428044700599306	2014.3333333333333	3
23792172_27826640_29749524	0.6427485889694629	2016.0	3
22659496_26432795_29749524	0.6427100941192293	2015.3333333333333	3
23431053_25702974_27412635	0.6426908758595435	2014.6666666666667	3
21808241_25702974_27412635	0.6426908758595435	2014.0	3
21138973_21808241_29749524	0.6425085482858534	2013.3333333333333	3
27805903_27826640_30463366	0.6424490586226294	2017.0	3
25266986_25702974_27589805	0.6424206459147055	2015.3333333333333	3
22659496_27589805_28951564	0.6424168489943967	2015.0	3
21808241_26045258_27805903	0.6423887817897765	2014.0	3
21138973_26045258_28951564	0.6423303469325098	2014.3333333333333	3
22659496_24051213_27412635	0.6422786766853348	2013.6666666666667	3
22659496_27589805_27826640	0.642272228977833	2015.0	3
22659496_24336504_29642615	0.6422035587252979	2014.6666666666667	3
20951342_27916025_30101371	0.6421991419482604	2015.0	3
26045258_27916025_29286147	0.6420958430569963	2016.6666666666667	3
21808241_26389076_29642615	0.6419747289941986	2014.6666666666667	3
20951342_23431053_26544935	0.6419314853206274	2012.6666666666667	3
18955139_26045258_30101371	0.6419260403041742	2013.6666666666667	3
26432795_28951564_29642615	0.6418407013635566	2017.0	3
18955139_28951564_29642615	0.6417867555605986	2014.3333333333333	3
26544935_27589805_29749524	0.6417821382185062	2016.3333333333333	3
22659496_25592648_29749524	0.641664893825005	2015.0	3
29642615_29749524_30463366	0.6416215189798774	2018.0	3
26045258_29749524_30101371	0.6415535833288942	2017.0	3
24336504_25266986_27589805	0.6415506813245547	2015.0	3
22659496_25266986_30463366	0.6415130812045353	2015.0	3
25858067_29642615_30463366	0.641503416802614	2017.0	3
20951342_27412635_29286147	0.641502274244391	2014.6666666666667	3
21808241_27412635_29286147	0.641502274244391	2015.0	3
26389076_26432795_27916025	0.6413599855021137	2016.0	3
25702974_26389076_29286147	0.6412704405711108	2016.0	3
21808241_25266986_26432795	0.6412447584167743	2014.0	3
20951342_22659496_26389076	0.6412328267889661	2012.3333333333333	3
26045258_26389119_29749524	0.641219259780464	2016.0	3
22659496_25702974_26045258	0.6411489122293941	2014.0	3
23792172_24336504_29749524	0.6410825109285374	2015.0	3
21138973_28951564_29642615	0.6410541440337038	2015.3333333333333	3
22659496_27916025_28951564	0.6410513644754274	2015.3333333333333	3
20951342_21138973_26389076	0.6408935022668206	2012.0	3
20951342_23792172_26389076	0.6408253494310399	2012.6666666666667	3
23792172_26544935_30101371	0.640818150127034	2015.3333333333333	3
24336504_26389076_27589805	0.6407924661907863	2015.0	3
23792172_29749524_30463366	0.6407914802542073	2016.3333333333333	3
25858067_27300434_30101371	0.6407299794045098	2016.3333333333333	3
22659496_26389076_27805903	0.6407172931618079	2014.3333333333333	3
21808241_24051213_29749524	0.6407093765267031	2014.0	3
26045258_27589805_28951564	0.6406867198785146	2016.0	3
21808241_26045258_30463366	0.6406039757528115	2014.6666666666667	3
22659496_26389119_29642615	0.6405836300394419	2015.0	3
25858067_26389076_30101371	0.6405046878226461	2016.0	3
26045258_27300434_30101371	0.6404616843445462	2016.3333333333333	3
27412635_30101371	0.6403976441134938	2017.0	2
21808241_25858067_29749524	0.640364232803359	2014.6666666666667	3
24051213_26389076_27826640	0.6402899280576269	2015.0	3
26389076_27805903_30101371	0.640288119574642	2016.3333333333333	3
24051213_26045258_26544935	0.6402730220056226	2014.3333333333333	3
25702974_26389119_29642615	0.640244721282867	2016.0	3
24051213_25266986_30463366	0.6401948392720503	2015.3333333333333	3
21138973_26045258_27916025	0.6401923060943503	2014.3333333333333	3
25858067_26544935_27300434	0.640190569464008	2015.3333333333333	3
20951342_25702974_30463366	0.6401389574056296	2014.3333333333333	3
25592648_25702974_29749524	0.640121679191735	2016.0	3
25592648_29642615_30463366	0.6400289855608878	2017.0	3
23431053_26045258_30463366	0.6399507310466082	2015.3333333333333	3
23431053_25266986_26045258	0.6399498373782987	2014.3333333333333	3
22659496_25702974_29642615	0.6399167549644287	2015.0	3
23431053_26389119_27412635	0.6399035370450279	2014.6666666666667	3
22659496_28951564_29749524	0.6399020339390156	2015.6666666666667	3
26544935_29642615_29749524	0.6398006346788447	2017.0	3
20951342_24051213_27916025	0.6397699787609428	2013.3333333333333	3
20951342_25266986_27826640	0.6395961762052111	2014.0	3
24336504_25266986_27826640	0.6395501062165697	2015.3333333333333	3
26389119_27300434_27589805	0.6395477691856266	2015.6666666666667	3
23431053_26045258_27589805	0.6395259267856768	2014.6666666666667	3
25702974_26432795_27300434	0.6395135255386837	2015.6666666666667	3
20951342_26389076_27589805	0.6393423194406093	2013.6666666666667	3
23792172_26432795_28951564	0.639327119808357	2015.3333333333333	3
22659496_24336504_26389076	0.6393253982610003	2013.6666666666667	3
23792172_26389076_30101371	0.6392730552729474	2015.3333333333333	3
25702974_27805903_27826640	0.6392286225452626	2016.0	3
25266986_25592648_26045258	0.6391971798099257	2015.0	3
20951342_26544935_27916025	0.6391898479703693	2014.0	3
25702974_26045258_27805903	0.6391887142192346	2015.3333333333333	3
25266986_26544935_29286147	0.6391460529143228	2016.0	3
26432795_26544935_28951564	0.6390586794163876	2016.0	3
23792172_27805903_28951564	0.6390133231782	2015.3333333333333	3
26432795_27916025_30101371	0.6389884738281412	2017.0	3
23431053_26045258_27826640	0.6389848058490264	2015.0	3
27589805_28951564_30101371	0.6389149591878863	2017.0	3
21138973_26544935_27826640	0.6388967172678508	2014.3333333333333	3
22659496_28951564_29642615	0.6388560810802213	2015.6666666666667	3
26045258_26432795_26544935	0.6388510113407598	2015.3333333333333	3
22659496_25858067_28951564	0.6388460667856376	2014.6666666666667	3
20951342_27916025_30463366	0.6388014551740108	2015.0	3
20951342_25702974_27589805	0.638778590577127	2013.6666666666667	3
21138973_26045258_29749524	0.6387334532997673	2014.6666666666667	3
21808241_26432795_27826640	0.6387295852821624	2014.6666666666667	3
20951342_27805903_30463366	0.6386796513401746	2014.6666666666667	3
25858067_26389076_29749524	0.6385789488949587	2016.0	3
21808241_23792172_29642615	0.6384528677626392	2014.0	3
22659496_27826640_27916025	0.6383535716249216	2015.3333333333333	3
22659496_25858067_27300434	0.638165158516408	2014.3333333333333	3
26432795_27300434_29642615	0.6380848423966023	2016.6666666666667	3
21138973_25702974_27300434	0.6380011603845338	2014.0	3
20951342_25592648_30101371	0.6379973209775026	2014.3333333333333	3
26045258_26389076_27805903	0.6379726960908984	2015.3333333333333	3
21808241_26432795_30463366	0.6379503589609139	2015.0	3
26432795_27300434_27916025	0.6379051470065032	2016.3333333333333	3
22659496_25266986_26432795	0.6378687275940191	2014.3333333333333	3
21808241_26045258_29286147	0.6377873822796049	2014.6666666666667	3
22659496_29286147_29749524	0.6377704632474347	2016.0	3
26045258_27826640_27916025	0.6377657794969255	2016.3333333333333	3
24051213_25266986_28951564	0.6377588988163612	2015.0	3
20951342_24051213_25266986	0.6377494171337773	2012.6666666666667	3
25702974_26045258_26544935	0.6377471839804891	2015.0	3
23431053_24336504_27412635	0.6377295078607372	2014.3333333333333	3
24336504_26544935_28951564	0.6376760725879184	2015.3333333333333	3
25266986_26045258_26432795	0.6375627114946809	2015.3333333333333	3
23792172_26432795_29749524	0.6375540007047957	2015.6666666666667	3
21138973_25266986_28951564	0.6375185783821498	2014.3333333333333	3
20951342_27826640_28951564	0.6374995493196673	2014.6666666666667	3
26389076_26432795_29749524	0.6374595508673343	2016.3333333333333	3
21808241_23792172_27300434	0.6374556433219021	2013.3333333333333	3
18955139_27826640_29749524	0.6374416346265472	2014.3333333333333	3
21138973_26389076_27826640	0.6374408633738469	2014.3333333333333	3
21808241_27826640_30101371	0.6373712819908471	2015.3333333333333	3
24051213_27412635	0.6373347025392566	2014.5	2
23431053_24051213_27412635	0.6373347025392566	2014.0	3
18955139_27826640_29642615	0.6372879536865194	2014.3333333333333	3
25266986_27805903_27916025	0.6370635012101332	2016.0	3
25592648_27589805_29749524	0.6370215446813104	2016.3333333333333	3
24336504_26045258_29286147	0.6370121759025863	2015.6666666666667	3
21808241_26045258_26544935	0.6368500797314506	2013.6666666666667	3
20951342_26389076_28951564	0.6368229791950151	2014.0	3
25858067_29286147_29642615	0.63678204051067	2017.0	3
26432795_27589805_30101371	0.6366886314510133	2016.6666666666667	3
21808241_25702974_27300434	0.6366655205973395	2014.0	3
21808241_26389076_27300434	0.6365997043169251	2014.0	3
21138973_27826640_29642615	0.6365553421596245	2015.3333333333333	3
24051213_25266986_26432795	0.6365504856615343	2014.6666666666667	3
21808241_23792172_26045258	0.6365447443937918	2013.0	3
18955139_27300434_29749524	0.6365109733847949	2014.0	3
25266986_25592648_30463366	0.6364970055134465	2016.0	3
24051213_26045258_27589805	0.636480017961009	2014.6666666666667	3
26432795_26544935_27916025	0.6364657350196771	2016.0	3
26389076_27826640_27916025	0.6363645681455169	2016.3333333333333	3
21808241_26544935_29286147	0.6363431225869742	2014.6666666666667	3
21808241_22659496_26432795	0.6363365857181627	2013.0	3
22659496_27589805_27805903	0.6363054496163104	2014.6666666666667	3
23431053_25266986_26389076	0.6363032635852592	2014.3333333333333	3
26389076_27916025_30463366	0.636198075969196	2016.6666666666667	3
23431053_26045258_26544935	0.6361968350252474	2014.3333333333333	3
18955139_26045258_27826640	0.6361337829419506	2013.3333333333333	3
23792172_27826640_30463366	0.6361165625699096	2016.0	3
24051213_26045258_27300434	0.6360769540112252	2014.6666666666667	3
20951342_26432795_27826640	0.6360528330544057	2014.3333333333333	3
25266986_25858067_26389076	0.6360505175797324	2015.0	3
27589805_29642615_30101371	0.6360166223406765	2017.3333333333333	3
25858067_27300434_27589805	0.6359460749275196	2015.6666666666667	3
18955139_25858067_29749524	0.6359377441925198	2013.6666666666667	3
20951342_27589805_30463366	0.6359012997931432	2014.6666666666667	3
21138973_21808241_26045258	0.6358838453169587	2012.3333333333333	3
18955139_22659496_29749524	0.635877324248829	2012.6666666666667	3
27916025_28951564_29749524	0.6358601528792583	2017.3333333333333	3
18955139_23792172_29749524	0.635805242710232	2013.0	3
25266986_26045258_29286147	0.6357797871374635	2016.0	3
23431053_25702974_29642615	0.6357415638961194	2015.3333333333333	3
25702974_27916025_28951564	0.635730816309548	2016.3333333333333	3
20951342_23431053_26389076	0.6357209733643892	2012.6666666666667	3
25266986_25858067_26045258	0.6356969473709121	2015.0	3
25702974_26432795_27589805	0.6356688729854298	2015.6666666666667	3
26544935_28951564_29749524	0.6355006927826373	2016.6666666666667	3
18955139_27805903_27826640	0.6354777043812747	2013.6666666666667	3
20951342_23792172_27826640	0.6354419820935341	2013.3333333333333	3
25592648_26389076_29642615	0.6354198285577235	2016.0	3
25702974_27916025_29642615	0.6353851869659268	2016.6666666666667	3
26389119_26544935_27589805	0.6353695145529797	2015.3333333333333	3
18955139_29642615_30101371	0.6353577533234058	2014.6666666666667	3
23792172_26389119_29642615	0.6353320480001649	2015.3333333333333	3
25592648_29286147_29642615	0.6353076092689438	2017.0	3
20951342_26544935_27805903	0.635288192229274	2013.6666666666667	3
20951342_26389119_30463366	0.635231692235137	2014.3333333333333	3
25858067_26045258_27916025	0.6351273769272715	2015.6666666666667	3
21808241_27300434_28951564	0.6351059783723828	2014.6666666666667	3
22659496_25592648_27300434	0.6350925294498652	2014.3333333333333	3
22659496_27300434_29749524	0.635067993877238	2015.3333333333333	3
26045258_28951564_29749524	0.6350240718604072	2016.6666666666667	3
27589805_27805903_27916025	0.6349417169787728	2016.3333333333333	3
26389119_27805903_29749524	0.6348020502201149	2016.3333333333333	3
18955139_26389076_26432795	0.6347384393129349	2013.0	3
23792172_25702974_30463366	0.6347221854945528	2015.3333333333333	3
18955139_29749524_30101371	0.6346911049315421	2014.6666666666667	3
23792172_26045258_26389076	0.6345682310088425	2014.3333333333333	3
18955139_24336504_27412635	0.6344965141143825	2012.6666666666667	3
21808241_24336504_27412635	0.6344965141143825	2013.6666666666667	3
18955139_25266986_28951564	0.634486642204875	2013.3333333333333	3
18955139_20951342_26045258	0.6344655045953858	2011.0	3
20951342_27300434	0.6344599209189025	2013.0	2
18955139_20951342_27300434	0.6344599209189025	2011.3333333333333	3
23792172_25592648_26045258	0.6344439742126848	2014.3333333333333	3
21138973_21808241_26544935	0.6344395856243283	2012.3333333333333	3
22659496_25592648_26045258	0.6344075687222696	2014.0	3
23792172_26389076_26432795	0.6343673330265631	2014.6666666666667	3
22659496_27826640_29642615	0.634357279206142	2015.6666666666667	3
23792172_27589805_27805903	0.6343300565602531	2015.0	3
21808241_27300434_27916025	0.6343243433093819	2014.6666666666667	3
25858067_28951564_29642615	0.634302160144304	2016.6666666666667	3
27916025_28951564_29642615	0.6342877886305214	2017.3333333333333	3
23792172_27826640_30101371	0.6341984727211081	2016.0	3
25702974_27805903_28951564	0.6340464400546195	2016.0	3
23431053_26389076_29749524	0.6339861059090696	2015.3333333333333	3
25592648_28951564_29642615	0.6339367571754893	2016.6666666666667	3
21138973_29642615_30463366	0.6339287666687736	2015.6666666666667	3
20951342_25702974_26389076	0.6338949275529987	2013.3333333333333	3
21138973_27805903_27826640	0.6338688118976081	2014.6666666666667	3
21808241_25858067_29642615	0.6338608232470155	2014.6666666666667	3
27300434_27805903_27916025	0.6338452866665641	2016.3333333333333	3
20951342_26389076_26544935	0.6338215600559997	2013.3333333333333	3
22659496_25858067_27826640	0.6337869112367633	2014.6666666666667	3
23792172_29749524_30101371	0.6337859384508708	2016.3333333333333	3
22659496_25592648_27826640	0.6337596496427974	2014.6666666666667	3
18955139_26389076_30463366	0.6336832838017582	2013.6666666666667	3
27916025_29642615_29749524	0.6335675299536544	2017.6666666666667	3
20951342_25702974_30101371	0.633501148947859	2014.3333333333333	3
26432795_27589805_27826640	0.633424769967574	2016.3333333333333	3
20951342_27589805_29286147	0.633410239701958	2014.6666666666667	3
18955139_26544935_29749524	0.6333963632326256	2013.6666666666667	3
25702974_26389076_27805903	0.6333793939258405	2015.3333333333333	3
25266986_26389119_27589805	0.6333067314382472	2015.3333333333333	3
21138973_26045258_27805903	0.6332619637098039	2014.0	3
25702974_27589805_29749524	0.6332601992806649	2016.3333333333333	3
18955139_20951342_28951564	0.6332162876720284	2011.6666666666667	3
23792172_26045258_30101371	0.6330295309655137	2015.3333333333333	3
25702974_27916025_29749524	0.6329831417550215	2016.6666666666667	3
22659496_24336504_27412635	0.6329457483355325	2014.0	3
20951342_25266986_27412635	0.6328899029224283	2013.6666666666667	3
24336504_29642615_29749524	0.6328809499033198	2016.6666666666667	3
25702974_27589805_29642615	0.6328169990899889	2016.3333333333333	3
25266986_25592648_30101371	0.6327648371204353	2016.0	3
26432795_27589805_30463366	0.6326455436463253	2016.6666666666667	3
26045258_26432795_27826640	0.6326244040883484	2016.0	3
20951342_25858067_30101371	0.6325837401072834	2014.3333333333333	3
26544935_27300434_27589805	0.6325750490677191	2015.6666666666667	3
25702974_28951564_30101371	0.6325344814840153	2016.6666666666667	3
25702974_26045258_26432795	0.6325136986183689	2015.3333333333333	3
18955139_27916025_29749524	0.6325092715658366	2014.3333333333333	3
25592648_26389076_29749524	0.6323369042972361	2016.0	3
26389076_29286147_29642615	0.6322898132077217	2017.0	3
23431053_26389076_27826640	0.6322683344714154	2015.0	3
21808241_24051213_30463366	0.6322658874899252	2014.0	3
21808241_23792172_26544935	0.6322464116032261	2013.0	3
21138973_27300434_27589805	0.6322206993796019	2014.3333333333333	3
27589805_29642615_30463366	0.6321372073988808	2017.3333333333333	3
25266986_26389076_29286147	0.632133213344424	2016.0	3
27805903_29642615	0.632123213842348	2017.0	2
23431053_26389076_30463366	0.6321018422950945	2015.3333333333333	3
20951342_25266986_25592648	0.6321017602264837	2013.3333333333333	3
23431053_26045258_27300434	0.63200076703085	2014.6666666666667	3
21808241_23431053_29749524	0.631983580325689	2014.0	3
22659496_27805903_30463366	0.631851372616867	2015.3333333333333	3
18955139_25266986_27300434	0.6317575112270523	2013.0	3
25592648_25702974_26389076	0.6316867160625711	2015.0	3
25266986_26045258_26389076	0.6316588898575055	2015.0	3
22659496_25266986_27805903	0.6316340406438036	2014.3333333333333	3
21808241_26389119_29642615	0.6316249887348228	2014.6666666666667	3
26389076_26432795_30463366	0.6315816335027759	2016.3333333333333	3
25702974_29749524_30101371	0.6315702230453931	2017.0	3
23792172_25266986_30463366	0.6315125119012774	2015.3333333333333	3
22659496_25592648_26389076	0.6314574850777036	2014.0	3
24336504_26389119_29749524	0.6314066401831196	2015.6666666666667	3
22659496_26432795_27826640	0.6313724221909459	2015.0	3
25592648_25702974_27589805	0.6312788714412263	2015.3333333333333	3
21808241_23792172_28951564	0.6312592994743216	2013.6666666666667	3
23792172_25592648_27300434	0.6311903212994912	2014.6666666666667	3
26389119_26544935_28951564	0.6311503244126879	2015.6666666666667	3
21808241_23792172_27826640	0.6311321246254655	2013.6666666666667	3
25592648_26544935_29749524	0.6310766078411261	2016.0	3
26045258_26389119_30463366	0.6310049136696121	2016.0	3
25266986_30101371_30463366	0.6309756665681249	2017.0	3
24336504_26389076_27826640	0.6309583928622856	2015.3333333333333	3
18955139_26389076_27300434	0.6309444639140862	2013.0	3
25702974_27826640_28951564	0.6309410294113903	2016.3333333333333	3
25858067_27826640_29642615	0.6309123865431363	2016.6666666666667	3
25266986_25858067_28951564	0.6308932333788997	2015.6666666666667	3
26432795_26544935_27826640	0.6308392726055451	2016.0	3
22659496_26432795_27916025	0.6308159816880631	2015.0	3
20951342_27805903_30101371	0.6307753024386424	2014.6666666666667	3
21138973_27805903_29749524	0.6307467802808754	2015.0	3
20951342_23792172_27589805	0.6307190712537647	2013.0	3
26389076_26389119_27589805	0.6307101639322553	2015.3333333333333	3
25858067_27300434_29642615	0.6307014950426028	2016.3333333333333	3
25266986_26432795_30463366	0.6306446524038501	2016.3333333333333	3
22659496_23792172_26045258	0.6306161124078817	2013.3333333333333	3
26389076_27916025_28951564	0.6305567228877987	2016.3333333333333	3
26389076_27589805_30463366	0.6305407211039313	2016.3333333333333	3
25702974_29642615_30101371	0.6304732912607808	2017.0	3
24336504_26432795_29749524	0.6303067154091393	2016.0	3
25858067_26045258_30101371	0.6302610195133526	2016.0	3
27805903_27826640_29286147	0.6302271073141257	2017.0	3
23792172_28951564_29749524	0.6300977040816518	2016.0	3
21808241_26045258_27589805	0.6300589245515028	2014.0	3
23792172_24336504_26389076	0.6300405915022058	2014.0	3
20951342_26432795_27805903	0.630000359827563	2014.0	3
24051213_26544935_27805903	0.6299745783113304	2014.6666666666667	3
26389076_26389119_29749524	0.629926923673758	2016.0	3
26432795_27805903_27826640	0.6299148874241101	2016.3333333333333	3
21808241_22659496_26389076	0.6299050605465031	2012.6666666666667	3
18955139_25702974_29749524	0.6298975872203909	2013.6666666666667	3
25702974_27300434_27805903	0.6298300483044269	2015.6666666666667	3
24051213_26389119_26544935	0.6298061606834324	2014.3333333333333	3
22659496_28951564_30463366	0.6297196745625804	2015.6666666666667	3
26045258_26389119_27826640	0.6297062155702032	2015.6666666666667	3
21138973_26432795_26544935	0.6296746077025661	2014.0	3
26389076_27300434_30463366	0.6296551431635067	2016.3333333333333	3
23792172_26389076_27916025	0.6295859213401588	2015.0	3
27589805_29749524_30463366	0.6294912117743511	2017.3333333333333	3
26389076_27300434_27826640	0.6294908169303624	2016.0	3
18955139_26432795_30101371	0.6294687742775494	2014.0	3
25592648_27826640_29642615	0.62943795530141	2016.6666666666667	3
18955139_25858067_29642615	0.6294343346361765	2013.6666666666667	3
21138973_26544935_27589805	0.6292433725846465	2014.0	3
21808241_27589805_30101371	0.6292037261004858	2015.0	3
20951342_26389076_26389119	0.6291974834371719	2013.3333333333333	3
24051213_25592648_29642615	0.6291587992352871	2015.3333333333333	3
18955139_26045258_27300434	0.6291497441237741	2013.0	3
25702974_27826640_29749524	0.6291134459517927	2016.6666666666667	3
24051213_27589805_27805903	0.6290163968373778	2015.0	3
23792172_25266986_27805903	0.6289428850432827	2014.6666666666667	3
23431053_25266986_27805903	0.6289364184935395	2014.6666666666667	3
26389076_26544935_28951564	0.6288832575106937	2015.6666666666667	3
18955139_28951564_29749524	0.6287054341456532	2014.3333333333333	3
22659496_25266986_27589805	0.6286260745675639	2014.3333333333333	3
26389119_27300434_27805903	0.6286069835124768	2015.6666666666667	3
21808241_26544935_27916025	0.62859113364052	2014.3333333333333	3
25702974_25858067_26045258	0.6285159327635125	2015.0	3
22659496_26544935_27805903	0.6284599135059664	2014.3333333333333	3
25858067_26389119_29642615	0.6284514566338169	2016.0	3
21808241_26045258_28951564	0.6283819652274768	2014.3333333333333	3
25592648_27805903_29749524	0.6282471480209809	2016.3333333333333	3
25592648_27300434_29642615	0.6282399138580597	2016.3333333333333	3
25266986_25592648_27805903	0.6282098343733518	2015.3333333333333	3
21138973_26544935_27805903	0.6281205889838211	2014.0	3
26389076_27300434_27916025	0.6280860921782435	2016.0	3
26432795_27805903_30101371	0.628074239057023	2016.6666666666667	3
26389119_26544935_27300434	0.6280437142277415	2015.3333333333333	3
23792172_27412635_29286147	0.6280081337663306	2015.6666666666667	3
24336504_27412635	0.6280017741894544	2015.0	2
21808241_24051213_29642615	0.6280014540686668	2014.0	3
20951342_25592648_26432795	0.6279815694255482	2013.6666666666667	3
23431053_25702974_29749524	0.6278978261921844	2015.3333333333333	3
24336504_25702974_26389076	0.627873377449201	2014.6666666666667	3
20951342_28951564_30463366	0.6278085570461327	2015.0	3
24051213_26045258_27916025	0.6277930472276423	2015.0	3
26389076_29286147_29749524	0.6277751906971643	2017.0	3
21138973_26432795_27300434	0.627735968641271	2014.3333333333333	3
23431053_26045258_28951564	0.6277287205212736	2015.0	3
26432795_29749524_30463366	0.6277064765737574	2017.3333333333333	3
25858067_27589805_29749524	0.6275826587255384	2016.3333333333333	3
25858067_29749524_30463366	0.6275553505229621	2017.0	3
20951342_21138973_27826640	0.6275187920713257	2012.6666666666667	3
22659496_29286147_29642615	0.6274673657419821	2016.0	3
21808241_27589805_27916025	0.6274565599916151	2014.6666666666667	3
22659496_23431053_29749524	0.6273828232956944	2014.3333333333333	3
20951342_26544935_27589805	0.6272682700467718	2013.6666666666667	3
24336504_26544935_29749524	0.6271354129205778	2015.6666666666667	3
25858067_27916025_29642615	0.6271010874528782	2016.6666666666667	3
22659496_25702974_26389076	0.6270666488296911	2014.0	3
21808241_24051213_27300434	0.6270042296279297	2013.3333333333333	3
26389119_27589805_28951564	0.6269841480161175	2016.0	3
21808241_25702974_28951564	0.6269677284208051	2014.3333333333333	3
26432795_30101371_30463366	0.6269596616603399	2017.3333333333333	3
20951342_23431053_27589805	0.6269513575433813	2013.0	3
27805903_27916025_28951564	0.6269383008570467	2016.6666666666667	3
18955139_26045258_28951564	0.6269185625852677	2013.3333333333333	3
26432795_26544935_30463366	0.6269149298826865	2016.3333333333333	3
26389076_27300434_29286147	0.6269147885304481	2016.3333333333333	3
27589805_28951564_29286147	0.6269103875093118	2017.0	3
18955139_27916025_29642615	0.6269010178150186	2014.3333333333333	3
26045258_29286147_30463366	0.6268579119323071	2017.0	3
25266986_27916025_30101371	0.6267984891398666	2016.6666666666667	3
21138973_26544935_30463366	0.6267939185401321	2014.6666666666667	3
21138973_25702974_26389076	0.6267273243075455	2013.6666666666667	3
21808241_27805903_28951564	0.6266505913203452	2014.6666666666667	3
22659496_27826640_29749524	0.6266263584489249	2015.6666666666667	3
20951342_26389119_27826640	0.6265691204331291	2014.0	3
18955139_27300434_29642615	0.6263827543018585	2014.0	3
20951342_26389076_30463366	0.6263754478101493	2014.3333333333333	3
26389119_26544935_30101371	0.6263370851133075	2016.0	3
20951342_26389119_27412635	0.6263310031879674	2013.6666666666667	3
21808241_27589805_27805903	0.6263214719021695	2014.3333333333333	3
21138973_25592648_29642615	0.626309734551507	2014.6666666666667	3
25702974_25858067_26389076	0.6262182964212055	2015.0	3
21808241_23792172_27412635	0.6262128028545549	2013.3333333333333	3
23431053_26045258_29749524	0.6261726918596011	2015.3333333333333	3
24051213_26389076_29642615	0.6261410031740648	2015.3333333333333	3
21808241_25592648_27300434	0.6261338881452457	2014.0	3
25702974_27300434_29749524	0.6261245671802804	2016.3333333333333	3
26432795_27916025_28951564	0.6261241337959037	2016.6666666666667	3
21138973_29642615_30101371	0.6260997387442225	2015.6666666666667	3
18955139_29286147_29642615	0.6259738648571314	2014.6666666666667	3
27300434_27805903_30463366	0.6259458495750851	2016.6666666666667	3
25702974_26544935_29642615	0.625943446565643	2016.0	3
26045258_26389076_27300434	0.6259010864067199	2015.3333333333333	3
26389076_26389119_27826640	0.6258958700074024	2015.6666666666667	3
21138973_27412635_29286147	0.6258727146169688	2015.0	3
21138973_27300434_29642615	0.6256501427749637	2015.0	3
25592648_27916025_29642615	0.625626656211152	2016.6666666666667	3
26045258_27300434_28951564	0.6255726525961196	2016.0	3
25702974_26045258_29286147	0.6255563449442929	2016.0	3
25858067_27826640_29749524	0.625512315236358	2016.6666666666667	3
23792172_26432795_30463366	0.6254371024552636	2015.6666666666667	3
23792172_24336504_27300434	0.625432092612972	2014.3333333333333	3
26544935_28951564_30101371	0.6253666654868489	2016.6666666666667	3
26389076_27300434_27805903	0.6253660343750256	2015.6666666666667	3
26389076_26432795_30101371	0.6253416978931613	2016.3333333333333	3
25266986_27300434	0.6252627713021242	2015.5	2
25266986_26432795_27805903	0.6252304258134054	2015.6666666666667	3
24051213_25266986_27916025	0.6251898395088665	2015.0	3
25858067_26544935_30101371	0.6251628081562782	2016.0	3
21808241_27300434_29286147	0.6251616968035973	2015.0	3
18955139_27412635_29286147	0.6251540606683953	2014.0	3
21138973_21808241_29642615	0.6251523893848868	2013.3333333333333	3
21138973_27300434_27805903	0.6251337792092785	2014.3333333333333	3
23792172_25592648_29749524	0.6251231063737117	2015.3333333333333	3
26045258_26389119_27300434	0.625090687146968	2015.3333333333333	3
18955139_27805903_28951564	0.6250882151020263	2013.6666666666667	3
26389119_27826640_29749524	0.625081375366056	2016.6666666666667	3
26389076_27300434_30101371	0.6250503254273365	2016.3333333333333	3
20951342_26544935_27826640	0.6250299856993684	2014.0	3
23431053_25266986_30463366	0.6250113054266061	2015.3333333333333	3
26544935_27589805_28951564	0.624997930980942	2016.0	3
26389076_26389119_29642615	0.6249645508741691	2016.0	3
20951342_27412635_27916025	0.6249081648214468	2014.3333333333333	3
26045258_29642615	0.6248925254437591	2016.5	2
22659496_25592648_28951564	0.6248687682533669	2014.6666666666667	3
18955139_26389119_29749524	0.6246327690317531	2013.6666666666667	3
26389076_26432795_27826640	0.624631040286293	2016.0	3
21138973_25266986_26544935	0.6246029366507576	2013.6666666666667	3
21808241_28951564_30101371	0.6245950655295672	2015.3333333333333	3
20951342_24336504_30101371	0.6245110874639962	2014.0	3
21808241_28951564_29286147	0.6245105945021454	2015.3333333333333	3
26389076_27805903_28951564	0.6244991442253186	2016.0	3
20951342_24336504_26432795	0.6244943433509236	2013.3333333333333	3
21808241_26432795_27589805	0.6244550788210539	2014.3333333333333	3
18955139_26045258_26544935	0.6244428362297678	2012.6666666666667	3
26432795_27805903_29749524	0.624329828776069	2016.6666666666667	3
24336504_25702974_29749524	0.6242978039814661	2015.6666666666667	3
23792172_24051213_26544935	0.62427662551454	2013.6666666666667	3
25702974_26389119_27412635	0.6241384085387055	2015.3333333333333	3
27589805_29749524_30101371	0.6241144345885383	2017.3333333333333	3
24051213_27805903_27826640	0.6240782972804689	2015.3333333333333	3
21808241_26389076_26432795	0.6240454661397781	2014.0	3
21808241_24051213_25266986	0.6239452635061123	2013.0	3
23431053_26389076_28951564	0.6238898712120476	2015.0	3
23792172_28951564_30463366	0.623880564412847	2016.0	3
22659496_29749524_30101371	0.6238758287539198	2016.0	3
22659496_26389119_27826640	0.6238468833879799	2014.6666666666667	3
25702974_27300434_28951564	0.6237546999205124	2016.0	3
23431053_26045258_27916025	0.6237168602472669	2015.0	3
23792172_25266986_27412635	0.6236869303841535	2014.6666666666667	3
24336504_25266986_30101371	0.6236789326576468	2015.6666666666667	3
22659496_27412635_29286147	0.6236032948895455	2015.3333333333333	3
26045258_26389076_27589805	0.6235520164127445	2015.3333333333333	3
23792172_26389119_27300434	0.6235371125370992	2014.6666666666667	3
18955139_24336504_26045258	0.62349783179422	2012.3333333333333	3
21808241_24051213_26045258	0.6234845864502507	2013.0	3
22659496_27300434_29642615	0.6234520798214811	2015.3333333333333	3
21808241_26045258_26389119	0.6233474149413808	2013.6666666666667	3
22659496_25702974_28951564	0.6233125368195147	2014.6666666666667	3
26389119_27589805_27826640	0.6233115514736209	2016.0	3
21138973_26389076_29642615	0.6232919384902849	2014.6666666666667	3
25592648_25702974_27826640	0.6232317946883125	2015.6666666666667	3
24051213_25266986_25592648	0.6231816806454848	2014.3333333333333	3
22659496_26432795_27805903	0.6231720811042554	2014.6666666666667	3
18955139_23792172_29642615	0.6230973202521957	2013.0	3
20951342_25592648_29286147	0.6230747178901085	2014.3333333333333	3
22659496_26544935_29749524	0.6230731477898839	2015.0	3
21808241_26389076_27916025	0.6230543388650007	2014.3333333333333	3
25858067_26389076_27300434	0.6229682660806505	2015.3333333333333	3
25702974_28951564_29286147	0.6228754734716497	2016.6666666666667	3
21808241_25702974_26432795	0.6228708808820388	2014.0	3
18955139_29749524_30463366	0.622780572821366	2014.6666666666667	3
27300434_27589805_29642615	0.6227740376280267	2016.6666666666667	3
24051213_24336504_26045258	0.6227093800732323	2014.0	3
25266986_26389119_26544935	0.6226834656356404	2015.0	3
21808241_29749524	0.6226555751114325	2014.5	2
24336504_26389076_28951564	0.6225799296029179	2015.3333333333333	3
21808241_25702974_26389076	0.6225671613105355	2013.6666666666667	3
26389076_26544935_30463366	0.6225615260091659	2016.0	3
26432795_27826640_29286147	0.6225577596792461	2017.0	3
21808241_26389076_26544935	0.6224937938135366	2013.6666666666667	3
21138973_21808241_27826640	0.6224798826906432	2013.0	3
23431053_25592648_29642615	0.622473868005343	2015.3333333333333	3
21138973_24336504_26045258	0.622469059639021	2013.3333333333333	3
24051213_25702974_26389076	0.6224542931862824	2014.3333333333333	3
28951564_29642615_30463366	0.6223924647919746	2017.6666666666667	3
21808241_24051213_26432795	0.622365475116608	2013.3333333333333	3
26045258_27589805_27826640	0.6223521943210072	2016.0	3
25266986_25702974_26544935	0.6223174190598353	2015.0	3
26045258_26389076_30101371	0.6222951715191499	2016.0	3
26544935_27805903_27916025	0.6222721370000126	2016.0	3
25858067_27916025_29749524	0.622241722924612	2016.6666666666667	3
26045258_28951564_29286147	0.622222007924171	2016.6666666666667	3
26432795_26544935_29286147	0.6222058479951466	2016.3333333333333	3
24336504_26389076_27300434	0.6221287511855775	2015.0	3
23792172_27916025_29749524	0.6221092214423241	2016.0	3
18955139_23792172_27300434	0.6221000958114585	2012.3333333333333	3
23792172_25266986_27826640	0.6219937692534394	2015.0	3
25266986_27589805_29286147	0.6219607082755487	2016.3333333333333	3
22659496_27589805_27916025	0.6219148280160578	2015.0	3
18955139_26544935_27589805	0.6218827496669871	2013.0	3
26544935_27805903_30463366	0.6217961389779411	2016.3333333333333	3
18955139_21138973_29749524	0.6217338460990186	2012.3333333333333	3
24336504_26544935_29642615	0.6216738288818119	2015.6666666666667	3
21808241_25702974_27826640	0.6216332467833434	2014.3333333333333	3
20951342_25858067_26432795	0.6215891057923129	2013.6666666666667	3
23431053_27589805_29642615	0.6215704554217	2015.6666666666667	3
22659496_23792172_26389076	0.6215654316285909	2013.3333333333333	3
23431053_25702974_26389076	0.6215547954051142	2014.3333333333333	3
22659496_23792172_26432795	0.6215100469838111	2013.6666666666667	3
25702974_27300434_29642615	0.6214982922392336	2016.3333333333333	3
24051213_25266986_26045258	0.6214769913081095	2014.3333333333333	3
23431053_26389076_30101371	0.6214440825558131	2015.3333333333333	3
26389119_27805903_27826640	0.6214359079649971	2016.0	3
23431053_25266986_26432795	0.62136695181609	2014.6666666666667	3
21138973_25266986_26045258	0.6212366708738982	2013.6666666666667	3
26389076_27805903_30463366	0.6212159034654854	2016.3333333333333	3
26432795_27589805_27805903	0.6211856225091301	2016.0	3
23792172_24336504_28951564	0.6211810201821835	2014.6666666666667	3
25702974_29286147_29642615	0.6210894027945063	2017.0	3
20951342_27826640_27916025	0.6210652084874515	2014.6666666666667	3
20951342_21138973_27589805	0.6210594904182628	2012.3333333333333	3
23792172_24336504_27826640	0.6210538453333273	2014.6666666666667	3
21808241_27300434_27805903	0.6209736162122684	2014.3333333333333	3
24336504_25592648_29749524	0.6209370535770684	2015.6666666666667	3
26045258_26432795_30463366	0.6208813746583568	2016.3333333333333	3
24051213_26544935_29642615	0.6208752441541423	2015.3333333333333	3
26432795_27300434_30463366	0.6208323773986384	2016.6666666666667	3
21808241_24051213_28951564	0.6208078857803492	2013.6666666666667	3
22659496_26389119_27300434	0.6207973517183871	2014.3333333333333	3
24051213_26389076_27300434	0.6207659784967914	2014.6666666666667	3
20951342_25592648_27916025	0.6207451920314926	2014.0	3
26045258_26389119_27805903	0.6207255333342259	2015.3333333333333	3
26432795_27826640_30101371	0.6207217841652812	2017.0	3
23431053_26045258_27805903	0.6207012022696378	2014.6666666666667	3
21808241_24051213_27826640	0.620680710931493	2013.6666666666667	3
25592648_25858067_29642615	0.6206667789350186	2016.0	3
20951342_25702974_26544935	0.6206388807749454	2013.3333333333333	3
24336504_27805903_28951564	0.6206196495307177	2015.6666666666667	3
25858067_27805903_29749524	0.6206111219403918	2016.3333333333333	3
23792172_26432795_30101371	0.6205722649388891	2015.6666666666667	3
25858067_29749524_30101371	0.6205498087196255	2017.0	3
21138973_22659496_29749524	0.6205297248336052	2013.6666666666667	3
18955139_26045258_30463366	0.6204810706426896	2013.6666666666667	3
25702974_26389119_27300434	0.6204584429618123	2015.3333333333333	3
25266986_26389119_28951564	0.6204180727831647	2015.6666666666667	3
20951342_24336504_26544935	0.6204133699130332	2013.0	3
22659496_26045258_26389119	0.6203760997472217	2014.0	3
26389076_29286147_30463366	0.6203456855370608	2017.0	3
21808241_25266986_27916025	0.6203057654622003	2014.3333333333333	3
29286147_29642615_29749524	0.6201214525257144	2018.0	3
22659496_25266986_26544935	0.6200871649275201	2014.0	3
26045258_26432795_29749524	0.6200755830450008	2016.3333333333333	3
26389119_27916025_29642615	0.6200427026964171	2016.6666666666667	3
18955139_26432795_27589805	0.6200285902102148	2013.3333333333333	3
25702974_26045258_26389119	0.619910647826725	2015.0	3
22659496_28951564_29286147	0.6199098374721507	2015.6666666666667	3
24336504_25592648_29642615	0.6198272640399458	2015.6666666666667	3
25266986_26432795_27826640	0.6198165061253506	2016.0	3
23792172_25858067_27300434	0.6197768675831168	2014.6666666666667	3
26389076_28951564_29286147	0.6197198209712124	2016.6666666666667	3
26432795_27300434_27805903	0.6196601230487401	2016.0	3
23792172_24336504_26544935	0.6196448344448867	2014.0	3
20951342_25858067_26045258	0.6196304248387642	2013.3333333333333	3
25702974_27300434_27589805	0.6196207763191075	2015.6666666666667	3
27916025_28951564_30101371	0.6195972263507038	2017.3333333333333	3
21138973_27805903_28951564	0.6195646382114426	2014.6666666666667	3
23792172_25592648_26389076	0.6195639340693404	2014.3333333333333	3
21138973_27916025_29642615	0.6195264373190378	2015.3333333333333	3
20951342_24051213_27805903	0.6194940666883982	2013.0	3
21808241_25266986_27805903	0.6194843617768606	2014.0	3
20951342_25266986_27805903	0.6194843617768606	2013.6666666666667	3
23792172_25858067_26045258	0.6194394433725181	2014.3333333333333	3
18955139_21808241_29642615	0.6193902609868535	2012.3333333333333	3
21138973_25266986_27589805	0.6193376926631362	2014.0	3
26544935_27916025_29749524	0.6192667845423103	2016.6666666666667	3
25266986_27805903_29286147	0.6192211267065758	2016.3333333333333	3
25702974_27826640_29642615	0.6191858858735658	2016.6666666666667	3
26389119_29286147_29642615	0.6191155497385299	2017.0	3
18955139_26045258_27805903	0.6190711010460728	2013.0	3
20951342_23431053_27412635	0.6190675618168343	2013.0	3
21808241_27300434_30463366	0.6189771682403329	2015.0	3
26389119_27589805_27805903	0.6189366415327352	2015.6666666666667	3
26389076_27916025_29286147	0.6189146646246523	2016.6666666666667	3
22659496_26432795_27589805	0.6189133468454967	2014.6666666666667	3
25592648_27589805_27805903	0.6188538384946866	2015.6666666666667	3
21808241_27826640_29286147	0.6188381781071608	2015.3333333333333	3
21808241_27300434_27826640	0.6188128420071884	2014.6666666666667	3
20951342_22659496_27589805	0.6187900706908394	2012.6666666666667	3
18955139_26432795_27300434	0.6187516427713612	2013.3333333333333	3
27805903_27826640_27916025	0.6186952664604122	2016.6666666666667	3
27412635_29286147	0.6186593207434673	2017.0	2
23431053_27412635_29286147	0.6186593207434673	2015.6666666666667	3
27805903_30101371_30463366	0.6186337217838588	2017.3333333333333	3
26045258_29286147_29749524	0.6186251142914285	2017.0	3
18955139_25266986_27589805	0.6186190387145627	2013.0	3
21138973_27589805_29749524	0.6185839978401745	2015.0	3
24336504_25266986_30463366	0.6185693217017062	2015.6666666666667	3
25592648_29749524_30101371	0.618528705470942	2017.0	3
20951342_25266986_29286147	0.6183958330474979	2014.3333333333333	3
22659496_25266986_30101371	0.6183828495538726	2015.0	3
22659496_25702974_27300434	0.6183298847240599	2014.3333333333333	3
26389076_27805903_27916025	0.6183272116451303	2016.0	3
21808241_25266986_25592648	0.6182976065988187	2013.6666666666667	3
18955139_26389076_27805903	0.6182933633730908	2013.0	3
25858067_27826640_30101371	0.6182123555186182	2016.6666666666667	3
18955139_25266986_26045258	0.6182047346966234	2012.6666666666667	3
23431053_27805903_29749524	0.6181860188407091	2015.6666666666667	3
23431053_26389076_29642615	0.6181194095878534	2015.3333333333333	3
24051213_26045258_30463366	0.6181003576490816	2015.3333333333333	3
23792172_25592648_28951564	0.6180547144733564	2015.0	3
18955139_29642615_30463366	0.6180427406988258	2014.6666666666667	3
24051213_25858067_29642615	0.6180349275353706	2015.3333333333333	3
25266986_26544935_27916025	0.6180254327543354	2015.6666666666667	3
23792172_27300434_27916025	0.6180208023921049	2015.3333333333333	3
26389119_27300434_29642615	0.617954975724714	2016.3333333333333	3
18955139_23792172_28951564	0.6179446169349481	2012.6666666666667	3
21138973_26389076_27300434	0.6179169138130113	2014.0	3
24051213_25266986_26389076	0.6178304175150702	2014.3333333333333	3
25266986_25702974_27805903	0.6178161252644572	2015.3333333333333	3
20951342_27916025_29286147	0.6178076504250947	2015.0	3
25266986_27916025_30463366	0.6177797728582444	2016.6666666666667	3
18955139_21808241_26045258	0.6177782982463104	2011.3333333333333	3
21138973_26544935_30101371	0.6177287983332839	2014.6666666666667	3
18955139_26432795_28951564	0.6176863501237442	2013.6666666666667	3
21808241_26045258_27826640	0.617626174584245	2014.3333333333333	3
21138973_25266986_26389076	0.6175900970808588	2013.6666666666667	3
18955139_25702974_29642615	0.6174928251757117	2013.6666666666667	3
21808241_24336504_29642615	0.6174645831231816	2014.3333333333333	3
21808241_27916025_28951564	0.617412278898819	2015.0	3
24051213_27589805_28951564	0.6174055965260674	2015.3333333333333	3
23431053_27805903_27826640	0.6173933660505248	2015.3333333333333	3
23431053_25266986_26544935	0.6173895427772561	2014.3333333333333	3
18955139_27300434_27805903	0.6173703750228796	2013.3333333333333	3
21808241_23431053_26045258	0.6173675344988053	2013.0	3
20951342_25592648_26045258	0.6173409472685855	2013.3333333333333	3
23431053_29749524_30101371	0.6172936280900038	2016.3333333333333	3
26389119_29642615_30463366	0.6172634511769397	2017.0	3
21138973_25266986_27412635	0.6172603432950061	2014.0	3
21138973_27300434_29749524	0.6172554566481014	2015.0	3
23792172_25592648_27826640	0.617217862191504	2015.0	3
26389119_27826640_29642615	0.6172120328175891	2016.6666666666667	3
25266986_26432795_29286147	0.617196901575255	2016.3333333333333	3
26389119_26432795_26544935	0.6171598149592008	2015.3333333333333	3
23792172_26389119_27412635	0.6171280306496926	2014.6666666666667	3
21808241_27805903_27826640	0.6170690695996788	2014.6666666666667	3
24051213_25266986_30101371	0.6170646076213876	2015.3333333333333	3
23431053_26544935_29749524	0.6169105194215018	2015.3333333333333	3
24051213_26432795_27916025	0.6168448710865084	2015.3333333333333	3
21808241_27826640_27916025	0.616755351019383	2015.0	3
23431053_26045258_26389076	0.6167392582917082	2014.3333333333333	3
18955139_27589805_30463366	0.6167116257856933	2014.0	3
26389076_27589805_28951564	0.6166898791848311	2016.0	3
26389076_27589805_29286147	0.616638330304509	2016.3333333333333	3
20951342_29286147_30101371	0.6166185887253515	2015.3333333333333	3
23431053_24336504_26045258	0.6165923281217869	2014.0	3
21138973_21808241_27412635	0.616553222019053	2012.6666666666667	3
18955139_25266986_27412635	0.6165416893464327	2013.0	3
23431053_26389076_26432795	0.6165383603094287	2014.6666666666667	3
23431053_26045258_30101371	0.6165372206046468	2015.3333333333333	3
20951342_23792172_25592648	0.6164547916487514	2012.6666666666667	3
22659496_26544935_28951564	0.6163980124870648	2014.6666666666667	3
26389119_26544935_27805903	0.6162873491328323	2015.3333333333333	3
20951342_24051213_26389119	0.6162677023530642	2012.6666666666667	3
21138973_21808241_27300434	0.6161638220861606	2012.6666666666667	3
26389119_29749524_30101371	0.6161187248474638	2017.0	3
24051213_26389076_29749524	0.6160811391173792	2015.3333333333333	3
22659496_27826640_30463366	0.6160291123417411	2015.6666666666667	3
26432795_27826640_29642615	0.6159463960105576	2017.0	3
25858067_26389076_27916025	0.6159463424967871	2015.6666666666667	3
25266986_25592648_26544935	0.6159405455734922	2015.0	3
22659496_25702974_27826640	0.6159371902109831	2014.6666666666667	3
26389119_26544935_27826640	0.6158951060634141	2015.6666666666667	3
25592648_26544935_30101371	0.6158248912127507	2016.0	3
25592648_27589805_30101371	0.6157873344163353	2016.3333333333333	3
25858067_27589805_30101371	0.6157813344434105	2016.3333333333333	3
25858067_28951564_29749524	0.6157525460774949	2016.6666666666667	3
23792172_27412635_27916025	0.6157051922831719	2015.3333333333333	3
23431053_27916025_29642615	0.6156905707728737	2016.0	3
23792172_26389119_26544935	0.6156610159651555	2014.3333333333333	3
21138973_27300434_28951564	0.6156395296297231	2014.6666666666667	3
22659496_27589805_30463366	0.6155963824209753	2015.3333333333333	3
21808241_30101371_30463366	0.6155797248560236	2015.6666666666667	3
20951342_23792172_30101371	0.615543904030123	2013.6666666666667	3
26389119_28951564_29642615	0.6155110775463188	2016.6666666666667	3
25266986_29286147_30463366	0.6152960136396424	2017.0	3
18955139_26045258_26389076	0.6152248977408997	2012.6666666666667	3
18955139_26045258_27916025	0.615212867735097	2013.3333333333333	3
21138973_25858067_29642615	0.6151858628515906	2014.6666666666667	3
25702974_26389076_26389119	0.6151823309411011	2015.0	3
23431053_28951564_29642615	0.6151668123338505	2016.0	3
25266986_25702974_27826640	0.6150928163003726	2015.6666666666667	3
25266986_25858067_26544935	0.6150864759185594	2015.0	3
25592648_26045258_29749524	0.6150795029238246	2016.0	3
18955139_24336504_29642615	0.6150789594834125	2013.3333333333333	3
24336504_29749524_30463366	0.615035485287633	2016.6666666666667	3
26432795_26544935_27300434	0.6150139835654124	2015.6666666666667	3
25702974_25858067_27300434	0.6149832962589094	2015.3333333333333	3
25266986_25592648_26432795	0.6149035858490426	2015.3333333333333	3
22659496_23792172_27412635	0.6148085634246376	2013.6666666666667	3
21808241_26389119_26544935	0.6148080297977487	2013.6666666666667	3
21808241_22659496_26544935	0.6147683099638546	2012.6666666666667	3
25592648_26389119_29642615	0.6147647411850625	2016.0	3
23431053_27589805_29749524	0.6147481312940104	2015.6666666666667	3
26432795_27300434_29286147	0.614721967387723	2016.6666666666667	3
22659496_24336504_27300434	0.6147062991891472	2014.0	3
25592648_26045258_27805903	0.6146949494869788	2015.3333333333333	3
21138973_27589805_28951564	0.6145596382256164	2014.6666666666667	3
18955139_25266986_26389076	0.614558160903584	2012.6666666666667	3
23792172_25266986_25592648	0.6144993532747121	2014.3333333333333	3
25702974_29749524_30463366	0.6144523841466115	2017.0	3
26389119_27589805_30101371	0.6144290502919993	2016.3333333333333	3
21138973_27589805_27826640	0.614415018209053	2014.6666666666667	3
25858067_27300434_28951564	0.614355590732111	2016.0	3
21138973_24336504_29642615	0.6143463479565178	2014.3333333333333	3
26432795_26544935_27805903	0.6143011512043991	2015.6666666666667	3
26045258_26389119_27916025	0.6142872445052392	2015.6666666666667	3
20951342_22659496_27412635	0.6142838022916296	2012.6666666666667	3
21808241_22659496_30463366	0.614255996854948	2013.6666666666667	3
24051213_26389076_30463366	0.6141968755034041	2015.3333333333333	3
25592648_26544935_27300434	0.6141721080894292	2015.3333333333333	3
20951342_27826640_30463366	0.6141179948252934	2015.0	3
26389119_26432795_29749524	0.6140963822938068	2016.3333333333333	3
21138973_26389076_27589805	0.6140153146920965	2014.0	3
20951342_21808241_26432795	0.6139126559294455	2012.3333333333333	3
18955139_20951342_27589805	0.6138460965447612	2011.3333333333333	3
26432795_27826640_30463366	0.6137429171860149	2017.0	3
27300434_27916025_28951564	0.6136044123649406	2016.6666666666667	3
26045258_26389076_26544935	0.6135149868028946	2015.0	3
21138973_25702974_27412635	0.613488782375061	2014.0	3
22659496_27300434_28951564	0.6134414666762406	2015.0	3
24336504_26432795_30101371	0.6133249796432325	2016.0	3
27300434_27589805_27916025	0.6133109798265723	2016.3333333333333	3
26544935_29642615_30463366	0.6133013766095311	2017.0	3
25592648_27916025_29749524	0.6132741777746281	2016.6666666666667	3
21138973_26389076_29749524	0.6132320744335992	2014.6666666666667	3
25702974_29642615_30463366	0.6131582786362009	2017.0	3
26389076_27300434_28951564	0.613002570778178	2016.0	3
24336504_27300434_27805903	0.612997403005849	2015.3333333333333	3
24051213_26389119_29642615	0.612966739704873	2015.3333333333333	3
20951342_26544935_30463366	0.6129271869716497	2014.3333333333333	3
22659496_26389076_26389119	0.6128948824264736	2014.0	3
21138973_21808241_28951564	0.6128793238682165	2013.0	3
27300434_27589805_29749524	0.612878849662974	2016.6666666666667	3
26389076_26544935_27826640	0.612759613556004	2015.6666666666667	3
23431053_26389076_27300434	0.6127443849105798	2014.6666666666667	3
25592648_25702974_27300434	0.6127417447223056	2015.3333333333333	3
25702974_25858067_28951564	0.6127407826485944	2015.6666666666667	3
23431053_27826640_29642615	0.6127088754308413	2016.0	3
20951342_23431053_25592648	0.6126870779383682	2012.6666666666667	3
26389119_29749524_30463366	0.6125846547506731	2017.0	3
24336504_28951564_29642615	0.6125202083684534	2016.3333333333333	3
25702974_26432795_30463366	0.6124484286739	2016.3333333333333	3
26389119_27916025_29749524	0.6124333506969064	2016.6666666666667	3
26544935_29642615_30101371	0.6124312054248613	2017.0	3
23792172_25592648_30463366	0.6123644085864911	2015.3333333333333	3
22659496_25858067_30463366	0.6123148201349077	2015.0	3
22659496_25592648_30463366	0.6122875585409417	2015.0	3
25266986_26389119_30101371	0.6122586701592637	2016.0	3
28951564_29642615_30101371	0.6122075974546509	2017.6666666666667	3
18955139_24336504_26389076	0.612200799019115	2012.3333333333333	3
23792172_24336504_30463366	0.6122002477264546	2015.0	3
22659496_27826640_29286147	0.6121965561060959	2015.6666666666667	3
23431053_25266986_27589805	0.6121242987896346	2014.6666666666667	3
25266986_27589805	0.6121242987896346	2015.5	2
27300434_27805903_29286147	0.6121197779557306	2016.6666666666667	3
24051213_25702974_28951564	0.6120506689448105	2015.0	3
25592648_25702974_26045258	0.6119302408307881	2015.0	3
21808241_26389119_27300434	0.6118387104137679	2014.0	3
20951342_25592648_27826640	0.6118379319437305	2014.0	3
25702974_26544935_28951564	0.6117857330739246	2015.6666666666667	3
20951342_23431053_30101371	0.6117761903197397	2013.6666666666667	3
18955139_26389076_27916025	0.6117461288570679	2013.3333333333333	3
26432795_27916025_30463366	0.6117043634122306	2017.0	3
26432795_29749524_30101371	0.611618256228117	2017.3333333333333	3
24051213_25702974_26432795	0.6115673933099992	2014.6666666666667	3
24051213_26432795_26544935	0.6115041583591634	2014.6666666666667	3
22659496_26389119_28951564	0.6114335527056605	2014.6666666666667	3
23431053_25858067_29642615	0.6113499963054264	2015.3333333333333	3
21138973_26389076_30463366	0.611347810819624	2014.6666666666667	3
25592648_27805903_27826640	0.6113380740371955	2016.0	3
21808241_26544935_27805903	0.6113208466858916	2014.0	3
22659496_27300434_30463366	0.6113171720481093	2015.3333333333333	3
23792172_29286147_29642615	0.6112826467938333	2016.3333333333333	3
24051213_28951564_29642615	0.6112391907456526	2016.0	3
24336504_26389076_27916025	0.6111066835998546	2015.3333333333333	3
22659496_23792172_30463366	0.6110831875852092	2014.3333333333333	3
24336504_27805903_27826640	0.6110381278100514	2015.6666666666667	3
27589805_27826640_29642615	0.6109981198577924	2017.0	3
24336504_25266986_26544935	0.6109475590523564	2014.6666666666667	3
21138973_26389119_27412635	0.6107014435605452	2014.0	3
23792172_25702974_27412635	0.6105665564413449	2014.6666666666667	3
18955139_25858067_26389076	0.6105457179911195	2012.6666666666667	3
26045258_26389076_29286147	0.610528343079803	2016.0	3
25858067_27300434_30463366	0.6105125496522312	2016.3333333333333	3
18955139_21808241_27300434	0.6104016936881272	2011.6666666666667	3
22659496_24336504_27826640	0.6103280519095025	2014.3333333333333	3
26389076_26432795_29286147	0.6103274450975235	2016.3333333333333	3
18955139_20951342_26544935	0.6103141153866867	2011.0	3
21138973_25266986_27805903	0.6102232519891391	2014.0	3
23792172_26389076_27805903	0.6102065954782798	2014.6666666666667	3
21138973_25702974_30463366	0.6101362307677416	2014.6666666666667	3
21138973_26389119_29642615	0.610117675021093	2014.6666666666667	3
23431053_29642615_30463366	0.6100822999399904	2016.3333333333333	3
25266986_27412635	0.6100469494215046	2015.5	2
23431053_23792172_27412635	0.6098645892785594	2014.0	3
23792172_25702974_27589805	0.6097702125023772	2014.6666666666667	3
26432795_27826640_29749524	0.6097334605493998	2017.0	3
23431053_26432795_27826640	0.6097240184156453	2015.3333333333333	3
26389076_29286147_30101371	0.6096879257977794	2017.0	3
26045258_28951564_30101371	0.6096851520620515	2016.6666666666667	3
18955139_27589805_27916025	0.6096614401672428	2013.6666666666667	3
23792172_26432795_27589805	0.6096285400867024	2015.0	3
21138973_27916025_29749524	0.6095344277641717	2015.3333333333333	3
23431053_25858067_26045258	0.6094418729365793	2014.3333333333333	3
23792172_26544935_27916025	0.6094335196253077	2015.0	3
24336504_26045258_26389119	0.6093546028140335	2014.6666666666667	3
26045258_26432795_27805903	0.6093518468966576	2015.6666666666667	3
20951342_21808241_27412635	0.6093398281455514	2012.3333333333333	3
21138973_27412635_27916025	0.6092786051940247	2014.6666666666667	3
26045258_26432795_30101371	0.6091992884794544	2016.3333333333333	3
20951342_25702974_27826640	0.6091851049687417	2014.0	3
21808241_23792172_30463366	0.6090609212682642	2014.0	3
24336504_25858067_29749524	0.6089748697550951	2015.6666666666667	3
[truncated: 2,496 more rows]
