# Supplementary material for: TrendyGenes, a computational pipeline for the detection of literature trends in academia and drug discovery
Source: Sci Rep. 2021 Aug 3;11:15747. doi: 10.1038/s41598-021-94897-9 (PMC8333311; doi:10.1038/s41598-021-94897-9)
Supplement: Supplementary file 1 — Supplementary Dataset. [file 41598_2021_94897_MOESM1_ESM.zip › whatReview2Read_MLKL.csv]

PMID_COMBINATION	INFO_RATIO	MEAN_YEAR	N_REVIEWS
24452471_27052312_29362479	0.8230061369416912	2016.0	3
26483605_27052312_31719524	0.8210336086713897	2016.6666666666667	3
26483605_27052312_29362479	0.8143434668592684	2016.3333333333333	3
24452471_27052312_31719524	0.8065612470546438	2016.3333333333333	3
26583318_27052312_31719524	0.8010852103734873	2016.6666666666667	3
24452471_27052312_28126382	0.7994502135894761	2015.6666666666667	3
24452471_27959630_29362479	0.7949059932030746	2016.3333333333333	3
26583318_27052312_29362479	0.7943950685613659	2016.3333333333333	3
24452471_27052312_31665027	0.7939839094623469	2016.3333333333333	3
27052312_29362479_31719524	0.7881950227315567	2017.6666666666667	3
27052312_29524460_31719524	0.7857980996933477	2017.6666666666667	3
26483605_27052312_31665027	0.785321239379924	2016.6666666666667	3
26483605_27052312_29524460	0.7849212488547146	2016.3333333333333	3
25236395_27052312_29362479	0.7836670321527951	2016.3333333333333	3
26483605_27052312_28126382	0.7827074800690674	2016.0	3
24452471_27052312_29524460	0.7804595362194338	2016.0	3
24452471_27052312_28498367	0.7794012029306822	2015.6666666666667	3
24452471_29362479_31719524	0.7782817684299499	2017.0	3
26483605_27052312_28498367	0.7781451550728952	2016.0	3
24452471_28126382_31719524	0.7755936468111346	2016.6666666666667	3
26483605_27052312_31364924	0.7754726852299277	2016.6666666666667	3
27052312_28126382_31719524	0.7750537411485003	2017.3333333333333	3
26483605_27052312_27959630	0.7741377440309555	2016.0	3
27052312_29362479_29524460	0.7736055458999704	2017.3333333333333	3
25236395_26483605_27052312	0.7734534552602491	2015.3333333333333	3
24452471_27959630_28126382	0.7730960002218115	2016.0	3
26583318_27052312_29524460	0.7730529139947979	2016.3333333333333	3
27052312_31665027_31719524	0.7725388083929672	2018.0	3
24452471_25236395_27052312	0.7708494285034199	2015.0	3
26583318_27052312_28126382	0.7708391452091509	2016.0	3
24452471_26483605_27052312	0.7694635168372975	2015.0	3
26483605_27052312_30459758	0.7678076818138382	2016.3333333333333	3
27052312_28126382_29362479	0.7676708507593413	2017.0	3
26483605_27052312_27999438	0.7676299110894137	2016.0	3
25236395_27052312_31719524	0.7672221422657477	2016.6666666666667	3
24452471_27052312_31509938	0.7669051340433515	2016.3333333333333	3
25236395_26583318_27052312	0.7653733918222633	2015.3333333333333	3
26583318_27052312_31665027	0.7653728410820216	2016.6666666666667	3
24452471_28126382_29362479	0.7647212864362073	2016.3333333333333	3
26483605_27052312_28462521	0.7639277723124615	2016.0	3
25236395_27052312_29524460	0.7623248775862271	2016.3333333333333	3
24452471_27048812_27052312	0.7621176395090412	2015.3333333333333	3
25493335_26483605_27052312	0.7620568946126618	2015.3333333333333	3
26583318_28126382_29362479	0.7615203010317839	2016.6666666666667	3
27052312_27959630_29362479	0.7612917090041139	2017.0	3
24452471_27052312_31364924	0.7610003236131817	2016.3333333333333	3
26483605_27959630_31719524	0.7607690764313404	2017.0	3
27052312_28498367_31719524	0.7607347588109574	2017.3333333333333	3
27052312_31509938_31719524	0.7606113015746875	2018.0	3
25493335_27052312_29362479	0.7604021366452911	2016.3333333333333	3
26483605_27052312_27999433	0.760065695913267	2016.0	3
27052312_29362479_31665027	0.7598397545827169	2017.6666666666667	3
24452471_27959630_31719524	0.7596783278166416	2016.6666666666667	3
24452471_27052312_27959630	0.7596653824142094	2015.6666666666667	3
24452471_26775689_27052312	0.7595223480784123	2015.3333333333333	3
27052312_28498367_29362479	0.7592376851122168	2017.0	3
26483605_28126382_31719524	0.7588509132907261	2017.0	3
24452471_27959630_31665027	0.7586571122681187	2016.6666666666667	3
27048812_27052312_31719524	0.758490353271369	2017.0	3
26483605_27052312_31509938	0.7582424639609288	2016.6666666666667	3
26583318_27052312_28498367	0.7581967567749928	2016.0	3
24452471_27052312_28661482	0.757729087754375	2015.6666666666667	3
25236395_27052312_28126382	0.7573350803359729	2016.0	3
26583318_29362479_31719524	0.7570849279339583	2017.3333333333333	3
24452471_26968619_27052312	0.756527129786094	2015.3333333333333	3
26483605_27959630_28126382	0.7563532667014028	2016.3333333333333	3
26483605_29362479_31719524	0.75623748534548	2017.3333333333333	3
26483605_27052312_29980212	0.7556419364217505	2016.3333333333333	3
26583318_27052312_31364924	0.7555242869320252	2016.6666666666667	3
26483605_26968619_27052312	0.755271081928307	2015.6666666666667	3
25236395_27052312_31665027	0.7546448046734507	2016.6666666666667	3
27052312_29524460_31665027	0.7545707221823877	2017.6666666666667	3
27052312_27999433_29362479	0.7543406505670243	2017.0	3
26968619_27052312_31719524	0.7543082108615999	2017.0	3
27959630_28126382_29362479	0.7542772861738093	2017.3333333333333	3
26583318_27052312_27959630	0.754189345733053	2016.0	3
27052312_29362479_30459758	0.7540871750035659	2017.3333333333333	3
26968619_27052312_29362479	0.7536163239609364	2016.6666666666667	3
27052312_28126382_31665027	0.753532944028707	2017.3333333333333	3
25592536_26483605_27052312	0.75336741322841	2015.3333333333333	3
24452471_27052312_30459758	0.7533353201970922	2016.0	3
24452471_27052312_27999438	0.7531575494726677	2015.6666666666667	3
26483605_27052312_27158445	0.7519169690248867	2015.3333333333333	3
27048812_27052312_29362479	0.7518002114592477	2016.6666666666667	3
25592536_27052312_29362479	0.7517126552610394	2016.3333333333333	3
27052312_28126382_29524460	0.7511313331179267	2017.0	3
27052312_28462521_29362479	0.7511272112264514	2017.0	3
26483605_26775689_27052312	0.7508596779959896	2015.6666666666667	3
26483605_27048809_27052312	0.7507627129344582	2015.6666666666667	3
28126382_29362479_31719524	0.7503268702012531	2018.0	3
27052312_27158445_29362479	0.7502622110575159	2016.3333333333333	3
27052312_28661482_31719524	0.750106894179035	2017.3333333333333	3
26775689_27052312_31719524	0.7498968069292826	2017.0	3
26483605_27959630_29362479	0.749751207075988	2016.6666666666667	3
24452471_26583318_27052312	0.7495151185393951	2015.0	3
24452471_27052312_28462521	0.7494554106957155	2015.6666666666667	3
26775689_27052312_29362479	0.7492049200286189	2016.6666666666667	3
27052312_27999438_29362479	0.7491899518689717	2017.0	3
27048809_27052312_29362479	0.7491079549670875	2016.6666666666667	3
26483605_27052312_28661482	0.7490664176719523	2016.0	3
27052312_29362479_31364924	0.7489756728404536	2017.6666666666667	3
24452471_27959630_28498367	0.7480609299998395	2016.0	3
26483605_28126382_29362479	0.7479785529157986	2016.6666666666667	3
26583318_27052312_30459758	0.7478592835159356	2016.3333333333333	3
27052312_29362479_29980212	0.7477547914615781	2017.3333333333333	3
26583318_27052312_27999438	0.7476815127915112	2016.0	3
25236395_27052312_28498367	0.7474687203664219	2016.0	3
27052312_29362479_31509938	0.7471048318710634	2017.6666666666667	3
26483605_27959630_28498367	0.7468048821420524	2016.3333333333333	3
27052312_28498367_29524460	0.7465690081217544	2017.0	3
27959630_29362479_31719524	0.745600318013528	2018.0	3
24452471_27052312_27999433	0.7455933342965211	2015.6666666666667	3
26483605_27048812_27052312	0.7453749059886324	2015.6666666666667	3
25146926_26483605_27052312	0.7451865884139114	2015.3333333333333	3
26583318_27158445_31719524	0.7451656725081988	2016.3333333333333	3
26583318_31665027_31719524	0.7444252699609082	2017.6666666666667	3
27959630_29524460_31719524	0.7441189116782533	2018.0	3
26583318_27052312_28462521	0.7439793740145589	2016.0	3
25493335_27052312_31719524	0.7439572467582438	2016.6666666666667	3
25146926_27052312_29362479	0.7435318304465407	2016.3333333333333	3
28126382_31665027_31719524	0.7434920007368879	2018.3333333333333	3
27052312_27959630_29524460	0.7432935889747108	2017.0	3
27052312_29524460_30459758	0.7426706080404443	2017.3333333333333	3
26583318_29524460_31719524	0.7425325654134151	2017.3333333333333	3
27052312_29524460_31364924	0.7424883689342275	2017.6666666666667	3
27052312_28661482_29362479	0.7421243532158788	2017.0	3
25493335_26583318_27052312	0.7421084963147594	2015.3333333333333	3
27052312_30459758_31719524	0.741552648216989	2017.6666666666667	3
26583318_27999438_31719524	0.7413445485985133	2017.0	3
24452471_27052312_29980212	0.7411695748050044	2016.0	3
27052312_28462521_29524460	0.7409308597785228	2017.0	3
26483605_26583318_27052312	0.7408524484569724	2015.3333333333333	3
26086143_26483605_27052312	0.7408524484569724	2015.3333333333333	3
26483605_27052312	0.7408524484569724	2015.5	2
25459879_26483605_27052312	0.7408524484569724	2015.0	3
24452471_28126382_31665027	0.740723809208199	2016.6666666666667	3
26483605_27999438_31719524	0.7404971060100348	2017.0	3
26583318_27052312_27999433	0.7401172976153645	2016.0	3
26483605_27158445_27959630	0.7399514044616136	2015.6666666666667	3
27052312_27959630_31665027	0.739707165562406	2017.3333333333333	3
26583318_28126382_31665027	0.7393207096562743	2017.0	3
26086143_27052312_29362479	0.7391976904896016	2016.3333333333333	3
25459879_27052312_29362479	0.7391976904896016	2016.0	3
27052312_29362479	0.7391976904896016	2017.0	2
27158445_27959630_29362479	0.7389977021702812	2016.6666666666667	3
27959630_28498367_29362479	0.7389276214315815	2017.3333333333333	3
27052312_28498367_31665027	0.7388872080207588	2017.3333333333333	3
24452471_27158445_27959630	0.738860655846915	2015.3333333333333	3
27052312_28126382_31364924	0.7386377054982874	2017.3333333333333	3
27052312_28126382_30459758	0.7386029940263402	2017.0	3
27052312_28126382_28498367	0.7386029015773092	2016.6666666666667	3
24452471_27158445_29362479	0.7384617690067892	2015.6666666666667	3
26583318_27052312_31509938	0.7382940656630262	2016.6666666666667	3
24452471_27052312_27158445	0.7374446074081407	2015.0	3
27052312_27959630_31719524	0.7373385287002376	2017.3333333333333	3
27052312_31364924_31719524	0.7371474059601881	2018.0	3
27052312_27999433_29524460	0.7370687833793287	2017.0	3
27052312_28462521_31719524	0.736919800994538	2017.3333333333333	3
27052312_27999438_29524460	0.7368793938918772	2017.0	3
25493335_27052312_28126382	0.7368462132930761	2016.0	3
27052312_27959630_28126382	0.7365088130703126	2016.6666666666667	3
24452471_27048809_27052312	0.7362903513177123	2015.3333333333333	3
27052312_27999433_31719524	0.7359536170761751	2017.3333333333333	3
26583318_27158445_29362479	0.7357896191402137	2016.0	3
24452471_29362479_31665027	0.735706275476997	2017.0	3
26583318_27052312_29980212	0.735693538123848	2016.3333333333333	3
24452471_25236395_28126382	0.7356803351623094	2015.3333333333333	3
26483605_27158445_31719524	0.7355854966747369	2016.3333333333333	3
26583318_26968619_27052312	0.7353226836304046	2015.6666666666667	3
25592536_27052312_31719524	0.735267765373992	2016.6666666666667	3
28126382_29524460_31719524	0.7350641824984003	2018.0	3
26583318_27999438_29362479	0.7348966692762939	2016.6666666666667	3
27052312_27999438_31719524	0.7345004117340643	2017.3333333333333	3
24452471_27999438_29362479	0.734079274378575	2016.3333333333333	3
24452471_27048812_27959630	0.7338474491503226	2015.6666666666667	3
27052312_27158445_31719524	0.7338173211704685	2016.6666666666667	3
26583318_27048812_27052312	0.7335065711287159	2015.6666666666667	3
25592536_26583318_27052312	0.7334190149305077	2015.3333333333333	3
29362479_29980212_31719524	0.7334126195177784	2018.3333333333333	3
27052312_29524460_31509938	0.7331053901875346	2017.6666666666667	3
26583318_29980212_31719524	0.7328354021843334	2017.3333333333333	3
26583318_27158445_29524460	0.7327659131289792	2016.0	3
27052312_29524460_29980212	0.7326450238878119	2017.3333333333333	3
24452471_25236395_27959630	0.7325837179701051	2015.3333333333333	3
28126382_31509938_31719524	0.7325835500792637	2018.3333333333333	3
24452471_28498367_29362479	0.7324890502995054	2016.3333333333333	3
26968619_27052312_29524460	0.7322741693943685	2016.6666666666667	3
26483605_27959630_27999433	0.7320002305608604	2016.3333333333333	3
26583318_27052312_27158445	0.7319685707269841	2015.3333333333333	3
27052312_29980212_31719524	0.7319607800712894	2017.6666666666667	3
26583318_27959630_29362479	0.731887672904502	2016.6666666666667	3
24452471_27959630_29524460	0.7318646721119499	2016.3333333333333	3
27052312_28126382_31509938	0.7317721492792855	2017.3333333333333	3
24452471_25592536_27052312	0.7314884293870283	2015.0	3
24452471_27999438_28126382	0.7314790030101178	2016.0	3
24452471_28126382_28498367	0.7314690197262738	2016.0	3
27052312_31364924_31665027	0.7314052566957097	2018.0	3
25493335_27052312_31665027	0.7313799091659469	2016.6666666666667	3
26483605_28498367_29362479	0.7312330024417184	2016.6666666666667	3
26583318_26775689_27052312	0.7309112796980871	2015.6666666666667	3
26583318_27048809_27052312	0.7308143146365557	2015.6666666666667	3
27048809_27052312_31719524	0.7307209214762383	2017.0	3
24452471_25146926_27052312	0.7307142267971654	2015.0	3
25592536_27052312_29524460	0.7303705006944714	2016.3333333333333	3
26968619_27052312_28126382	0.7300604006087212	2016.3333333333333	3
26583318_28498367_29362479	0.7299955809037803	2016.6666666666667	3
27959630_28126382_29524460	0.7299808509731698	2017.3333333333333	3
27959630_28126382_31665027	0.7295866349441925	2017.6666666666667	3
27052312_27999438_28126382	0.7293936267124422	2016.6666666666667	3
27052312_27999433_31665027	0.7293887104665521	2017.3333333333333	3
24452471_28126382_31509938	0.7292152456951714	2016.6666666666667	3
26583318_27052312_28661482	0.7291180193740497	2016.0	3
27052312_27158445_29524460	0.728920056490948	2016.3333333333333	3
29362479_31665027_31719524	0.7286485973590554	2018.6666666666667	3
26583318_27999438_28126382	0.7282780176056944	2016.3333333333333	3
24452471_27959630_31509938	0.728134334700906	2016.6666666666667	3
28126382_28498367_29362479	0.7280129709122263	2017.3333333333333	3
26775689_27052312_29524460	0.7278627654620511	2016.6666666666667	3
26583318_28126382_31509938	0.7278121461432466	2017.0	3
27048809_27052312_29524460	0.7277658004005196	2016.6666666666667	3
27158445_27959630_29524460	0.7276925936303239	2016.6666666666667	3
24452471_27959630_28661482	0.7276754103268172	2016.0	3
27052312_28498367_30459758	0.7272860044556501	2017.0	3
25146926_27052312_31719524	0.7270869405594933	2016.6666666666667	3
27999438_28126382_31719524	0.7270418701144191	2017.6666666666667	3
24452471_26483605_27959630	0.7270017087935065	2015.3333333333333	3
27052312_28126382_28462521	0.7269511212975474	2016.6666666666667	3
27959630_27999433_29362479	0.7267060702441057	2017.3333333333333	3
28126382_29362479_31665027	0.7266107283638318	2018.0	3
24452471_25493335_27052312	0.7263800868402264	2015.0	3
24452471_25459879_27052312	0.7263800868402264	2014.6666666666667	3
24452471_27052312	0.7263800868402264	2015.0	2
24452471_26086143_27052312	0.7263800868402264	2015.0	3
27052312_28661482_29524460	0.7260695051380136	2017.0	3
27052312_28498367_31364924	0.7260533060238245	2017.3333333333333	3
25236395_27052312_31509938	0.7260509910720901	2016.6666666666667	3
27052312_30459758_31665027	0.7259720660189443	2017.6666666666667	3
27052312_27999433_28126382	0.7258563249553555	2016.6666666666667	3
27052312_27959630_28498367	0.7258399209535769	2016.6666666666667	3
26775689_27052312_28126382	0.7256489966764039	2016.3333333333333	3
26483605_27959630_27999438	0.725633629623331	2016.3333333333333	3
25236395_29362479_31719524	0.7255610506390066	2017.3333333333333	3
26583318_28126382_29524460	0.7254602539242767	2016.6666666666667	3
25146926_26583318_27052312	0.7252381901160089	2015.3333333333333	3
25236395_26968619_27052312	0.7245946472218338	2015.6666666666667	3
29362479_29524460_31719524	0.7244898234664319	2018.3333333333333	3
24452471_27158445_28126382	0.7244509812005825	2015.3333333333333	3
25493335_27052312_28498367	0.7242038248589179	2016.0	3
27052312_28462521_31665027	0.7240332172204479	2017.3333333333333	3
26483605_28126382_31665027	0.7239810756877904	2017.0	3
27158445_29362479_31719524	0.7233719767153963	2017.3333333333333	3
27052312_31509938_31665027	0.7232666617888684	2018.0	3
27999438_29524460_31719524	0.7230703754510547	2018.0	3
25592536_27052312_28126382	0.7230483893620224	2016.0	3
27959630_31665027_31719524	0.7228988317667752	2018.3333333333333	3
25236395_27048812_27052312	0.722778534720145	2015.6666666666667	3
27048812_27052312_31665027	0.7227779839799033	2017.0	3
27052312_31719524	0.7227528006025542	2017.5	2
25459879_27052312_31719524	0.7227528006025542	2016.3333333333333	3
26086143_27052312_31719524	0.7227528006025542	2016.6666666666667	3
25592536_27052312_31665027	0.722690427781695	2016.6666666666667	3
25236395_28126382_29362479	0.7226061531827039	2016.6666666666667	3
27052312_28126382_29980212	0.7224423412965846	2017.0	3
27048812_27052312_29524460	0.722377993454694	2016.6666666666667	3
24452471_29362479_29980212	0.7223176344648691	2016.6666666666667	3
25146926_27052312_29524460	0.7221896758799727	2016.3333333333333	3
26483605_28126382_28498367	0.7221329084305008	2016.3333333333333	3
26583318_27158445_27959630	0.7220878702901277	2015.6666666666667	3
25236395_27052312_31364924	0.7216612188242857	2016.6666666666667	3
27052312_27158445_28126382	0.721597945158499	2016.0	3
27158445_28126382_31719524	0.7215320066145081	2017.0	3
26583318_27158445_28126382	0.7212499957961591	2015.6666666666667	3
27052312_27158445_31665027	0.7212399835781715	2016.6666666666667	3
27052312_27999438_28498367	0.7211958797302482	2016.6666666666667	3
24452471_27959630_27999438	0.7210533362443379	2016.0	3
27052312_29980212_31665027	0.7209700436373677	2017.6666666666667	3
26086143_26583318_27052312	0.7209040501590698	2015.3333333333333	3
25459879_26583318_27052312	0.7209040501590698	2015.0	3
26583318_27052312	0.7209040501590698	2015.5	2
24452471_29524460_31719524	0.7204106135066863	2017.0	3
25236395_27052312_27959630	0.7203262776253134	2016.0	3
24452471_25236395_29362479	0.720192741577503	2015.6666666666667	3
25236395_26775689_27052312	0.7201832432895162	2015.6666666666667	3
27048812_27052312_28126382	0.7201642246690468	2016.3333333333333	3
27048809_27052312_31665027	0.7200857274877431	2017.0	3
25146926_27052312_28126382	0.7199759070943256	2016.0	3
27052312_28126382_28661482	0.7198608290146987	2016.6666666666667	3
26583318_27158445_31665027	0.7198377217592407	2016.3333333333333	3
26583318_27999438_29524460	0.7197898669646206	2016.6666666666667	3
26483605_27959630_28462521	0.7194495797945156	2016.3333333333333	3
27158445_29524460_31719524	0.7189353319216498	2017.3333333333333	3
27959630_29362479_29524460	0.7189053543544427	2017.6666666666667	3
27999438_29362479_31719524	0.7187742869998178	2018.0	3
26968619_27052312_31665027	0.7185958415701343	2017.0	3
26583318_27158445_28498367	0.7185801939622768	2015.6666666666667	3
24452471_26583318_29362479	0.718533476194401	2015.6666666666667	3
27048809_27052312_28126382	0.7185015454642688	2016.3333333333333	3
25236395_27052312_28661482	0.7183899829654788	2016.0	3
27959630_28498367_31665027	0.7181714907037733	2017.6666666666667	3
26583318_31509938_31719524	0.7178582646593491	2017.6666666666667	3
25493335_27052312_29524460	0.7178555359230337	2016.3333333333333	3
27052312_29524460	0.7178555359230337	2017.0	2
25459879_27052312_29524460	0.7178555359230337	2016.0	3
26086143_27052312_29524460	0.7178555359230337	2016.3333333333333	3
27052312_28462521_28498367	0.7177074872455328	2016.6666666666667	3
27052312_27999433_28498367	0.7176360822257546	2016.6666666666667	3
26583318_28126382_31719524	0.7167345228775649	2017.0	3
27052312_27999438_31665027	0.7166234520360116	2017.3333333333333	3
26483605_27158445_29362479	0.7164174859223191	2016.0	3
27052312_27959630_31509938	0.7163819831652452	2017.3333333333333	3
27052312_28498367_31509938	0.7159508339415306	2017.3333333333333	3
27959630_28462521_29362479	0.7158069517907724	2017.3333333333333	3
25493335_28126382_31719524	0.7156694966822008	2017.0	3
27052312_28126382	0.7156417671373866	2016.5	2
26086143_27052312_28126382	0.7156417671373866	2016.0	3
25459879_27052312_28126382	0.7156417671373866	2015.6666666666667	3
27048812_27052312_28498367	0.7156018996728745	2016.3333333333333	3
25236395_27959630_29362479	0.7155852276052201	2016.6666666666667	3
27052312_31364924_31509938	0.7155767631247619	2018.0	3
27052312_28498367_29980212	0.7155513870128725	2017.0	3
28498367_29362479_31719524	0.7155490532589915	2018.0	3
26483605_27999438_29362479	0.7155245360583994	2016.6666666666667	3
27048812_29362479_31719524	0.7152924942782133	2017.6666666666667	3
27959630_28498367_29524460	0.7152287351909116	2017.3333333333333	3
24452471_28126382_30459758	0.715136811962092	2016.3333333333333	3
29362479_31509938_31719524	0.7150737308045286	2018.6666666666667	3
28126382_29362479_31509938	0.7148948618128336	2018.0	3
24452471_27959630_28462521	0.7148692864155226	2016.0	3
25236395_28126382_31665027	0.7148188898881387	2017.0	3
26968619_27052312_31364924	0.7147455423315956	2017.0	3
26483605_27999438_28126382	0.714736269489709	2016.3333333333333	3
24452471_29980212_31719524	0.7146019553961528	2017.0	3
24452471_29362479_31509938	0.7145455473094899	2017.0	3
25146926_27052312_31665027	0.7145096029671963	2016.6666666666667	3
24452471_26968619_27959630	0.7145083784173566	2015.6666666666667	3
24452471_26775689_27959630	0.7144523389944073	2015.6666666666667	3
27999438_28126382_29362479	0.7144141599873518	2017.3333333333333	3
27052312_28661482_31665027	0.7143945248875694	2017.3333333333333	3
27158445_27959630_28498367	0.714239793922571	2016.3333333333333	3
26583318_29362479_29524460	0.7141957780498853	2017.0	3
26775689_27052312_31665027	0.7141844376378169	2017.0	3
25236395_26483605_31719524	0.7140939724767811	2016.3333333333333	3
27052312_27158445_28498367	0.7140638992711427	2016.0	3
24452471_27959630_27999433	0.7140383241798202	2016.0	3
25236395_27052312_30459758	0.7139962154081961	2016.3333333333333	3
27959630_27999438_29362479	0.7138696924332926	2017.3333333333333	3
25236395_27052312_27999438	0.7138184446837716	2016.0	3
26483605_27048809_31719524	0.713771550037872	2016.6666666666667	3
26483605_27959630_31665027	0.7135023261410319	2017.0	3
26483605_27048812_31719524	0.7134960029120758	2016.6666666666667	3
26968619_27052312_27959630	0.7134106011326232	2016.3333333333333	3
25493335_26483605_31719524	0.7133184628482547	2016.3333333333333	3
24452471_27959630_29980212	0.7132632069233241	2016.3333333333333	3
26483605_27959630_29524460	0.7132158817046139	2016.6666666666667	3
25493335_27959630_28126382	0.7131718500928778	2016.3333333333333	3
24452471_27999438_28498367	0.7131573857925384	2016.0	3
27048812_27052312_31364924	0.712929429829907	2017.0	3
27959630_28126382_31509938	0.712598489377261	2017.6666666666667	3
26483605_28126382_31509938	0.7124725121747627	2017.0	3
24452471_27158445_28498367	0.7123409301130184	2015.3333333333333	3
26483605_27999438_28498367	0.7119013379347514	2016.3333333333333	3
26483605_27999433_31719524	0.7117963005329541	2017.0	3
27158445_27959630_28126382	0.7116056691787528	2016.3333333333333	3
27048812_27052312_27959630	0.7115944886309348	2016.3333333333333	3
25493335_29362479_31719524	0.711161511763285	2017.3333333333333	3
26483605_27158445_28498367	0.7110848822552313	2015.6666666666667	3
24452471_26583318_31719524	0.7110106827946806	2016.0	3
27048809_27052312_28498367	0.7109674995769125	2016.3333333333333	3
24452471_28498367_31719524	0.7107994101158833	2016.6666666666667	3
25236395_31665027_31719524	0.7107399826755807	2017.6666666666667	3
24452471_27959630_30459758	0.7107027078932968	2016.3333333333333	3
26583318_27999438_28498367	0.7106639163968131	2016.3333333333333	3
26775689_27052312_31364924	0.7103341383992783	2017.0	3
25459879_27052312_31665027	0.7101754630102572	2016.3333333333333	3
27052312_31665027	0.7101754630102572	2017.5	2
26086143_27052312_31665027	0.7101754630102572	2016.6666666666667	3
26483605_28126382_29524460	0.7101206199557927	2016.6666666666667	3
25236395_27052312_28462521	0.7101163059068194	2016.0	3
25592536_28126382_31719524	0.7100794364884716	2017.0	3
25236395_29524460_31719524	0.7099615971482507	2017.3333333333333	3
26583318_29362479_31665027	0.7099236225678046	2017.3333333333333	3
24452471_29362479_30459758	0.7098517870375969	2016.6666666666667	3
24452471_26775689_31719524	0.7097076333759095	2016.3333333333333	3
26483605_28498367_31719524	0.7095433622580962	2017.0	3
25493335_26583318_28126382	0.7094911798772494	2015.6666666666667	3
26583318_27959630_28126382	0.7094363480681725	2016.3333333333333	3
24452471_25236395_31719524	0.7093877418819488	2016.0	3
27959630_27999438_28126382	0.7092009106497622	2017.0	3
24452471_26583318_27959630	0.7091381746220204	2015.3333333333333	3
26775689_27052312_27959630	0.708999197200306	2016.3333333333333	3
26583318_27999433_29362479	0.7089979693308466	2016.6666666666667	3
28126382_29980212_31719524	0.7088720160819737	2018.0	3
24452471_26483605_31719524	0.708822965923401	2016.0	3
27052312_28498367_28661482	0.7087719747746855	2016.6666666666667	3
28126382_28498367_31665027	0.708751837153338	2017.6666666666667	3
27052312_27999438_31509938	0.7086145168616458	2017.3333333333333	3
27052312_28661482_31364924	0.7085408780752407	2017.3333333333333	3
27048809_29362479_31719524	0.708535068936236	2017.6666666666667	3
27959630_27999433_31665027	0.7084582559637084	2017.6666666666667	3
25236395_25493335_27052312	0.7082454282070199	2015.3333333333333	3
25592536_27052312_28498367	0.7081077212500303	2016.0	3
24452471_28661482_31719524	0.7078282704112304	2016.6666666666667	3
26583318_27959630_27999438	0.707770095451845	2016.3333333333333	3
26483605_27158445_28126382	0.7077082476801738	2015.6666666666667	3
27999433_29362479_31719524	0.7076741384514812	2018.0	3
27158445_28498367_29362479	0.7075987470521377	2016.6666666666667	3
27959630_31509938_31719524	0.7075273228002782	2018.3333333333333	3
25146926_27052312_28498367	0.7073335186601674	2016.0	3
27052312_27959630_28661482	0.7072059368762685	2016.6666666666667	3
24452471_27959630_31364924	0.7072017282827902	2016.6666666666667	3
26968619_27052312_30459758	0.707080538915506	2016.6666666666667	3
25236395_26483605_28126382	0.7070692667819839	2015.6666666666667	3
26775689_27052312_28498367	0.707008353330788	2016.3333333333333	3
24452471_27048809_27959630	0.7068980259190677	2015.6666666666667	3
24452471_28661482_29362479	0.706845498363455	2016.3333333333333	3
25493335_26583318_31719524	0.7067734464745508	2016.3333333333333	3
28126382_29362479_29524460	0.7065086400616046	2017.6666666666667	3
29362479_30459758_31719524	0.7064897832641248	2018.3333333333333	3
26583318_27999433_31665027	0.7064795457019154	2017.0	3
25236395_27052312_27999433	0.706254229507625	2016.0	3
28126382_29362479_30459758	0.7062070950730281	2017.6666666666667	3
28661482_29362479_31719524	0.7061454715726923	2018.0	3
27959630_28126382_31719524	0.7060414453505233	2017.6666666666667	3
24452471_27999433_28126382	0.7059994656341906	2016.0	3
26086143_28126382_31719524	0.7059520884868072	2017.0	3
26583318_27158445_27999438	0.7059129735788024	2015.6666666666667	3
26583318_27959630_31719524	0.7057720943601242	2017.0	3
24452471_28126382_29524460	0.7056589073205118	2016.3333333333333	3
27158445_27959630_31665027	0.7055208259930642	2017.0	3
24452471_29362479_29524460	0.7053923718013408	2016.6666666666667	3
27048812_27959630_29362479	0.7053166712444271	2017.0	3
27048812_27052312_30459758	0.7052644264138175	2016.6666666666667	3
27048812_27052312_27999438	0.705086655689393	2016.3333333333333	3
24452471_26583318_28126382	0.7049847768586806	2015.3333333333333	3
26086143_26583318_31719524	0.7048542128444365	2016.3333333333333	3
27999438_28498367_31719524	0.7048003027454923	2017.6666666666667	3
25493335_28126382_29362479	0.7047971363072735	2016.6666666666667	3
26483605_27959630_29980212	0.7046250654974534	2016.6666666666667	3
27158445_28126382_29362479	0.7045639511059565	2016.6666666666667	3
25592536_29362479_31719524	0.7044942876520416	2017.3333333333333	3
26483605_26583318_31719524	0.7044502165502609	2016.3333333333333	3
25493335_27052312_31509938	0.7043011337469515	2016.6666666666667	3
24452471_31665027_31719524	0.7042104228100454	2017.3333333333333	3
26968619_27052312_28498367	0.7040131350384696	2016.3333333333333	3
26086143_26483605_31719524	0.7040067702559579	2016.3333333333333	3
24452471_27048812_29362479	0.7040050501859527	2016.0	3
25592536_26583318_28126382	0.7039011196835201	2015.6666666666667	3
27052312_30459758_31509938	0.703864891226071	2017.6666666666667	3
27959630_27999438_28498367	0.7037027463791612	2017.0	3
26583318_28498367_31665027	0.7035328459041739	2017.0	3
26583318_27959630_29524460	0.7034324109711139	2016.6666666666667	3
25236395_28126382_31719524	0.7033221045156058	2017.0	3
25493335_27959630_28498367	0.7032290443703123	2016.3333333333333	3
26968619_27052312_28462521	0.7032006294141294	2016.3333333333333	3
27158445_27959630_31719524	0.7031521891308959	2017.0	3
27052312_28498367	0.7029993787032284	2016.5	2
26086143_27052312_28498367	0.7029993787032284	2016.0	3
25459879_27052312_28498367	0.7029993787032284	2015.6666666666667	3
26483605_28462521_31719524	0.7029011121439502	2017.0	3
24452471_28126382_28462521	0.7028986315235107	2016.0	3
27959630_27999433_29524460	0.702870261963229	2017.3333333333333	3
25459879_28126382_31719524	0.7026728142638359	2016.6666666666667	3
26775689_27052312_30459758	0.7026691349831887	2016.6666666666667	3
27052312_27959630_27999438	0.7026343985945612	2016.6666666666667	3
27052312_27959630_31364924	0.7026299302127691	2017.3333333333333	3
24452471_28126382_31364924	0.7025706322436795	2016.6666666666667	3
24452471_25592536_29362479	0.7025233869889053	2015.6666666666667	3
26968619_28126382_29362479	0.7025213227255099	2017.0	3
24452471_26968619_29362479	0.7024645675469511	2016.0	3
27959630_29362479_31665027	0.7023825056489994	2018.0	3
25146926_28126382_31719524	0.7023083575249139	2017.0	3
25459879_26483605_31719524	0.7022276318434414	2016.0	3
27959630_27999438_29524460	0.7021316693641491	2017.3333333333333	3
25236395_27052312_29980212	0.7018304700161084	2016.3333333333333	3
28462521_29362479_31719524	0.701629967822825	2018.0	3
27048812_27052312_28462521	0.7013845169124409	2016.3333333333333	3
25493335_26968619_27052312	0.7013297517143298	2015.6666666666667	3
26483605_28661482_31719524	0.7012678041668106	2017.0	3
24452471_26968619_28126382	0.7012118436227749	2015.6666666666667	3
27158445_28498367_31719524	0.7011369639645838	2017.0	3
27052312_28462521_31509938	0.7010906826895612	2017.3333333333333	3
26968619_27052312_27999438	0.7009045132796239	2016.3333333333333	3
27052312_27999433_31509938	0.7009030221786223	2017.3333333333333	3
27052312_28661482_30459758	0.7008758746591512	2017.0	3
28498367_29362479_31665027	0.7007394062590715	2018.0	3
27158445_29362479_29524460	0.7006866150309558	2017.0	3
25236395_28498367_29362479	0.700556567735245	2016.6666666666667	3
27052312_27999438_31364924	0.7001922839037852	2017.3333333333333	3
26775689_27959630_28126382	0.7001761270328198	2016.6666666666667	3
27052312_27959630_30459758	0.6999694125182911	2017.0	3
25146926_27959630_28126382	0.6998107109355908	2016.3333333333333	3
25236395_25592536_27052312	0.699555946822768	2015.3333333333333	3
25493335_27048812_27052312	0.6995136392126412	2015.6666666666667	3
25236395_26583318_27999438	0.6994880841271798	2015.6666666666667	3
26968619_27052312_27999433	0.699338553014935	2016.3333333333333	3
26583318_27999433_27999438	0.6992272284114974	2016.3333333333333	3
25592536_28126382_29362479	0.6992070761135443	2016.6666666666667	3
24452471_26483605_29362479	0.6991613429765066	2015.6666666666667	3
26483605_30459758_31719524	0.6989814787305055	2017.3333333333333	3
25592536_26483605_31719524	0.6989655964622404	2016.3333333333333	3
27052312_27959630_28462521	0.6989322598176092	2016.6666666666667	3
28126382_28498367_31509938	0.698802968286114	2017.6666666666667	3
26775689_27052312_28462521	0.698789225481812	2016.3333333333333	3
27959630_28126382_29980212	0.6987664465307334	2017.3333333333333	3
25236395_26483605_27959630	0.6986956286822706	2015.6666666666667	3
24452471_25146926_27959630	0.6986329152478302	2015.3333333333333	3
27959630_28462521_29524460	0.6984974929760237	2017.3333333333333	3
24452471_25493335_27959630	0.6984752505241987	2015.3333333333333	3
25493335_27052312_31364924	0.6983963233167817	2016.6666666666667	3
26483605_28126382_30459758	0.6983940784416833	2016.6666666666667	3
26483605_27048809_27959630	0.6982598844931968	2016.0	3
28126382_29524460_31665027	0.698248303538433	2018.0	3
25236395_27052312_27158445	0.6981055026192446	2015.3333333333333	3
27999438_28126382_28498367	0.698090821570488	2017.0	3
26483605_31364924_31719524	0.6980489810215137	2017.6666666666667	3
26583318_27999433_29524460	0.6979043103851487	2016.6666666666667	3
24452471_25592536_28126382	0.6978975970108091	2015.3333333333333	3
25146926_29362479_31719524	0.697800372605998	2017.3333333333333	3
24452471_27048809_29362479	0.6977956263287535	2016.0	3
25493335_26483605_27959630	0.6976599422519704	2015.6666666666667	3
28126382_28498367_29524460	0.6975338003370648	2017.3333333333333	3
24452471_25146926_28126382	0.6975331402718872	2015.3333333333333	3
26968619_27052312_31509938	0.6975153210625966	2017.0	3
28126382_28462521_29362479	0.6974570923632173	2017.3333333333333	3
27158445_28126382_31665027	0.6974280386214272	2017.0	3
28126382_29362479_29980212	0.6973487772102875	2017.6666666666667	3
25236395_26583318_28126382	0.6971437877106544	2015.6666666666667	3
26583318_28462521_29362479	0.6970790536590407	2016.6666666666667	3
25493335_27052312_27959630	0.6970613821178093	2016.0	3
27959630_29980212_31719524	0.6970284228682467	2018.0	3
25236395_27048809_27052312	0.6969512465288161	2015.6666666666667	3
25493335_26775689_27052312	0.6969183477820123	2015.6666666666667	3
24452471_25592536_27959630	0.6967076453930579	2015.3333333333333	3
27052312_27999438_28661482	0.6967031965970589	2016.6666666666667	3
26968619_29362479_31719524	0.6967019368057475	2017.6666666666667	3
25592536_27959630_28126382	0.6966941759943578	2016.3333333333333	3
27052312_29980212_31509938	0.6965937764050051	2017.6666666666667	3
26483605_27158445_29524460	0.6965809832281153	2016.0	3
26775689_27052312_27999438	0.6964931093473066	2016.3333333333333	3
24452471_28126382_29980212	0.6964502249115836	2016.3333333333333	3
24452471_26086143_29362479	0.6964132415073917	2015.6666666666667	3
27052312_27999433_31364924	0.696405124617387	2017.3333333333333	3
25236395_27999438_28126382	0.6963409086143191	2016.3333333333333	3
24452471_28462521_29362479	0.6962616587613216	2016.3333333333333	3
24452471_25146926_29362479	0.6961986436545666	2015.6666666666667	3
25146926_26583318_28126382	0.6961300407199624	2015.6666666666667	3
26583318_29362479_29980212	0.6960061460178288	2017.0	3
24452471_25459879_27959630	0.6957954003567326	2015.0	3
26775689_28126382_31719524	0.6957941749866048	2017.3333333333333	3
27959630_29362479_29980212	0.6957329185178638	2017.6666666666667	3
27048812_27052312_31509938	0.695699208560908	2017.0	3
27158445_28126382_28498367	0.69564449443388	2016.3333333333333	3
26583318_27959630_31665027	0.695638791969546	2017.0	3
25592536_27052312_31509938	0.6956116523626996	2016.6666666666667	3
26583318_27048812_27999438	0.6954028978885596	2016.0	3
28498367_29362479_29524460	0.6953201908011455	2017.6666666666667	3
27048812_29980212_31719524	0.6952927094502179	2017.6666666666667	3
25493335_27052312_28661482	0.695125087457975	2016.0	3
26583318_28126382_29980212	0.695047125359659	2016.6666666666667	3
25493335_27959630_29362479	0.6950001822651825	2016.6666666666667	3
26775689_27052312_27999433	0.6949271490826175	2016.3333333333333	3
26968619_27052312_29980212	0.6949147935234182	2016.6666666666667	3
25236395_26583318_27158445	0.6948756096656021	2015.0	3
24452471_27999438_31719524	0.6948187608713331	2016.6666666666667	3
25236395_27959630_29524460	0.6948156079466031	2016.6666666666667	3
24452471_27999433_29362479	0.6947989614310806	2016.3333333333333	3
27048812_27052312_27999433	0.6946626621863641	2016.3333333333333	3
27959630_28498367_29980212	0.694575074958614	2017.3333333333333	3
24452471_26775689_29362479	0.6944708301332224	2016.0	3
26086143_29362479_31719524	0.6944670647101867	2017.3333333333333	3
25236395_26583318_29362479	0.6944100886683109	2016.0	3
27999438_28498367_29362479	0.6942722795941851	2017.3333333333333	3
27052312_27158445_31509938	0.6941612081591761	2016.6666666666667	3
25493335_26483605_28126382	0.6941515459087654	2015.6666666666667	3
25493335_27959630_31719524	0.6940582069604316	2017.0	3
26483605_27048812_27959630	0.6939942125872971	2016.0	3
25236395_28126382_29524460	0.6939813952984364	2016.6666666666667	3
25236395_27959630_28126382	0.693847419068578	2016.3333333333333	3
27048809_27959630_29362479	0.6938166374375699	2017.0	3
26583318_28498367_29524460	0.6937404150711329	2016.6666666666667	3
25236395_27999438_31719524	0.6936626784620975	2017.0	3
27052312_30459758_31364924	0.6934882745439909	2017.6666666666667	3
27052312_28462521_31364924	0.6933520103864478	2017.3333333333333	3
28498367_29362479_29980212	0.6933490201584015	2017.6666666666667	3
27052312_27999433_28661482	0.6931338887585801	2016.6666666666667	3
26775689_27052312_31509938	0.6931039171302793	2017.0	3
27048812_27052312_29980212	0.6930986810217298	2016.6666666666667	3
27048809_27052312_31509938	0.6930069520687479	2017.0	3
26968619_27048812_27052312	0.6927278265282864	2016.0	3
25236395_28126382_31509938	0.6925621131170075	2017.0	3
25592536_26583318_31719524	0.6924205800885366	2016.3333333333333	3
24452471_26583318_27158445	0.6923989493847813	2014.6666666666667	3
28126382_29524460_31509938	0.6923531834495477	2018.0	3
26483605_27999438_29524460	0.6923376703087399	2016.6666666666667	3
27052312_27999438_30459758	0.6923103299095316	2017.0	3
24452471_27158445_29524460	0.6921192705928344	2015.6666666666667	3
27052312_29980212_31364924	0.6919813651258703	2017.6666666666667	3
25459879_29362479_31719524	0.6919793228806037	2017.0	3
24452471_26086143_28126382	0.6919436961580421	2015.3333333333333	3
26483605_26968619_28126382	0.691875732327002	2016.0	3
26775689_28126382_29362479	0.6918014132472156	2017.0	3
25459879_28126382_29362479	0.6918004538889084	2016.3333333333333	3
27959630_28498367_31509938	0.6917911144763278	2017.6666666666667	3
26483605_27158445_31665027	0.6917328552963626	2016.3333333333333	3
24452471_27048809_28126382	0.6917277947479606	2015.6666666666667	3
27999438_28661482_31719524	0.6916974913882824	2017.6666666666667	3
26583318_27048812_29362479	0.6916040102788077	2016.3333333333333	3
25146926_28126382_29362479	0.6914359971499865	2016.6666666666667	3
25146926_25236395_27052312	0.6913751220082692	2015.3333333333333	3
26968619_27052312_27158445	0.6911898261265546	2015.6666666666667	3
26483605_26968619_31719524	0.6911732456159465	2016.6666666666667	3
28498367_31665027_31719524	0.6910569329850361	2018.3333333333333	3
25236395_26583318_31719524	0.691016576308247	2016.3333333333333	3
25592536_27048812_27052312	0.6908241578283894	2015.6666666666667	3
27048812_27158445_27959630	0.6907897620636401	2016.0	3
25493335_27052312_30459758	0.690731319900692	2016.3333333333333	3
27048809_29524460_31719524	0.6907168111404423	2017.6666666666667	3
28126382_29362479_31364924	0.6906908223349697	2018.0	3
27048812_27959630_27999438	0.69066360491043	2016.6666666666667	3
27052312_28462521_28661482	0.690559684676584	2016.6666666666667	3
25493335_27052312_27999438	0.6905535491762677	2016.0	3
26483605_29362479_31665027	0.6905514893499102	2017.3333333333333	3
26483605_29362479_29980212	0.6905444613398295	2017.0	3
26086143_26583318_28126382	0.6905405966061173	2015.6666666666667	3
26775689_27052312_29980212	0.690503389591101	2016.6666666666667	3
27048812_29524460_31719524	0.6904412640146462	2017.6666666666667	3
24452471_26968619_31719524	0.6903270896357305	2016.3333333333333	3
27052312_27959630_27999433	0.6901672583458592	2016.6666666666667	3
26968619_27048809_27052312	0.6900355700361261	2016.0	3
24452471_26583318_27999438	0.6900343849886542	2015.3333333333333	3
25493335_28126382_31665027	0.6900328341550036	2017.0	3
27959630_29524460_31665027	0.69000036588185	2018.0	3
25592536_29524460_31719524	0.6899419251314981	2017.3333333333333	3
24452471_27158445_31719524	0.6899071515360351	2016.0	3
24452471_25236395_28498367	0.6898733358730639	2015.3333333333333	3
27048809_28126382_29362479	0.6898662443956916	2017.0	3
27999433_29524460_31719524	0.6898558806556875	2018.0	3
26583318_29524460_31665027	0.6898253287751425	2017.3333333333333	3
26583318_27959630_28498367	0.6897230359444199	2016.3333333333333	3
25592536_27052312_31364924	0.6897068419325298	2016.6666666666667	3
24452471_25493335_28126382	0.6896898332734847	2015.3333333333333	3
24452471_26483605_28126382	0.6896451428901966	2015.3333333333333	3
26775689_27959630_31719524	0.6896322746892333	2017.3333333333333	3
26483605_27999433_29362479	0.6896258361129521	2016.6666666666667	3
26968619_27959630_29362479	0.6894671208527098	2017.0	3
27048812_27052312_27158445	0.689373713624866	2015.6666666666667	3
27959630_29362479_30459758	0.6893241109602811	2017.6666666666667	3
25459879_27959630_28126382	0.689287553769722	2016.0	3
26086143_27959630_28126382	0.689287553769722	2016.3333333333333	3
26483605_27999433_28126382	0.689256732113782	2016.3333333333333	3
27999433_28126382_29362479	0.6890053139109368	2017.3333333333333	3
24452471_31364924_31719524	0.6889163188799924	2017.3333333333333	3
27052312_28661482_31509938	0.688869283662719	2017.3333333333333	3
26583318_29362479_31509938	0.6887628944002977	2017.3333333333333	3
26483605_27959630_30459758	0.6886829534653788	2016.6666666666667	3
24452471_26775689_28126382	0.6886653812933776	2015.6666666666667	3
24452471_25459879_28126382	0.6886644219350706	2015.0	3
28498367_29524460_31719524	0.6886442581207306	2018.0	3
26483605_29524460_31719524	0.6885834821999214	2017.3333333333333	3
27052312_27999433_27999438	0.6885623504768729	2016.6666666666667	3
25592536_26483605_28126382	0.6885614857150363	2015.6666666666667	3
26583318_26775689_31719524	0.6885107928799179	2016.6666666666667	3
25592536_27052312_27959630	0.6883719007335576	2016.0	3
27959630_28126382_28498367	0.68834513749915	2017.0	3
26968619_27052312_28661482	0.6883392747736201	2016.3333333333333	3
29362479_31364924_31719524	0.6882872680323847	2018.6666666666667	3
27052312_27158445_31364924	0.6882563977290065	2016.6666666666667	3
26483605_26583318_28126382	0.6882420433382718	2015.6666666666667	3
25592536_26775689_27052312	0.6882288663977606	2015.6666666666667	3
25236395_27999438_28498367	0.6882019420859825	2016.3333333333333	3
25493335_28126382_28498367	0.6881846668977142	2016.3333333333333	3
26086143_28126382_29362479	0.6881026892541753	2016.6666666666667	3
27959630_27999438_31719524	0.6880830190737708	2017.6666666666667	3
28462521_29524460_31719524	0.6880242550256599	2018.0	3
26583318_28498367_31719524	0.6879965839432793	2017.0	3
26583318_27158445_29980212	0.6879098094334436	2016.0	3
29524460_30459758_31719524	0.6878176461603079	2018.3333333333333	3
24452471_27048812_28126382	0.6877860152409471	2015.6666666666667	3
26583318_27158445_31509938	0.6877096666486344	2016.3333333333333	3
26483605_26775689_31719524	0.6876633502914394	2016.6666666666667	3
25459879_26583318_31719524	0.6875912575918698	2016.0	3
27999438_28126382_29524460	0.6875872879555829	2017.3333333333333	3
27158445_28498367_31665027	0.6874571575727656	2017.0	3
25146926_27052312_31509938	0.687430827548201	2016.6666666666667	3
24452471_28498367_31665027	0.6874043383245491	2016.6666666666667	3
26086143_29524460_31719524	0.6873566055028709	2017.3333333333333	3
27048812_28126382_29362479	0.6873406742734471	2017.0	3
27052312_27999433_30459758	0.6873332083323632	2017.0	3
27959630_28498367_31719524	0.6872834580695412	2017.6666666666667	3
26583318_26775689_28126382	0.687262281741453	2016.0	3
25459879_26583318_28126382	0.687261322383146	2015.3333333333333	3
27052312_27959630_29980212	0.6871632452237267	2017.0	3
25592536_27959630_29362479	0.6871203954777589	2016.6666666666667	3
27048809_27052312_31364924	0.6871021416385782	2017.0	3
25236395_26086143_27052312	0.6870409820513302	2015.3333333333333	3
25236395_27052312	0.6870409820513302	2015.5	2
25236395_25459879_27052312	0.6870409820513302	2015.0	3
25236395_27959630_31665027	0.6870219889450353	2017.0	3
27158445_29362479_31665027	0.6868764364796479	2017.3333333333333	3
25493335_27052312_28462521	0.6868514103993154	2016.0	3
26775689_27052312_27158445	0.6867784221942372	2015.6666666666667	3
26583318_27959630_29980212	0.6867615313259673	2016.6666666666667	3
26483605_29362479_29524460	0.6867435813940048	2017.0	3
25236395_27959630_28498367	0.6866806418106199	2016.3333333333333	3
26775689_27048812_27052312	0.686653743391191	2016.0	3
24452471_25459879_29362479	0.6866110138191004	2015.3333333333333	3
26483605_27158445_27999438	0.6865408403609079	2015.6666666666667	3
27048812_27052312_28661482	0.6865231622719316	2016.3333333333333	3
27999438_29362479_29524460	0.6864692044404032	2017.6666666666667	3
27158445_29362479_29980212	0.6864533125307808	2017.0	3
25592536_27052312_28661482	0.6864356060737231	2016.0	3
27052312_27158445_27959630	0.6862522145535646	2016.0	3
29524460_31364924_31719524	0.6862356938866758	2018.6666666666667	3
27959630_29362479_31509938	0.6862035807891285	2018.0	3
25493335_28498367_29362479	0.6861570288595233	2016.6666666666667	3
26483605_28126382_28462521	0.6861558980031021	2016.3333333333333	3
26483605_28498367_31665027	0.6861482904667621	2017.0	3
25236395_27158445_27959630	0.6861399380559715	2015.6666666666667	3
26483605_28126382_31364924	0.6858278987232708	2017.0	3
25236395_27158445_29362479	0.6857410512158458	2016.0	3
25146926_26583318_31719524	0.6857266650424929	2016.3333333333333	3
26775689_27048809_27052312	0.6856241661038087	2016.0	3
24452471_29362479_31364924	0.6855013822651616	2017.0	3
26583318_27048809_29362479	0.6853945864216083	2016.3333333333333	3
27048809_27048812_27052312	0.6853596792075553	2016.0	3
26483605_29980212_31719524	0.6853435697576252	2017.3333333333333	3
25592536_26968619_27052312	0.6852336481054422	2015.6666666666667	3
26483605_27959630_31364924	0.6851819738548721	2017.0	3
27999433_28126382_31665027	0.6851380203600203	2017.6666666666667	3
27158445_29524460_31665027	0.6851247835374025	2017.3333333333333	3
25459879_29524460_31719524	0.6851126026348315	2017.0	3
26775689_29362479_31719524	0.6851006836033728	2017.6666666666667	3
28498367_29362479_31509938	0.6850658950431392	2018.0	3
27158445_28498367_29524460	0.6850658365177117	2016.6666666666667	3
26583318_27158445_31364924	0.6850265047753642	2016.3333333333333	3
27052312_27999433_28462521	0.6848602116999207	2016.6666666666667	3
27052312_28462521_30459758	0.6847065407834025	2017.0	3
25493335_26583318_28498367	0.6846252657192624	2015.6666666666667	3
24452471_25493335_29362479	0.6845887565460919	2015.6666666666667	3
25146926_26968619_27052312	0.6844594455155794	2015.6666666666667	3
24452471_27999438_29524460	0.6843864129091649	2016.3333333333333	3
27048812_28498367_29362479	0.6843688763436947	2017.0	3
26583318_27999433_31719524	0.684292472817731	2017.0	3
28661482_29524460_31719524	0.6841527749582005	2018.0	3
26775689_26968619_27052312	0.6841342801861999	2016.0	3
26583318_26968619_29362479	0.6840885368623947	2016.3333333333333	3
26583318_29362479_30459758	0.6840691341284049	2017.0	3
26775689_27052312_28661482	0.6839278708413028	2016.3333333333333	3
26583318_27048812_27158445	0.6838528799453922	2015.3333333333333	3
28126382_28661482_29362479	0.6838395027103947	2017.3333333333333	3
27048809_27052312_28661482	0.6838309057797712	2016.3333333333333	3
27048809_27052312_27959630	0.6838250568358041	2016.3333333333333	3
24452471_25236395_31665027	0.6835801241607474	2016.0	3
25146926_26483605_31719524	0.6835389481712133	2016.3333333333333	3
27052312_28661482_29980212	0.6834228227783608	2017.0	3
28126382_28498367_31719524	0.6832512252794395	2017.6666666666667	3
27158445_27959630_31509938	0.6832146997565587	2017.0	3
27052312_27158445_28661482	0.6832074731364104	2016.0	3
26583318_27158445_30459758	0.6831515402919709	2016.0	3
25459879_27052312_31509938	0.683096687591262	2016.3333333333333	3
26086143_27052312_31509938	0.683096687591262	2016.6666666666667	3
27052312_31509938	0.683096687591262	2017.5	2
25493335_29524460_31719524	0.683090345361823	2017.3333333333333	3
28498367_29362479_30459758	0.6830663624255483	2017.6666666666667	3
26483605_31665027_31719524	0.683022988994305	2017.6666666666667	3
25493335_27052312_27999433	0.6829893340001211	2016.0	3
26483605_27959630_31509938	0.6829795485738194	2017.0	3
28126382_30459758_31719524	0.6828089401808797	2018.0	3
27048812_27959630_31719524	0.6826906374643436	2017.3333333333333	3
25236395_31509938_31719524	0.6826579391916565	2017.6666666666667	3
25146926_27048812_27052312	0.6826433330138906	2015.6666666666667	3
26583318_28498367_31509938	0.6826320517306325	2017.0	3
26483605_27959630_28661482	0.6825206241997304	2016.3333333333333	3
25236395_27158445_28126382	0.682335847947079	2015.6666666666667	3
26968619_27158445_31719524	0.6823354405748105	2016.6666666666667	3
27158445_27999438_28498367	0.6822651426373108	2016.3333333333333	3
27959630_28661482_29362479	0.6822591999990107	2017.3333333333333	3
25236395_29980212_31719524	0.6822398894649613	2017.3333333333333	3
25146926_27959630_28498367	0.6821822629382543	2016.3333333333333	3
26968619_29524460_31719524	0.6821495742852043	2017.6666666666667	3
26583318_27048809_27999438	0.6821491098242864	2016.0	3
25592536_27052312_30459758	0.6820418385164403	2016.3333333333333	3
26775689_27959630_29362479	0.6820044592051245	2017.0	3
24452471_28126382_28661482	0.6819958699075921	2016.0	3
25592536_27052312_27999438	0.6818640677920158	2016.0	3
25236395_27158445_31719524	0.6817740302690949	2016.3333333333333	3
25146926_27959630_29362479	0.6816390431078955	2016.6666666666667	3
25146926_27052312_31364924	0.6815260171180313	2016.6666666666667	3
25236395_27999438_29362479	0.6813585565876317	2016.6666666666667	3
27999438_28498367_29524460	0.6813391462812661	2017.3333333333333	3
27158445_28126382_29524460	0.6813358319519407	2016.6666666666667	3
24452471_27999438_28661482	0.6812514945062977	2016.0	3
29362479_31719524	0.6810917089758131	2018.5	2
28126382_29362479	0.6809128399841178	2017.5	2
27959630_29362479_31364924	0.6808938682928788	2018.0	3
25493335_28498367_31719524	0.6808857641956556	2017.0	3
25146926_26483605_28126382	0.6807904067514784	2015.6666666666667	3
26583318_27048809_27158445	0.6807517648720978	2015.3333333333333	3
27052312_27999438_28462521	0.6806584571807389	2016.6666666666667	3
25592536_26583318_29362479	0.6806578115400544	2016.0	3
27052312_27158445_30459758	0.6805913943129169	2016.3333333333333	3
27959630_28462521_31665027	0.6805285382470804	2017.6666666666667	3
24452471_27959630	0.6804287340321409	2015.5	2
24452471_26086143_27959630	0.6804287340321409	2015.3333333333333	3
27052312_27158445_27999438	0.6804136235884924	2016.0	3
25236395_27158445_28498367	0.6804084475487578	2015.6666666666667	3
26583318_27999438_31665027	0.6803976722532535	2017.0	3
27052312_29980212_30459758	0.6803223552418685	2017.3333333333333	3
25146926_27052312_27959630	0.680191075919059	2016.0	3
26968619_27052312	0.6801253055586403	2016.0	2
25459879_26968619_27052312	0.6801253055586403	2015.3333333333333	3
26086143_26968619_27052312	0.6801253055586403	2015.6666666666667	3
25146926_26775689_27052312	0.6800480415832618	2015.6666666666667	3
25493335_26583318_29362479	0.6800105497925891	2016.0	3
27158445_27999438_29362479	0.6799932138759749	2016.6666666666667	3
28498367_28661482_29362479	0.6799920146764431	2017.3333333333333	3
26483605_27999433_27999438	0.6798550951936029	2016.3333333333333	3
25493335_26583318_27959630	0.6797964080804842	2015.6666666666667	3
26583318_28126382_28498367	0.679729539743422	2016.3333333333333	3
26483605_28126382_29980212	0.6797074913911748	2016.6666666666667	3
25493335_26583318_27999438	0.6796070239792581	2015.6666666666667	3
27048809_27052312_30459758	0.6794371382224886	2016.6666666666667	3
25592536_28498367_29362479	0.6793976683823529	2016.6666666666667	3
25236395_28498367_31665027	0.6793677119685028	2017.0	3
25459879_27959630_28498367	0.6793447480471566	2016.0	3
27048809_27052312_27999438	0.679259367498064	2016.3333333333333	3
26968619_27158445_27959630	0.6792242615632816	2016.0	3
28126382_31509938_31665027	0.6789991594090569	2018.3333333333333	3
26583318_27999438_31364924	0.6788848844894889	2017.0	3
26583318_27158445_28462521	0.6786853230808056	2015.6666666666667	3
28126382_28462521_31719524	0.6786372157164563	2017.6666666666667	3
25592536_26483605_27959630	0.6786049684254812	2015.6666666666667	3
25493335_27052312_29980212	0.6785655745086044	2016.3333333333333	3
27959630_28126382_30459758	0.6784340732632356	2017.3333333333333	3
27048812_27052312	0.6783091930569517	2016.0	2
26086143_27048812_27052312	0.6783091930569517	2015.6666666666667	3
25459879_27048812_27052312	0.6783091930569517	2015.3333333333333	3
28126382_29524460_30459758	0.6782747497164685	2017.6666666666667	3
25146926_27052312_28661482	0.6782547812592244	2016.0	3
26583318_27048809_31719524	0.678176364444781	2016.6666666666667	3
25592536_27052312_28462521	0.6781619290150637	2016.0	3
26583318_28462521_29524460	0.678121776671045	2016.6666666666667	3
28661482_31665027_31719524	0.6778288281749868	2018.3333333333333	3
24452471_28126382	0.67777680803028	2015.5	2
28498367_29980212_31719524	0.6777584210911751	2018.0	3
26483605_28462521_29362479	0.677706920441146	2016.6666666666667	3
24452471_31509938_31719524	0.6776434175084864	2017.3333333333333	3
24452471_27048812_31719524	0.6776092263816589	2016.3333333333333	3
25236395_27959630_31719524	0.6775098044007392	2017.0	3
26583318_27048812_31719524	0.6772481475119873	2016.6666666666667	3
26583318_27158445_27999433	0.6772235439374792	2015.6666666666667	3
27052312_31364924	0.6771918771610922	2017.5	2
25459879_27052312_31364924	0.6771918771610922	2016.3333333333333	3
26086143_27052312_31364924	0.6771918771610922	2016.6666666666667	3
27158445_29980212_31719524	0.6770688342285224	2017.3333333333333	3
26968619_28126382_31665027	0.6770161571969023	2017.3333333333333	3
26583318_27959630_27999433	0.6770032484896442	2016.3333333333333	3
31364924_31665027_31719524	0.6769014694397547	2019.0	3
27158445_28661482_31719524	0.6767915419884881	2017.0	3
26086143_28498367_29362479	0.6767770676651337	2016.6666666666667	3
25592536_27959630_28498367	0.6767674483191877	2016.3333333333333	3
26483605_26968619_27959630	0.6767602145149058	2016.0	3
25236395_26483605_28498367	0.6767489531553601	2015.6666666666667	3
27052312_27158445_28462521	0.6767114848115403	2016.0	3
27158445_28126382_31509938	0.6766863000326612	2017.0	3
25146926_28126382_31665027	0.6766716949977166	2017.0	3
25146926_26483605_27959630	0.6766131608199122	2015.6666666666667	3
26583318_28126382_30459758	0.6766002645104371	2016.6666666666667	3
27052312_27999433_29980212	0.6765743758092098	2017.0	3
25146926_28498367_29362479	0.6765624698123086	2016.6666666666667	3
27959630_27999433_31509938	0.6765285655275615	2017.6666666666667	3
25236395_26583318_31665027	0.6764194482269053	2016.3333333333333	3
25493335_25592536_27052312	0.6762910513152641	2015.3333333333333	3
27158445_27999438_29524460	0.6761661884918753	2016.6666666666667	3
27052312_27999438_29980212	0.6761496771797761	2017.0	3
25493335_26483605_28498367	0.675973443526834	2015.6666666666667	3
26583318_27999438_29980212	0.6759049148173477	2016.6666666666667	3
27052312_27959630	0.6758569359621199	2016.5	2
26086143_27052312_27959630	0.6758569359621199	2016.0	3
25459879_27052312_27959630	0.6758569359621199	2015.6666666666667	3
25236395_28126382_28498367	0.6758372747311192	2016.3333333333333	3
26968619_29980212_31719524	0.6758242609129724	2017.6666666666667	3
25236395_25493335_28126382	0.6757561850333754	2015.6666666666667	3
24452471_29362479	0.6757233999143096	2016.0	2
25459879_26775689_27052312	0.6757139016263228	2015.3333333333333	3
26775689_27052312	0.6757139016263228	2016.0	2
26086143_26775689_27052312	0.6757139016263228	2015.6666666666667	3
26775689_27959630_28498367	0.6756680803999452	2016.6666666666667	3
27959630_27999438_31665027	0.6756006841145071	2017.6666666666667	3
27048809_27052312_28462521	0.6755572287211119	2016.3333333333333	3
25592536_26583318_27999438	0.6755521782862488	2015.6666666666667	3
24452471_25236395_27999438	0.6755356575302921	2015.3333333333333	3
27959630_29524460_29980212	0.6754950968998219	2017.6666666666667	3
26086143_26483605_28126382	0.6752009626376333	2015.6666666666667	3
25592536_28126382_28498367	0.6751879844793491	2016.3333333333333	3
27959630_28126382_31364924	0.6751500442308928	2017.6666666666667	3
25592536_27959630_31719524	0.6750032331339426	2017.0	3
26483605_27048809_28126382	0.674985061227552	2016.0	3
24452471_25592536_31719524	0.6749844087828557	2016.0	3
25493335_27052312_27158445	0.6748406071117405	2015.3333333333333	3
27959630_28126382_28462521	0.6748286885580451	2017.0	3
25146926_28126382_28498367	0.6748235277404271	2016.3333333333333	3
26775689_27158445_27959630	0.6748128576309642	2016.0	3
27048812_27999438_29362479	0.6747858980880562	2017.0	3
26775689_29980212_31719524	0.6747616063936429	2017.6666666666667	3
27999438_29980212_31719524	0.6747223324839646	2018.0	3
27048812_27158445_29362479	0.6747183214956357	2016.3333333333333	3
27048809_27959630_31665027	0.6747179098960449	2017.3333333333333	3
25146926_29524460_31719524	0.6745152768404711	2017.3333333333333	3
25493335_26583318_27158445	0.6742905643255644	2015.0	3
28462521_28498367_29362479	0.674214816191066	2017.3333333333333	3
25493335_27959630_31665027	0.6741179676548184	2017.0	3
25236395_27158445_29524460	0.6739846119596278	2016.0	3
27052312_28661482	0.6739206413022855	2016.5	2
25459879_27052312_28661482	0.6739206413022855	2015.6666666666667	3
26086143_27052312_28661482	0.6739206413022855	2016.0	3
26968619_28126382_29524460	0.6738965648412425	2017.0	3
25146926_27052312_30459758	0.6738610137019416	2016.3333333333333	3
25236395_26583318_29524460	0.6737839225989579	2016.0	3
25459879_26483605_27959630	0.6737756459288146	2015.3333333333333	3
26968619_27999438_31719524	0.6737717082002451	2017.3333333333333	3
26483605_27158445_29980212	0.6737153915104607	2016.0	3
29524460_31665027_31719524	0.6736876163131926	2018.6666666666667	3
25493335_27048809_27052312	0.6736863510213122	2015.6666666666667	3
25146926_27052312_27999438	0.6736832429775172	2016.0	3
25592536_28126382_31665027	0.6735551600564836	2017.0	3
26583318_26968619_27158445	0.6733340900486957	2015.3333333333333	3
27158445_27999438_28126382	0.6732887213051625	2016.3333333333333	3
28126382_28462521_31665027	0.6732357333306884	2017.6666666666667	3
27999433_28498367_29362479	0.6732206439850209	2017.3333333333333	3
26775689_27158445_31719524	0.6731814281776132	2016.6666666666667	3
28661482_29980212_31719524	0.6731632125780838	2018.0	3
25146926_27959630_31719524	0.6730114255283737	2017.0	3
25592536_31665027_31719524	0.672855657896333	2017.6666666666667	3
26583318_28498367_29980212	0.6726685407401745	2016.6666666666667	3
26775689_31665027_31719524	0.6724410256303226	2018.0	3
28126382_30459758_31665027	0.6722126305698778	2018.0	3
24452471_27048812_28498367	0.6721326706324309	2015.6666666666667	3
26583318_30459758_31719524	0.6720776612288775	2017.3333333333333	3
26583318_27999438_30459758	0.6720503609630515	2016.6666666666667	3
26968619_28498367_29362479	0.6719900132267708	2017.0	3
26483605_26775689_28126382	0.671922647772969	2016.0	3
25459879_26483605_28126382	0.6719216884146619	2015.3333333333333	3
27999438_28126382_31665027	0.671809873874293	2017.6666666666667	3
27999438_28126382_30459758	0.6716792139147981	2017.3333333333333	3
26086143_27959630_28498367	0.6716591057723857	2016.3333333333333	3
25236395_26775689_31719524	0.6716495967174416	2016.6666666666667	3
27048809_27158445_29362479	0.6716172064223414	2016.3333333333333	3
26086143_28498367_31719524	0.6715740716033589	2017.0	3
25493335_27999438_28126382	0.671554852881184	2016.3333333333333	3
27158445_27959630_28661482	0.6712419085731375	2016.3333333333333	3
26968619_31665027_31719524	0.6712083124899497	2018.0	3
27959630_29362479	0.6711158859420269	2017.5	2
25459879_27959630_29362479	0.6711158859420269	2016.3333333333333	3
26086143_27959630_29362479	0.6711158859420269	2016.6666666666667	3
26483605_27048812_28126382	0.6710432817205384	2016.0	3
27999433_29362479_31665027	0.670973390541678	2018.0	3
24452471_26775689_27158445	0.6709445043638164	2015.0	3
27959630_29980212_31665027	0.6709266862576487	2018.0	3
28126382_31364924_31665027	0.6709014505759697	2018.3333333333333	3
27959630_29524460_30459758	0.6707944366303393	2017.6666666666667	3
24452471_27158445_28661482	0.6707607494973526	2015.3333333333333	3
25236395_28498367_29524460	0.6706896001556248	2016.6666666666667	3
27999438_28126382_31364924	0.670666494918929	2017.6666666666667	3
24452471_26483605_27999438	0.6706622517707597	2015.3333333333333	3
26086143_26583318_29362479	0.6706305885981996	2016.0	3
25592536_28126382_29524460	0.6705823182292768	2016.6666666666667	3
25236395_28126382_29980212	0.6705453055915234	2016.6666666666667	3
24452471_29524460_31665027	0.6704913034291156	2017.0	3
26483605_27999438_29980212	0.6704432301393483	2016.6666666666667	3
25146926_26583318_29362479	0.6704159907453744	2016.0	3
29524460_29980212_31719524	0.6703801887380635	2018.3333333333333	3
26483605_26583318_27158445	0.6703546663003112	2015.0	3
27048812_27959630_31665027	0.6703156500974241	2017.3333333333333	3
26483605_27999433_31665027	0.6702833213611696	2017.0	3
26968619_28126382_31719524	0.6702619802892494	2017.3333333333333	3
27052312_28462521_29980212	0.67021005874769	2017.0	3
25592536_26583318_28498367	0.6701802629673208	2015.6666666666667	3
25459879_27959630_31719524	0.6701739106372759	2016.6666666666667	3
25236395_25592536_28126382	0.6701661248396462	2015.6666666666667	3
27048809_28498367_29362479	0.6701489730304275	2017.0	3
29362479_29524460_31665027	0.6701028634084506	2018.3333333333333	3
26583318_26968619_28126382	0.6700819183957557	2016.0	3
25146926_27052312_28462521	0.669981104200565	2016.0	3
27158445_27959630_28462521	0.669949651471175	2016.3333333333333	3
26483605_26583318_29362479	0.6698891453030199	2016.0	3
25592536_27052312_29980212	0.6698760931243527	2016.3333333333333	3
25459879_28498367_31719524	0.6697949331908425	2016.6666666666667	3
27999433_28126382_31719524	0.6697212652438387	2017.6666666666667	3
26583318_27999433_31509938	0.6695680519581324	2017.0	3
26086143_27052312_30459758	0.6695268737450026	2016.3333333333333	3
27052312_30459758	0.6695268737450026	2017.0	2
25459879_27052312_30459758	0.6695268737450026	2016.0	3
27158445_28126382_30459758	0.6693938005701426	2016.6666666666667	3
26483605_29362479_31509938	0.6693907611824031	2017.3333333333333	3
26775689_27999438_31719524	0.6693603042679277	2017.3333333333333	3
27052312_27999438	0.6693491030205782	2016.5	2
26086143_27052312_27999438	0.6693491030205782	2016.0	3
25459879_27052312_27999438	0.6693491030205782	2015.6666666666667	3
27999433_27999438_29362479	0.6693463894432564	2017.3333333333333	3
26483605_26775689_27959630	0.6692975528673206	2016.0	3
25493335_28126382_31509938	0.6692910955662376	2017.0	3
26086143_28126382_28498367	0.669234083626582	2016.3333333333333	3
25592536_27052312_27999433	0.6691915100690674	2016.0	3
24452471_27158445_31665027	0.6691895418568296	2016.0	3
27048809_27959630_29524460	0.6691299158955655	2017.0	3
27999438_28498367_31665027	0.6691115302120563	2017.6666666666667	3
27158445_29362479_31509938	0.6690922340763834	2017.3333333333333	3
28126382_31364924_31719524	0.6690463578169489	2018.3333333333333	3
28498367_31509938_31719524	0.668900183599985	2018.3333333333333	3
25236395_26583318_28498367	0.6688683955529585	2015.6666666666667	3
27999438_29362479_29980212	0.6687443709704447	2017.6666666666667	3
25592536_26583318_27158445	0.6687005041318351	2015.0	3
26583318_26775689_29362479	0.6686881772240302	2016.3333333333333	3
24452471_26968619_27158445	0.6685996176906353	2015.0	3
25493335_27158445_28498367	0.6685561354537037	2015.6666666666667	3
27158445_27959630_27999438	0.6684480590252195	2016.3333333333333	3
27158445_27959630_31364924	0.6684435906434274	2017.0	3
27052312_27158445_29980212	0.6684256489208292	2016.3333333333333	3
25236395_27959630_27999438	0.6683326184533945	2016.3333333333333	3
26583318_26775689_27158445	0.6682723544972411	2015.3333333333333	3
25236395_26483605_27999438	0.6682476160493687	2015.6666666666667	3
28126382_28498367_29980212	0.6682390281130463	2017.3333333333333	3
26583318_27999438_28661482	0.6681584408641216	2016.3333333333333	3
25146926_25493335_27052312	0.6681102265007653	2015.3333333333333	3
28126382_31364924_31509938	0.668060462217026	2018.3333333333333	3
26583318_29524460_29980212	0.6680521703742743	2017.0	3
26483605_26583318_27999438	0.6679901019041842	2015.6666666666667	3
26483605_27048812_27999438	0.6679507012326793	2016.0	3
27158445_28498367_31364924	0.667725766451144	2017.0	3
28498367_29524460_31665027	0.6674440368012169	2018.0	3
25146926_26583318_28498367	0.6673450643972767	2015.6666666666667	3
26583318_28462521_31719524	0.6673059265508592	2017.0	3
27959630_29524460_31364924	0.6672934570198324	2018.0	3
27048809_27052312_29980212	0.6672713928304008	2016.6666666666667	3
26583318_28661482_29362479	0.6671523969143678	2016.6666666666667	3
27959630_27999438_28661482	0.6671150457472097	2017.0	3
27052312_27158445_27999433	0.6670718238890743	2016.0	3
25459879_28498367_29362479	0.6669748399768423	2016.3333333333333	3
27048812_28126382_31665027	0.6669245699667764	2017.3333333333333	3
27959630_28661482_29524460	0.6667722686041463	2017.3333333333333	3
25493335_28498367_31665027	0.6667238674800599	2017.0	3
26968619_27959630_28126382	0.6665727393413267	2016.6666666666667	3
27158445_27959630_29980212	0.6663585186564324	2016.6666666666667	3
25592536_27959630_29524460	0.6663461575941917	2016.6666666666667	3
26086143_28126382_31665027	0.6663396424189916	2017.0	3
25236395_27999438_29524460	0.6662517542759582	2016.6666666666667	3
25146926_26583318_27999438	0.6662458848219712	2015.6666666666667	3
28126382_29980212_31665027	0.6661631777204851	2018.0	3
27048809_28126382_31665027	0.6661237410089101	2017.3333333333333	3
25146926_27052312_27999433	0.6661190278013706	2016.0	3
26483605_27048809_29362479	0.6660224532037139	2016.3333333333333	3
24452471_26086143_28498367	0.6659991095752944	2015.3333333333333	3
25459879_28126382_28498367	0.6659548094036106	2016.0	3
28498367_29362479_31364924	0.6658652084229035	2018.0	3
27158445_27959630_30459758	0.6657830729489495	2016.6666666666667	3
28126382_29524460_31364924	0.6657085699980559	2018.0	3
24452471_25236395_27158445	0.6656799945880254	2014.6666666666667	3
28126382_30459758_31509938	0.6656756676829724	2018.0	3
26583318_27999433_28126382	0.665665032330037	2016.3333333333333	3
26483605_27158445_31364924	0.6656543715574696	2016.3333333333333	3
27052312_28462521	0.665646964243626	2016.5	2
26086143_27052312_28462521	0.665646964243626	2016.0	3
25459879_27052312_28462521	0.665646964243626	2015.6666666666667	3
25493335_27158445_27959630	0.6655548927159339	2015.6666666666667	3
27158445_28498367_31509938	0.6655398396541926	2017.0	3
26086143_26583318_28498367	0.6653035260320679	2015.6666666666667	3
26483605_28126382_28661482	0.6652531363871833	2016.3333333333333	3
26583318_27999438_31509938	0.6651911419088359	2017.0	3
25493335_27158445_29362479	0.6651560058758081	2016.0	3
26583318_27959630_31509938	0.6651160144023333	2017.0	3
27959630_29524460_31509938	0.6650910317387796	2018.0	3
27158445_28498367_30459758	0.6649683401028663	2016.6666666666667	3
27048812_27959630_29524460	0.6648642439896659	2017.0	3
27999433_27999438_28126382	0.6648621532337018	2017.0	3
27999438_28126382_31509938	0.6648199948605825	2017.6666666666667	3
26086143_26483605_28498367	0.6647430617175073	2015.6666666666667	3
27048812_27158445_28498367	0.6647368380714842	2016.0	3
26483605_26968619_29362479	0.6647164036445001	2016.3333333333333	3
26483605_29362479_30459758	0.6646970009105102	2017.0	3
27158445_29524460_31509938	0.6646785077032045	2017.3333333333333	3
24452471_27158445_31364924	0.6645636229427709	2016.0	3
26583318_27999438_28462521	0.6645547889893502	2016.3333333333333	3
25493335_27158445_28126382	0.6645268310716487	2015.6666666666667	3
26583318_27959630_28462521	0.6644525977232995	2016.3333333333333	3
25493335_28126382_30459758	0.6644458369088967	2016.6666666666667	3
26583318_28126382_28462521	0.6643620840718559	2016.3333333333333	3
25592536_27158445_31719524	0.6643316579803114	2016.3333333333333	3
27999433_28126382_29524460	0.6643005257703178	2017.3333333333333	3
24452471_26483605_27158445	0.6642940829219032	2014.6666666666667	3
27158445_27959630_27999433	0.6642541892317628	2016.3333333333333	3
26775689_27959630_27999433	0.6642534826899972	2016.6666666666667	3
26968619_27158445_29362479	0.6641995315989393	2016.3333333333333	3
27999438_28126382_28462521	0.6641836419410968	2017.0	3
26483605_27048812_29362479	0.6641518136229273	2016.3333333333333	3
27959630_27999438_31509938	0.6641477467919241	2017.6666666666667	3
27158445_27999433_29362479	0.6640186981088508	2016.6666666666667	3
24452471_29980212_31665027	0.6639193690504308	2017.0	3
26483605_31509938_31719524	0.6638978870059736	2017.6666666666667	3
25459879_25493335_27052312	0.6637760865438262	2015.0	3
25493335_27052312	0.6637760865438262	2015.5	2
25493335_26086143_27052312	0.6637760865438262	2015.3333333333333	3
27158445_28126382_31364924	0.6636384731093938	2017.0	3
27048809_28126382_31719524	0.6636051568708888	2017.3333333333333	3
25493335_29980212_31719524	0.6634105385122024	2017.3333333333333	3
28462521_29362479_29524460	0.6633266303519528	2017.6666666666667	3
24452471_28498367_31364924	0.6631840422976024	2016.6666666666667	3
25236395_26483605_29362479	0.6631696205904996	2016.0	3
27959630_27999433_27999438	0.6631688376651567	2017.0	3
27999433_28126382_31509938	0.6629893689023196	2017.6666666666667	3
28126382_28462521_29524460	0.6629729992944348	2017.3333333333333	3
26583318_29524460_31509938	0.6629536733727484	2017.3333333333333	3
25592536_29980212_31719524	0.6629288208652752	2017.3333333333333	3
26583318_27158445_28661482	0.6629108843358655	2015.6666666666667	3
27158445_29524460_31364924	0.6628808365526117	2017.3333333333333	3
25146926_28126382_29524460	0.662811239265719	2016.6666666666667	3
26483605_27048812_28498367	0.6627965593366579	2016.0	3
24452471_25592536_28498367	0.6627844886326796	2015.3333333333333	3
26483605_27048809_27999438	0.662776976606392	2016.0	3
25236395_26775689_28126382	0.6627604619733174	2016.0	3
25236395_25459879_28126382	0.6627595026150104	2015.3333333333333	3
25493335_26583318_31665027	0.6627238945432996	2016.3333333333333	3
26483605_27999438_28661482	0.6626967561861221	2016.3333333333333	3
26086143_27959630_31719524	0.662488268362505	2017.0	3
27158445_28498367_29980212	0.6624015627351038	2016.6666666666667	3
27158445_28661482_29362479	0.6623994679373015	2016.6666666666667	3
25146926_25236395_28126382	0.6623950458760883	2015.6666666666667	3
26086143_26583318_27999438	0.662333228322695	2015.6666666666667	3
27999433_27999438_28498367	0.6623019053846637	2017.0	3
26968619_28126382_31509938	0.6622726735195941	2017.3333333333333	3
26583318_28126382_31364924	0.6622361989395259	2017.0	3
27959630_28498367_30459758	0.6621310241293674	2017.3333333333333	3
29980212_31364924_31719524	0.6620122054245484	2018.6666666666667	3
27158445_29362479_30459758	0.6619512329993129	2017.0	3
27999438_28661482_29362479	0.6619429775213175	2017.3333333333333	3
26483605_28498367_31364924	0.6619279944398153	2017.0	3
26775689_28498367_29362479	0.66188672180316	2017.0	3
27999433_29362479_29524460	0.6618639330217116	2017.6666666666667	3
26775689_28126382_31665027	0.6618056811077495	2017.3333333333333	3
25592536_27048812_31719524	0.6617909551298008	2016.6666666666667	3
26086143_27052312_27999433	0.6617848878444316	2016.0	3
27048809_27052312_27999433	0.6617848878444316	2016.3333333333333	3
27052312_27999433	0.6617848878444316	2016.5	2
25459879_27052312_27999433	0.6617848878444316	2015.6666666666667	3
28126382_29524460_29980212	0.6617283239054154	2017.6666666666667	3
25146926_27052312_29980212	0.661695268309854	2016.3333333333333	3
26483605_28661482_29362479	0.6616907122363682	2016.6666666666667	3
26583318_27999433_29980212	0.6615861163128578	2016.6666666666667	3
31364924_31509938_31719524	0.66156139313261	2019.0	3
27048809_27999438_29362479	0.6615321100237831	2017.0	3
25592536_26483605_28498367	0.6615284407748924	2015.6666666666667	3
27158445_29524460_29980212	0.661479311413051	2017.0	3
27158445_31665027_31719524	0.6613974268539252	2017.6666666666667	3
25459879_26583318_27158445	0.6612938819071994	2014.6666666666667	3
25592536_26483605_29362479	0.66128567832216	2016.0	3
27048812_27999438_28498367	0.6612706317266553	2016.6666666666667	3
27999433_29524460_31665027	0.6611517846649692	2018.0	3
28126382_28661482_31665027	0.6611344246334214	2017.6666666666667	3
25236395_27158445_31665027	0.6610564205898892	2016.3333333333333	3
25592536_27052312_27158445	0.6610427831806869	2015.3333333333333	3
26483605_28126382	0.6610340745098712	2016.0	2
26483605_27999438_31665027	0.6610255390353589	2017.0	3
26968619_27959630_29524460	0.6610118589193217	2017.0	3
27959630_28661482_31719524	0.6609255653699627	2017.6666666666667	3
25146926_27959630_29524460	0.6608648052243282	2016.6666666666667	3
25459879_26583318_29362479	0.6608283609099082	2015.6666666666667	3
25493335_27999438_29362479	0.660773511247594	2016.6666666666667	3
25592536_26583318_27959630	0.6607414342539952	2015.6666666666667	3
25493335_27959630_29524460	0.6607071405006966	2016.6666666666667	3
29980212_31665027_31719524	0.6606956431795804	2018.6666666666667	3
27999438_28498367_28661482	0.6606603501694759	2017.0	3
25236395_29362479_29524460	0.6606576653612232	2017.0	3
25493335_27999438_28498367	0.6606398578882402	2016.3333333333333	3
25493335_26483605_29362479	0.6606384165746946	2016.0	3
26483605_26583318_27959630	0.6604938437306392	2015.6666666666667	3
27158445_31364924_31719524	0.6604320272085187	2017.6666666666667	3
26583318_26968619_27999438	0.660394683605507	2016.0	3
25236395_27048812_31719524	0.6603869513495112	2016.6666666666667	3
25493335_26483605_27999438	0.6602348907613635	2015.6666666666667	3
25592536_27999438_29362479	0.660208210318879	2016.6666666666667	3
27959630_27999433_28126382	0.6601285982458966	2017.0	3
27158445_29524460_30459758	0.660120381346541	2017.0	3
25592536_26583318_29524460	0.6600270272457514	2016.0	3
25592536_27048809_27052312	0.6598885270902586	2015.6666666666667	3
26968619_27158445_28126382	0.6598037766847075	2016.0	3
27999438_29362479_31665027	0.659749675436803	2018.0	3
26583318_29362479_31364924	0.6597187293559694	2017.3333333333333	3
26483605_27158445_31509938	0.6596048001857564	2016.3333333333333	3
25592536_27158445_29362479	0.6595659456820788	2016.0	3
26483605_27999438_31364924	0.6595127512715943	2017.0	3
24452471_27999433_28498367	0.6594397245737534	2016.0	3
25146926_25592536_27052312	0.6594207451165136	2015.3333333333333	3
26968619_27959630_27999438	0.659351288488595	2016.6666666666667	3
26086143_29980212_31719524	0.6593372473894992	2017.3333333333333	3
28126382_28462521_31509938	0.659285796674138	2017.6666666666667	3
27048809_27158445_27959630	0.6592630053415193	2016.0	3
24452471_27158445_29980212	0.6592430298937147	2015.6666666666667	3
27048812_28126382_31719524	0.6591742099909751	2017.3333333333333	3
26775689_27158445_29362479	0.6591377960474847	2016.3333333333333	3
25592536_28498367_31719524	0.6591262755850056	2017.0	3
26775689_28126382_28498367	0.6590761701263795	2016.6666666666667	3
25236395_26086143_28126382	0.6590617379802771	2015.6666666666667	3
27999433_28498367_31665027	0.658986466503464	2017.6666666666667	3
25592536_27158445_28126382	0.6589367708779195	2015.6666666666667	3
28126382_28661482_31719524	0.6588708143366271	2017.6666666666667	3
25592536_28126382_30459758	0.6588557767151674	2016.6666666666667	3
24452471_26583318_28498367	0.6588410917369707	2015.3333333333333	3
25146926_26583318_27959630	0.6587496266484263	2015.6666666666667	3
27999438_28498367_31364924	0.6586151396898959	2017.6666666666667	3
25592536_27959630_31665027	0.6585525385926239	2017.0	3
25146926_26583318_27158445	0.65850698806942	2015.0	3
25459879_29980212_31719524	0.6585052139717052	2017.0	3
27048812_27959630_28126382	0.6584600504704912	2016.6666666666667	3
27048809_27052312_27158445	0.658438082886735	2015.6666666666667	3
26086143_26483605_27959630	0.6584089796042228	2015.6666666666667	3
26483605_27959630	0.6584089796042228	2016.0	2
24452471_26086143_31719524	0.6583284251172561	2016.0	3
25146926_27999438_28126382	0.658193713723897	2016.3333333333333	3
26483605_27999433_28498367	0.6581836767159664	2016.3333333333333	3
27048809_27959630_28126382	0.6581483888855251	2016.6666666666667	3
27959630_27999433_31719524	0.6580979977933654	2017.6666666666667	3
25459879_27959630_29524460	0.6580272903332304	2016.3333333333333	3
25146926_27052312_27158445	0.6579703009129901	2015.3333333333333	3
25236395_26086143_31719524	0.6578809461250869	2016.3333333333333	3
27959630_27999433_28498367	0.6578198236405473	2017.0	3
26483605_26583318_28498367	0.6575850438791836	2015.6666666666667	3
27999433_29362479_29980212	0.6575847495295505	2017.6666666666667	3
27959630_28498367_31364924	0.6575795851932515	2017.6666666666667	3
26775689_27999433_31719524	0.657483589913698	2017.3333333333333	3
26968619_27158445_29524460	0.6574092454776326	2016.3333333333333	3
27052312_29980212	0.6573611283529149	2017.0	2
25459879_27052312_29980212	0.6573611283529149	2016.0	3
26086143_27052312_29980212	0.6573611283529149	2016.3333333333333	3
27158445_28126382_28462521	0.6571556201315615	2016.3333333333333	3
25493335_28661482_31719524	0.6571263892643198	2017.0	3
27999438_28498367_30459758	0.6570481808495938	2017.3333333333333	3
28661482_31509938_31719524	0.6570371010606119	2018.3333333333333	3
25493335_27959630_28462521	0.6569301896091331	2016.3333333333333	3
25459879_28126382_31665027	0.6569153627561095	2016.6666666666667	3
28126382_31665027	0.6569153627561095	2018.0	2
26968619_27959630_31719524	0.6569102307218205	2017.3333333333333	3
24452471_25459879_28498367	0.6569054853040691	2015.0	3
24452471_27048809_28498367	0.6568656763489511	2015.6666666666667	3
25146926_27048809_27052312	0.6568160448225617	2015.6666666666667	3
24452471_25592536_31665027	0.6567742318296876	2016.0	3
29362479_29524460_29980212	0.6567142223963229	2018.0	3
26583318_27048809_29524460	0.6567126162378727	2016.3333333333333	3
27048809_29980212_31719524	0.6566675191640885	2017.6666666666667	3
27999438_31364924_31719524	0.6566109032988332	2018.3333333333333	3
25592536_27158445_29524460	0.6565422396708442	2016.0	3
26483605_27048812_27158445	0.6564006832895116	2015.3333333333333	3
29362479_29980212_31665027	0.6563980779993611	2018.3333333333333	3
25236395_28498367_31719524	0.6563961607843685	2017.0	3
25236395_29362479_31665027	0.6563855098791423	2017.3333333333333	3
25236395_29362479_29980212	0.6563784818690617	2017.0	3
27959630_28126382_28661482	0.6563731677473039	2017.0	3
26775689_28126382_31509938	0.6562953725061795	2017.3333333333333	3
25459879_26583318_28498367	0.6562099017608428	2015.3333333333333	3
25592536_26483605_27999438	0.6561800450683544	2015.6666666666667	3
26583318_28462521_31665027	0.6561630244006846	2017.0	3
26968619_27999438_28126382	0.6560909351179052	2016.6666666666667	3
28498367_29362479	0.6560872260720516	2017.5	2
27048809_27959630_27999438	0.6560285394044042	2016.6666666666667	3
24452471_25493335_28498367	0.6560250452289313	2015.3333333333333	3
25146926_28126382_31509938	0.6559299564089506	2017.0	3
25459879_26583318_27959630	0.6559121117573287	2015.3333333333333	3
27048812_27999438_28126382	0.6558818779161966	2016.6666666666667	3
27999438_28661482_29524460	0.6558095984104997	2017.3333333333333	3
27048809_27959630_31719524	0.6557412142330887	2017.3333333333333	3
25459879_26583318_27999438	0.6557227276561025	2015.3333333333333	3
25459879_26483605_28498367	0.6556494374462821	2015.3333333333333	3
26483605_27048809_28498367	0.655609628491164	2016.0	3
27048809_28126382_29524460	0.6555896843570237	2017.0	3
25236395_26583318_27959630	0.6555669814709709	2015.6666666666667	3
25459879_27158445_28498367	0.6555594530353386	2015.3333333333333	3
25592536_27158445_28498367	0.6555594530353386	2015.6666666666667	3
25236395_27999433_29362479	0.6554598566421845	2016.6666666666667	3
25493335_27959630_27999438	0.6554285971631776	2016.3333333333333	3
27048812_28126382_31509938	0.655416006453749	2017.3333333333333	3
27959630_28462521_28498367	0.6553952637199447	2017.0	3
24452471_26968619_28498367	0.6553768334770974	2015.6666666666667	3
27048812_27959630_28498367	0.6553448301730086	2016.6666666666667	3
26775689_28498367_31719524	0.6552306516388404	2017.3333333333333	3
27999438_28498367_29980212	0.6552291046090437	2017.3333333333333	3
26086143_28661482_31719524	0.6552071556342055	2017.0	3
26483605_28498367_31509938	0.6551951304589488	2017.0	3
26086143_26583318_27158445	0.6551488764672886	2015.0	3
25592536_27052312	0.6550866051595745	2015.5	2
25459879_25592536_27052312	0.6550866051595745	2015.0	3
25592536_26086143_27052312	0.6550866051595745	2015.3333333333333	3
25592536_27999438_28126382	0.655077178782664	2016.3333333333333	3
24452471_31364924_31665027	0.6550666969501422	2017.3333333333333	3
26483605_27158445_30459758	0.6550466738290929	2016.0	3
25493335_27048812_27959630	0.6550088934892485	2016.0	3
26583318_27048809_31665027	0.6549844136168239	2016.6666666666667	3
25236395_27959630_31509938	0.6549841731954572	2017.0	3
25493335_28126382_29524460	0.6549679322673165	2016.6666666666667	3
27048812_27999438_31719524	0.6549645184187652	2017.3333333333333	3
24452471_27999438_31364924	0.6549324578926011	2016.6666666666667	3
25493335_26483605_27158445	0.6549184311076698	2015.0	3
25236395_26483605_27158445	0.6549024083428074	2015.0	3
26086143_28126382_31509938	0.6548310789059641	2017.0	3
25592536_27999438_31719524	0.654731262712637	2017.0	3
25236395_28498367_29980212	0.6547282130696275	2016.6666666666667	3
26583318_26775689_27999438	0.6547225430614706	2016.0	3
27999433_29980212_31719524	0.6546922696591705	2018.0	3
27158445_29980212_31665027	0.6546737210957486	2017.3333333333333	3
28126382_31719524	0.654651752459315	2018.0	2
26086143_27999438_28126382	0.654647595415733	2016.3333333333333	3
27048809_28126382_31509938	0.6546151774958826	2017.3333333333333	3
27999438_28126382_29980212	0.6544711307172263	2017.3333333333333	3
24452471_25236395_29524460	0.654449897252931	2015.6666666666667	3
26968619_27158445_28498367	0.6541947840407414	2016.0	3
27959630_28462521_31509938	0.6541420015679763	2017.6666666666667	3
27999438_29524460_31665027	0.6541383812597366	2018.0	3
26483605_26968619_28498367	0.6541207856193103	2016.0	3
25493335_27959630_27999433	0.6541141740508862	2016.3333333333333	3
26483605_26968619_27158445	0.653961956830801	2015.3333333333333	3
26775689_28126382_29524460	0.6539434802872095	2017.0	3
25459879_28126382_29524460	0.6539425209289024	2016.3333333333333	3
24452471_26775689_27999438	0.6539051481637517	2015.6666666666667	3
27158445_28498367_28661482	0.6538444617631274	2016.3333333333333	3
26583318_31364924_31719524	0.6537210621834394	2017.6666666666667	3
27048809_27999438_28126382	0.6536648395735614	2016.6666666666667	3
25459879_27052312_27158445	0.6536361609560511	2015.0	3
26086143_27052312_27158445	0.6536361609560511	2015.3333333333333	3
27052312_27158445	0.6536361609560511	2015.5	2
27048812_31665027_31719524	0.6535494938342348	2018.0	3
26775689_27959630_29524460	0.6535491972717365	2017.0	3
25493335_31665027_31719524	0.6535085416631349	2017.6666666666667	3
27048812_28498367_31665027	0.653410395397163	2017.3333333333333	3
28126382_29980212_31509938	0.6533622150564223	2018.0	3
26775689_31509938_31719524	0.6533159236419912	2018.0	3
27158445_28462521_29362479	0.6532012302895022	2016.6666666666667	3
25146926_27959630_31665027	0.6530711862227604	2017.0	3
27048812_28126382_29524460	0.653064114234779	2017.0	3
25592536_28126382_31509938	0.6528134214677177	2017.0	3
25592536_27999438_29524460	0.6527824320570262	2016.6666666666667	3
29524460_31509938_31719524	0.6527340544357759	2018.6666666666667	3
26483605_27999438_30459758	0.6526782277451569	2016.6666666666667	3
26483605_27048809_27158445	0.6526468984092197	2015.3333333333333	3
27999433_27999438_29524460	0.6526092855582286	2017.3333333333333	3
27158445_28462521_29524460	0.6525905941519236	2016.6666666666667	3
25236395_26583318_29980212	0.6525886558897155	2016.0	3
26775689_27999438_28126382	0.6525608749096684	2016.6666666666667	3
25459879_27048809_27052312	0.6524819048656227	2015.3333333333333	3
26086143_27048809_27052312	0.6524819048656227	2015.6666666666667	3
27048809_27052312	0.6524819048656227	2016.0	2
24452471_27999438_29980212	0.652481323758308	2016.3333333333333	3
25236395_25493335_28498367	0.6522740476780651	2015.6666666666667	3
25493335_28126382_28462521	0.6522076564703153	2016.3333333333333	3
24452471_26968619_27999438	0.6521706664831523	2015.6666666666667	3
25459879_27158445_29362479	0.6521593234574431	2015.6666666666667	3
27959630_28126382	0.6521541058699919	2017.0	2
25236395_28126382_30459758	0.6520984447423015	2016.6666666666667	3
28462521_29980212_31719524	0.6520241123137762	2018.0	3
24452471_27048812_29980212	0.652006631464383	2016.0	3
27999433_31665027_31719524	0.651986379347834	2018.3333333333333	3
27999438_28126382_28661482	0.6518896184353403	2017.0	3
26775689_27959630_27999438	0.65188862684101	2016.6666666666667	3
25493335_28126382_31364924	0.6518796571904841	2017.0	3
24452471_25236395_27048812	0.6518176519908359	2015.0	3
26775689_27959630_28462521	0.6517028319236522	2016.6666666666667	3
26483605_27999433_29524460	0.6516670146500129	2016.6666666666667	3
26583318_29524460_30459758	0.651609612745524	2017.0	3
28126382_28498367_30459758	0.6515777134586413	2017.3333333333333	3
27048809_27959630_28498367	0.6515304386409224	2016.6666666666667	3
25459879_27158445_28126382	0.6515301486532836	2015.3333333333333	3
26583318_26775689_27959630	0.6514340186958346	2016.0	3
26583318_27048809_28126382	0.651393361443807	2016.0	3
26775689_27048809_31719524	0.6513674815407482	2017.0	3
26086143_26483605_29362479	0.6512584553803049	2016.0	3
24452471_25146926_28498367	0.6512165568176518	2015.3333333333333	3
25146926_28498367_31719524	0.6511062495186142	2017.0	3
25146926_28126382_30459758	0.6510846977516096	2016.6666666666667	3
27158445_29362479_31364924	0.6510496919035043	2017.3333333333333	3
26086143_27999438_28498367	0.6510470862814979	2016.3333333333333	3
25146926_26483605_29362479	0.6510438575274798	2016.0	3
25236395_25493335_31719524	0.6510002184602671	2016.3333333333333	3
25236395_26086143_28498367	0.6509854443615434	2015.6666666666667	3
27959630_28462521_31719524	0.650887049382651	2017.6666666666667	3
26483605_28498367_29524460	0.6507938658645892	2016.6666666666667	3
26086143_28498367_31665027	0.6507508772058533	2017.0	3
27158445_28126382_29980212	0.6507072135196343	2016.6666666666667	3
26775689_27158445_28126382	0.6506497642875103	2016.0	3
27158445_28462521_28498367	0.650647214427869	2016.3333333333333	3
26483605_27158445_28462521	0.6505804566179276	2015.6666666666667	3
25592536_28498367_29524460	0.6505777917729453	2016.6666666666667	3
27048812_27158445_31719524	0.6505689909977438	2016.6666666666667	3
27158445_31509938_31719524	0.6504889761963007	2017.6666666666667	3
26775689_27158445_28498367	0.6504713348616564	2016.0	3
26583318_27158445	0.6504062680024087	2015.0	2
25592536_29362479_29524460	0.650394932997261	2017.0	3
29980212_30459758_31719524	0.6503419585554657	2018.3333333333333	3
27959630_30459758_31719524	0.6503161653821943	2018.0	3
25493335_26775689_31719524	0.6502730189840155	2016.6666666666667	3
28462521_29362479_31665027	0.6502530219512203	2018.0	3
26086143_28126382_29524460	0.6502447562941692	2016.6666666666667	3
25459879_27959630_31665027	0.6502336713316625	2016.6666666666667	3
27158445_27999433_28126382	0.6501878505899922	2016.3333333333333	3
27999438_29524460_29980212	0.6501744593616788	2017.6666666666667	3
29362479_29524460_31509938	0.6501703455267452	2018.3333333333333	3
25146926_26483605_28498367	0.6499605089598648	2015.6666666666667	3
26583318_29362479	0.6499407470051175	2016.5	2
27158445_28661482_29524460	0.6498619993175201	2016.6666666666667	3
27999433_29362479_31509938	0.6498126623741712	2018.0	3
28498367_29980212_31665027	0.6497884531532312	2018.0	3
27048809_27158445_28126382	0.6495959391600667	2016.0	3
27999438_28498367_31509938	0.6494664396019847	2017.6666666666667	3
26086143_27158445_28498367	0.6494144475954279	2015.6666666666667	3
25146926_27158445_29362479	0.6493724296196636	2016.0	3
25592536_26483605_27158445	0.6493283709139406	2015.0	3
26483605_26775689_29362479	0.6493160440061356	2016.3333333333333	3
26968619_27999438_29362479	0.6492421949236634	2017.0	3
27048809_31665027_31719524	0.6492190203878719	2018.0	3
24452471_26968619_31665027	0.6491811388663657	2016.3333333333333	3
24452471_28462521_31719524	0.6491808534784258	2016.6666666666667	3
25592536_27999438_28498367	0.6491783899705951	2016.3333333333333	3
25459879_27158445_29524460	0.6491356174462085	2015.6666666666667	3
26483605_27158445_27999433	0.6491186774746011	2015.6666666666667	3
24452471_28661482_31665027	0.6491168186342356	2016.6666666666667	3
24452471_28498367_30459758	0.6490937444948484	2016.3333333333333	3
25592536_27158445_27959630	0.6490772186174139	2015.6666666666667	3
27959630_31509938_31665027	0.6489772599463371	2018.3333333333333	3
26483605_26775689_27158445	0.6489002212793464	2015.3333333333333	3
25236395_27048812_27999438	0.6488418240576022	2016.0	3
27999438_29362479_30459758	0.6488321234383065	2017.6666666666667	3
26775689_27048812_31719524	0.6487765854031766	2017.0	3
26483605_27158445_28661482	0.6487164664128826	2015.6666666666667	3
25493335_26968619_28126382	0.6486943157184768	2016.0	3
27048812_27959630_29980212	0.6485924037326845	2017.0	3
27959630_28498367_28661482	0.6485149052748196	2017.0	3
26775689_27158445_29524460	0.6482552330804352	2016.3333333333333	3
27959630_31364924_31665027	0.6482495561702168	2018.3333333333333	3
27959630_27999438_29980212	0.6482433092980957	2017.3333333333333	3
26583318_27999438	0.6480417036062818	2016.0	2
27048812_27959630_31509938	0.6480095238609184	2017.3333333333333	3
27999438_31665027_31719524	0.6478777558747185	2018.3333333333333	3
26483605_28498367_30459758	0.6478376966370614	2016.6666666666667	3
27959630_30459758_31665027	0.647820851215063	2018.0	3
25236395_28498367_31509938	0.6477187045368576	2017.0	3
27959630_27999433_29980212	0.6476976842943221	2017.3333333333333	3
24452471_25592536_27999438	0.6476826742290197	2015.3333333333333	3
25459879_27999438_28126382	0.6476705565580282	2016.0	3
27999438_28126382	0.6476705565580282	2017.0	2
26583318_27048812_29524460	0.6476675690209603	2016.3333333333333	3
25592536_27959630_27999438	0.6475488103757541	2016.3333333333333	3
27959630_28462521_29980212	0.6475074220889174	2017.3333333333333	3
26583318_26968619_31719524	0.6474947813425123	2016.6666666666667	3
26583318_27048812_28126382	0.6474515819367934	2016.0	3
25146926_27999438_29362479	0.6474123720903069	2016.6666666666667	3
27048812_27959630_28462521	0.6473461071818847	2016.6666666666667	3
25236395_27959630_29980212	0.6473240543275167	2016.6666666666667	3
25146926_27999438_28498367	0.6472787187309532	2016.3333333333333	3
28126382_28661482_29524460	0.647273968901424	2017.3333333333333	3
26968619_27959630_31665027	0.647219985006296	2017.3333333333333	3
28126382_28661482_31509938	0.6471844879768712	2017.6666666666667	3
26583318_26968619_29524460	0.6471700228417339	2016.3333333333333	3
24452471_26583318_29980212	0.6471202164803154	2015.6666666666667	3
26583318_27048812_27959630	0.6470772939540668	2016.0	3
27048812_27158445_28126382	0.6470703690378222	2016.0	3
25146926_27052312	0.6469057803450758	2015.5	2
25146926_26086143_27052312	0.6469057803450758	2015.3333333333333	3
25146926_25459879_27052312	0.6469057803450758	2015.0	3
25146926_26483605_27999438	0.6468737516040766	2015.6666666666667	3
27959630_27999438_31364924	0.646859215151102	2017.6666666666667	3
27959630_28661482_31665027	0.6467670909342037	2017.6666666666667	3
26583318_27999433_28498367	0.6466892642354212	2016.3333333333333	3
24452471_27048809_31719524	0.6466696783703003	2016.3333333333333	3
27999438_29362479_31364924	0.6466671972752902	2018.0	3
25592536_28126382_28462521	0.6466175962765861	2016.3333333333333	3
27158445_31364924_31665027	0.6465496058571317	2017.6666666666667	3
28462521_29362479_29980212	0.6464447022817169	2017.6666666666667	3
24452471_26583318_29524460	0.6464024336168018	2015.6666666666667	3
25592536_28126382_31364924	0.6462895969967549	2017.0	3
25592536_31509938_31719524	0.6462886525947739	2017.6666666666667	3
25592536_29362479_29980212	0.6461157495050998	2017.0	3
25493335_27999433_28126382	0.6460753155052568	2016.3333333333333	3
27048809_27999438_28498367	0.6460747000585804	2016.6666666666667	3
25146926_26583318_29524460	0.6460186263409989	2016.0	3
26086143_27158445_29362479	0.6460143180175323	2016.0	3
25146926_27158445_27959630	0.6460047363497172	2015.6666666666667	3
27048812_27999438_29524460	0.6458914093514609	2017.0	3
24452471_30459758_31719524	0.6458612302785761	2017.0	3
25493335_26583318_29524460	0.6458609616173674	2016.0	3
26483605_27999438_31509938	0.6458190086909412	2017.0	3
27999438_29362479_31509938	0.6458154124665553	2018.0	3
25493335_28126382_29980212	0.6457592498583882	2016.6666666666667	3
24452471_25236395_26583318	0.6457187581836149	2014.6666666666667	3
24452471_26583318_31665027	0.6456972016663022	2016.0	3
25236395_25592536_28498367	0.6455146872008947	2015.6666666666667	3
24452471_25592536_29524460	0.6455086576843667	2015.6666666666667	3
29362479_29524460_30459758	0.6454765852548523	2018.0	3
25146926_26583318_31665027	0.645443693221314	2016.3333333333333	3
28126382_31509938	0.6454067992430819	2018.0	2
25459879_28126382_31509938	0.6454067992430819	2016.6666666666667	3
26086143_27158445_28126382	0.6453851432133729	2015.6666666666667	3
25493335_25592536_28126382	0.6453800691065109	2015.6666666666667	3
27048812_29362479_31665027	0.6453627801589322	2017.6666666666667	3
26483605_27999438_28462521	0.6451826557714556	2016.3333333333333	3
27999433_29362479_30459758	0.6451189021022783	2017.6666666666667	3
25146926_27158445_28126382	0.644976674705432	2015.6666666666667	3
27048809_27158445_28498367	0.6448925102971385	2016.0	3
27999438_28462521_29362479	0.6448247291933756	2017.3333333333333	3
27158445_27999433_28498367	0.6447982248848193	2016.3333333333333	3
25592536_26583318_31665027	0.6447979001112033	2016.3333333333333	3
27999433_28126382_28498367	0.6447494923340662	2017.0	3
25493335_26583318_27999433	0.644697832570041	2015.6666666666667	3
24452471_27999433_31719524	0.6446944288653823	2016.6666666666667	3
27048812_27158445_29524460	0.644675837830747	2016.3333333333333	3
27048812_28498367_29980212	0.6446731901037656	2017.0	3
26775689_30459758_31719524	0.6446687681112497	2017.6666666666667	3
26968619_31509938_31719524	0.6446413071883907	2018.0	3
26583318_29524460_31364924	0.6444704999096763	2017.3333333333333	3
26968619_27959630_29980212	0.6443409792741752	2017.0	3
25236395_25592536_31719524	0.6443329943490238	2016.3333333333333	3
26583318_28661482_31719524	0.6443202667205968	2017.0	3
26086143_27999438_29362479	0.6442037007831469	2016.6666666666667	3
27048809_27959630_31509938	0.6441951323288322	2017.3333333333333	3
25146926_27158445_28498367	0.6440398259525758	2015.6666666666667	3
27959630_27999438_30459758	0.64398174687846	2017.3333333333333	3
25493335_28498367_29524460	0.6438183483691972	2016.6666666666667	3
24452471_27999433_29524460	0.6437157572504377	2016.3333333333333	3
27999438_29524460_30459758	0.6436509087300794	2017.6666666666667	3
26483605_28498367_29980212	0.643621145633644	2016.6666666666667	3
26968619_29362479_29980212	0.643609689257968	2017.3333333333333	3
25493335_27959630_31509938	0.6435951900876056	2017.0	3
26775689_27999438_29362479	0.6435700543796271	2017.0	3
25236395_28462521_29362479	0.6435409409703783	2016.6666666666667	3
26583318_28126382_28661482	0.6434593224559371	2016.3333333333333	3
26583318_26775689_28498367	0.6434361413123895	2016.0	3
26086143_26583318_27999433	0.6433597849024739	2015.6666666666667	3
26583318_27048809_27959630	0.6432629024219807	2016.0	3
24452471_26583318_27999433	0.6432390981628946	2015.3333333333333	3
27959630_29980212_31509938	0.6431064168770687	2018.0	3
27158445_28126382_28661482	0.6430839078920157	2016.3333333333333	3
28126382_29524460	0.6430549070241117	2017.5	2
26086143_27158445_29524460	0.6429906120062977	2016.0	3
26086143_26483605_27999438	0.6429610951048004	2015.6666666666667	3
27158445_27999433_29524460	0.6429509332294576	2016.6666666666667	3
24452471_26583318_31509938	0.6429336704324434	2016.0	3
25236395_26775689_27959630	0.6428172156713238	2016.0	3
25592536_28661482_31719524	0.6427735228783056	2017.0	3
25493335_27048812_28498367	0.6427194665429583	2016.0	3
25236395_29524460_31665027	0.6426754143395071	2017.3333333333333	3
27959630_29524460	0.6426606240086387	2017.5	2
26086143_27959630_29524460	0.6426606240086387	2016.6666666666667	3
27048812_31509938_31719524	0.6426410431766104	2018.0	3
27999438_29524460_31364924	0.6426381897342103	2018.0	3
26483605_26583318_27999433	0.6426183416072943	2015.6666666666667	3
25459879_26086143_27052312	0.6425716403881369	2015.0	3
26086143_27052312	0.6425716403881369	2015.5	2
25459879_27052312	0.6425716403881369	2015.0	2
26775689_27999438_28498367	0.6425550572961929	2016.6666666666667	3
27048809_27999438_29524460	0.6425082058287224	2017.0	3
27999438_28462521_28498367	0.6422804071060243	2017.0	3
26775689_28126382_30459758	0.6422169387731002	2017.0	3
25459879_28126382_30459758	0.6422159794147931	2016.3333333333333	3
27999433_28661482_29362479	0.6421126134281364	2017.3333333333333	3
25146926_27959630_27999438	0.6420674580058906	2016.3333333333333	3
24452471_28498367_31509938	0.6420127217307063	2016.6666666666667	3
25493335_29362479_31665027	0.6419859710034208	2017.3333333333333	3
25459879_26483605_27158445	0.6419217486893048	2014.6666666666667	3
28498367_31364924_31665027	0.6418706819995017	2018.3333333333333	3
24452471_26968619_29980212	0.641858446912955	2016.0	3
26968619_29362479_29524460	0.64172940787877	2017.3333333333333	3
26968619_27999438_28498367	0.6417019193396739	2016.6666666666667	3
25459879_27158445_27959630	0.6416705963927781	2015.3333333333333	3
26086143_27158445_27959630	0.6416705963927781	2015.6666666666667	3
27158445_27959630	0.6416705963927781	2016.0	2
27048809_28498367_31665027	0.64161744397951	2017.3333333333333	3
28126382_28498367_31364924	0.6415912115764001	2017.6666666666667	3
25459879_26483605_29362479	0.6414562276920136	2015.6666666666667	3
26583318_26775689_27999433	0.6414173735283046	2016.0	3
28126382_29980212_30459758	0.6413930442811437	2017.6666666666667	3
25592536_28498367_31665027	0.6413912508233277	2017.0	3
25592536_27959630_28462521	0.6413647605469386	2016.3333333333333	3
25146926_29980212_31719524	0.641316666109932	2017.3333333333333	3
29362479_29980212_31509938	0.6413056856841205	2018.3333333333333	3
27158445_29362479	0.6412717095526523	2016.5	2
25493335_26086143_28126382	0.6412527211048467	2015.6666666666667	3
28661482_29362479_29524460	0.6412420862949088	2017.6666666666667	3
26968619_27999433_29362479	0.64120570339692	2017.0	3
25236395_25459879_28498367	0.641183216673252	2015.3333333333333	3
25592536_27959630_27999433	0.6411260447166608	2016.3333333333333	3
24452471_25459879_31719524	0.6410654698646895	2015.6666666666667	3
25493335_27999433_29362479	0.6410603177664628	2016.6666666666667	3
25493335_27048809_28126382	0.6410368196947652	2016.0	3
26968619_28126382_29980212	0.6410361954714471	2017.0	3
26483605_26968619_27999438	0.6410225503876125	2016.0	3
25493335_27158445_29524460	0.6409278537088839	2016.0	3
27999433_28126382_29980212	0.6408644360634047	2017.3333333333333	3
24452471_27158445_27999438	0.6408624952222062	2015.3333333333333	3
24452471_25592536_27158445	0.6408310000746061	2014.6666666666667	3
25146926_27959630_27999433	0.6407530348935992	2016.3333333333333	3
28498367_29524460_31364924	0.6407458263205448	2018.0	3
27048812_28462521_29362479	0.6407348625808751	2017.0	3
27048812_28498367_31509938	0.6407262525543285	2017.3333333333333	3
25146926_28498367_31665027	0.6407109329130908	2017.0	3
26583318_26968619_31665027	0.6406943519121758	2016.6666666666667	3
27158445_28126382	0.640642534748493	2016.0	2
26086143_26583318_27959630	0.6405454454327367	2015.6666666666667	3
26086143_26583318_29524460	0.6405275084915647	2016.0	3
26775689_28462521_31719524	0.6404970436468265	2017.3333333333333	3
25592536_27999433_28126382	0.6404852553115276	2016.3333333333333	3
27048809_27158445_29524460	0.6404108183118101	2016.3333333333333	3
27959630_27999438_28462521	0.6403763621732698	2017.0	3
25236395_25493335_27959630	0.6403589310820338	2015.6666666666667	3
26483605_29362479_31364924	0.6403465961380748	2017.3333333333333	3
29980212_31509938_31719524	0.6402781420402139	2018.6666666666667	3
27999433_28498367_29524460	0.6402559888563144	2017.3333333333333	3
25592536_26583318_27999433	0.6402367517707044	2015.6666666666667	3
27048812_29362479_29980212	0.6401907904775116	2017.3333333333333	3
25592536_28126382_29980212	0.640169189664659	2016.6666666666667	3
26968619_28498367_31665027	0.6401286011076565	2017.3333333333333	3
25592536_27999433_29362479	0.6400887817314205	2016.6666666666667	3
24452471_31364924_31509938	0.6400455729990796	2017.3333333333333	3
25146926_27999438_29524460	0.6399865938284542	2016.6666666666667	3
25236395_25459879_31719524	0.6399093874554539	2016.0	3
25236395_28126382_28462521	0.6398602643037204	2016.3333333333333	3
26775689_27959630_31665027	0.6397573233587109	2017.3333333333333	3
27959630_31364924_31719524	0.6397494258204087	2018.3333333333333	3
25236395_28126382_31364924	0.639532265023889	2017.0	3
26968619_27959630_28498367	0.639472015647245	2016.6666666666667	3
26086143_31665027_31719524	0.6394542406059582	2017.6666666666667	3
25592536_27048812_27959630	0.6394434644270539	2016.0	3
26968619_28498367_29524460	0.639403556507291	2017.0	3
26583318_28126382	0.639240260578625	2016.0	2
24452471_27048809_29524460	0.6391764767443446	2016.0	3
24452471_25236395_31509938	0.6391186017903059	2016.0	3
24452471_27048812_29524460	0.6388641627724159	2016.0	3
26775689_28661482_31719524	0.638863735669687	2017.3333333333333	3
25146926_28126382_28462521	0.6388465173130283	2016.3333333333333	3
26583318_29980212_31509938	0.6387292958185293	2017.3333333333333	3
26086143_28498367_29524460	0.6387240159799876	2016.6666666666667	3
24452471_26775689_31665027	0.6387198568673801	2016.3333333333333	3
24452471_26483605_31665027	0.6386528693515369	2016.0	3
25459879_26583318_29524460	0.6386500438146374	2015.6666666666667	3
27048812_28498367_31719524	0.6386283067956853	2017.3333333333333	3
25146926_28126382_31364924	0.6385185180331971	2017.0	3
25493335_28498367_30459758	0.638465639484631	2016.6666666666667	3
25236395_27048812_27959630	0.6384604909295561	2016.0	3
26086143_28126382_30459758	0.6383054043677071	2016.6666666666667	3
25493335_26968619_31719524	0.6382990974684724	2016.6666666666667	3
25592536_26483605_29524460	0.6382188480505998	2016.0	3
27048812_28498367_29524460	0.638197451243222	2017.0	3
26583318_28498367_30459758	0.6381411700090148	2016.6666666666667	3
25236395_27048812_29362479	0.6380658975901455	2016.3333333333333	3
25493335_26775689_28126382	0.6379744062401823	2016.0	3
25459879_25493335_28126382	0.6379734468818753	2015.3333333333333	3
25459879_28661482_31719524	0.6379442003816387	2016.6666666666667	3
26483605_27999433_31364924	0.6379180468644526	2017.0	3
25146926_25493335_28126382	0.6376089901429532	2015.6666666666667	3
25236395_27959630_27999433	0.6375657714911938	2016.3333333333333	3
26968619_27158445_31665027	0.6375067708416287	2016.6666666666667	3
28126382_29980212_31364924	0.6374356026728936	2018.0	3
25493335_26968619_27959630	0.6373758560286921	2016.0	3
26086143_26968619_31719524	0.6372813724461683	2016.6666666666667	3
24452471_25236395_29980212	0.637143135662237	2015.6666666666667	3
27959630_28661482_29980212	0.6371330584204762	2017.3333333333333	3
25493335_27048812_28126382	0.6370950401877516	2016.0	3
24452471_27158445_31509938	0.6370614867462233	2016.0	3
27999438_29362479	0.6368892149244383	2017.5	2
25459879_27999438_29362479	0.6368892149244383	2016.3333333333333	3
26775689_27959630_29980212	0.6368783176265899	2017.0	3
26086143_29362479_29524460	0.6368781652911117	2017.0	3
25493335_28498367_28661482	0.6368187209770941	2016.3333333333333	3
27999438_29524460_31509938	0.6367916896758636	2018.0	3
27999438_28498367	0.6367555615650845	2017.0	2
25459879_27999438_28498367	0.6367555615650845	2016.0	3
26583318_27048812_31509938	0.6366315243325193	2016.6666666666667	3
24452471_27048812_27999438	0.6366162934647905	2015.6666666666667	3
25459879_28498367_29524460	0.6366074305664672	2016.3333333333333	3
25493335_28498367_31509938	0.6365898982307799	2017.0	3
27048809_28498367_29524460	0.6365676216113492	2017.0	3
26583318_28462521_29980212	0.6365618097176728	2016.6666666666667	3
27048809_29362479_31665027	0.6365590633152939	2017.6666666666667	3
26583318_28661482_29524460	0.6365074081807626	2016.6666666666667	3
27999438_31509938_31719524	0.6365062585499849	2018.3333333333333	3
24452471_25236395_28661482	0.6364684917937103	2015.3333333333333	3
27048812_27999433_29362479	0.6364123869237519	2017.0	3
25459879_26483605_27999438	0.636350594438208	2015.3333333333333	3
25236395_26968619_28126382	0.6363469235518817	2016.0	3
26583318_31509938_31665027	0.6362378059369671	2017.6666666666667	3
25236395_27999433_31665027	0.6361173418904019	2017.0	3
25236395_26775689_28498367	0.6360950984995696	2016.0	3
27048812_27959630_27999433	0.6359743425694793	2016.6666666666667	3
27158445_28498367	0.6359391058855646	2016.0	2
25592536_26775689_31719524	0.635920152598001	2016.6666666666667	3
25493335_28498367_29980212	0.6358988621168686	2016.6666666666667	3
25146926_27959630_28462521	0.6358834081770753	2016.3333333333333	3
25493335_29362479_29980212	0.6357934365290241	2017.0	3
26086143_26483605_27158445	0.635776743249394	2015.0	3
28498367_29980212_31364924	0.6357245617689371	2018.0	3
25592536_26968619_28126382	0.6356976333001116	2016.0	3
25459879_26968619_28126382	0.6356976333001116	2015.6666666666667	3
24452471_29524460_31364924	0.6356670936611318	2017.0	3
25592536_26086143_28126382	0.6356626609111174	2015.6666666666667	3
25236395_27999433_29524460	0.6356334644515028	2016.6666666666667	3
25459879_28498367_31665027	0.6355122474947175	2016.6666666666667	3
25236395_27999438_28661482	0.635507815573059	2016.3333333333333	3
25493335_27959630_28661482	0.6354552416636959	2016.3333333333333	3
25592536_27048809_28126382	0.6354467595010359	2016.0	3
26968619_28126382_28498367	0.635370528280127	2016.6666666666667	3
26483605_26775689_27999438	0.635350409843576	2016.0	3
24452471_25236395_26775689	0.6353420431099878	2015.0	3
25146926_26968619_28126382	0.6353331765611897	2016.0	3
25592536_28498367_29980212	0.6353250081040142	2016.6666666666667	3
26968619_29362479_31665027	0.6353230946968887	2017.6666666666667	3
24452471_25493335_29524460	0.6352596695163242	2015.6666666666667	3
25146926_28498367_29524460	0.6352432798478452	2016.6666666666667	3
25592536_29362479_31665027	0.6352351636103898	2017.3333333333333	3
25146926_26583318_27999433	0.6351032735228264	2015.6666666666667	3
24452471_27999438_31665027	0.6349926808315315	2016.6666666666667	3
26086143_27959630_31665027	0.6348670050070708	2017.0	3
27959630_31665027	0.6348670050070708	2018.0	2
28498367_28661482_31665027	0.6347820092486475	2017.6666666666667	3
26583318_27048809_31509938	0.6347813436699798	2016.6666666666667	3
28498367_29524460_30459758	0.6347468863956588	2017.6666666666667	3
27959630_28498367	0.6345256578726556	2017.0	2
27048809_28462521_29362479	0.634525438723676	2017.0	3
25592536_27048809_31719524	0.6344757978166239	2016.6666666666667	3
25493335_26583318_28462521	0.6343602196194236	2015.6666666666667	3
28462521_31665027_31719524	0.6342897380401783	2018.3333333333333	3
26968619_27999438_29524460	0.63413539261199	2017.0	3
26583318_28462521_31509938	0.6340278594896831	2017.0	3
25146926_27048812_27959630	0.6339621120571906	2016.0	3
25146926_25236395_28498367	0.6339467553858671	2015.6666666666667	3
25146926_27158445_29524460	0.6338494102533734	2016.0	3
25236395_27999438_31665027	0.6338365984222959	2017.0	3
25236395_27048812_27158445	0.633804312021024	2015.3333333333333	3
25493335_28498367_31364924	0.6337708382081296	2017.0	3
25236395_29362479_31509938	0.6337097435292702	2017.3333333333333	3
26583318_27959630_30459758	0.6336859713941626	2016.6666666666667	3
26775689_28498367_31665027	0.6336261009510549	2017.3333333333333	3
25493335_26483605_31665027	0.6334625175950386	2016.3333333333333	3
29362479_29980212_30459758	0.6334347827510811	2018.0	3
25592536_28462521_29362479	0.6332782086064163	2016.6666666666667	3
27999438_28462521_29524460	0.6330917667729257	2017.3333333333333	3
26775689_27999433_28126382	0.6330795924451988	2016.6666666666667	3
25459879_27999433_28126382	0.6330786330868918	2016.0	3
25459879_27959630_28462521	0.6330458932859775	2016.0	3
27158445_28661482_31665027	0.6329389006101138	2017.0	3
26086143_28126382_31364924	0.632929073919352	2017.0	3
25146926_29362479_29524460	0.6328969873282144	2017.0	3
26086143_26775689_31719524	0.6328699685138508	2016.6666666666667	3
27999433_31509938_31719524	0.6328612773595025	2018.3333333333333	3
26583318_26968619_29980212	0.6328428244209171	2016.3333333333333	3
25236395_27158445_27999438	0.6327293739552659	2015.6666666666667	3
25592536_27158445_31665027	0.6327264343963152	2016.3333333333333	3
25146926_27999433_28126382	0.6327141763479699	2016.3333333333333	3
25236395_27959630_28462521	0.63270076299962	2016.3333333333333	3
26775689_27048812_27959630	0.6326648489496417	2016.3333333333333	3
27959630_27999433_28661482	0.632662082072856	2017.0	3
25236395_28661482_31719524	0.6326367858530324	2017.0	3
26583318_27048812_28498367	0.6325057533369756	2016.0	3
25592536_27999433_31719524	0.6325005483117058	2017.0	3
29362479_30459758_31665027	0.6325004939557045	2018.3333333333333	3
25236395_25592536_27959630	0.6324791442946103	2015.6666666666667	3
27048812_29362479_31509938	0.6324187033221323	2017.6666666666667	3
25146926_28126382_29980212	0.6323981107011012	2016.6666666666667	3
25146926_29362479_31665027	0.632391411956206	2017.3333333333333	3
25592536_26775689_28126382	0.632384346046453	2016.0	3
25493335_28462521_28498367	0.6322358716875016	2016.3333333333333	3
27048809_29362479_29524460	0.6321922142602073	2017.3333333333333	3
26583318_30459758_31665027	0.632185650203643	2017.3333333333333	3
25493335_27999438_29524460	0.6321432868300517	2016.6666666666667	3
27158445_27999438_31719524	0.632091763440006	2017.0	3
28126382_28462521_28498367	0.632067331250192	2017.0	3
25146926_25592536_28126382	0.632018929949224	2015.6666666666667	3
25236395_26583318_31509938	0.6319579258564636	2016.3333333333333	3
24452471_28498367_28661482	0.6319259036125697	2016.0	3
25493335_27999433_28498367	0.6318928022130267	2016.3333333333333	3
26583318_31719524	0.6318845535125779	2017.0	2
25592536_26583318_29980212	0.6318593399037543	2016.0	3
25236395_27048809_29362479	0.6318564737329462	2016.3333333333333	3
26086143_26968619_28126382	0.6317870582530257	2016.0	3
26483605_26583318_29524460	0.6317060017583992	2016.0	3
26086143_27999433_29362479	0.6316803565720731	2016.6666666666667	3
24452471_26583318_30459758	0.6315896098052188	2015.6666666666667	3
25493335_27048812_31719524	0.631556224991812	2016.6666666666667	3
25459879_27959630_27999438	0.6315443008400219	2016.0	3
25459879_31665027_31719524	0.631530096753531	2017.3333333333333	3
27999433_28462521_29362479	0.6315287738260029	2017.3333333333333	3
25592536_27048812_28126382	0.6315049799940223	2016.0	3
25146926_27999433_29362479	0.631465758719248	2016.6666666666667	3
25236395_26483605_29524460	0.6313746752989062	2016.0	3
27158445_29980212_31509938	0.6313165100240412	2017.3333333333333	3
25493335_28126382_28661482	0.6313048948543966	2016.3333333333333	3
27999433_27999438_31719524	0.6311881697505691	2017.6666666666667	3
25459879_27048812_27959630	0.6311245971660928	2015.6666666666667	3
26775689_27158445_31665027	0.6311193079027878	2016.6666666666667	3
25459879_26775689_31719524	0.6310908301013343	2016.3333333333333	3
26086143_26583318_31665027	0.6309785223414045	2016.3333333333333	3
25236395_28462521_29524460	0.6309718622354101	2016.6666666666667	3
24452471_25493335_31719524	0.6309518547138131	2016.0	3
24452471_27999433_31665027	0.6308688501552949	2016.6666666666667	3
27048812_29362479_29524460	0.6308328093180658	2017.3333333333333	3
27048809_28498367_31719524	0.6308237904834956	2017.3333333333333	3
26086143_28126382_28462521	0.6308098323940058	2016.3333333333333	3
26968619_28462521_29362479	0.6307721483592847	2017.0	3
26583318_26775689_29524460	0.6307262401615803	2016.3333333333333	3
26583318_29980212_31665027	0.6306743676323241	2017.3333333333333	3
26483605_28498367_28661482	0.6306698557547826	2016.3333333333333	3
26968619_27959630_27999433	0.6306500949985039	2016.6666666666667	3
25236395_25592536_29362479	0.6306092436156865	2016.0	3
26086143_27999433_28498367	0.6306041988965048	2016.3333333333333	3
26483605_29362479	0.6305686137872228	2016.5	2
25236395_26968619_29362479	0.6305504241737323	2016.3333333333333	3
25236395_29362479_30459758	0.6305310214397425	2017.0	3
26775689_27048809_27959630	0.6305131366223334	2016.3333333333333	3
24452471_28498367_29980212	0.6304387369054018	2016.3333333333333	3
25146926_26483605_27158445	0.630402121606542	2015.0	3
25493335_26086143_28498367	0.6304003990215056	2015.6666666666667	3
26583318_27999433_30459758	0.6303237185069162	2016.6666666666667	3
25592536_29524460_31665027	0.6302531830907878	2017.3333333333333	3
26968619_27158445_29980212	0.6302301704320644	2016.3333333333333	3
25459879_27959630_27999433	0.6302298777277305	2016.0	3
26086143_27959630_27999433	0.6302298777277305	2016.3333333333333	3
26583318_27959630_31364924	0.6301849917836558	2017.0	3
27048809_31509938_31719524	0.6300939183995407	2018.0	3
26775689_28126382_28462521	0.6299787583345189	2016.6666666666667	3
25459879_28126382_28462521	0.6299777989762119	2016.0	3
24452471_26086143_29524460	0.6299262163905215	2015.6666666666667	3
25493335_26775689_27959630	0.6299131943811069	2016.0	3
28498367_31509938_31665027	0.629907383846446	2018.3333333333333	3
26086143_28498367_29980212	0.6299068817771355	2016.6666666666667	3
26086143_28498367_31509938	0.6298500830323119	2017.0	3
26775689_27999433_29362479	0.6297379451979038	2017.0	3
24452471_29980212_31364924	0.6297057938139057	2017.0	3
27999433_31364924_31665027	0.6297018850355122	2018.3333333333333	3
26775689_26968619_28126382	0.629700337746961	2016.3333333333333	3
26775689_28126382_31364924	0.6296507590546877	2017.3333333333333	3
25459879_28126382_31364924	0.6296497996963807	2016.6666666666667	3
28498367_31364924_31509938	0.6296374629800444	2018.3333333333333	3
27959630_29980212_31364924	0.6296277069149727	2018.0	3
28462521_28498367_31665027	0.6296143583711102	2017.6666666666667	3
27158445_29524460	0.6295152702964344	2016.5	2
25493335_31364924_31719524	0.6294817044880984	2017.6666666666667	3
25459879_27999438_29524460	0.6294634366625856	2016.3333333333333	3
25592536_28462521_29524460	0.6294372448914815	2016.6666666666667	3
26086143_27999433_28126382	0.6293808684521585	2016.3333333333333	3
26583318_31364924_31665027	0.6292840440409498	2017.6666666666667	3
28498367_28661482_31719524	0.6292602844709586	2017.6666666666667	3
26483605_27999433_29980212	0.6292479746777354	2016.6666666666667	3
25146926_26775689_31719524	0.6292262375519574	2016.6666666666667	3
24452471_26968619_29524460	0.6291621085160549	2016.0	3
24452471_26583318_27048809	0.6291549582018602	2015.0	3
25493335_28462521_29362479	0.6291414020946565	2016.6666666666667	3
25592536_26086143_31719524	0.6291285408633509	2016.3333333333333	3
26086143_27999438_29524460	0.6290968984714734	2016.6666666666667	3
28462521_28661482_29362479	0.6290447237638426	2017.3333333333333	3
25592536_27999433_29524460	0.6289951227857224	2016.6666666666667	3
27959630_31364924_31509938	0.6289770604510518	2018.3333333333333	3
25146926_25236395_31719524	0.6289063460579967	2016.3333333333333	3
27999433_28498367_31719524	0.6288485409785776	2017.6666666666667	3
28661482_29362479_31665027	0.6287532794821211	2018.0	3
25592536_28462521_31719524	0.6287137024695041	2017.0	3
25236395_27048809_28126382	0.6286894275281701	2016.0	3
27048809_28126382_28498367	0.6286850378631624	2016.6666666666667	3
26483605_27999438	0.6286695703883871	2016.0	2
24452471_27048812_27158445	0.6285558202859173	2015.0	3
25493335_27048809_28498367	0.6284995632296909	2016.0	3
28498367_31364924_31719524	0.6284828344691845	2018.3333333333333	3
25592536_27048812_28498367	0.6282744637910169	2016.0	3
27048812_27999438_31364924	0.6282386244199112	2017.3333333333333	3
28498367_30459758_31719524	0.6281536374426666	2018.0	3
26775689_26968619_31719524	0.6281278017517071	2017.0	3
24452471_25459879_29524460	0.6280487517135943	2015.3333333333333	3
25592536_27959630_31509938	0.6280297610254111	2017.0	3
28462521_29362479_31509938	0.6279433197912256	2018.0	3
27048809_29362479_29980212	0.6279130307680459	2017.3333333333333	3
25146926_26086143_28126382	0.6278915819475597	2015.6666666666667	3
27999433_29524460_29980212	0.6278700426451327	2017.6666666666667	3
26086143_29362479_31665027	0.6278634013441512	2017.3333333333333	3
25592536_27048812_29362479	0.6278031652261834	2016.3333333333333	3
27158445_27999438_28661482	0.6277468856746592	2016.3333333333333	3
27048812_29362479_30459758	0.6277249430502394	2017.3333333333333	3
25146926_27048809_28126382	0.6276756805374782	2016.0	3
28498367_29524460_31509938	0.6276658636315168	2018.0	3
27999433_27999438_28661482	0.6275659358075558	2017.0	3
27959630_27999433_28462521	0.627536982211382	2017.0	3
25236395_28661482_29362479	0.6275247327656006	2016.6666666666667	3
26583318_27959630_28661482	0.6275236421285143	2016.3333333333333	3
25236395_27158445_31509938	0.6274133272969178	2016.3333333333333	3
27048812_27158445_29980212	0.6273673473267136	2016.3333333333333	3
25146926_28661482_31719524	0.6273468745872783	2017.0	3
25592536_26583318_28462521	0.6273218390921179	2015.6666666666667	3
26483605_27048812_31665027	0.6272340821450421	2016.6666666666667	3
25459879_26968619_31719524	0.627208266463659	2016.3333333333333	3
25236395_29524460_29980212	0.6271270622037634	2017.0	3
25493335_28126382	0.6270858329770846	2016.0	2
26775689_29362479_29524460	0.6270768969611275	2017.3333333333333	3
25459879_29362479_29524460	0.6270759376028204	2016.6666666666667	3
25146926_25236395_27959630	0.6269977919247468	2015.6666666666667	3
25236395_27048812_28498367	0.6269625963766544	2016.0	3
25493335_31509938_31719524	0.6269415363615759	2017.6666666666667	3
28126382_28462521_29980212	0.6269173841874286	2017.3333333333333	3
26775689_31364924_31719524	0.6269121792794066	2018.0	3
26483605_27048809_31665027	0.6268795471539459	2016.6666666666667	3
25236395_27999433_28126382	0.6267508844809571	2016.3333333333333	3
25493335_27959630_29980212	0.626739008987479	2016.6666666666667	3
24452471_25146926_29524460	0.6266846009949723	2015.6666666666667	3
26775689_27999438_29524460	0.626672730964405	2017.0	3
27048809_28126382_29980212	0.6265927651771747	2017.0	3
28498367_30459758_31665027	0.6265777503065154	2018.0	3
25236395_26483605_31665027	0.6265570031737442	2016.3333333333333	3
26583318_29980212_31364924	0.6265293370660342	2017.3333333333333	3
25236395_25493335_29362479	0.6264724371039269	2016.0	3
26483605_28462521_31665027	0.6262602720853079	2017.0	3
25146926_29362479_29980212	0.6261988774818094	2017.0	3
25493335_27959630_30459758	0.6261635632799963	2016.6666666666667	3
27048812_28126382_28498367	0.6261594677409178	2016.6666666666667	3
26483605_28462521_28498367	0.62608700646519	2016.3333333333333	3
27959630_28661482_31509938	0.6260144988918429	2017.6666666666667	3
26583318_27048809_28498367	0.6259714922984793	2016.0	3
29362479_29524460_31364924	0.6259663060488816	2018.3333333333333	3
27999433_28661482_31719524	0.6259126823625164	2017.6666666666667	3
25592536_28126382_28661482	0.6257148346606674	2016.3333333333333	3
26583318_27048812_29980212	0.6256951430173427	2016.3333333333333	3
27158445_31364924_31509938	0.625671832594573	2017.6666666666667	3
26583318_26968619_28498367	0.6256391599120086	2016.0	3
25592536_29524460_29980212	0.6255970630847849	2017.0	3
25459879_26583318_27999433	0.6255156436873598	2015.3333333333333	3
26583318_29980212_30459758	0.6255004916811933	2017.0	3
26968619_28498367_29980212	0.6254701121432547	2017.0	3
26483605_26968619_27999433	0.6254216406315585	2016.0	3
25592536_30459758_31719524	0.6253940792696544	2017.3333333333333	3
26483605_26968619_29524460	0.6253618436465823	2016.3333333333333	3
27959630_31719524	0.6253548204627748	2018.0	2
25493335_27158445_31719524	0.6253341216500374	2016.3333333333333	3
25493335_26483605_27999433	0.6252762550011012	2015.6666666666667	3
25493335_29362479_29524460	0.6250536803298119	2017.0	3
25236395_27048812_31665027	0.6250440223204745	2016.6666666666667	3
25493335_26583318_29980212	0.6250265716919731	2016.0	3
27999433_29980212_31665027	0.6249857766637077	2018.0	3
25236395_27048812_28126382	0.6247476480211567	2016.0	3
25146926_26775689_28126382	0.6246132670828952	2016.0	3
25146926_25459879_28126382	0.6246123077245883	2015.3333333333333	3
26775689_29362479_29980212	0.6245882345725149	2017.3333333333333	3
27999433_29524460_31364924	0.6245296890444866	2018.0	3
24452471_28498367_29524460	0.6244870744186433	2016.3333333333333	3
26086143_28126382_29980212	0.6243614257820785	2016.6666666666667	3
27999433_28498367_29980212	0.6242946017703171	2017.3333333333333	3
28462521_29524460_31665027	0.6241922981480836	2018.0	3
27999438_29980212_31665027	0.6241638776523589	2018.0	3
25493335_25592536_28498367	0.6241381094674684	2015.6666666666667	3
25493335_26483605_29524460	0.6240527824222158	2016.0	3
25592536_28498367_30459758	0.6240206367326896	2016.6666666666667	3
26086143_26483605_27999433	0.6239876516845793	2015.6666666666667	3
26968619_27048812_29362479	0.623977765674157	2016.6666666666667	3
26086143_29362479_29980212	0.623966234529457	2017.0	3
27048812_27158445_31364924	0.6239552071307863	2016.6666666666667	3
26086143_27959630_27999438	0.6238632767902011	2016.3333333333333	3
27959630_27999438	0.6238632767902011	2017.0	2
26583318_28462521_28498367	0.6238200443340176	2016.3333333333333	3
26583318_27048812_31665027	0.6237365009224435	2016.6666666666667	3
25146926_27048812_28126382	0.6237339010304647	2016.0	3
25146926_31665027_31719524	0.6237290269860933	2017.6666666666667	3
25493335_27048812_29362479	0.6236663587144239	2016.3333333333333	3
26583318_28498367_31364924	0.623557125002147	2017.0	3
26775689_28126382_29980212	0.6235303517225919	2017.0	3
25459879_28126382_29980212	0.6235293923642847	2016.3333333333333	3
25493335_29524460_31665027	0.6234851866029003	2017.3333333333333	3
28462521_28498367_31719524	0.6234830859855816	2017.6666666666667	3
26086143_27048812_27959630	0.6234389548913218	2016.0	3
25459879_26583318_31665027	0.6234209166800895	2016.0	3
26086143_27048812_28498367	0.6233977268557639	2016.0	3
26483605_27999433_31509938	0.6233194617831148	2017.0	3
25236395_26968619_27158445	0.6232855221243279	2015.3333333333333	3
27048809_27999433_29362479	0.6231524769159489	2017.0	3
26483605_31719524	0.6230995372857551	2017.0	2
28661482_29362479_29980212	0.6230524542628524	2017.6666666666667	3
27959630_29980212_30459758	0.6229731827525823	2017.6666666666667	3
25493335_25592536_31719524	0.6229564166155975	2016.3333333333333	3
25459879_29362479_29980212	0.622796754110659	2016.6666666666667	3
26968619_27959630_31509938	0.6226954623505411	2017.3333333333333	3
25493335_27959630_31364924	0.6226625836694895	2017.0	3
27048812_28126382_29980212	0.6226509856701612	2017.0	3
24452471_29524460_29980212	0.6226168487730996	2016.6666666666667	3
25236395_27999433_27999438	0.6225540840236663	2016.3333333333333	3
25146926_27959630_31509938	0.6225484086555476	2017.0	3
25236395_26968619_31719524	0.6225422273021685	2016.6666666666667	3
26483605_27048812_27999433	0.6224231056671116	2016.0	3
24452471_25146926_31719524	0.6223767861924613	2016.0	3
25592536_28498367_28661482	0.6223737182251526	2016.3333333333333	3
27158445_27999438_29980212	0.6223526679932129	2016.6666666666667	3
26483605_27158445	0.6223014015395307	2015.0	2
27959630_30459758_31509938	0.6222696742739726	2018.0	3
24452471_29524460_30459758	0.6222232215652257	2016.6666666666667	3
26086143_27048812_31719524	0.62219508804847	2016.6666666666667	3
26968619_27959630_28462521	0.6220320456715073	2016.6666666666667	3
25236395_26583318_27999433	0.6219639235460325	2015.6666666666667	3
27959630_27999433_30459758	0.6219634908202221	2017.3333333333333	3
24452471_29980212_31509938	0.6219279848699183	2017.0	3
25459879_27999433_29362479	0.6218781288837817	2016.3333333333333	3
24452471_25236395_31364924	0.6218357902905379	2016.0	3
27999438_29524460	0.6217824126127648	2017.5	2
26583318_26968619_27959630	0.6217632324436895	2016.0	3
[truncated: 2,496 more rows]
