# Supplementary material for: TrendyGenes, a computational pipeline for the detection of literature trends in academia and drug discovery
Source: Sci Rep. 2021 Aug 3;11:15747. doi: 10.1038/s41598-021-94897-9 (PMC8333311; doi:10.1038/s41598-021-94897-9)
Supplement: Supplementary file 1 — Supplementary Dataset. [file 41598_2021_94897_MOESM1_ESM.zip › whatReview2Read_PIEZO1.csv]

PMID_COMBINATION	INFO_RATIO	MEAN_YEAR	N_REVIEWS
28974772_31494839_31780935	0.9007771828864969	2018.3333333333333	3
28676421_28974772_31494839	0.8941980531382719	2017.6666666666667	3
27743844_31494839_31780935	0.8884184914156115	2018.3333333333333	3
25405172_27743844_31780935	0.8795962118515335	2016.6666666666667	3
21304548_27743844_31780935	0.8795962118515335	2015.6666666666667	3
21304548_27743844_28974772	0.8765774465907107	2015.0	3
27743844_28676421_31494839	0.8755168564257827	2017.6666666666667	3
25958335_28974772_31494839	0.8750275577291298	2017.0	3
28974772_31494839_31750303	0.8742001571709088	2018.3333333333333	3
21304548_27743844_29171028	0.8700587369352897	2015.3333333333333	3
21304548_27756835_28974772	0.8695994368947024	2014.6666666666667	3
25037583_28974772_31494839	0.8692255123909107	2017.0	3
21304548_25305018_28974772	0.8691093929398441	2014.0	3
21304548_28974772_31780935	0.8680166900958438	2015.6666666666667	3
25405172_28974772_31780935	0.8680166900958438	2016.6666666666667	3
21304548_27743844_29675710	0.8676367917478611	2015.3333333333333	3
25405172_27743844_28676421	0.8668501265944555	2016.0	3
21304548_27743844_28676421	0.8668501265944555	2015.0	3
22790400_28974772_31494839	0.8658925172088892	2016.0	3
23797029_28974772_31494839	0.8658925172088892	2016.3333333333333	3
21304548_28974772_31494839	0.8658925172088892	2015.6666666666667	3
26217175_28974772_31494839	0.8658925172088892	2017.0	3
23490035_28974772_31494839	0.8658925172088892	2016.3333333333333	3
29171028_31494839_31780935	0.8655027513686683	2018.6666666666667	3
27756835_31494839_31780935	0.8654017998802876	2018.0	3
21304548_27743844_27756835	0.8643202948141492	2014.6666666666667	3
27743844_31494839_31750303	0.8623740379924051	2018.3333333333333	3
21304548_28676421_28974772	0.8615931100803698	2015.0	3
25405172_28676421_28974772	0.8615931100803698	2016.0	3
21304548_26838316_28974772	0.861016726808823	2014.6666666666667	3
21304548_28974772_29320693	0.8598861023764619	2015.3333333333333	3
21304548_27743844_31750303	0.8541260142293844	2015.6666666666667	3
25405172_27743844_31750303	0.8541260142293844	2016.6666666666667	3
21304548_28728817_28974772	0.8534861571280772	2015.0	3
25958335_27743844_31494839	0.8527155301509762	2017.0	3
21304548_26402601_28974772	0.8518816862885823	2014.3333333333333	3
21304548_28974772_29713289	0.8516581747599722	2015.3333333333333	3
21304548_27743844_28728817	0.8514786455567859	2015.0	3
21304548_27743844_29713289	0.8511758280625891	2015.3333333333333	3
25305018_31494839_31780935	0.8485629861659941	2017.3333333333333	3
21304548_27743844_29247535	0.8481896994873835	2015.3333333333333	3
25037583_27743844_31494839	0.8469134848127572	2017.0	3
27756835_28676421_31494839	0.846830518824026	2017.3333333333333	3
28676421_29171028_31494839	0.8463187701261555	2018.0	3
25037583_29171028_31494839	0.8451751959997854	2017.3333333333333	3
29171028_31494839_31750303	0.84495425031112	2018.6666666666667	3
26217175_27743844_31494839	0.8435804896307356	2017.0	3
21304548_27743844_31494839	0.8435804896307356	2015.6666666666667	3
23490035_27743844_31494839	0.8435804896307356	2016.3333333333333	3
22790400_27743844_31494839	0.8435804896307356	2016.0	3
23797029_27743844_31494839	0.8435804896307356	2016.3333333333333	3
21304548_28974772_29247535	0.8424638894605638	2015.3333333333333	3
29320693_31494839_31780935	0.8423318728344966	2018.6666666666667	3
29713289_31494839_31780935	0.8423006837260176	2018.6666666666667	3
21304548_27743844_29320693	0.8416362011105636	2015.3333333333333	3
21304548_25305018_27743844	0.841519988212078	2014.0	3
25405172_28974772_31750303	0.839873487269848	2016.6666666666667	3
21304548_28974772_31750303	0.839873487269848	2015.6666666666667	3
21304548_28974772_29675710	0.8388107585361649	2015.3333333333333	3
25405172_29171028_31780935	0.8371490024803389	2017.0	3
21304548_25958335_28974772	0.8370785135822483	2014.3333333333333	3
25405172_25958335_28974772	0.8370785135822483	2015.3333333333333	3
25037583_31494839_31780935	0.8368087076082193	2017.6666666666667	3
21304548_25305018_29171028	0.8358380223068506	2014.3333333333333	3
21304548_27743844_28778608	0.8357442874991928	2015.0	3
21304548_26838316_27743844	0.8355677549925222	2014.6666666666667	3
21304548_25958335_27743844	0.8355677549925222	2014.3333333333333	3
25405172_25958335_27743844	0.8355677549925222	2015.3333333333333	3
21304548_28974772_29171028	0.835447144828518	2015.3333333333333	3
28728817_31494839_31780935	0.8352266453430405	2018.3333333333333	3
21304548_27743844_30322215	0.8336487750449977	2015.3333333333333	3
25037583_29675710_31494839	0.8336154480062568	2017.3333333333333	3
21304548_27511462_28974772	0.8334553473174907	2014.6666666666667	3
21304548_28778608_28974772	0.8319776689393061	2015.0	3
21304548_25037583_28974772	0.831276468244029	2014.3333333333333	3
25037583_25405172_28974772	0.831276468244029	2015.3333333333333	3
21304548_28974772_30322215	0.8302603595654916	2015.3333333333333	3
25037583_25405172_27743844	0.8297657096543031	2015.3333333333333	3
21304548_25037583_27743844	0.8297657096543031	2014.3333333333333	3
25305018_28676421_31494839	0.8290021900864217	2016.6666666666667	3
29675710_31494839_31780935	0.8285850795924382	2018.6666666666667	3
23490035_25405172_28974772	0.8279434730620076	2014.6666666666667	3
21304548_26100741_28974772	0.8279434730620076	2014.3333333333333	3
21304548_26217175_28974772	0.8279434730620076	2014.3333333333333	3
21304548_27027326_28974772	0.8279434730620076	2014.6666666666667	3
22790400_25405172_28974772	0.8279434730620076	2014.3333333333333	3
21304548_28974772	0.8279434730620076	2014.0	2
23797029_25405172_28974772	0.8279434730620076	2014.6666666666667	3
21304548_23797029_28974772	0.8279434730620076	2013.6666666666667	3
21304548_23490035_28974772	0.8279434730620076	2013.6666666666667	3
25405172_26217175_28974772	0.8279434730620076	2015.3333333333333	3
21304548_22790400_28974772	0.8279434730620076	2013.3333333333333	3
21304548_27608730_28974772	0.8279434730620076	2014.6666666666667	3
21304548_25405172_28974772	0.8279434730620076	2014.0	3
25405172_27756835_31780935	0.8273084614313483	2016.3333333333333	3
21304548_23490035_27743844	0.8264327144722815	2013.6666666666667	3
21304548_22790400_27743844	0.8264327144722815	2013.3333333333333	3
23490035_25405172_27743844	0.8264327144722815	2014.6666666666667	3
21304548_26100741_27743844	0.8264327144722815	2014.3333333333333	3
21304548_23797029_27743844	0.8264327144722815	2013.6666666666667	3
23797029_25405172_27743844	0.8264327144722815	2014.6666666666667	3
21304548_27027326_27743844	0.8264327144722815	2014.6666666666667	3
21304548_27743844	0.8264327144722815	2014.0	2
25405172_26217175_27743844	0.8264327144722815	2015.3333333333333	3
22790400_25405172_27743844	0.8264327144722815	2014.3333333333333	3
21304548_27511462_27743844	0.8264327144722815	2014.6666666666667	3
21304548_26402601_27743844	0.8264327144722815	2014.3333333333333	3
21304548_27608730_27743844	0.8264327144722815	2014.6666666666667	3
21304548_26217175_27743844	0.8264327144722815	2014.3333333333333	3
21304548_25405172_27743844	0.8264327144722815	2014.0	3
27756835_31494839_31750303	0.8261911196903233	2018.0	3
25405172_29320693_31780935	0.8253307016789561	2017.0	3
25405172_28676421_29171028	0.8222304636389235	2016.3333333333333	3
30322215_31494839_31780935	0.8216133615053387	2018.6666666666667	3
25958335_29171028_31494839	0.8213191163248287	2017.3333333333333	3
28676421_29320693_31494839	0.8212616908790018	2018.0	3
28676421_29713289_31494839	0.8197309750742435	2018.0	3
21304548_29171028_31780935	0.8194113116678006	2016.0	3
26100741_31494839_31780935	0.8186678294421167	2017.6666666666667	3
25037583_28676421_31494839	0.817247911528647	2017.0	3
25037583_27756835_31494839	0.8165101331845858	2016.6666666666667	3
25037583_28728817_31494839	0.81573759026131	2017.0	3
26402601_31494839_31780935	0.8152584296471401	2017.6666666666667	3
25405172_31494839_31780935	0.8148919704289774	2017.3333333333333	3
21304548_26402601_29171028	0.8130424218068578	2014.6666666666667	3
28676421_29675710_31494839	0.8124639221761246	2018.0	3
22790400_29171028_31494839	0.8121840758045882	2016.3333333333333	3
26217175_29171028_31494839	0.8121840758045882	2017.3333333333333	3
23797029_29171028_31494839	0.8121840758045882	2016.6666666666667	3
21304548_29171028_31494839	0.8121840758045882	2016.0	3
23490035_29171028_31494839	0.8121840758045882	2016.6666666666667	3
29675710_31494839_31750303	0.8114777651383496	2018.6666666666667	3
28778608_31494839_31780935	0.8107084217697104	2018.3333333333333	3
25405172_28728817_31780935	0.8099979848766576	2016.6666666666667	3
21304548_27756835_31780935	0.8095707706188101	2015.3333333333333	3
26838316_31494839_31780935	0.8093445933771778	2018.0	3
28676421_31494839_31780935	0.8088386436781865	2018.3333333333333	3
25305018_25405172_31780935	0.8085970365850191	2015.6666666666667	3
21304548_25305018_31780935	0.8085970365850191	2014.6666666666667	3
29320693_31494839_31750303	0.808020366713764	2018.6666666666667	3
31494839_31750303_31780935	0.8076831550911235	2019.0	3
21304548_29320693_31780935	0.8058399393653269	2016.0	3
21304548_26838316_29171028	0.8052503562713705	2015.0	3
21304548_28676421_29171028	0.8044927728263853	2015.3333333333333	3
21304548_28728817_29171028	0.8041217691214027	2015.3333333333333	3
25405172_29171028_31750303	0.8037613065353187	2017.0	3
28728817_31494839_31750303	0.8026821700197053	2018.3333333333333	3
25405172_27756835_28676421	0.8024502352093261	2015.6666666666667	3
28676421_28728817_31494839	0.8009592952725173	2017.6666666666667	3
27511462_31494839_31780935	0.8002095528569372	2018.0	3
21304548_27756835_29171028	0.7991782258546518	2015.0	3
29713289_31494839_31750303	0.7990915759405407	2018.6666666666667	3
25958335_31494839_31780935	0.7980715756001142	2017.6666666666667	3
25037583_25405172_29171028	0.7980050976110356	2015.6666666666667	3
21304548_25037583_29171028	0.7980050976110356	2014.6666666666667	3
27756835_28974772_31494839	0.7976184781158892	2017.3333333333333	3
21304548_29171028_31750303	0.7972966334998441	2016.0	3
28676421_31494839_31750303	0.7967895165468275	2018.3333333333333	3
21304548_29171028_29320693	0.7966338913887147	2015.6666666666667	3
25305018_31494839_31750303	0.7959004091255043	2017.3333333333333	3
21304548_25305018_29675710	0.7958370010469832	2014.3333333333333	3
21304548_25305018_28676421	0.7957293553608409	2014.0	3
25305018_25405172_28676421	0.7957293553608409	2015.0	3
28676421_30322215_31494839	0.7950313052943606	2018.0	3
29247535_31494839_31780935	0.7935146963667055	2018.6666666666667	3
25037583_29320693_31494839	0.7926943767406524	2017.3333333333333	3
21304548_25305018_27756835	0.7921559927814282	2013.6666666666667	3
26402601_28676421_31494839	0.7911752743353955	2017.0	3
25405172_26838316_31780935	0.7903836116927535	2016.3333333333333	3
25405172_26402601_31780935	0.7899748976382055	2016.0	3
25037583_29713289_31494839	0.7894105894348032	2017.3333333333333	3
27027326_31494839_31780935	0.7889365350798736	2018.0	3
26217175_31494839_31780935	0.7889365350798736	2017.6666666666667	3
22790400_31494839_31780935	0.7889365350798736	2016.6666666666667	3
31494839_31780935	0.7889365350798736	2019.0	2
23490035_31494839_31780935	0.7889365350798736	2017.0	3
23797029_31494839_31780935	0.7889365350798736	2017.0	3
27608730_31494839_31780935	0.7889365350798736	2018.0	3
21304548_31494839_31780935	0.7889365350798736	2016.3333333333333	3
26100741_28676421_31494839	0.7871865991619068	2017.0	3
25405172_28676421_31780935	0.7868426888598153	2016.6666666666667	3
25405172_28676421_29713289	0.7864691572745437	2016.3333333333333	3
25405172_29713289_31780935	0.7858127797227421	2017.0	3
21304548_25305018_28728817	0.7857089512958796	2014.0	3
21304548_27756835_28676421	0.7847125443967878	2014.6666666666667	3
25037583_29247535_31494839	0.7845382601466158	2017.3333333333333	3
25405172_28676421_29320693	0.7841781264376314	2016.3333333333333	3
25037583_31494839_31750303	0.7841461305677295	2017.6666666666667	3
21304548_28728817_31780935	0.7840425495275538	2015.6666666666667	3
25405172_28676421_31494839	0.7834107401487673	2016.6666666666667	3
21304548_29171028_29713289	0.7821271742358432	2015.6666666666667	3
21304548_28778608_29171028	0.782022009740067	2015.3333333333333	3
30322215_31494839_31750303	0.781789981129123	2018.6666666666667	3
25405172_25958335_29171028	0.781565276740353	2015.6666666666667	3
28728817_28974772_31494839	0.7804588546917554	2017.6666666666667	3
25037583_26402601_31494839	0.7797163526346987	2016.3333333333333	3
28974772_29713289_31494839	0.7796772159811591	2018.0	3
28676421_28778608_31494839	0.7792271914895003	2017.6666666666667	3
27743844_28974772_31494839	0.7785178416738572	2017.6666666666667	3
25305018_25958335_31494839	0.778158719954046	2016.0	3
21304548_26100741_29171028	0.7780843244987764	2014.6666666666667	3
21304548_27511462_29171028	0.7776889767800382	2015.0	3
25405172_29675710_31780935	0.7770674345873824	2017.0	3
21304548_26838316_31780935	0.7757011941207131	2015.3333333333333	3
28676421_29247535_31494839	0.7755073382374097	2018.0	3
21304548_26402601_31780935	0.7752924800661651	2015.0	3
27743844_29675710_31494839	0.7748545639806204	2018.0	3
27511462_28676421_31494839	0.7742401968322103	2017.3333333333333	3
26100741_31494839_31750303	0.773945274996669	2017.6666666666667	3
25405172_30322215_31780935	0.7733432020386287	2017.0	3
25958335_27756835_31494839	0.7730695851546309	2016.6666666666667	3
25037583_30322215_31494839	0.7729286641914859	2017.3333333333333	3
25037583_25405172_31780935	0.7729045448006695	2016.0	3
21304548_25037583_31780935	0.7729045448006695	2015.0	3
23490035_25405172_29171028	0.7724302362201123	2015.0	3
21304548_25405172_29171028	0.7724302362201123	2014.3333333333333	3
25405172_26217175_29171028	0.7724302362201123	2015.6666666666667	3
23797029_25405172_29171028	0.7724302362201123	2015.0	3
22790400_25405172_29171028	0.7724302362201123	2014.6666666666667	3
25037583_26100741_31494839	0.7723182776662335	2016.3333333333333	3
21304548_29171028_29247535	0.772222476708081	2015.6666666666667	3
27743844_29171028_31494839	0.7719991320184362	2018.0	3
27743844_27756835_31494839	0.7715380670469082	2017.3333333333333	3
25305018_28974772_31494839	0.7710497880229905	2016.6666666666667	3
28974772_29247535_31494839	0.7704829306817507	2018.0	3
21304548_29171028_29675710	0.7700196282079544	2015.6666666666667	3
21304548_26402601_27756835	0.7693603922814355	2014.0	3
25405172_28778608_31780935	0.7691233992875773	2016.6666666666667	3
22790400_25305018_31494839	0.7690236794338053	2015.0	3
23490035_25305018_31494839	0.7690236794338053	2015.3333333333333	3
25305018_26217175_31494839	0.7690236794338053	2016.0	3
25037583_25305018_31494839	0.7690236794338053	2016.0	3
21304548_25305018_31494839	0.7690236794338053	2014.6666666666667	3
23797029_25305018_31494839	0.7690236794338053	2015.3333333333333	3
21304548_25305018_29320693	0.7690184960528408	2014.3333333333333	3
21304548_28676421_29713289	0.7687314664620055	2015.3333333333333	3
26838316_28676421_31494839	0.7687283225767272	2017.3333333333333	3
25958335_29675710_31494839	0.76825816279706	2017.3333333333333	3
21304548_25305018_31750303	0.7681824386801412	2014.6666666666667	3
25305018_25405172_31750303	0.7681824386801412	2015.6666666666667	3
21304548_29713289_31780935	0.7680750889102038	2016.0	3
25958335_29320693_31494839	0.7670852255646045	2017.3333333333333	3
28974772_29675710_31494839	0.7668297997573517	2018.0	3
25405172_27743844_28974772	0.7666474436650158	2016.0	3
25405172_29320693_31750303	0.7665522319758875	2017.0	3
25037583_25958335_31494839	0.7664044413962712	2016.3333333333333	3
25037583_26838316_31494839	0.7664044413962712	2016.6666666666667	3
25405172_26100741_31780935	0.7660366844116305	2016.0	3
25958335_29713289_31494839	0.7655545097598464	2017.3333333333333	3
26838316_28974772_31494839	0.7650975548034349	2017.3333333333333	3
27027326_28676421_31494839	0.7648533797681287	2017.3333333333333	3
21304548_28676421_29320693	0.764687364124002	2015.3333333333333	3
25037583_27027326_31494839	0.7646674758444958	2016.6666666666667	3
22790400_27756835_31494839	0.7639345446343901	2015.6666666666667	3
23797029_27756835_31494839	0.7639345446343901	2016.0	3
21304548_27756835_31494839	0.7639345446343901	2015.3333333333333	3
23490035_27756835_31494839	0.7639345446343901	2016.0	3
26217175_27756835_31494839	0.7639345446343901	2016.6666666666667	3
21304548_25958335_29171028	0.7638275859278146	2014.6666666666667	3
28974772_29171028_31494839	0.7634661860497051	2018.0	3
28974772_29320693_31494839	0.7629205867135653	2018.0	3
25037583_27511462_31494839	0.7627812751315137	2016.6666666666667	3
29247535_31494839_31750303	0.7622660140721721	2018.6666666666667	3
27511462_28974772_31494839	0.7614743885386774	2017.3333333333333	3
25037583_28778608_31494839	0.7613035967533293	2017.0	3
25405172_31750303_31780935	0.7609718460609919	2017.3333333333333	3
21304548_28778608_31780935	0.7609056547510117	2015.6666666666667	3
21304548_28676421_31780935	0.7608872535107115	2015.6666666666667	3
21304548_29320693_29675710	0.7603839392226143	2015.6666666666667	3
25405172_27743844_29171028	0.7601287340095948	2016.3333333333333	3
21304548_25037583_28676421	0.7600368635764911	2014.3333333333333	3
25037583_25405172_28676421	0.7600368635764911	2015.3333333333333	3
28778608_28974772_31494839	0.7599967101604929	2017.6666666666667	3
25405172_27756835_28974772	0.7596694339690075	2015.6666666666667	3
21304548_29675710_31780935	0.759329743774844	2016.0	3
26402601_31494839_31750303	0.7592628574246288	2017.6666666666667	3
25305018_25405172_28974772	0.7591793900141492	2015.0	3
26217175_29675710_31494839	0.7591231222768193	2017.3333333333333	3
23797029_29675710_31494839	0.7591231222768193	2016.6666666666667	3
22790400_29675710_31494839	0.7591231222768193	2016.3333333333333	3
21304548_29675710_31494839	0.7591231222768193	2016.0	3
23490035_29675710_31494839	0.7591231222768193	2016.6666666666667	3
25405172_31494839_31750303	0.758896398206466	2017.3333333333333	3
27743844_29713289_31494839	0.7583936002953481	2018.0	3
21304548_29320693_31750303	0.7583344874393219	2016.0	3
28974772_30322215_31494839	0.7582794007866784	2018.0	3
21304548_25037583_29675710	0.758004076351168	2014.6666666666667	3
25037583_25405172_29675710	0.758004076351168	2015.6666666666667	3
21304548_29320693_31494839	0.7579501850443638	2016.0	3
23797029_29320693_31494839	0.7579501850443638	2016.6666666666667	3
26217175_29320693_31494839	0.7579501850443638	2017.3333333333333	3
22790400_29320693_31494839	0.7579501850443638	2016.3333333333333	3
23490035_29320693_31494839	0.7579501850443638	2016.6666666666667	3
25405172_27743844_29675710	0.7577067888221664	2016.3333333333333	3
27743844_28728817_31494839	0.7576500741320366	2017.6666666666667	3
27608730_28676421_31494839	0.7574553047996635	2017.3333333333333	3
23797029_28676421_31494839	0.7574553047996635	2016.3333333333333	3
22790400_28676421_31494839	0.7574553047996635	2016.0	3
23490035_28676421_31494839	0.7574553047996635	2016.3333333333333	3
21304548_28676421_31494839	0.7574553047996635	2015.6666666666667	3
28676421_31494839	0.7574553047996635	2018.0	2
25958335_28676421_31494839	0.7574553047996635	2017.0	3
26217175_28676421_31494839	0.7574553047996635	2017.0	3
21304548_25037583_31494839	0.7572694008760306	2015.0	3
22790400_25037583_31494839	0.7572694008760306	2015.3333333333333	3
23797029_25037583_31494839	0.7572694008760306	2015.6666666666667	3
25037583_26217175_31494839	0.7572694008760306	2016.3333333333333	3
25037583_31494839	0.7572694008760306	2017.0	2
23490035_25037583_31494839	0.7572694008760306	2015.6666666666667	3
25037583_25405172_31494839	0.7572694008760306	2016.0	3
25037583_27608730_31494839	0.7572694008760306	2016.6666666666667	3
21304548_29171028_30322215	0.7570094319110581	2015.6666666666667	3
22790400_29713289_31494839	0.7564194692396059	2016.3333333333333	3
21304548_29713289_31494839	0.7564194692396059	2016.0	3
26217175_29713289_31494839	0.7564194692396059	2017.3333333333333	3
23490035_29713289_31494839	0.7564194692396059	2016.6666666666667	3
23797029_29713289_31494839	0.7564194692396059	2016.6666666666667	3
27027326_28974772_31494839	0.7559625142831943	2017.3333333333333	3
26100741_28974772_31494839	0.7559625142831943	2017.0	3
28974772_31494839	0.7559625142831943	2018.0	2
27608730_28974772_31494839	0.7559625142831943	2017.3333333333333	3
25405172_28974772_31494839	0.7559625142831943	2016.6666666666667	3
26402601_28974772_31494839	0.7559625142831943	2017.0	3
27743844_29247535_31494839	0.7554074717201427	2018.0	3
21304548_26100741_31780935	0.7547636666345671	2015.0	3
28778608_31494839_31750303	0.754712849547199	2018.3333333333333	3
21304548_29171028	0.754692545407574	2014.5	2
21304548_27608730_29171028	0.754692545407574	2015.0	3
21304548_22790400_29171028	0.754692545407574	2013.6666666666667	3
21304548_23490035_29171028	0.754692545407574	2014.0	3
21304548_26217175_29171028	0.754692545407574	2014.6666666666667	3
21304548_27027326_29171028	0.754692545407574	2015.0	3
21304548_23797029_29171028	0.754692545407574	2014.0	3
21304548_25305018_28778608	0.7544666350824811	2014.0	3
25405172_27743844_27756835	0.7543902918884543	2015.6666666666667	3
26838316_31494839_31750303	0.7533490211546665	2018.0	3
25958335_31494839_31750303	0.7533490211546665	2017.6666666666667	3
21304548_25305018_29713289	0.752873422817227	2014.3333333333333	3
25405172_27608730_31780935	0.7523400989477181	2016.3333333333333	3
25405172_27756835_31750303	0.7519570943244932	2016.3333333333333	3
21304548_26402601_29320693	0.7518678990202222	2014.6666666666667	3
25405172_26838316_28974772	0.7510867238831282	2015.6666666666667	3
25405172_28974772_29320693	0.7499560994507671	2016.3333333333333	3
25405172_25958335_31780935	0.7498014161334042	2016.0	3
27511462_31494839_31750303	0.7497258548899091	2018.0	3
25305018_27743844_31494839	0.748737760444837	2016.6666666666667	3
25405172_29247535_31780935	0.7482540518019462	2017.0	3
21304548_30322215_31780935	0.7473877666895247	2016.0	3
25305018_29171028_31494839	0.7469994716318653	2017.0	3
21304548_25305018_26838316	0.7465112571114697	2013.6666666666667	3
21304548_31750303_31780935	0.7462894284889516	2016.3333333333333	3
25405172_26402601_28676421	0.7456860750789454	2015.3333333333333	3
21304548_29675710_29713289	0.7456461770779312	2015.6666666666667	3
21304548_27756835_31750303	0.7454924212890185	2015.3333333333333	3
21304548_25305018_29247535	0.7447990690910727	2014.3333333333333	3
26217175_31494839_31750303	0.7442139806344258	2017.6666666666667	3
31494839_31750303	0.7442139806344258	2019.0	2
22790400_31494839_31750303	0.7442139806344258	2016.6666666666667	3
27027326_31494839_31750303	0.7442139806344258	2018.0	3
23490035_31494839_31750303	0.7442139806344258	2017.0	3
27608730_31494839_31750303	0.7442139806344258	2018.0	3
23797029_31494839_31750303	0.7442139806344258	2017.0	3
21304548_31494839_31750303	0.7442139806344258	2016.3333333333333	3
27756835_29171028_31494839	0.74373023842402	2017.6666666666667	3
25405172_28728817_28974772	0.7435561542023823	2016.0	3
21304548_25305018_26402601	0.7431791860171227	2013.3333333333333	3
26838316_27743844_31494839	0.7427855272252814	2017.3333333333333	3
27743844_29320693_31494839	0.7425302525362015	2018.0	3
21304548_27756835_29675710	0.7420427866577155	2015.0	3
25405172_26402601_28974772	0.7419516833628875	2015.3333333333333	3
25405172_28974772_29713289	0.7417281718342773	2016.3333333333333	3
25405172_27743844_28728817	0.7415486426310911	2016.0	3
25405172_29713289_31750303	0.7414382003843477	2017.0	3
25405172_26100741_28676421	0.7412485689868147	2015.3333333333333	3
25405172_27743844_29713289	0.7412458251368941	2016.3333333333333	3
27743844_30322215_31494839	0.7408665472777568	2018.0	3
22790400_25405172_31780935	0.7406663756131635	2015.0	3
25405172_26217175_31780935	0.7406663756131635	2016.0	3
25405172_27027326_31780935	0.7406663756131635	2016.3333333333333	3
21304548_25405172_31780935	0.7406663756131635	2014.6666666666667	3
23490035_25405172_31780935	0.7406663756131635	2015.3333333333333	3
25405172_31780935	0.7406663756131635	2016.5	2
25405172_27511462_31780935	0.7406663756131635	2016.3333333333333	3
23797029_25405172_31780935	0.7406663756131635	2015.3333333333333	3
28728817_29171028_31494839	0.7403155209269491	2018.0	3
25405172_27743844_29247535	0.7382596965616887	2016.3333333333333	3
25405172_27608730_28676421	0.7378734155311663	2015.6666666666667	3
27743844_28778608_31494839	0.7376846825823393	2017.6666666666667	3
25958335_26402601_31494839	0.7369988090209981	2016.3333333333333	3
25305018_29675710_31494839	0.7354397236383367	2017.0	3
21304548_29713289_31750303	0.7349735273488732	2016.0	3
21304548_29247535_29320693	0.7348246607961005	2015.6666666666667	3
27608730_27743844_31494839	0.7336504867050407	2017.3333333333333	3
27511462_27743844_31494839	0.7336504867050407	2017.3333333333333	3
27027326_27743844_31494839	0.7336504867050407	2017.3333333333333	3
25405172_27743844_31494839	0.7336504867050407	2016.6666666666667	3
26402601_27743844_31494839	0.7336504867050407	2017.0	3
26100741_27743844_31494839	0.7336504867050407	2017.0	3
27743844_31494839	0.7336504867050407	2018.0	2
23797029_28728817_31494839	0.7330275199953069	2016.3333333333333	3
26217175_28728817_31494839	0.7330275199953069	2017.0	3
21304548_28728817_31494839	0.7330275199953069	2015.6666666666667	3
22790400_28728817_31494839	0.7330275199953069	2016.0	3
25958335_28728817_31494839	0.7330275199953069	2017.0	3
23490035_28728817_31494839	0.7330275199953069	2016.3333333333333	3
25958335_26100741_31494839	0.7330101338475095	2016.3333333333333	3
21304548_27756835_29247535	0.7327675008972537	2015.0	3
25405172_28974772_29247535	0.732533886534869	2016.3333333333333	3
21304548_26402601_29713289	0.7323094857200559	2014.6666666666667	3
27743844_27756835_31780935	0.7320878648704714	2017.3333333333333	3
25405172_27743844_29320693	0.7317061981848688	2016.3333333333333	3
25305018_25405172_27743844	0.731589985286383	2015.0	3
21304548_26402601_28676421	0.731003657506905	2014.3333333333333	3
25405172_28676421_30322215	0.7306653712484817	2016.3333333333333	3
25958335_29247535_31494839	0.7305476987558513	2017.3333333333333	3
21304548_25037583_31750303	0.7303495139843262	2015.0	3
25037583_25405172_31750303	0.7303495139843262	2016.0	3
21304548_25305018_30322215	0.7301799582339923	2014.3333333333333	3
21304548_27756835_29320693	0.7301352796140266	2015.0	3
21304548_26100741_28676421	0.729975551209751	2014.3333333333333	3
21304548_25305018_26100741	0.7295695717087399	2013.3333333333333	3
25037583_25405172_26402601	0.7292844745478825	2014.6666666666667	3
21304548_25037583_26402601	0.7292844745478825	2013.6666666666667	3
25405172_28974772_29675710	0.7288807556104699	2016.3333333333333	3
21304548_29320693_29713289	0.7281092786774666	2015.6666666666667	3
22790400_26402601_31494839	0.7278637685007574	2015.3333333333333	3
26217175_26402601_31494839	0.7278637685007574	2016.3333333333333	3
21304548_26402601_31494839	0.7278637685007574	2015.0	3
23490035_26402601_31494839	0.7278637685007574	2015.6666666666667	3
23797029_26402601_31494839	0.7278637685007574	2015.6666666666667	3
21304548_25037583_29320693	0.7266044299467634	2014.6666666666667	3
25037583_25405172_29320693	0.7266044299467634	2015.6666666666667	3
21304548_26402601_29675710	0.7264575446676607	2014.6666666666667	3
21304548_27608730_31780935	0.7263846635986142	2015.3333333333333	3
21304548_25305018_27511462	0.7262441085139376	2013.6666666666667	3
21304548_25305018_27608730	0.7261944182530916	2013.6666666666667	3
21304548_27511462_31780935	0.7259839580411234	2015.3333333333333	3
25305018_25405172_29171028	0.7259080193811556	2015.3333333333333	3
25405172_27743844_28778608	0.725814284573498	2016.0	3
25037583_25405172_27756835	0.7258037134487761	2015.0	3
21304548_25037583_27756835	0.7258037134487761	2014.0	3
25405172_26838316_27743844	0.7256377520668273	2015.6666666666667	3
25405172_28974772_29171028	0.7255171419028232	2016.3333333333333	3
25405172_28676421_28728817	0.7249655925317744	2016.0	3
25405172_28676421_28778608	0.7248176587189634	2016.0	3
21304548_28728817_29713289	0.72471827966672	2015.3333333333333	3
21304548_26100741_29675710	0.7246097688024064	2014.6666666666667	3
23797029_26100741_31494839	0.7238750933272687	2015.6666666666667	3
21304548_26100741_31494839	0.7238750933272687	2015.0	3
26100741_26217175_31494839	0.7238750933272687	2016.3333333333333	3
22790400_26100741_31494839	0.7238750933272687	2015.3333333333333	3
23490035_26100741_31494839	0.7238750933272687	2015.6666666666667	3
21304548_25958335_31780935	0.7238459807843003	2015.0	3
25405172_27743844_30322215	0.7237187721193027	2016.3333333333333	3
21304548_25305018_25958335	0.7236557354387777	2013.3333333333333	3
25305018_25405172_25958335	0.7236557354387777	2014.3333333333333	3
25405172_27511462_28974772	0.7235253443917957	2015.6666666666667	3
29171028_29713289_31494839	0.7234771623672447	2018.3333333333333	3
28778608_29171028_31494839	0.7233719978714686	2018.0	3
27756835_29675710_31494839	0.7229525138704561	2017.6666666666667	3
26838316_29171028_31494839	0.7226621311761975	2017.6666666666667	3
21304548_29247535_31780935	0.7222986164528422	2016.0	3
25405172_28778608_28974772	0.7220476660136113	2016.0	3
21304548_25305018_27027326	0.7219187698870023	2013.6666666666667	3
29320693_29675710_31494839	0.7216474524916543	2018.3333333333333	3
23490035_29247535_31494839	0.7214126582356106	2016.6666666666667	3
23797029_29247535_31494839	0.7214126582356106	2016.6666666666667	3
21304548_29247535_31494839	0.7214126582356106	2016.0	3
22790400_29247535_31494839	0.7214126582356106	2016.3333333333333	3
26217175_29247535_31494839	0.7214126582356106	2017.3333333333333	3
25958335_30322215_31494839	0.7212703716249652	2017.3333333333333	3
21304548_28728817_29320693	0.7204281763672193	2015.3333333333333	3
25405172_28974772_30322215	0.7203303566397967	2016.3333333333333	3
25405172_26100741_31750303	0.7201486584132658	2016.0	3
21304548_26100741_31750303	0.7201486584132658	2015.0	3
26402601_29171028_31494839	0.7201327647034205	2017.3333333333333	3
25958335_27511462_31494839	0.7200637315178131	2016.6666666666667	3
25405172_29171028_31494839	0.7199917636914314	2017.0	3
25037583_25405172_28728817	0.7193566719632275	2015.3333333333333	3
21304548_25037583_28728817	0.7193566719632275	2014.3333333333333	3
27743844_27756835_28676421	0.7193417796133934	2016.6666666666667	3
29171028_29320693_31494839	0.7192108619759503	2018.3333333333333	3
27511462_29171028_31494839	0.7190389649114398	2017.6666666666667	3
27756835_28974772_31780935	0.718764852350126	2017.3333333333333	3
27743844_28974772_31780935	0.7184380639095145	2017.6666666666667	3
27743844_29171028_31780935	0.7184329299399286	2018.0	3
25305018_27756835_31494839	0.7183344088166655	2016.3333333333333	3
25305018_28974772_31780935	0.7183132545572639	2016.6666666666667	3
25405172_28676421_31750303	0.7181985647356717	2016.6666666666667	3
25405172_27608730_28974772	0.7180134701363127	2015.6666666666667	3
25405172_27027326_28974772	0.7180134701363127	2015.6666666666667	3
25405172_26100741_28974772	0.7180134701363127	2015.3333333333333	3
25405172_28974772	0.7180134701363127	2015.5	2
27756835_28676421_28974772	0.7178531465901352	2016.6666666666667	3
21304548_26402601_28778608	0.7176309642734423	2014.3333333333333	3
29171028_29675710_31494839	0.7175811556792735	2018.3333333333333	3
25305018_28728817_31494839	0.7175618658933899	2016.6666666666667	3
27743844_29713289_31780935	0.7174299514589406	2018.0	3
29171028_29247535_31494839	0.7167744892774495	2018.3333333333333	3
21304548_28676421_28778608	0.7165999141823978	2015.0	3
25405172_28676421_29675710	0.7165787515642614	2016.3333333333333	3
25405172_27608730_27743844	0.7165027115465867	2015.6666666666667	3
25405172_26100741_27743844	0.7165027115465867	2015.3333333333333	3
25405172_27743844	0.7165027115465867	2015.5	2
25405172_27027326_27743844	0.7165027115465867	2015.6666666666667	3
25405172_27511462_27743844	0.7165027115465867	2015.6666666666667	3
25405172_26402601_27743844	0.7165027115465867	2015.3333333333333	3
26838316_28974772_31780935	0.7156940165197297	2017.3333333333333	3
29675710_29713289_31494839	0.7154374384756718	2018.3333333333333	3
26100741_29171028_31494839	0.7153244199618314	2017.3333333333333	3
21304548_26217175_31780935	0.7147109402640596	2015.0	3
21304548_23490035_31780935	0.7147109402640596	2014.3333333333333	3
21304548_23797029_31780935	0.7147109402640596	2014.3333333333333	3
21304548_27027326_31780935	0.7147109402640596	2015.3333333333333	3
21304548_22790400_31780935	0.7147109402640596	2014.0	3
21304548_31780935	0.7147109402640596	2015.0	2
21304548_25305018_25405172	0.7145206949185371	2013.0	3
21304548_25305018_26217175	0.7145206949185371	2013.3333333333333	3
21304548_22790400_25305018	0.7145206949185371	2012.3333333333333	3
21304548_25305018	0.7145206949185371	2012.5	2
25037583_25305018_25405172	0.7145206949185371	2014.3333333333333	3
21304548_25037583_25305018	0.7145206949185371	2013.3333333333333	3
22790400_25305018_25405172	0.7145206949185371	2013.3333333333333	3
23797029_25305018_25405172	0.7145206949185371	2013.6666666666667	3
21304548_23490035_25305018	0.7145206949185371	2012.6666666666667	3
25305018_25405172_26217175	0.7145206949185371	2014.3333333333333	3
21304548_23797029_25305018	0.7145206949185371	2012.6666666666667	3
23490035_25305018_25405172	0.7145206949185371	2013.6666666666667	3
25405172_28676421_29247535	0.7141509190934817	2016.3333333333333	3
27743844_29675710_31780935	0.714009456849232	2018.0	3
27743844_28676421_28974772	0.7128886471808222	2017.0	3
21304548_29320693_30322215	0.712375047382532	2015.6666666666667	3
21304548_30322215_31494839	0.7121353311047246	2016.0	3
23490035_30322215_31494839	0.7121353311047246	2016.6666666666667	3
23797029_30322215_31494839	0.7121353311047246	2016.6666666666667	3
26217175_30322215_31494839	0.7121353311047246	2017.3333333333333	3
22790400_30322215_31494839	0.7121353311047246	2016.3333333333333	3
25405172_28728817_29171028	0.7119294570082461	2016.3333333333333	3
21304548_27608730_28676421	0.7119179801820624	2014.6666666666667	3
25305018_28676421_28974772	0.71188967454179	2016.0	3
25405172_26838316_28676421	0.7116113546254127	2015.6666666666667	3
27743844_28676421_31780935	0.7110552731702262	2017.6666666666667	3
25405172_26402601_31750303	0.7109765501970137	2016.0	3
21304548_27511462_31494839	0.7109286909975724	2015.3333333333333	3
23797029_27511462_31494839	0.7109286909975724	2016.0	3
23490035_27511462_31494839	0.7109286909975724	2016.0	3
22790400_27511462_31494839	0.7109286909975724	2015.6666666666667	3
26217175_27511462_31494839	0.7109286909975724	2016.6666666666667	3
25958335_27027326_31494839	0.7106769144537315	2016.6666666666667	3
27743844_28676421_29171028	0.7105860187520825	2017.3333333333333	3
25405172_25958335_31494839	0.709649806479372	2016.0	3
25405172_26402601_29171028	0.7095770919166375	2015.6666666666667	3
27743844_28676421_29675710	0.7092253694875854	2017.3333333333333	3
28974772_29320693_31780935	0.7090515178318857	2018.0	3
25405172_28728817_31750303	0.7082025011936051	2016.6666666666667	3
28676421_28974772_29320693	0.7070934684143861	2017.3333333333333	3
27743844_28728817_31780935	0.7070681364909956	2017.6666666666667	3
25405172_27756835_29171028	0.7069859137414952	2016.0	3
25037583_25405172_29247535	0.7069661443952576	2015.6666666666667	3
21304548_25037583_29247535	0.7069661443952576	2014.6666666666667	3
21304548_26100741_29320693	0.7066836568345043	2014.6666666666667	3
27743844_27756835_31750303	0.7066176672483224	2017.3333333333333	3
26402601_28974772_31780935	0.7065589759994891	2017.0	3
27743844_28676421_29713289	0.7061973128618333	2017.3333333333333	3
25305018_27743844_31780935	0.7059545630863786	2016.6666666666667	3
21304548_26100741_27756835	0.7058829403365171	2014.0	3
28974772_29713289_31780935	0.7058504297032511	2018.0	3
25958335_28778608_31494839	0.705466257820105	2017.0	3
21304548_27511462_27756835	0.705193580969714	2014.3333333333333	3
28728817_29713289_31494839	0.7049576556991902	2018.0	3
21304548_28676421_30322215	0.7047099358993779	2015.3333333333333	3
29171028_30322215_31494839	0.7045709593823772	2018.3333333333333	3
21304548_27511462_29320693	0.7042412259666102	2015.0	3
21304548_26838316_29713289	0.704198845137767	2015.0	3
28676421_28974772_31780935	0.7041134623832379	2017.6666666666667	3
25037583_25405172_26838316	0.7040971910053923	2015.0	3
21304548_25037583_26838316	0.7040971910053923	2014.0	3
27756835_28728817_31494839	0.7040295283512353	2017.3333333333333	3
21304548_28676421_31750303	0.7035161471636314	2015.6666666666667	3
25958335_27743844_31780935	0.7033353250488446	2017.0	3
26838316_27743844_31780935	0.7033353250488446	2017.3333333333333	3
27743844_28974772_31750303	0.7031115334756214	2017.6666666666667	3
25405172_25958335_28676421	0.7028982001671927	2015.3333333333333	3
21304548_28778608_29675710	0.7026021985623101	2015.3333333333333	3
25405172_29675710_31750303	0.7023828351081308	2017.0	3
29171028_31494839	0.7022540728788932	2018.5	2
27608730_29171028_31494839	0.7022540728788932	2017.6666666666667	3
27027326_29171028_31494839	0.7022540728788932	2017.6666666666667	3
27743844_31750303_31780935	0.7021469252803135	2018.3333333333333	3
21304548_29247535_29713289	0.7020063200904862	2015.6666666666667	3
25405172_26838316_29171028	0.7017850263811503	2016.0	3
26217175_27027326_31494839	0.7015418739334909	2016.6666666666667	3
21304548_27027326_31494839	0.7015418739334909	2015.3333333333333	3
22790400_27027326_31494839	0.7015418739334909	2015.6666666666667	3
23797029_27027326_31494839	0.7015418739334909	2016.0	3
23490035_27027326_31494839	0.7015418739334909	2016.0	3
27756835_29320693_31494839	0.7015235819655674	2017.6666666666667	3
25405172_25958335_26402601	0.7012493485062221	2014.6666666666667	3
21304548_27756835_28728817	0.7009979631692106	2014.6666666666667	3
27743844_29675710_31750303	0.7007173383491958	2018.0	3
22790400_25405172_31494839	0.7005147659591314	2015.0	3
23797029_25405172_31494839	0.7005147659591314	2015.3333333333333	3
23490035_25405172_31494839	0.7005147659591314	2015.3333333333333	3
21304548_25405172_31494839	0.7005147659591314	2014.6666666666667	3
25405172_26217175_31494839	0.7005147659591314	2016.0	3
21304548_26402601_28728817	0.7004609485582538	2014.3333333333333	3
25958335_27743844_28974772	0.7003165597880218	2016.3333333333333	3
28728817_28974772_31780935	0.7002014489435526	2017.6666666666667	3
26838316_28676421_28974772	0.7001353959840152	2016.6666666666667	3
26402601_28676421_28974772	0.7001353959840152	2016.3333333333333	3
28676421_28974772_29713289	0.699911884455405	2017.3333333333333	3
25405172_30322215_31750303	0.6992440286666688	2017.0	3
27743844_29320693_31780935	0.6992272199480412	2018.0	3
21304548_28676421_28728817	0.6990101571826705	2015.0	3
21304548_28676421_29675710	0.6988410607517231	2015.3333333333333	3
27743844_29247535_31780935	0.6987784458154357	2018.0	3
21304548_27756835_30322215	0.6986421080998697	2015.0	3
27743844_28778608_31780935	0.6982344804059024	2017.6666666666667	3
25405172_29171028_29320693	0.6979769062400832	2016.6666666666667	3
27743844_29171028_31750303	0.6978619063870115	2018.0	3
25305018_29171028_31780935	0.6977669989500229	2017.0	3
21304548_26838316_28676421	0.6969289370533724	2014.6666666666667	3
21304548_26838316_29320693	0.6965306351845683	2015.0	3
27743844_30322215_31780935	0.6965171710320879	2018.0	3
23797029_28778608_31494839	0.6963312172998644	2016.3333333333333	3
26217175_28778608_31494839	0.6963312172998644	2017.0	3
21304548_28778608_31494839	0.6963312172998644	2015.6666666666667	3
23490035_28778608_31494839	0.6963312172998644	2016.3333333333333	3
22790400_28778608_31494839	0.6963312172998644	2016.0	3
21304548_26402601_31750303	0.6962941326249733	2015.0	3
27756835_28974772_31750303	0.6961335237796131	2017.3333333333333	3
21304548_27756835_29713289	0.6960017738112855	2015.0	3
21304548_29675710_31750303	0.6959181620726561	2016.0	3
25305018_28974772_31750303	0.6956434798247548	2016.6666666666667	3
27756835_29247535_31494839	0.6953459950787952	2017.6666666666667	3
21304548_26838316_27756835	0.6951332707229141	2014.3333333333333	3
26402601_29675710_31494839	0.6950994822733891	2017.3333333333333	3
21304548_26838316_31494839	0.6949673889073318	2015.3333333333333	3
25958335_26838316_31494839	0.6949673889073318	2016.6666666666667	3
22790400_26838316_31494839	0.6949673889073318	2015.6666666666667	3
23797029_26838316_31494839	0.6949673889073318	2016.0	3
26217175_26838316_31494839	0.6949673889073318	2016.6666666666667	3
23490035_26838316_31494839	0.6949673889073318	2016.0	3
25405172_27608730_31750303	0.6947783496147987	2016.3333333333333	3
21304548_28778608_29713289	0.6946806829176781	2015.3333333333333	3
25305018_29320693_31494839	0.6945186523727321	2017.0	3
25037583_27743844_28974772	0.6945145144498026	2016.3333333333333	3
27743844_31780935	0.6942002845286038	2018.0	2
27511462_27743844_31780935	0.6942002845286038	2017.3333333333333	3
22790400_27743844_31780935	0.6942002845286038	2016.0	3
26402601_27743844_31780935	0.6942002845286038	2017.0	3
23797029_27743844_31780935	0.6942002845286038	2016.3333333333333	3
26217175_27743844_31780935	0.6942002845286038	2017.0	3
23490035_27743844_31780935	0.6942002845286038	2016.3333333333333	3
26100741_27743844_31780935	0.6942002845286038	2017.0	3
27608730_27743844_31780935	0.6942002845286038	2017.3333333333333	3
25037583_27743844_31780935	0.6942002845286038	2017.0	3
27027326_27743844_31780935	0.6942002845286038	2017.3333333333333	3
21304548_27027326_29320693	0.6941547438180943	2015.0	3
27743844_28676421_29247535	0.6939943584537891	2017.3333333333333	3
25958335_27743844_29171028	0.6937978501326009	2016.6666666666667	3
27743844_28728817_31750303	0.6937760179909592	2017.6666666666667	3
21304548_28728817_31750303	0.6935200836215648	2015.6666666666667	3
27743844_29713289_31750303	0.6934732004967622	2018.0	3
25958335_27756835_28974772	0.6933385500920135	2016.0	3
21304548_27608730_29320693	0.6932125295767654	2015.0	3
25305018_27743844_28676421	0.6932084778293006	2016.0	3
25305018_25958335_28974772	0.6928485061371552	2015.3333333333333	3
21304548_25037583_30322215	0.6923470335381772	2014.6666666666667	3
25037583_25405172_30322215	0.6923470335381772	2015.6666666666667	3
21304548_26100741_26402601	0.6921143079859814	2013.6666666666667	3
27743844_28676421_28728817	0.6921026649515997	2017.0	3
27743844_28676421_31750303	0.6919760070776926	2017.6666666666667	3
25958335_28974772_31780935	0.691755803293155	2017.0	3
28676421_28728817_28974772	0.6915584826457607	2017.0	3
26402601_27756835_31494839	0.6914677018882208	2016.6666666666667	3
25958335_27743844_29675710	0.6913759049451722	2016.6666666666667	3
25305018_29713289_31494839	0.691234865066883	2017.0	3
21304548_28778608_29247535	0.6912027414524708	2015.3333333333333	3
26217175_27743844_28974772	0.6911815192677812	2016.3333333333333	3
23797029_27743844_28974772	0.6911815192677812	2015.6666666666667	3
22790400_27743844_28974772	0.6911815192677812	2015.3333333333333	3
23490035_27743844_28974772	0.6911815192677812	2015.6666666666667	3
21304548_28778608_29320693	0.6907758288443648	2015.3333333333333	3
28676421_28974772_29247535	0.6907175991559967	2017.3333333333333	3
28974772_31750303_31780935	0.690567403524624	2018.3333333333333	3
27743844_28676421_29320693	0.6903339651026867	2017.3333333333333	3
26100741_29675710_31494839	0.6902911375318002	2017.3333333333333	3
28974772_29171028_31780935	0.690124434539425	2018.0	3
25405172_29171028_29713289	0.6899348621226865	2016.6666666666667	3
21304548_26402601_27608730	0.6891056137484957	2014.0	3
27743844_28676421_30322215	0.688670259844242	2017.3333333333333	3
21304548_27511462_29713289	0.6885128379504972	2015.0	3
21304548_25037583_27511462	0.6884111838181226	2014.0	3
25037583_25405172_27511462	0.6884111838181226	2015.0	3
29320693_29713289_31494839	0.6883791152140074	2018.3333333333333	3
25405172_28778608_31750303	0.6882601579252391	2016.6666666666667	3
28728817_29320693_31494839	0.6882158889302776	2018.0	3
21304548_28676421_29247535	0.6881954837443779	2015.3333333333333	3
25037583_25405172_28778608	0.6881143557498289	2015.3333333333333	3
21304548_25037583_28778608	0.6881143557498289	2014.3333333333333	3
25958335_27743844_27756835	0.6880594080114601	2016.0	3
25037583_27743844_29171028	0.6879958047943817	2016.6666666666667	3
25305018_27756835_28676421	0.6879687259008027	2015.6666666666667	3
25305018_27756835_31780935	0.6879264579010326	2016.3333333333333	3
21304548_27027326_27756835	0.6877090238527328	2014.3333333333333	3
26838316_28974772_31750303	0.6875508136937338	2017.3333333333333	3
25037583_27756835_28974772	0.6875365047537944	2016.0	3
28676421_28974772_29675710	0.6870644682315976	2017.3333333333333	3
25405172_25958335_29320693	0.6868631170466619	2015.6666666666667	3
29675710_30322215_31494839	0.6867691198458216	2018.3333333333333	3
26100741_27756835_31494839	0.6866593571466317	2016.6666666666667	3
28778608_28974772_31780935	0.686654958650213	2017.6666666666667	3
21304548_25958335_26402601	0.6865669309341818	2013.6666666666667	3
21304548_25037583_29713289	0.6865211434845749	2014.6666666666667	3
25037583_25405172_29713289	0.6865211434845749	2015.6666666666667	3
28974772_29320693_31750303	0.6864201892613727	2018.0	3
25305018_29247535_31494839	0.6863625357786955	2017.0	3
26402601_29171028_31780935	0.6861537214042374	2017.3333333333333	3
21304548_29713289_30322215	0.6859640081948595	2015.6666666666667	3
25305018_25405172_29675710	0.6859069981212882	2015.3333333333333	3
28728817_29675710_31494839	0.6856539497833596	2018.0	3
21304548_27756835_28778608	0.6856151085028254	2014.6666666666667	3
25037583_27743844_29675710	0.6855738596069532	2016.6666666666667	3
27511462_29675710_31494839	0.6855624797386692	2017.6666666666667	3
28974772_29675710_31780935	0.6855260503516403	2018.0	3
27743844_28676421_28778608	0.6854883951488245	2017.0	3
28676421_28974772_31750303	0.6854499079967961	2017.6666666666667	3
27756835_29320693_31780935	0.6849439024751667	2017.6666666666667	3
28974772_30322215_31780935	0.6849376492763983	2018.0	3
21304548_27608730_29675710	0.6848640419480211	2015.0	3
27511462_27756835_31494839	0.684862027840757	2017.0	3
23490035_27743844_29171028	0.6846628096123601	2016.0	3
23797029_27743844_29171028	0.6846628096123601	2016.0	3
22790400_27743844_29171028	0.6846628096123601	2015.6666666666667	3
26217175_27743844_29171028	0.6846628096123601	2016.6666666666667	3
21304548_30322215_31750303	0.6845616110946284	2016.0	3
25305018_28676421_29171028	0.6844474623009813	2016.3333333333333	3
22790400_27756835_28974772	0.6842035095717729	2015.0	3
26217175_27756835_28974772	0.6842035095717729	2016.0	3
23490035_27756835_28974772	0.6842035095717729	2015.3333333333333	3
23797029_27756835_28974772	0.6842035095717729	2015.3333333333333	3
25037583_25405172_27027326	0.6840858451911872	2015.0	3
21304548_25037583_27027326	0.6840858451911872	2014.0	3
25305018_27743844_31750303	0.6838173606462511	2016.6666666666667	3
22790400_25305018_28974772	0.6837134656169145	2014.3333333333333	3
25037583_25305018_28974772	0.6837134656169145	2015.3333333333333	3
25305018_26217175_28974772	0.6837134656169145	2015.3333333333333	3
23490035_25305018_28974772	0.6837134656169145	2014.6666666666667	3
23797029_25305018_28974772	0.6837134656169145	2014.6666666666667	3
28676421_28974772_29171028	0.6837008545239509	2017.3333333333333	3
25958335_27608730_31494839	0.6836943711302682	2016.6666666666667	3
25958335_31494839	0.6836943711302682	2017.0	2
23490035_25958335_31494839	0.6836943711302682	2015.6666666666667	3
21304548_25958335_31494839	0.6836943711302682	2015.0	3
25958335_26217175_31494839	0.6836943711302682	2016.3333333333333	3
23797029_25958335_31494839	0.6836943711302682	2015.6666666666667	3
22790400_25958335_31494839	0.6836943711302682	2015.3333333333333	3
28974772_29247535_31780935	0.6836673070205562	2018.0	3
25958335_28974772_29320693	0.6836252155737731	2016.6666666666667	3
25405172_29247535_31750303	0.6827295765116685	2017.0	3
26100741_28974772_31780935	0.6826207627729143	2017.0	3
27608730_28974772_31780935	0.6826207627729143	2017.3333333333333	3
23490035_28974772_31780935	0.6826207627729143	2016.3333333333333	3
28974772_31780935	0.6826207627729143	2018.0	2
22790400_28974772_31780935	0.6826207627729143	2016.0	3
27027326_28974772_31780935	0.6826207627729143	2017.3333333333333	3
27511462_28974772_31780935	0.6826207627729143	2017.3333333333333	3
26217175_28974772_31780935	0.6826207627729143	2017.0	3
25037583_28974772_31780935	0.6826207627729143	2017.0	3
23797029_28974772_31780935	0.6826207627729143	2016.3333333333333	3
25037583_27743844_27756835	0.6822573626732411	2016.0	3
22790400_27743844_29675710	0.6822408644249317	2015.6666666666667	3
23490035_27743844_29675710	0.6822408644249317	2016.0	3
23797029_27743844_29675710	0.6822408644249317	2016.0	3
26217175_27743844_29675710	0.6822408644249317	2016.6666666666667	3
25305018_25405172_27756835	0.6822259898557334	2014.6666666666667	3
25305018_28728817_31780935	0.6822112865173195	2016.6666666666667	3
21304548_26100741_26838316	0.6819759012336942	2014.0	3
27511462_28676421_28974772	0.6817090570129234	2016.6666666666667	3
25305018_26402601_31494839	0.6815406282667786	2016.0	3
25405172_27511462_28676421	0.6815112923197665	2015.6666666666667	3
25958335_27743844_28676421	0.6814541992715258	2016.3333333333333	3
25037583_27743844_28676421	0.6814541992715258	2016.3333333333333	3
26838316_27743844_28676421	0.6814541992715258	2016.6666666666667	3
26402601_27743844_28676421	0.6814541992715258	2016.3333333333333	3
23490035_27743844_28676421	0.6814541992715258	2015.6666666666667	3
27743844_28676421	0.6814541992715258	2017.0	2
27608730_27743844_28676421	0.6814541992715258	2016.6666666666667	3
22790400_27743844_28676421	0.6814541992715258	2015.3333333333333	3
27027326_27743844_28676421	0.6814541992715258	2016.6666666666667	3
27511462_27743844_28676421	0.6814541992715258	2016.6666666666667	3
26217175_27743844_28676421	0.6814541992715258	2016.3333333333333	3
23797029_27743844_28676421	0.6814541992715258	2015.6666666666667	3
26100741_27743844_28676421	0.6814541992715258	2016.3333333333333	3
27743844_29247535_31750303	0.681270246088718	2018.0	3
27756835_29713289_31494839	0.6808880832897468	2017.6666666666667	3
25405172_25958335_31750303	0.6806118981056205	2016.0	3
28676421_28778608_28974772	0.6802313786347388	2017.0	3
21304548_27608730_31750303	0.6800959320427584	2015.3333333333333	3
21304548_28778608_31750303	0.6800424133886734	2015.6666666666667	3
25405172_29171028_29247535	0.6800301645949245	2016.6666666666667	3
28728817_28974772_31750303	0.6800202440129879	2017.6666666666667	3
25405172_26100741_29171028	0.6794273393501452	2015.6666666666667	3
21304548_26838316_29675710	0.6790100393395718	2015.0	3
25037583_26838316_28974772	0.678953794667915	2016.0	3
23797029_27743844_27756835	0.6789243674912195	2015.3333333333333	3
22790400_27743844_27756835	0.6789243674912195	2015.0	3
26217175_27743844_27756835	0.6789243674912195	2016.0	3
23490035_27743844_27756835	0.6789243674912195	2015.3333333333333	3
21304548_28778608_30322215	0.6789158994196342	2015.3333333333333	3
27743844_29320693_31750303	0.6786561963951242	2018.0	3
28676421_28974772_30322215	0.6785140692609244	2017.3333333333333	3
26402601_28974772_31750303	0.6784157731734932	2017.0	3
26838316_29171028_31780935	0.6783616558687501	2017.6666666666667	3
28974772_29713289_31750303	0.678192261644883	2018.0	3
26838316_27743844_31750303	0.6778651274266956	2017.3333333333333	3
25958335_27743844_31750303	0.6778651274266956	2017.0	3
25405172_29171028_29675710	0.6778273160947978	2016.6666666666667	3
25037583_28974772_29320693	0.677823170235554	2016.6666666666667	3
23490035_25405172_29320693	0.6777280765264213	2015.0	3
21304548_25405172_29320693	0.6777280765264213	2014.3333333333333	3
22790400_25405172_29320693	0.6777280765264213	2014.6666666666667	3
23797029_25405172_29320693	0.6777280765264213	2015.0	3
25405172_26217175_29320693	0.6777280765264213	2015.6666666666667	3
21304548_29675710_30322215	0.6776559976653366	2015.6666666666667	3
25405172_27027326_28676421	0.6771859536928312	2015.6666666666667	3
21304548_25958335_28676421	0.6769427648180889	2014.3333333333333	3
25405172_25958335_29675710	0.6767615579168266	2015.6666666666667	3
25405172_26838316_31750303	0.6764100488875882	2016.3333333333333	3
26402601_27756835_31780935	0.6763131803552469	2016.6666666666667	3
21304548_28728817_29675710	0.6762808345737832	2015.3333333333333	3
25958335_28676421_28974772	0.6761971827574403	2016.3333333333333	3
26100741_28676421_28974772	0.6761971827574403	2016.3333333333333	3
28676421_28974772	0.6761971827574403	2017.0	2
27027326_28676421_28974772	0.6761971827574403	2016.6666666666667	3
22790400_28676421_28974772	0.6761971827574403	2015.3333333333333	3
25037583_28676421_28974772	0.6761971827574403	2016.3333333333333	3
23490035_28676421_28974772	0.6761971827574403	2015.6666666666667	3
27608730_28676421_28974772	0.6761971827574403	2016.6666666666667	3
23797029_28676421_28974772	0.6761971827574403	2015.6666666666667	3
26217175_28676421_28974772	0.6761971827574403	2016.3333333333333	3
27743844_30322215_31750303	0.6759461474791709	2018.0	3
25305018_25405172_28728817	0.6757789483701846	2015.0	3
27756835_28778608_31494839	0.6757764283985321	2017.3333333333333	3
25958335_26402601_28974772	0.6756207994858935	2015.6666666666667	3
22790400_26838316_28974772	0.6756207994858935	2015.0	3
23797029_26838316_28974772	0.6756207994858935	2015.3333333333333	3
25958335_26838316_28974772	0.6756207994858935	2016.0	3
23490035_26838316_28974772	0.6756207994858935	2015.3333333333333	3
26217175_26838316_28974772	0.6756207994858935	2016.0	3
25958335_28974772_29713289	0.6753972879572834	2016.6666666666667	3
29247535_29675710_31494839	0.6753360062092476	2018.3333333333333	3
21304548_26100741_29713289	0.675043573115055	2014.6666666666667	3
25958335_27743844_29713289	0.6749149412599001	2016.6666666666667	3
25305018_30322215_31494839	0.6747529398235657	2017.0	3
21304548_26402601_29247535	0.6745999431436499	2014.6666666666667	3
22790400_23797029_31494839	0.6745593306100276	2014.6666666666667	3
21304548_23797029_31494839	0.6745593306100276	2014.3333333333333	3
22790400_27608730_31494839	0.6745593306100276	2015.6666666666667	3
21304548_31494839	0.6745593306100276	2015.0	2
21304548_26217175_31494839	0.6745593306100276	2015.0	3
23797029_26217175_31494839	0.6745593306100276	2015.6666666666667	3
23490035_23797029_31494839	0.6745593306100276	2015.0	3
26217175_27608730_31494839	0.6745593306100276	2016.6666666666667	3
21304548_22790400_31494839	0.6745593306100276	2014.0	3
22790400_31494839	0.6745593306100276	2015.5	2
23797029_27608730_31494839	0.6745593306100276	2016.0	3
23490035_26217175_31494839	0.6745593306100276	2015.6666666666667	3
26217175_31494839	0.6745593306100276	2017.0	2
21304548_23490035_31494839	0.6745593306100276	2014.3333333333333	3
23490035_31494839	0.6745593306100276	2016.0	2
22790400_26217175_31494839	0.6745593306100276	2015.3333333333333	3
22790400_23490035_31494839	0.6745593306100276	2014.6666666666667	3
23797029_31494839	0.6745593306100276	2016.0	2
23490035_27608730_31494839	0.6745593306100276	2016.0	3
21304548_27608730_31494839	0.6745593306100276	2015.3333333333333	3
26217175_28974772_29320693	0.6744901750535325	2016.6666666666667	3
23490035_28974772_29320693	0.6744901750535325	2016.0	3
23797029_28974772_29320693	0.6744901750535325	2016.0	3
22790400_28974772_29320693	0.6744901750535325	2015.6666666666667	3
26838316_27756835_31494839	0.6744126000059996	2017.0	3
25405172_27511462_29171028	0.6742236468898178	2016.0	3
25305018_26100741_31494839	0.6741425532983134	2016.0	3
21304548_28728817_29247535	0.6739564795233371	2015.3333333333333	3
29247535_29713289_31494839	0.673758325584496	2018.3333333333333	3
27027326_27756835_31494839	0.6735890100636933	2017.0	3
21304548_26100741_29247535	0.673571836846496	2014.6666666666667	3
26838316_27756835_31780935	0.6734913738179795	2017.0	3
21304548_26402601_30322215	0.6734543667230721	2014.6666666666667	3
27756835_28728817_31780935	0.673389526482081	2017.3333333333333	3
26402601_29320693_31494839	0.6732969489116616	2017.3333333333333	3
27756835_29171028_31780935	0.6729891905364656	2017.6666666666667	3
26402601_29713289_31494839	0.6728113608811777	2017.3333333333333	3
27743844_28778608_31750303	0.6727642827837534	2017.6666666666667	3
21304548_26100741_30322215	0.6724262604259181	2014.6666666666667	3
25405172_28778608_29171028	0.672092006814372	2016.3333333333333	3
25037583_27743844_31750303	0.6720630820884764	2017.0	3
25958335_27743844_29247535	0.6719288126846947	2016.6666666666667	3
25405172_27756835_31494839	0.6717422325212336	2016.3333333333333	3
21304548_27027326_29713289	0.6717279459179505	2015.0	3
25037583_28728817_28974772	0.6714232249871691	2016.3333333333333	3
28728817_29171028_31780935	0.6712665289365871	2018.0	3
28778608_29675710_31494839	0.6709650060409613	2018.0	3
21304548_26100741_28728817	0.6709134876242627	2014.3333333333333	3
26402601_27756835_28676421	0.6706465534942969	2016.0	3
28728817_29320693_31780935	0.670456795074712	2018.0	3
29171028_29320693_31780935	0.6704448560705285	2018.3333333333333	3
27756835_28676421_31780935	0.6703511565425325	2017.3333333333333	3
21304548_26402601_26838316	0.6701005918241292	2014.0	3
25405172_25958335_29713289	0.6700813226138924	2015.6666666666667	3
25305018_29171028_31750303	0.6698527310984899	2017.0	3
25037583_26402601_28974772	0.6698187541476744	2015.6666666666667	3
22790400_25405172_28676421	0.669787878724366	2014.3333333333333	3
25405172_26217175_28676421	0.669787878724366	2015.3333333333333	3
23490035_25405172_28676421	0.669787878724366	2014.6666666666667	3
25405172_28676421	0.669787878724366	2015.5	2
23797029_25405172_28676421	0.669787878724366	2014.6666666666667	3
21304548_25405172_28676421	0.669787878724366	2014.0	3
29247535_29320693_31494839	0.6697771671337709	2018.3333333333333	3
26838316_29675710_31494839	0.6696011776484286	2017.6666666666667	3
25037583_28974772_29713289	0.6695952426190641	2016.6666666666667	3
25037583_27743844_28728817	0.6694157134158779	2016.3333333333333	3
21304548_29247535_29675710	0.6692323989307134	2015.6666666666667	3
25037583_27743844_29713289	0.6691128959216809	2016.6666666666667	3
28974772_29247535_31750303	0.6689979763454746	2018.0	3
27027326_29675710_31494839	0.6687775877061225	2017.6666666666667	3
26100741_27743844_31750303	0.668730086906455	2017.0	3
26402601_27743844_31750303	0.668730086906455	2017.0	3
27511462_27743844_31750303	0.668730086906455	2017.3333333333333	3
27027326_27743844_31750303	0.668730086906455	2017.3333333333333	3
23490035_27743844_31750303	0.668730086906455	2016.3333333333333	3
23797029_27743844_31750303	0.668730086906455	2016.3333333333333	3
26217175_27743844_31750303	0.668730086906455	2017.0	3
22790400_27743844_31750303	0.668730086906455	2016.0	3
27608730_27743844_31750303	0.668730086906455	2017.3333333333333	3
27743844_31750303	0.668730086906455	2018.0	2
25405172_25958335_29247535	0.6686095863453333	2015.6666666666667	3
26838316_29320693_31494839	0.6684282404159733	2017.6666666666667	3
28778608_29713289_31494839	0.6682613530037478	2018.0	3
25305018_26838316_31494839	0.6682287170283511	2016.3333333333333	3
26217175_28728817_28974772	0.6680902298051477	2016.3333333333333	3
25958335_28728817_28974772	0.6680902298051477	2016.3333333333333	3
23797029_28728817_28974772	0.6680902298051477	2015.6666666666667	3
22790400_28728817_28974772	0.6680902298051477	2015.3333333333333	3
23490035_28728817_28974772	0.6680902298051477	2015.6666666666667	3
21304548_29247535_31750303	0.6680471589396284	2016.0	3
26100741_29713289_31494839	0.6680030161395886	2017.3333333333333	3
21304548_26838316_29247535	0.6676105822297327	2015.0	3
25405172_29320693_31494839	0.6675109444322983	2017.0	3
28676421_29171028_31780935	0.6674425931289623	2018.0	3
21304548_25958335_29320693	0.6673723547330326	2014.6666666666667	3
26402601_28676421_29171028	0.6671252898944755	2016.6666666666667	3
25405172_29675710_31494839	0.6669308101636626	2017.0	3
26838316_29713289_31494839	0.6668975246112152	2017.6666666666667	3
21304548_27511462_28676421	0.6668288747477262	2014.6666666666667	3
25305018_27027326_31494839	0.6664917514765757	2016.3333333333333	3
23797029_26402601_28974772	0.6664857589656529	2015.0	3
23490035_26402601_28974772	0.6664857589656529	2015.0	3
22790400_26402601_28974772	0.6664857589656529	2014.6666666666667	3
26217175_26402601_28974772	0.6664857589656529	2015.6666666666667	3
25405172_25958335_27756835	0.6664779321936766	2015.0	3
21304548_26100741_27511462	0.6662898940464244	2014.0	3
22790400_28974772_29713289	0.6662622474370427	2015.6666666666667	3
23490035_28974772_29713289	0.6662622474370427	2016.0	3
23797029_28974772_29713289	0.6662622474370427	2016.0	3
26217175_28974772_29713289	0.6662622474370427	2016.6666666666667	3
25958335_28974772_29247535	0.6662030026578749	2016.6666666666667	3
25037583_27743844_29247535	0.6661267673464755	2016.6666666666667	3
23797029_27743844_28728817	0.6660827182338563	2015.6666666666667	3
25958335_27743844_28728817	0.6660827182338563	2016.3333333333333	3
22790400_27743844_28728817	0.6660827182338563	2015.3333333333333	3
26217175_27743844_28728817	0.6660827182338563	2016.3333333333333	3
23490035_27743844_28728817	0.6660827182338563	2015.6666666666667	3
21304548_26100741_28778608	0.6659930659781308	2014.3333333333333	3
21304548_25958335_31750303	0.6659294805335803	2015.0	3
25405172_26402601_27756835	0.6658950623912152	2015.0	3
23490035_27743844_29713289	0.6657799007396594	2016.0	3
26217175_27743844_29713289	0.6657799007396594	2016.6666666666667	3
23797029_27743844_29713289	0.6657799007396594	2016.0	3
22790400_27743844_29713289	0.6657799007396594	2015.6666666666667	3
25305018_28676421_28728817	0.6655111418453198	2016.0	3
25958335_27743844_29320693	0.6653753143078747	2016.6666666666667	3
28974772_29675710_31750303	0.6653448454210755	2018.0	3
25305018_25958335_27743844	0.6652591014093889	2015.3333333333333	3
25405172_29171028_30322215	0.6648171197979014	2016.6666666666667	3
25305018_27511462_31494839	0.6646055507635936	2016.3333333333333	3
25405172_29713289_31494839	0.6642271571264491	2017.0	3
25958335_28974772_31750303	0.6636126004671591	2017.0	3
27756835_28676421_29171028	0.6635825259505336	2017.0	3
27511462_29713289_31494839	0.6632743583464578	2017.6666666666667	3
21304548_25037583_26100741	0.6632172923760878	2013.6666666666667	3
25037583_25405172_26100741	0.6632172923760878	2014.6666666666667	3
25305018_28778608_31494839	0.663127872385409	2016.6666666666667	3
21304548_27608730_27756835	0.6629066928903166	2014.3333333333333	3
26100741_29320693_31494839	0.6628436007026984	2017.3333333333333	3
23490035_27743844_29247535	0.6627937721644539	2016.0	3
23797029_27743844_29247535	0.6627937721644539	2016.0	3
22790400_27743844_29247535	0.6627937721644539	2015.6666666666667	3
26217175_27743844_29247535	0.6627937721644539	2016.6666666666667	3
28778608_29320693_31494839	0.6626734340757697	2018.0	3
25958335_28974772_29675710	0.662549871733476	2016.6666666666667	3
25405172_27027326_29171028	0.6625002332944173	2016.0	3
25405172_27608730_29171028	0.6625002332944173	2016.0	3
25405172_29171028	0.6625002332944173	2016.0	2
25037583_29171028_31780935	0.6620745071656734	2017.3333333333333	3
25305018_29320693_31780935	0.6620104849220654	2017.0	3
28728817_29247535_31494839	0.6619888467997639	2018.0	3
28974772_29171028_31750303	0.6619812317134289	2018.0	3
21304548_26838316_31750303	0.6617276313155479	2015.3333333333333	3
25405172_29320693_29675710	0.6617269540739831	2016.6666666666667	3
26402601_28728817_31494839	0.661353078170139	2017.0	3
28728817_29171028_31750303	0.6613299298907432	2018.0	3
27756835_30322215_31494839	0.6612206022814112	2017.6666666666667	3
21304548_28728817_30322215	0.6611884326431924	2015.3333333333333	3
21304548_25405172_29713289	0.6609462820936516	2014.3333333333333	3
23490035_25405172_29713289	0.6609462820936516	2015.0	3
22790400_25405172_29713289	0.6609462820936516	2014.6666666666667	3
23797029_25405172_29713289	0.6609462820936516	2015.0	3
25405172_26217175_29713289	0.6609462820936516	2015.6666666666667	3
29713289_30322215_31494839	0.6607255285908199	2018.3333333333333	3
27756835_29675710_31780935	0.6605759022700993	2017.6666666666667	3
26838316_28676421_29171028	0.6605196158470117	2017.0	3
25037583_28974772_29247535	0.6604009573196559	2016.6666666666667	3
28676421_29171028_29320693	0.6599918478270876	2017.6666666666667	3
27511462_28974772_31750303	0.6599894342024015	2017.3333333333333	3
25037583_25405172_27608730	0.6598421389204394	2015.0	3
21304548_25037583_27608730	0.6598421389204394	2014.0	3
25305018_29675710_31780935	0.6596021682363084	2017.0	3
25305018_25958335_29171028	0.6595771355041616	2015.6666666666667	3
25037583_27743844_29320693	0.6595732689696556	2016.6666666666667	3
25958335_27743844_28778608	0.659483400696504	2016.3333333333333	3
27511462_28728817_31494839	0.6594668774571568	2017.3333333333333	3
21304548_27511462_29675710	0.6593594048686829	2015.0	3
21304548_28728817_28778608	0.6593550173097333	2015.0	3
27511462_29320693_31494839	0.6592931998957325	2017.6666666666667	3
25958335_28974772_29171028	0.6591862580258292	2016.6666666666667	3
25305018_25405172_31494839	0.6590936765081103	2015.6666666666667	3
25305018_27608730_31494839	0.6590936765081103	2016.3333333333333	3
25305018_31494839	0.6590936765081103	2016.5	2
25305018_25405172_29320693	0.6590884931271458	2015.3333333333333	3
25305018_28676421_31780935	0.6590559905004775	2016.6666666666667	3
21304548_25958335_29675710	0.6590238671042884	2014.6666666666667	3
28676421_29171028_31750303	0.6590236446272413	2018.0	3
22790400_25405172_26402601	0.6590039865431544	2013.6666666666667	3
25405172_26217175_26402601	0.6590039865431544	2014.6666666666667	3
23490035_25405172_26402601	0.6590039865431544	2014.0	3
21304548_25405172_26402601	0.6590039865431544	2013.3333333333333	3
23797029_25405172_26402601	0.6590039865431544	2014.0	3
27756835_28778608_31780935	0.6586958344482781	2017.3333333333333	3
28778608_28974772_31750303	0.6585117558242168	2017.6666666666667	3
21304548_22790400_29320693	0.658237314212792	2013.6666666666667	3
21304548_29320693	0.658237314212792	2014.5	2
21304548_26217175_29320693	0.658237314212792	2014.6666666666667	3
21304548_23797029_29320693	0.658237314212792	2014.0	3
21304548_23490035_29320693	0.658237314212792	2014.0	3
25037583_28974772_31750303	0.6578105551289398	2017.0	3
26100741_29171028_31780935	0.6574071634360735	2017.3333333333333	3
25958335_27743844_30322215	0.6573878882423088	2016.6666666666667	3
26100741_28728817_31494839	0.6573644029966504	2017.0	3
22790400_25405172_27756835	0.657342891673436	2014.0	3
23797029_25405172_27756835	0.657342891673436	2014.3333333333333	3
23490035_25405172_27756835	0.657342891673436	2014.3333333333333	3
25405172_26217175_27756835	0.657342891673436	2015.0	3
21304548_25405172_27756835	0.657342891673436	2013.6666666666667	3
25037583_25405172_25958335	0.6573034561061255	2014.6666666666667	3
21304548_25037583_25958335	0.6573034561061255	2013.6666666666667	3
25958335_27511462_28974772	0.6571944605148018	2016.0	3
25305018_28676421_29675710	0.6571243008778068	2016.3333333333333	3
25037583_27756835_29171028	0.6570948507351838	2016.3333333333333	3
22790400_28974772_29247535	0.6570679621376344	2015.6666666666667	3
26217175_28974772_29247535	0.6570679621376344	2016.6666666666667	3
23797029_28974772_29247535	0.6570679621376344	2016.0	3
23490035_28974772_29247535	0.6570679621376344	2016.0	3
28974772_30322215_31750303	0.6567944464504023	2018.0	3
25037583_28974772_29675710	0.6567478263952569	2016.6666666666667	3
27756835_29171028_31750303	0.6563863866239924	2017.6666666666667	3
25405172_25958335_30322215	0.6563227443124964	2015.6666666666667	3
23797029_27743844_29320693	0.656240273787634	2016.0	3
22790400_27743844_29320693	0.656240273787634	2015.6666666666667	3
23490035_27743844_29320693	0.656240273787634	2016.0	3
26217175_27743844_29320693	0.656240273787634	2016.6666666666667	3
23490035_25305018_27743844	0.6561240608891483	2014.6666666666667	3
22790400_25305018_27743844	0.6561240608891483	2014.3333333333333	3
25305018_26217175_27743844	0.6561240608891483	2015.3333333333333	3
25037583_25305018_27743844	0.6561240608891483	2015.3333333333333	3
23797029_25305018_27743844	0.6561240608891483	2014.6666666666667	3
25958335_28778608_28974772	0.6557167821366172	2016.3333333333333	3
27027326_29320693_31494839	0.6554182570871342	2017.6666666666667	3
21304548_26838316_30322215	0.6553237401968959	2015.0	3
28778608_29171028_31780935	0.6551333093374464	2018.0	3
25037583_25958335_28974772	0.6550155814413402	2015.6666666666667	3
21304548_27608730_29713289	0.654882314615668	2015.0	3
28974772_31750303	0.6544775599469183	2018.0	2
27608730_28974772_31750303	0.6544775599469183	2017.3333333333333	3
26217175_28974772_31750303	0.6544775599469183	2017.0	3
26100741_28974772_31750303	0.6544775599469183	2017.0	3
27027326_28974772_31750303	0.6544775599469183	2017.3333333333333	3
22790400_28974772_31750303	0.6544775599469183	2016.0	3
23490035_28974772_31750303	0.6544775599469183	2016.3333333333333	3
23797029_28974772_31750303	0.6544775599469183	2016.3333333333333	3
27608730_27756835_31494839	0.6540045417086953	2017.0	3
27756835_31494839	0.6540045417086953	2017.5	2
25958335_28974772_30322215	0.6539994727628027	2016.6666666666667	3
29171028_29320693_31750303	0.6538420521580552	2018.3333333333333	3
29171028_29713289_31780935	0.653725027173252	2018.3333333333333	3
25037583_27743844_28778608	0.6536813553582849	2016.3333333333333	3
25037583_26838316_27743844	0.6535048228516142	2016.0	3
25037583_25958335_27743844	0.6535048228516142	2015.6666666666667	3
25405172_29675710_29713289	0.6534538649647746	2016.6666666666667	3
23797029_28974772_29675710	0.6534148312132354	2016.0	3
22790400_28974772_29675710	0.6534148312132354	2015.6666666666667	3
26217175_28974772_29675710	0.6534148312132354	2016.6666666666667	3
23490035_28974772_29675710	0.6534148312132354	2016.0	3
25037583_28974772_29171028	0.6533842126876102	2016.6666666666667	3
29171028_31750303_31780935	0.6532350428736442	2018.6666666666667	3
28676421_29320693_31780935	0.6528248771689799	2018.0	3
26402601_29171028_31750303	0.6527660254592172	2017.3333333333333	3
26838316_29320693_31780935	0.6525257936742561	2017.6666666666667	3
21304548_25958335_29713289	0.652343631801354	2014.6666666666667	3
25037583_27756835_28676421	0.6522762341164531	2016.0	3
25037583_27756835_31780935	0.6522339661166829	2016.6666666666667	3
28728817_30322215_31494839	0.6522303148215699	2018.0	3
29320693_31750303_31780935	0.6520225002672893	2018.6666666666667	3
28728817_29713289_31780935	0.6520107708507684	2018.0	3
25037583_26838316_29171028	0.651893963374839	2016.3333333333333	3
29320693_29713289_31780935	0.6518914235092996	2018.3333333333333	3
25037583_28728817_29171028	0.6517169619936706	2016.6666666666667	3
23490035_25958335_28974772	0.6516825862593186	2015.0	3
25958335_28974772	0.6516825862593186	2016.0	2
23797029_25958335_28974772	0.6516825862593186	2015.0	3
25958335_26100741_28974772	0.6516825862593186	2015.6666666666667	3
25958335_26217175_28974772	0.6516825862593186	2015.6666666666667	3
25958335_27608730_28974772	0.6516825862593186	2016.0	3
25958335_27027326_28974772	0.6516825862593186	2016.0	3
22790400_25958335_28974772	0.6516825862593186	2014.6666666666667	3
25305018_28778608_31780935	0.6516581329365033	2016.6666666666667	3
25037583_27743844_30322215	0.6515858429040895	2016.6666666666667	3
25037583_27511462_28974772	0.6513924151765826	2016.0	3
21304548_27511462_28728817	0.651335042589278	2014.6666666666667	3
21304548_27027326_28676421	0.6512305183437272	2014.6666666666667	3
27756835_28676421_29320693	0.6511894022023073	2017.0	3
21304548_26100741_27027326	0.6506915376424255	2014.0	3
25037583_25305018_29171028	0.650442094983921	2015.6666666666667	3
23797029_25305018_29171028	0.650442094983921	2015.0	3
25305018_26217175_29171028	0.650442094983921	2015.6666666666667	3
22790400_25305018_29171028	0.650442094983921	2014.6666666666667	3
23490035_25305018_29171028	0.650442094983921	2015.0	3
23797029_27743844_28778608	0.6503483601762633	2015.6666666666667	3
22790400_27743844_28778608	0.6503483601762633	2015.3333333333333	3
23490035_27743844_28778608	0.6503483601762633	2015.6666666666667	3
26217175_27743844_28778608	0.6503483601762633	2016.3333333333333	3
29320693_30322215_31494839	0.650337068622153	2018.3333333333333	3
25037583_29320693_31780935	0.6502562063642907	2017.3333333333333	3
25958335_27743844	0.6501718276695927	2016.0	2
25958335_26838316_27743844	0.6501718276695927	2016.0	3
23797029_26838316_27743844	0.6501718276695927	2015.3333333333333	3
25958335_27511462_27743844	0.6501718276695927	2016.0	3
22790400_25958335_27743844	0.6501718276695927	2014.6666666666667	3
23490035_25958335_27743844	0.6501718276695927	2015.0	3
25958335_27608730_27743844	0.6501718276695927	2016.0	3
25958335_26100741_27743844	0.6501718276695927	2015.6666666666667	3
25958335_26217175_27743844	0.6501718276695927	2015.6666666666667	3
25958335_27027326_27743844	0.6501718276695927	2016.0	3
26217175_26838316_27743844	0.6501718276695927	2016.0	3
25958335_26402601_27743844	0.6501718276695927	2015.6666666666667	3
23490035_26838316_27743844	0.6501718276695927	2015.3333333333333	3
23797029_25958335_27743844	0.6501718276695927	2015.0	3
22790400_26838316_27743844	0.6501718276695927	2015.0	3
25405172_26402601_29320693	0.6501556406310929	2015.6666666666667	3
27027326_28728817_31494839	0.6500800603930753	2017.3333333333333	3
23490035_28974772_29171028	0.6500512175055886	2016.0	3
23797029_28974772_29171028	0.6500512175055886	2016.0	3
22790400_28974772_29171028	0.6500512175055886	2015.6666666666667	3
26217175_28974772_29171028	0.6500512175055886	2016.6666666666667	3
25037583_28778608_28974772	0.6499147367983981	2016.3333333333333	3
25405172_27756835_29675710	0.6498504745445589	2016.0	3
21304548_26402601_27511462	0.6498334432265973	2014.0	3
25037583_26402601_29171028	0.649364596902062	2016.0	3
29675710_31494839	0.6491931193511243	2018.5	2
27608730_29675710_31494839	0.6491931193511243	2017.6666666666667	3
28676421_29320693_29713289	0.6491634012657471	2017.6666666666667	3
29320693_29675710_31780935	0.6491560352611552	2018.3333333333333	3
29247535_30322215_31494839	0.6490586558046129	2018.3333333333333	3
25405172_28728817_31494839	0.649052952418716	2016.6666666666667	3
25305018_26838316_31780935	0.6489801321151046	2016.3333333333333	3
25037583_28676421_29171028	0.6487549705166317	2016.6666666666667	3
21304548_25958335_27756835	0.6487402413811383	2014.0	3
25305018_28676421_29713289	0.6486861559366014	2016.3333333333333	3
26402601_29320693_31780935	0.6486441358751889	2017.3333333333333	3
26217175_27743844_30322215	0.648252847722068	2016.6666666666667	3
22790400_27743844_30322215	0.648252847722068	2015.6666666666667	3
23797029_27743844_30322215	0.648252847722068	2016.0	3
23490035_27743844_30322215	0.648252847722068	2016.0	3
25037583_28974772_30322215	0.6481974274245835	2016.6666666666667	3
23797029_25037583_25405172	0.6481684155858849	2014.0	3
21304548_23490035_25037583	0.6481684155858849	2013.0	3
21304548_23797029_25037583	0.6481684155858849	2013.0	3
21304548_22790400_25037583	0.6481684155858849	2012.6666666666667	3
21304548_25037583_25405172	0.6481684155858849	2013.3333333333333	3
21304548_25037583_26217175	0.6481684155858849	2013.6666666666667	3
22790400_25037583_25405172	0.6481684155858849	2013.6666666666667	3
25037583_25405172	0.6481684155858849	2014.5	2
21304548_25037583	0.6481684155858849	2013.0	2
25037583_25405172_26217175	0.6481684155858849	2014.6666666666667	3
23490035_25037583_25405172	0.6481684155858849	2014.0	3
25037583_29171028_29320693	0.648085843233772	2017.0	3
26217175_27511462_28974772	0.6480594199945612	2016.0	3
23490035_27511462_28974772	0.6480594199945612	2015.3333333333333	3
22790400_27511462_28974772	0.6480594199945612	2015.0	3
23797029_27511462_28974772	0.6480594199945612	2015.3333333333333	3
29320693_31494839	0.648020182118669	2018.5	2
27608730_29320693_31494839	0.648020182118669	2017.6666666666667	3
26100741_27756835_31780935	0.6475666223870831	2016.6666666666667	3
26402601_30322215_31494839	0.6470665633270205	2017.3333333333333	3
25305018_28676421_31750303	0.6468236798485795	2016.6666666666667	3
25305018_29675710_31750303	0.6468028103227896	2017.0	3
28778608_29320693_31780935	0.6467709873340526	2018.0	3
26217175_28778608_28974772	0.6465817416163766	2016.3333333333333	3
22790400_28778608_28974772	0.6465817416163766	2015.3333333333333	3
23490035_28778608_28974772	0.6465817416163766	2015.6666666666667	3
23797029_28778608_28974772	0.6465817416163766	2015.6666666666667	3
28676421_29171028_29713289	0.646531474331725	2017.6666666666667	3
25037583_28728817_31780935	0.64651879473297	2017.0	3
27608730_29713289_31494839	0.6464894663139109	2017.6666666666667	3
29713289_31494839	0.6464894663139109	2018.5	2
27027326_29713289_31494839	0.6464894663139109	2017.6666666666667	3
25305018_29713289_31780935	0.6464307761924262	2017.0	3
28676421_28778608_29171028	0.6464263098359486	2017.3333333333333	3
25037583_26100741_28974772	0.6458805409210995	2015.6666666666667	3
23490035_25037583_28974772	0.6458805409210995	2015.0	3
22790400_25037583_28974772	0.6458805409210995	2014.6666666666667	3
23797029_25037583_28974772	0.6458805409210995	2015.0	3
25037583_26217175_28974772	0.6458805409210995	2015.6666666666667	3
25037583_27027326_28974772	0.6458805409210995	2016.0	3
25037583_27608730_28974772	0.6458805409210995	2016.0	3
25037583_28974772	0.6458805409210995	2016.0	2
25305018_28676421_29320693	0.6457584039025331	2016.3333333333333	3
26100741_29320693_31780935	0.6455888626346907	2017.3333333333333	3
27511462_29171028_31780935	0.6452884021219346	2017.6666666666667	3
26402601_29247535_31494839	0.6452026248456476	2017.3333333333333	3
21304548_27608730_29247535	0.6451928338105433	2015.0	3
21304548_27027326_28778608	0.6450209502189815	2014.6666666666667	3
26838316_29171028_31750303	0.6449739599237302	2017.6666666666667	3
28728817_28778608_31494839	0.6448694037594489	2017.6666666666667	3
23490035_28974772_30322215	0.6448644322425621	2016.0	3
26217175_28974772_30322215	0.6448644322425621	2016.6666666666667	3
23797029_28974772_30322215	0.6448644322425621	2016.0	3
22790400_28974772_30322215	0.6448644322425621	2015.6666666666667	3
25305018_25405172_28778608	0.6445366321567861	2015.0	3
25405172_29247535_29320693	0.644385420184035	2016.6666666666667	3
25037583_27027326_27743844	0.6443697823313735	2016.0	3
25037583_26402601_27743844	0.6443697823313735	2015.6666666666667	3
25037583_26217175_27743844	0.6443697823313735	2015.6666666666667	3
23490035_25037583_27743844	0.6443697823313735	2015.0	3
25037583_27511462_27743844	0.6443697823313735	2016.0	3
22790400_25037583_27743844	0.6443697823313735	2014.6666666666667	3
25037583_27743844	0.6443697823313735	2016.0	2
25037583_27608730_27743844	0.6443697823313735	2016.0	3
23797029_25037583_27743844	0.6443697823313735	2015.0	3
25037583_26100741_27743844	0.6443697823313735	2015.6666666666667	3
21304548_23490035_26402601	0.6443215689711141	2013.0	3
21304548_22790400_26402601	0.6443215689711141	2012.6666666666667	3
21304548_26402601_27027326	0.6443215689711141	2014.0	3
21304548_26402601	0.6443215689711141	2013.0	2
21304548_26217175_26402601	0.6443215689711141	2013.6666666666667	3
21304548_23797029_26402601	0.6443215689711141	2013.0	3
27756835_31750303_31780935	0.6440796081862179	2018.0	3
25405172_27511462_31750303	0.6438784103980361	2016.3333333333333	3
21304548_22790400_28676421	0.6438324433752619	2013.3333333333333	3
21304548_23490035_28676421	0.6438324433752619	2013.6666666666667	3
21304548_26217175_28676421	0.6438324433752619	2014.3333333333333	3
21304548_28676421	0.6438324433752619	2014.0	2
21304548_23797029_28676421	0.6438324433752619	2013.6666666666667	3
26838316_29713289_31780935	0.6436694154439279	2017.6666666666667	3
25305018_31750303_31780935	0.6435065797099179	2017.3333333333333	3
26402601_29713289_31780935	0.6432607013893797	2017.3333333333333	3
21304548_29713289	0.6432085912811133	2014.5	2
21304548_23490035_29713289	0.6432085912811133	2014.0	3
21304548_26217175_29713289	0.6432085912811133	2014.6666666666667	3
21304548_22790400_29713289	0.6432085912811133	2013.6666666666667	3
21304548_23797029_29713289	0.6432085912811133	2014.0	3
25958335_29171028_31780935	0.6431504248651116	2017.3333333333333	3
21304548_27511462_28778608	0.6431347495059995	2014.6666666666667	3
26100741_30322215_31494839	0.643077888153532	2017.3333333333333	3
25305018_25405172_29713289	0.642943419891532	2015.3333333333333	3
25037583_27756835_29675710	0.6428453719226646	2016.3333333333333	3
21304548_25958335_29247535	0.6426541509962292	2014.6666666666667	3
26217175_28974772	0.642547545739078	2016.0	2
22790400_26217175_28974772	0.642547545739078	2014.6666666666667	3
23490035_26100741_28974772	0.642547545739078	2015.0	3
23797029_27027326_28974772	0.642547545739078	2015.3333333333333	3
22790400_23797029_28974772	0.642547545739078	2014.0	3
23490035_27608730_28974772	0.642547545739078	2015.3333333333333	3
26217175_27027326_28974772	0.642547545739078	2016.0	3
23490035_28974772	0.642547545739078	2015.0	2
23797029_28974772	0.642547545739078	2015.0	2
22790400_23490035_28974772	0.642547545739078	2014.0	3
23797029_27608730_28974772	0.642547545739078	2015.3333333333333	3
23797029_26217175_28974772	0.642547545739078	2015.0	3
22790400_28974772	0.642547545739078	2014.5	2
23490035_27027326_28974772	0.642547545739078	2015.3333333333333	3
23490035_26217175_28974772	0.642547545739078	2015.0	3
22790400_27608730_28974772	0.642547545739078	2015.0	3
22790400_26100741_28974772	0.642547545739078	2014.6666666666667	3
26217175_27608730_28974772	0.642547545739078	2016.0	3
22790400_27027326_28974772	0.642547545739078	2015.0	3
23797029_26100741_28974772	0.642547545739078	2015.0	3
23490035_23797029_28974772	0.642547545739078	2014.3333333333333	3
26100741_26217175_28974772	0.642547545739078	2015.6666666666667	3
25305018_28728817_31750303	0.6423010443999997	2016.6666666666667	3
28676421_28728817_29171028	0.6421940946390863	2017.3333333333333	3
27511462_28676421_29171028	0.6420932768759199	2017.0	3
25305018_27756835_31750303	0.6413500109170832	2016.3333333333333	3
26100741_29247535_31494839	0.641213949672159	2017.3333333333333	3
26217175_26402601_27743844	0.641036787149352	2015.6666666666667	3
23490035_26100741_27743844	0.641036787149352	2015.0	3
22790400_26217175_27743844	0.641036787149352	2014.6666666666667	3
26217175_27511462_27743844	0.641036787149352	2016.0	3
23797029_27743844	0.641036787149352	2015.0	2
26217175_27027326_27743844	0.641036787149352	2016.0	3
23490035_27608730_27743844	0.641036787149352	2015.3333333333333	3
23490035_27743844	0.641036787149352	2015.0	2
22790400_26402601_27743844	0.641036787149352	2014.6666666666667	3
23490035_27511462_27743844	0.641036787149352	2015.3333333333333	3
23490035_26217175_27743844	0.641036787149352	2015.0	3
23490035_27027326_27743844	0.641036787149352	2015.3333333333333	3
22790400_27027326_27743844	0.641036787149352	2015.0	3
26217175_27608730_27743844	0.641036787149352	2016.0	3
22790400_27743844	0.641036787149352	2014.5	2
22790400_27511462_27743844	0.641036787149352	2015.0	3
22790400_27608730_27743844	0.641036787149352	2015.0	3
22790400_26100741_27743844	0.641036787149352	2014.6666666666667	3
23490035_26402601_27743844	0.641036787149352	2015.0	3
23797029_27027326_27743844	0.641036787149352	2015.3333333333333	3
26217175_27743844	0.641036787149352	2016.0	2
23797029_27511462_27743844	0.641036787149352	2015.3333333333333	3
22790400_23490035_27743844	0.641036787149352	2014.0	3
23797029_27608730_27743844	0.641036787149352	2015.3333333333333	3
23797029_26402601_27743844	0.641036787149352	2015.0	3
23490035_23797029_27743844	0.641036787149352	2014.3333333333333	3
22790400_23797029_27743844	0.641036787149352	2014.0	3
23797029_26217175_27743844	0.641036787149352	2015.0	3
26100741_26217175_27743844	0.641036787149352	2015.6666666666667	3
23797029_26100741_27743844	0.641036787149352	2015.0	3
26838316_27756835_28676421	0.6407393874174141	2016.3333333333333	3
25405172_27756835_29247535	0.640575188784097	2016.0	3
25037583_29171028_29713289	0.6400437991163752	2017.0	3
27756835_28676421_31750303	0.6399285225592078	2017.3333333333333	3
21304548_27756835	0.6396052008608976	2013.5	2
21304548_23490035_27756835	0.6396052008608976	2013.3333333333333	3
21304548_22790400_27756835	0.6396052008608976	2013.0	3
21304548_23797029_27756835	0.6396052008608976	2013.3333333333333	3
21304548_26217175_27756835	0.6396052008608976	2014.0	3
25405172_25958335_28728817	0.6393005450169095	2015.3333333333333	3
25305018_26402601_28676421	0.638991919136497	2015.3333333333333	3
28676421_29320693_31750303	0.6389751405894419	2018.0	3
26838316_28728817_31780935	0.6388281122064825	2017.3333333333333	3
27756835_28676421_29675710	0.6387094149452885	2017.0	3
27511462_30322215_31494839	0.6385746885665745	2017.6666666666667	3
28676421_28728817_29713289	0.6385132529464844	2017.3333333333333	3
23490035_25405172_31750303	0.6383665361425529	2015.3333333333333	3
25405172_27027326_31750303	0.6383665361425529	2016.3333333333333	3
21304548_25405172_31750303	0.6383665361425529	2014.6666666666667	3
25405172_31750303	0.6383665361425529	2016.5	2
23797029_25405172_31750303	0.6383665361425529	2015.3333333333333	3
25405172_26217175_31750303	0.6383665361425529	2016.0	3
22790400_25405172_31750303	0.6383665361425529	2015.0	3
25305018_26100741_31780935	0.6382499860522926	2016.0	3
25305018_26402601_31780935	0.6382499860522926	2016.0	3
29171028_29247535_31780935	0.6380714434944635	2018.3333333333333	3
21304548_29247535_30322215	0.6379847895278588	2015.6666666666667	3
21304548_27511462_27608730	0.6379108910104717	2014.3333333333333	3
25405172_29247535_31494839	0.6374380906590198	2017.0	3
25037583_26838316_31780935	0.63722585355733	2016.6666666666667	3
29171028_29675710_31780935	0.6371643880231388	2018.3333333333333	3
25958335_26402601_29171028	0.6367815350041689	2016.0	3
21304548_27608730_28728817	0.6366466016972244	2014.6666666666667	3
28676421_29171028_29247535	0.6366267768039628	2017.6666666666667	3
25305018_25405172_26838316	0.6365812541857747	2014.6666666666667	3
21304548_27027326_29675710	0.6363629734962188	2015.0	3
29171028_30322215_31780935	0.636332270848355	2018.3333333333333	3
27756835_28676421_29713289	0.636128721669248	2017.0	3
21304548_27027326_28728817	0.635736686185279	2014.6666666666667	3
26100741_27756835_28676421	0.6356884561862156	2016.0	3
27511462_27756835_31780935	0.6354478610729443	2017.0	3
26100741_29171028_31750303	0.6352924852681171	2017.3333333333333	3
25405172_25958335_26100741	0.6351821663344274	2014.6666666666667	3
27756835_28676421_29247535	0.6351582682855402	2017.0	3
25037583_29320693_29675710	0.6351373830970906	2017.0	3
25305018_27608730_31780935	0.6348748325966441	2016.3333333333333	3
25305018_25405172_29247535	0.6348690661653779	2015.3333333333333	3
23490035_25405172_29675710	0.6345161959537589	2015.0	3
22790400_25405172_29675710	0.6345161959537589	2014.6666666666667	3
21304548_25405172_29675710	0.6345161959537589	2014.3333333333333	3
23797029_25405172_29675710	0.6345161959537589	2015.0	3
25405172_26217175_29675710	0.6345161959537589	2015.6666666666667	3
26402601_29675710_31780935	0.6345153562540201	2017.3333333333333	3
27756835_28676421_28728817	0.6343774048039729	2016.6666666666667	3
26838316_28728817_31494839	0.6343705348466757	2017.3333333333333	3
26100741_26838316_31494839	0.6343531486988783	2016.6666666666667	3
26402601_28676421_29320693	0.6340812349634015	2016.6666666666667	3
29171028_31780935	0.6340153843448709	2018.5	2
22790400_29171028_31780935	0.6340153843448709	2016.3333333333333	3
27027326_29171028_31780935	0.6340153843448709	2017.6666666666667	3
23490035_29171028_31780935	0.6340153843448709	2016.6666666666667	3
27608730_29171028_31780935	0.6340153843448709	2017.6666666666667	3
23797029_29171028_31780935	0.6340153843448709	2016.6666666666667	3
26217175_29171028_31780935	0.6340153843448709	2017.3333333333333	3
25037583_28676421_29320693	0.6340041253447584	2016.6666666666667	3
25305018_30322215_31780935	0.6339611985083129	2017.0	3
26402601_28728817_31780935	0.6338578532082626	2017.0	3
26402601_28676421_29713289	0.6335956469329174	2016.6666666666667	3
28728817_29675710_31780935	0.633436145884477	2018.0	3
25958335_27756835_31780935	0.6333098838161212	2016.6666666666667	3
28778608_29247535_31494839	0.6332545419997527	2018.0	3
25305018_25405172_26402601	0.6332491830914277	2014.3333333333333	3
28728817_28778608_31780935	0.6331676133570217	2017.6666666666667	3
29171028_29713289_31750303	0.6331237956652663	2018.3333333333333	3
21304548_27608730_30322215	0.6329059917777065	2015.0	3
26100741_26402601_31494839	0.6326161831471028	2016.3333333333333	3
25405172_26402601_31494839	0.6326161831471028	2016.0	3
25405172_28728817_29713289	0.6325259675535635	2016.3333333333333	3
25305018_25958335_31780935	0.6323361497823302	2016.0	3
25305018_28676421_28778608	0.632252886589682	2016.0	3
26100741_28676421_29171028	0.6321671925863941	2016.6666666666667	3
27608730_29320693_31780935	0.6321177353769519	2017.6666666666667	3
25037583_29171028_31750303	0.6320198064026749	2017.3333333333333	3
25305018_29320693_31750303	0.6320069353419027	2017.0	3
26838316_29247535_31494839	0.63189071360722	2017.6666666666667	3
27511462_29320693_31780935	0.631717029819461	2017.6666666666667	3
25405172_27756835_29320693	0.6314782944653954	2016.0	3
25305018_28676421_29247535	0.6313949763776082	2016.3333333333333	3
25305018_29247535_31780935	0.6307887854508721	2017.0	3
26100741_27511462_31494839	0.6307299824341207	2016.6666666666667	3
21304548_27511462_30322215	0.6307028467277872	2015.0	3
21304548_25958335_30322215	0.6303673089633924	2014.6666666666667	3
26100741_26838316_31780935	0.6303579931682911	2016.6666666666667	3
26838316_28676421_29713289	0.6302204934772689	2017.0	3
28676421_29171028_29675710	0.6302078470771549	2017.6666666666667	3
25037583_29171028_29247535	0.630139101588613	2017.0	3
25405172_28728817_29320693	0.6299889357551538	2016.3333333333333	3
27756835_29713289_31780935	0.6299604698619632	2017.6666666666667	3
26838316_29675710_31780935	0.6299538113103483	2017.6666666666667	3
27756835_28676421_30322215	0.6298341696759931	2017.0	3
25037583_28676421_28728817	0.6298186500609703	2016.3333333333333	3
25958335_29320693_31780935	0.629579052562638	2017.3333333333333	3
25405172_29320693_29713289	0.6294522935288351	2016.6666666666667	3
29171028_29247535_31750303	0.6294306374774216	2018.3333333333333	3
28676421_29713289_31750303	0.6294096286190625	2018.0	3
29320693_29675710_31750303	0.6292658233265094	2018.3333333333333	3
26100741_28778608_31494839	0.6292523040559362	2017.0	3
29320693_29713289_31750303	0.6292009102726842	2018.3333333333333	3
21304548_27511462_31750303	0.6291959928259957	2015.3333333333333	3
27027326_30322215_31494839	0.6291878715024931	2017.6666666666667	3
28778608_29713289_31780935	0.6288738760742263	2018.0	3
28676421_29713289_31780935	0.6288554748339261	2018.0	3
25405172_26402601_29713289	0.6288441558298358	2015.6666666666667	3
27756835_29247535_31780935	0.6287530045827124	2017.6666666666667	3
26402601_28778608_31494839	0.6284326344878358	2017.0	3
25305018_26838316_28676421	0.6282186907123833	2015.6666666666667	3
25405172_30322215_31494839	0.6281607635281337	2017.0	3
29247535_29320693_31780935	0.6280316882311798	2018.3333333333333	3
25037583_29171028_29675710	0.6279362530884866	2017.0	3
23797029_26402601_29171028	0.6276464944839283	2015.3333333333333	3
26217175_26402601_29171028	0.6276464944839283	2016.0	3
22790400_26402601_29171028	0.6276464944839283	2015.0	3
23490035_26402601_29171028	0.6276464944839283	2015.3333333333333	3
27756835_28676421_28778608	0.6273000431036125	2016.6666666666667	3
25037583_26402601_28676421	0.6272376405787223	2015.6666666666667	3
29171028_29675710_31750303	0.6272277889772949	2018.3333333333333	3
26402601_26838316_31494839	0.6270688060953031	2016.6666666666667	3
25405172_25958335_27511462	0.6267531337387792	2015.0	3
21304548_26838316_28728817	0.6266278175667545	2014.6666666666667	3
25037583_26402601_31780935	0.6264957074945178	2016.3333333333333	3
27756835_30322215_31780935	0.6264917297993646	2017.6666666666667	3
21304548_26100741_27608730	0.6264478313716778	2014.0	3
21304548_25405172_29247535	0.6263642243822656	2014.3333333333333	3
25405172_26217175_29247535	0.6263642243822656	2015.6666666666667	3
23490035_25405172_29247535	0.6263642243822656	2015.0	3
23797029_25405172_29247535	0.6263642243822656	2015.0	3
22790400_25405172_29247535	0.6263642243822656	2014.6666666666667	3
22790400_25405172_26100741	0.6260471258141866	2013.6666666666667	3
23490035_25405172_26100741	0.6260471258141866	2014.0	3
25405172_26100741_26217175	0.6260471258141866	2014.6666666666667	3
21304548_25405172_26100741	0.6260471258141866	2013.3333333333333	3
23797029_25405172_26100741	0.6260471258141866	2014.0	3
25305018_28676421_30322215	0.6259926913533665	2016.3333333333333	3
25405172_26100741_29675710	0.6259527836537749	2015.6666666666667	3
27756835_29320693_31750303	0.6257647272146072	2017.6666666666667	3
26402601_28676421_31780935	0.6257514339816235	2017.0	3
25305018_26100741_28676421	0.6253823048281142	2015.3333333333333	3
25405172_26100741_31494839	0.6252181081786375	2016.0	3
26402601_28778608_31780935	0.624818249453124	2017.0	3
25037583_27511462_29171028	0.6243325838835067	2016.3333333333333	3
26402601_27756835_31750303	0.6242633052778107	2016.6666666666667	3
27027326_27756835_31780935	0.6241748432958806	2017.0	3
23490035_27756835_31780935	0.6241748432958806	2016.0	3
27608730_27756835_31780935	0.6241748432958806	2017.0	3
26217175_27756835_31780935	0.6241748432958806	2016.6666666666667	3
23797029_27756835_31780935	0.6241748432958806	2016.0	3
27756835_31780935	0.6241748432958806	2017.5	2
22790400_27756835_31780935	0.6241748432958806	2015.6666666666667	3
27756835_29675710_31750303	0.624112792931667	2017.6666666666667	3
28778608_30322215_31494839	0.6239772148688667	2018.0	3
25037583_29675710_31780935	0.6239096764519587	2017.3333333333333	3
21304548_25958335_26100741	0.6239091485573639	2013.6666666666667	3
21304548_22790400_31750303	0.6236841185705125	2014.0	3
21304548_26217175_31750303	0.6236841185705125	2015.0	3
21304548_23797029_31750303	0.6236841185705125	2014.3333333333333	3
21304548_31750303	0.6236841185705125	2015.0	2
21304548_27027326_31750303	0.6236841185705125	2015.3333333333333	3
21304548_23490035_31750303	0.6236841185705125	2014.3333333333333	3
25037583_26838316_29675710	0.6235666654495261	2016.3333333333333	3
28728817_29320693_31750303	0.6234556989362652	2018.0	3
26402601_27511462_31494839	0.6234456398305457	2016.6666666666667	3
28676421_29320693_29675710	0.623363532883727	2017.6666666666667	3
25037583_28676421_31780935	0.6233634987161278	2017.0	3
23490035_25305018_31780935	0.6232011092620896	2015.3333333333333	3
23797029_25305018_31780935	0.6232011092620896	2015.3333333333333	3
25305018_27027326_31780935	0.6232011092620896	2016.3333333333333	3
22790400_25305018_31780935	0.6232011092620896	2015.0	3
25305018_27511462_31780935	0.6232011092620896	2016.3333333333333	3
25305018_31780935	0.6232011092620896	2016.5	2
25037583_25305018_31780935	0.6232011092620896	2016.0	3
25305018_26217175_31780935	0.6232011092620896	2016.0	3
28728817_31494839	0.6230975170696119	2018.0	2
27608730_28728817_31494839	0.6230975170696119	2017.3333333333333	3
25405172_26402601_29675710	0.6229922147774404	2015.6666666666667	3
26838316_30322215_31780935	0.6229820932232488	2017.6666666666667	3
25958335_27756835_29171028	0.6229173390519629	2016.3333333333333	3
28728817_30322215_31780935	0.62288024588735	2018.0	3
29320693_30322215_31780935	0.6227608985458812	2018.3333333333333	3
27511462_29247535_31494839	0.6227556730869794	2017.6666666666667	3
28676421_29675710_29713289	0.6227283370105061	2017.6666666666667	3
28676421_28728817_31780935	0.6227070420997591	2017.6666666666667	3
27608730_27756835_28676421	0.6226181091032771	2016.3333333333333	3
26838316_30322215_31494839	0.6226133864763339	2017.6666666666667	3
21304548_26838316_28778608	0.6225923060054965	2014.6666666666667	3
25405172_25958335_27027326	0.6224277951118439	2015.0	3
26838316_28676421_31780935	0.622376280525975	2017.3333333333333	3
21304548_26838316_27608730	0.6223387065081887	2014.3333333333333	3
21304548_27027326_27608730	0.6223125346064727	2014.3333333333333	3
25037583_28778608_29171028	0.6222009438080606	2016.6666666666667	3
25305018_27511462_28676421	0.6220568416333119	2015.6666666666667	3
25305018_27608730_28676421	0.6220071513724659	2015.6666666666667	3
25405172_29320693_30322215	0.6219358067704664	2016.6666666666667	3
25037583_28728817_29675710	0.621789046452537	2016.6666666666667	3
28778608_29171028_31750303	0.6217456133924264	2018.0	3
25037583_25958335_29171028	0.6217442108083466	2016.0	3
27756835_28728817_31750303	0.621489256274402	2017.3333333333333	3
25037583_28676421_29675710	0.6214318090934572	2016.6666666666667	3
21304548_26838316_27027326	0.6214287909962434	2014.3333333333333	3
28676421_29171028_30322215	0.6214137320069398	2017.6666666666667	3
26100741_29320693_31750303	0.6213849027381048	2017.3333333333333	3
26100741_27027326_31494839	0.6213431653700392	2016.6666666666667	3
25958335_29171028_31750303	0.6210357466971552	2017.3333333333333	3
22790400_29320693_31780935	0.6204440120423972	2016.3333333333333	3
23490035_29320693_31780935	0.6204440120423972	2016.6666666666667	3
29320693_31780935	0.6204440120423972	2018.5	2
27027326_29320693_31780935	0.6204440120423972	2017.6666666666667	3
23797029_29320693_31780935	0.6204440120423972	2016.6666666666667	3
26217175_29320693_31780935	0.6204440120423972	2017.3333333333333	3
25958335_29171028_29320693	0.6203730045860257	2017.0	3
25305018_25405172_30322215	0.6202499553082973	2015.3333333333333	3
22790400_26838316_29171028	0.619854428948441	2015.3333333333333	3
23490035_26838316_29171028	0.619854428948441	2015.6666666666667	3
23797029_26838316_29171028	0.619854428948441	2015.6666666666667	3
25958335_26838316_29171028	0.619854428948441	2016.3333333333333	3
26217175_26838316_29171028	0.619854428948441	2016.3333333333333	3
25305018_25405172_26100741	0.6196395687830449	2014.3333333333333	3
25305018_25958335_29675710	0.6195761142442942	2015.6666666666667	3
21304548_26838316_27511462	0.6195425902832612	2014.3333333333333	3
28728817_29713289_31750303	0.6194135650769959	2018.0	3
25037583_26100741_29171028	0.6192148443355698	2016.0	3
27027326_28676421_29171028	0.6190968455034558	2017.0	3
26217175_28676421_29171028	0.6190968455034558	2016.6666666666667	3
22790400_28676421_29171028	0.6190968455034558	2015.6666666666667	3
28676421_29171028	0.6190968455034558	2017.5	2
25958335_28676421_29171028	0.6190968455034558	2016.6666666666667	3
23797029_28676421_29171028	0.6190968455034558	2016.0	3
23490035_28676421_29171028	0.6190968455034558	2016.0	3
27608730_28676421_29171028	0.6190968455034558	2017.0	3
29675710_29713289_31780935	0.619080220561493	2018.3333333333333	3
27027326_29247535_31494839	0.618880730278381	2017.6666666666667	3
22790400_28728817_29171028	0.6187258417984732	2015.6666666666667	3
25958335_28728817_29171028	0.6187258417984732	2016.6666666666667	3
26217175_28728817_29171028	0.6187258417984732	2016.6666666666667	3
23797029_28728817_29171028	0.6187258417984732	2016.0	3
23490035_28728817_29171028	0.6187258417984732	2016.0	3
28728817_31750303_31780935	0.6185513870949616	2018.3333333333333	3
28676421_29247535_29320693	0.6181426029147052	2017.6666666666667	3
25037583_29320693_31750303	0.6181122238726624	2017.3333333333333	3
26402601_27027326_31494839	0.6179337655750625	2016.6666666666667	3
26402601_31494839	0.6179337655750625	2017.0	2
26402601_27608730_31494839	0.6179337655750625	2016.6666666666667	3
21304548_27511462_29247535	0.6178933461501427	2015.0	3
25037583_26402601_29675710	0.6178067783849337	2016.0	3
25305018_27027326_28676421	0.6177315030063766	2015.6666666666667	3
25405172_27027326_31494839	0.6175673063568998	2016.3333333333333	3
26100741_28676421_29320693	0.6174163474145208	2016.6666666666667	3
27511462_29171028_31750303	0.6174125804323978	2017.6666666666667	3
27743844_27756835_28974772	0.617395605919298	2016.6666666666667	3
27511462_27756835_28676421	0.6168011741908392	2016.3333333333333	3
28676421_28778608_29713289	0.6167811491634673	2017.3333333333333	3
21304548_29675710	0.6167785051412207	2014.5	2
21304548_26217175_29675710	0.6167785051412207	2014.6666666666667	3
21304548_23797029_29675710	0.6167785051412207	2014.0	3
21304548_22790400_29675710	0.6167785051412207	2013.6666666666667	3
21304548_23490035_29675710	0.6167785051412207	2014.0	3
25037583_26838316_28676421	0.6164644121546087	2016.0	3
25305018_25405172_27511462	0.6163141055882426	2014.6666666666667	3
25305018_25405172_27608730	0.6162644153273966	2014.6666666666667	3
28676421_28728817_29320693	0.6161966680348103	2017.3333333333333	3
25037583_28778608_31780935	0.6159656411521538	2017.0	3
25405172_26402601_28778608	0.615918705884313	2015.3333333333333	3
25305018_25958335_27756835	0.6158951059787394	2015.0	3
25405172_27511462_31494839	0.6156811056439178	2016.3333333333333	3
26402601_26838316_31780935	0.6156755755962507	2016.6666666666667	3
25305018_27756835_28974772	0.6154394265239145	2015.6666666666667	3
28778608_29675710_31780935	0.6151582719406467	2018.0	3
28676421_29675710_31780935	0.6151398707003466	2018.0	3
21304548_27027326_30322215	0.6151044903237882	2015.0	3
25037583_29171028_30322215	0.6149260567915902	2017.0	3
21304548_26100741	0.6147741080371231	2013.0	2
21304548_23797029_26100741	0.6147741080371231	2013.0	3
21304548_23490035_26100741	0.6147741080371231	2013.0	3
21304548_26100741_26217175	0.6147741080371231	2013.6666666666667	3
21304548_22790400_26100741	0.6147741080371231	2012.6666666666667	3
26100741_29713289_31780935	0.614514143421216	2017.3333333333333	3
27608730_28676421_29320693	0.6142666521650461	2017.0	3
29713289_31750303_31780935	0.6142576498121661	2018.6666666666667	3
29171028_30322215_31750303	0.6142175926803987	2018.3333333333333	3
26402601_30322215_31780935	0.6141301764259616	2017.3333333333333	3
25405172_26217175_30322215	0.6140773823494288	2015.6666666666667	3
22790400_25405172_30322215	0.6140773823494288	2014.6666666666667	3
23490035_25405172_30322215	0.6140773823494288	2015.0	3
21304548_25405172_30322215	0.6140773823494288	2014.3333333333333	3
23797029_25405172_30322215	0.6140773823494288	2015.0	3
26100741_27608730_31494839	0.613945090401574	2016.6666666666667	3
26100741_31494839	0.613945090401574	2017.0	2
23490035_27756835_29171028	0.6137822985317222	2015.6666666666667	3
26217175_27756835_29171028	0.6137822985317222	2016.3333333333333	3
23797029_27756835_29171028	0.6137822985317222	2015.6666666666667	3
22790400_27756835_29171028	0.6137822985317222	2015.3333333333333	3
25405172_25958335_26838316	0.6137196320508101	2015.0	3
29675710_29713289_31750303	0.6135938989915217	2018.3333333333333	3
27027326_28778608_31494839	0.6133837576976329	2017.3333333333333	3
21304548_25958335_28728817	0.6133451096678056	2014.3333333333333	3
26100741_28728817_31780935	0.6133290397766644	2017.0	3
26402601_29320693_31750303	0.6131671582015391	2017.3333333333333	3
25037583_28676421_29713289	0.6129936641522518	2016.6666666666667	3
21304548_27608730_28778608	0.6128205442881	2014.6666666666667	3
23797029_25037583_29171028	0.6126091702881061	2015.3333333333333	3
25037583_27027326_29171028	0.6126091702881061	2016.3333333333333	3
25037583_27608730_29171028	0.6126091702881061	2016.3333333333333	3
22790400_25037583_29171028	0.6126091702881061	2015.0	3
25037583_26217175_29171028	0.6126091702881061	2016.0	3
23490035_25037583_29171028	0.6126091702881061	2015.3333333333333	3
25037583_29171028	0.6126091702881061	2016.5	2
21304548_25958335_27511462	0.6120707161667389	2014.0	3
26838316_27027326_31494839	0.6120199293051002	2017.0	3
25305018_25405172_27027326	0.6119887669613073	2014.6666666666667	3
23490035_29171028_31750303	0.6119007061769146	2016.6666666666667	3
22790400_29171028_31750303	0.6119007061769146	2016.3333333333333	3
26217175_29171028_31750303	0.6119007061769146	2017.3333333333333	3
23797029_29171028_31750303	0.6119007061769146	2016.6666666666667	3
29171028_31750303	0.6119007061769146	2018.5	2
27027326_29171028_31750303	0.6119007061769146	2017.6666666666667	3
27608730_29171028_31750303	0.6119007061769146	2017.6666666666667	3
28676421_28778608_29320693	0.6118299514326453	2017.3333333333333	3
29247535_29320693_31750303	0.611789726230025	2018.3333333333333	3
27511462_28778608_31494839	0.6114975569846507	2017.3333333333333	3
27608730_29247535_31494839	0.6114826553099156	2017.6666666666667	3
29247535_31494839	0.6114826553099156	2018.5	2
23797029_29171028_29320693	0.611237964065785	2016.3333333333333	3
23490035_29171028_29320693	0.611237964065785	2016.3333333333333	3
26217175_29171028_29320693	0.611237964065785	2017.0	3
22790400_29171028_29320693	0.611237964065785	2016.0	3
25037583_28676421_31750303	0.61113118806423	2017.0	3
25037583_29713289_31780935	0.6107382844080766	2017.3333333333333	3
27743844_27756835_29171028	0.6106970979763092	2017.0	3
22790400_25305018_29675710	0.6104410737240535	2014.6666666666667	3
23797029_25305018_29675710	0.6104410737240535	2015.0	3
23490035_25305018_29675710	0.6104410737240535	2015.0	3
25305018_26217175_29675710	0.6104410737240535	2015.6666666666667	3
25037583_25305018_29675710	0.6104410737240535	2015.6666666666667	3
22790400_25305018_28676421	0.6103334280379112	2014.3333333333333	3
25305018_25958335_28676421	0.6103334280379112	2015.3333333333333	3
23797029_25305018_28676421	0.6103334280379112	2014.6666666666667	3
25037583_25305018_28676421	0.6103334280379112	2015.3333333333333	3
25305018_26217175_28676421	0.6103334280379112	2015.3333333333333	3
25305018_28676421	0.6103334280379112	2015.5	2
23490035_25305018_28676421	0.6103334280379112	2014.6666666666667	3
26402601_31750303_31780935	0.610202023191064	2017.6666666666667	3
27743844_27756835_29675710	0.6101984418411043	2017.0	3
26838316_27511462_31494839	0.6101337285921181	2017.0	3
27511462_28728817_31780935	0.6099196399816879	2017.3333333333333	3
25405172_29247535_29713289	0.6098140079773295	2016.6666666666667	3
26100741_28778608_31780935	0.6090977807631149	2017.0	3
25037583_29675710_31750303	0.6089698856269746	2017.3333333333333	3
28676421_28778608_31780935	0.6089369362121734	2017.6666666666667	3
25405172_27756835_28728817	0.6088056510560539	2015.6666666666667	3
26838316_28778608_31780935	0.6085829811748976	2017.3333333333333	3
26838316_28676421_29320693	0.6084497172526082	2017.0	3
27027326_27511462_31494839	0.6083967630403427	2017.0	3
28778608_30322215_31780935	0.6081865538535473	2018.0	3
28676421_30322215_31780935	0.6081681526132471	2018.0	3
25405172_26100741_29320693	0.6080266716858731	2015.6666666666667	3
25037583_31750303_31780935	0.6078140879255683	2017.6666666666667	3
21304548_27027326_29247535	0.6078068640016269	2015.0	3
25037583_28778608_29675710	0.6075838301939626	2016.6666666666667	3
25305018_29713289_31750303	0.6075296249475189	2017.0	3
26838316_27756835_28974772	0.6073467603928935	2016.3333333333333	3
25405172_26100741_27756835	0.6072259551878858	2015.0	3
25405172_25958335_28778608	0.6068718373154874	2015.3333333333333	3
26100741_27756835_31750303	0.6067897650867103	2016.6666666666667	3
23797029_25305018_27756835	0.6067600654584988	2014.3333333333333	3
22790400_25305018_27756835	0.6067600654584988	2014.0	3
25037583_25305018_27756835	0.6067600654584988	2015.0	3
23490035_25305018_27756835	0.6067600654584988	2014.3333333333333	3
25305018_26217175_27756835	0.6067600654584988	2015.0	3
29675710_30322215_31780935	0.6066106428773796	2018.3333333333333	3
25405172_27756835_30322215	0.606449795986713	2016.0	3
28728817_29247535_31780935	0.6062342983934067	2018.0	3
23490035_25405172_28728817	0.6061902235740824	2014.6666666666667	3
25405172_26217175_28728817	0.6061902235740824	2015.3333333333333	3
21304548_25405172_28728817	0.6061902235740824	2014.0	3
23797029_25405172_28728817	0.6061902235740824	2014.6666666666667	3
22790400_25405172_28728817	0.6061902235740824	2014.3333333333333	3
28676421_31750303_31780935	0.6059116695335867	2018.3333333333333	3
25958335_29171028_29713289	0.6058662874331543	2017.0	3
26100741_29675710_31780935	0.6057687982858563	2017.3333333333333	3
25958335_28778608_29171028	0.605761122937378	2016.6666666666667	3
25037583_26402601_27756835	0.6056825673766397	2015.3333333333333	3
26100741_28676421_31780935	0.6052226205500253	2017.0	3
25405172_26402601_28728817	0.6052133632045992	2015.3333333333333	3
27743844_28974772_29713289	0.604966218040051	2017.3333333333333	3
28676421_29320693_30322215	0.6049098153339755	2017.6666666666667	3
25037583_27756835_29320693	0.6048887234885029	2016.3333333333333	3
26100741_28676421_29713289	0.6048490889647534	2016.6666666666667	3
29675710_31750303_31780935	0.6048271983152423	2018.6666666666667	3
25305018_25405172	0.6045906919928421	2014.0	2
26100741_26402601_31780935	0.604578970315276	2016.3333333333333	3
25037583_28728817_31750303	0.6044681197041847	2017.0	3
28676421_29247535_29713289	0.6043970874787729	2017.6666666666667	3
26100741_28676421_31750303	0.604263327675191	2017.0	3
25305018_29247535_31750303	0.6038480596969087	2017.0	3
25405172_27756835_29713289	0.6038094616981289	2016.0	3
25405172_27027326_29320693	0.6037155032060287	2016.0	3
25037583_29675710_29713289	0.6035628019584633	2017.0	3
25037583_27756835_31750303	0.6035170862212681	2016.6666666666667	3
25405172_27608730_29320693	0.6027732889646998	2016.0	3
25037583_26100741_31780935	0.6025574942679429	2016.3333333333333	3
25405172_27511462_29320693	0.602528967577481	2016.0	3
27608730_30322215_31494839	0.6022053281790296	2017.6666666666667	3
30322215_31494839	0.6022053281790296	2018.5	2
25405172_25958335_27608730	0.6019011125155168	2015.0	3
25958335_26100741_29171028	0.6018234376960876	2016.0	3
25405172_27511462_27756835	0.6017282510794938	2015.3333333333333	3
26402601_27608730_31780935	0.6015702760777901	2016.6666666666667	3
25958335_27511462_29171028	0.6014280899773493	2016.3333333333333	3
27511462_27608730_31494839	0.6009986880718775	2017.0	3
27511462_31494839	0.6009986880718775	2017.5	2
27743844_28728817_28974772	0.600951091000063	2017.0	3
26100741_31750303_31780935	0.6009462275365294	2017.6666666666667	3
26402601_28676421_28778608	0.6008906438741303	2016.3333333333333	3
25405172_26838316_29713289	0.6007335152475467	2016.0	3
27756835_28974772_29320693	0.6007042617050492	2017.0	3
21304548_29247535	0.6004087890331616	2014.5	2
21304548_23797029_29247535	0.6004087890331616	2014.0	3
21304548_26217175_29247535	0.6004087890331616	2014.6666666666667	3
21304548_22790400_29247535	0.6004087890331616	2013.6666666666667	3
21304548_23490035_29247535	0.6004087890331616	2014.0	3
23490035_25305018_28728817	0.60031302397295	2014.6666666666667	3
25305018_25958335_28728817	0.60031302397295	2015.3333333333333	3
25037583_25305018_28728817	0.60031302397295	2015.3333333333333	3
25305018_26217175_28728817	0.60031302397295	2015.3333333333333	3
22790400_25305018_28728817	0.60031302397295	2014.3333333333333	3
23797029_25305018_28728817	0.60031302397295	2014.6666666666667	3
27511462_28676421_29713289	0.6001204311716226	2017.0	3
25037583_26402601_28728817	0.6000279268120926	2015.6666666666667	3
27756835_28728817_28974772	0.5998161907121475	2016.6666666666667	3
27743844_28728817_29171028	0.5997787377711695	2017.3333333333333	3
25405172_26838316_31494839	0.5997198035536772	2016.3333333333333	3
25305018_28778608_31750303	0.5995698116970709	2016.6666666666667	3
25305018_28728817_28974772	0.5993261467572892	2016.0	3
26217175_27756835_28676421	0.5993166170738583	2016.0	3
23490035_27756835_28676421	0.5993166170738583	2015.3333333333333	3
23797029_27756835_28676421	0.5993166170738583	2015.3333333333333	3
25958335_27756835_28676421	0.5993166170738583	2016.0	3
27756835_28676421	0.5993166170738583	2016.5	2
22790400_27756835_28676421	0.5993166170738583	2015.0	3
27027326_27756835_28676421	0.5993166170738583	2016.3333333333333	3
25037583_27608730_31780935	0.5991823408122946	2016.6666666666667	3
21304548_25958335_26838316	0.5990372144787699	2014.0	3
25958335_26402601_31780935	0.5990315932634762	2016.3333333333333	3
26838316_31750303_31780935	0.5989370139110574	2018.0	3
26402601_29713289_31750303	0.5988861220509856	2017.3333333333333	3
26100741_29675710_31750303	0.5987690300559142	2017.3333333333333	3
21304548_25958335_28778608	0.5986540927789217	2014.3333333333333	3
22790400_28728817_31780935	0.5986466222046242	2016.0	3
23490035_28728817_31780935	0.5986466222046242	2016.3333333333333	3
27608730_28728817_31780935	0.5986466222046242	2017.3333333333333	3
26217175_28728817_31780935	0.5986466222046242	2017.0	3
23797029_28728817_31780935	0.5986466222046242	2016.3333333333333	3
27027326_28728817_31780935	0.5986466222046242	2017.3333333333333	3
25958335_28728817_31780935	0.5986466222046242	2017.0	3
28728817_31780935	0.5986466222046242	2018.0	2
29320693_30322215_31750303	0.5985569386492952	2018.3333333333333	3
25305018_30322215_31750303	0.5984457746726669	2017.0	3
25037583_30322215_31780935	0.5982687067239633	2017.3333333333333	3
26402601_27756835_28974772	0.5982117198726529	2016.0	3
26838316_27756835_31750303	0.5981400067111245	2017.0	3
26838316_29247535_31780935	0.5978929429865663	2017.6666666666667	3
25305018_26100741_31750303	0.5978353881474147	2016.0	3
25305018_26402601_31750303	0.5978353881474147	2016.0	3
25405172_26217175_28778608	0.5977367967952467	2015.3333333333333	3
22790400_25405172_28778608	0.5977367967952467	2014.3333333333333	3
23490035_25405172_28778608	0.5977367967952467	2014.6666666666667	3
21304548_25405172_28778608	0.5977367967952467	2014.0	3
23797029_25405172_28778608	0.5977367967952467	2014.6666666666667	3
26100741_26838316_28676421	0.5976761175649321	2016.0	3
28676421_29713289_30322215	0.597571601415985	2017.6666666666667	3
25305018_28974772_29713289	0.5974981643891843	2016.3333333333333	3
26402601_29247535_31780935	0.5974842289320181	2017.3333333333333	3
27743844_29675710_29713289	0.5970539750895443	2017.6666666666667	3
25305018_26838316_31750303	0.5968918108756722	2016.3333333333333	3
27511462_28676421_29320693	0.5967759939180537	2017.0	3
23490035_29171028_29713289	0.5967312469129137	2016.3333333333333	3
22790400_29171028_29713289	0.5967312469129137	2016.0	3
23797029_29171028_29713289	0.5967312469129137	2016.3333333333333	3
26217175_29171028_29713289	0.5967312469129137	2017.0	3
25037583_25958335_31780935	0.5966436579979807	2016.3333333333333	3
23490035_28778608_29171028	0.5966260824171373	2016.0	3
22790400_28778608_29171028	0.5966260824171373	2015.6666666666667	3
23797029_28778608_29171028	0.5966260824171373	2016.0	3
26217175_28778608_29171028	0.5966260824171373	2016.6666666666667	3
25037583_28676421_28778608	0.5965603948053324	2016.3333333333333	3
21304548_25958335_27027326	0.59647235976274	2014.0	3
25305018_27743844_28974772	0.5963387900818825	2016.0	3
27608730_29320693_31750303	0.5962400521458111	2017.6666666666667	3
25958335_29171028_29247535	0.595961589905392	2017.0	3
27743844_29171028_29713289	0.595955896175017	2017.6666666666667	3
27756835_29247535_31750303	0.595938145177771	2017.6666666666667	3
25037583_28676421_29247535	0.5957024845932587	2016.6666666666667	3
26838316_28778608_31494839	0.5955362548944101	2017.3333333333333	3
25405172_27027326_27756835	0.5955167117395762	2015.3333333333333	3
25037583_29247535_31780935	0.5950962936665226	2017.3333333333333	3
27608730_28676421_29713289	0.5950092624736305	2017.0	3
25405172_26838316_29320693	0.5948183767954391	2016.0	3
25405172_28778608_31494839	0.5946189589107351	2016.6666666666667	3
25037583_29247535_29320693	0.5944943571777237	2017.0	3
27608730_29713289_31780935	0.5943528849218289	2017.6666666666667	3
27743844_27756835_28728817	0.5940402956500289	2016.6666666666667	3
27511462_29713289_31780935	0.5939521793643379	2017.6666666666667	3
25405172_26402601_27608730	0.593858028394841	2015.0	3
25405172_29713289_30322215	0.5937716960817029	2016.6666666666667	3
25958335_29171028_29675710	0.5937587414052655	2017.0	3
26100741_30322215_31780935	0.5936013629943634	2017.3333333333333	3
30322215_31750303_31780935	0.5935703275914871	2018.6666666666667	3
26100741_26402601_28676421	0.5934004691988427	2015.6666666666667	3
26402601_28676421_29675710	0.5932182725919712	2016.6666666666667	3
25958335_26402601_27756835	0.5930995054787467	2015.3333333333333	3
25037583_28728817_29320693	0.5930779327699972	2016.6666666666667	3
25405172_26217175_27608730	0.5927660719952761	2015.0	3
21304548_25405172_27608730	0.5927660719952761	2013.6666666666667	3
23797029_25405172_27608730	0.5927660719952761	2014.3333333333333	3
22790400_25405172_27608730	0.5927660719952761	2014.0	3
23490035_25405172_27608730	0.5927660719952761	2014.3333333333333	3
25305018_25958335_29320693	0.5927576092501519	2015.6666666666667	3
22790400_26100741_29171028	0.592688397175847	2015.0	3
26100741_26217175_29171028	0.592688397175847	2016.0	3
23490035_26100741_29171028	0.592688397175847	2015.3333333333333	3
23797029_26100741_29171028	0.592688397175847	2015.3333333333333	3
25405172_28778608_29675710	0.5926721956366151	2016.3333333333333	3
25405172_27608730_29675710	0.5926717298348644	2016.0	3
23797029_27511462_29171028	0.5922930494571087	2015.6666666666667	3
26217175_27511462_29171028	0.5922930494571087	2016.3333333333333	3
22790400_27511462_29171028	0.5922930494571087	2015.3333333333333	3
23490035_27511462_29171028	0.5922930494571087	2015.6666666666667	3
27743844_28974772_29675710	0.5921188018162435	2017.3333333333333	3
28676421_28778608_30322215	0.5920814793835844	2017.3333333333333	3
29713289_30322215_31780935	0.5920160497949513	2018.3333333333333	3
25305018_25958335_31750303	0.5919215518774523	2016.0	3
25958335_29713289_31780935	0.5918142021075149	2017.3333333333333	3
25405172_26838316_27756835	0.5916679408326938	2015.3333333333333	3
27027326_27608730_31494839	0.5916118710077959	2017.0	3
27027326_31494839	0.5916118710077959	2017.5	2
25037583_27756835_28728817	0.5914791164258955	2016.0	3
26100741_28676421_29675710	0.591370496726717	2016.6666666666667	3
27743844_27756835_29247535	0.5907513495806267	2017.0	3
27756835_29713289_31750303	0.5906970592215611	2017.6666666666667	3
25037583_27756835_29247535	0.5906841257777856	2016.3333333333333	3
27756835_30322215_31750303	0.5906140465682239	2017.6666666666667	3
25405172_27608730_31494839	0.5905847630334365	2016.3333333333333	3
25405172_31494839	0.5905847630334365	2016.5	2
26402601_27608730_28676421	0.590391774961357	2016.0	3
26838316_27743844_28974772	0.5903865568623269	2016.6666666666667	3
26217175_26838316_31780935	0.5903052667977837	2016.6666666666667	3
23797029_26838316_31780935	0.5903052667977837	2016.0	3
26838316_27608730_31780935	0.5903052667977837	2017.0	3
22790400_26838316_31780935	0.5903052667977837	2015.6666666666667	3
26838316_31780935	0.5903052667977837	2017.5	2
26838316_27027326_31780935	0.5903052667977837	2017.0	3
23490035_26838316_31780935	0.5903052667977837	2016.0	3
25958335_26838316_31780935	0.5903052667977837	2016.6666666666667	3
26838316_27511462_31780935	0.5903052667977837	2017.0	3
25037583_28676421_30322215	0.5903001995690169	2016.6666666666667	3
29247535_29713289_31780935	0.5902668377760568	2018.3333333333333	3
27743844_28974772_29247535	0.5902600584851595	2017.3333333333333	3
27743844_29171028_29675710	0.5900598894870458	2017.6666666666667	3
25405172_28728817_29247535	0.589981911946746	2016.3333333333333	3
25037583_26402601_29320693	0.5899431456165175	2016.0	3
26217175_26402601_31780935	0.5898965527432356	2016.3333333333333	3
23490035_26402601_31780935	0.5898965527432356	2015.6666666666667	3
26402601_27511462_31780935	0.5898965527432356	2016.6666666666667	3
23797029_26402601_31780935	0.5898965527432356	2015.6666666666667	3
26402601_27027326_31780935	0.5898965527432356	2016.6666666666667	3
26402601_31780935	0.5898965527432356	2017.0	2
22790400_26402601_31780935	0.5898965527432356	2015.3333333333333	3
25305018_27743844_29171028	0.5898200804264615	2016.3333333333333	3
25037583_26100741_28676421	0.5896898130437647	2015.6666666666667	3
21304548_23797029_28778608	0.5895190522586811	2013.6666666666667	3
21304548_22790400_28778608	0.5895190522586811	2013.3333333333333	3
21304548_26217175_28778608	0.5895190522586811	2014.3333333333333	3
21304548_23490035_28778608	0.5895190522586811	2013.6666666666667	3
21304548_28778608	0.5895190522586811	2014.0	2
25405172_28778608_29247535	0.5894904830633417	2016.3333333333333	3
26838316_28974772_29713289	0.5894054982581632	2017.0	3
25405172_28778608_29320693	0.5890635704552355	2016.3333333333333	3
28728817_28974772_29320693	0.5890565125363985	2017.3333333333333	3
27743844_28974772_29171028	0.5887551881085968	2017.3333333333333	3
25305018_28974772_29247535	0.588303879089776	2016.3333333333333	3
25305018_27511462_31750303	0.5882983856126948	2016.3333333333333	3
28974772_29320693_29713289	0.5882748738258022	2017.6666666666667	3
25037583_29675710_30322215	0.5882674123436937	2017.0	3
21304548_22790400_30322215	0.5881219470003248	2013.6666666666667	3
21304548_23490035_30322215	0.5881219470003248	2014.0	3
21304548_30322215	0.5881219470003248	2014.5	2
21304548_23797029_30322215	0.5881219470003248	2014.0	3
21304548_26217175_30322215	0.5881219470003248	2014.6666666666667	3
25037583_26100741_29675710	0.5876570258184415	2016.0	3
26838316_29713289_31750303	0.5876211127709791	2017.6666666666667	3
27743844_29320693_29675710	0.5875143481375188	2017.6666666666667	3
25037583_27027326_31780935	0.58750861747774	2016.6666666666667	3
23797029_25037583_31780935	0.58750861747774	2015.6666666666667	3
25037583_31780935	0.58750861747774	2017.0	2
25037583_27511462_31780935	0.58750861747774	2016.6666666666667	3
25037583_26217175_31780935	0.58750861747774	2016.3333333333333	3
23490035_25037583_31780935	0.58750861747774	2015.6666666666667	3
22790400_25037583_31780935	0.58750861747774	2015.3333333333333	3
25305018_27743844_29675710	0.5873981352390331	2016.3333333333333	3
27608730_28676421_31780935	0.5871650495223365	2017.3333333333333	3
26217175_29171028_29247535	0.5868265493851516	2017.0	3
23797029_29171028_29247535	0.5868265493851516	2016.3333333333333	3
23490035_29171028_29247535	0.5868265493851516	2016.3333333333333	3
22790400_29171028_29247535	0.5868265493851516	2016.0	3
27511462_28676421_31780935	0.5867643439648456	2017.3333333333333	3
27027326_28676421_29320693	0.5866895117695378	2017.0	3
28778608_31494839	0.5864012143741695	2018.0	2
27608730_28778608_31494839	0.5864012143741695	2017.3333333333333	3
25037583_27511462_28676421	0.5863643498489624	2016.0	3
25037583_27608730_28676421	0.5863146595881162	2016.0	3
28676421_28778608_29675710	0.5862126042359296	2017.3333333333333	3
26402601_28676421_28728817	0.5857365672011808	2016.3333333333333	3
27608730_29675710_31780935	0.5856075397864691	2017.6666666666667	3
25405172_29675710_30322215	0.5854636855521799	2016.6666666666667	3
27743844_28778608_28974772	0.5852857122193847	2017.0	3
27511462_29675710_31780935	0.5852068342289782	2017.6666666666667	3
27743844_28728817_29675710	0.5851787134616285	2017.3333333333333	3
27756835_28974772_29675710	0.5851407921202353	2017.0	3
25405172_27511462_29713289	0.5850475080602769	2016.0	3
26838316_31494839	0.5850373859816369	2017.5	2
26838316_27608730_31494839	0.5850373859816369	2017.0	3
25305018_27756835_29171028	0.5849977725053038	2016.0	3
25037583_28728817_29247535	0.5847964755542395	2016.6666666666667	3
25405172_28778608_29713289	0.5847506799919832	2016.3333333333333	3
26100741_28676421_28728817	0.5847084609040271	2016.3333333333333	3
25037583_26838316_27756835	0.5846628382107995	2015.6666666666667	3
25305018_28974772_29675710	0.584650748165377	2016.3333333333333	3
25958335_28778608_31780935	0.5846447679483228	2017.0	3
22790400_29171028_29675710	0.5846237008850249	2016.0	3
26217175_29171028_29675710	0.5846237008850249	2017.0	3
23490035_29171028_29675710	0.5846237008850249	2016.3333333333333	3
23797029_29171028_29675710	0.5846237008850249	2016.3333333333333	3
22790400_25405172_27511462	0.5845077717757113	2014.0	3
25405172_26217175_27511462	0.5845077717757113	2015.0	3
23490035_25405172_27511462	0.5845077717757113	2014.3333333333333	3
23797029_25405172_27511462	0.5845077717757113	2014.3333333333333	3
21304548_25405172_27511462	0.5845077717757113	2013.6666666666667	3
25037583_27511462_29675710	0.5843315626236391	2016.3333333333333	3
25037583_27608730_29675710	0.584281872362793	2016.3333333333333	3
27743844_27756835_29320693	0.5841978512038067	2017.0	3
28778608_31750303_31780935	0.5841414745413559	2018.3333333333333	3
25958335_29320693_29675710	0.5841230524199253	2017.0	3
25405172_28728817_29675710	0.5840885224606265	2016.3333333333333	3
25305018_27743844_27756835	0.5840816383053209	2015.6666666666667	3
23797029_26402601_27756835	0.583964464958506	2014.6666666666667	3
[truncated: 2,496 more rows]
