# Supplementary material for: TrendyGenes, a computational pipeline for the detection of literature trends in academia and drug discovery
Source: Sci Rep. 2021 Aug 3;11:15747. doi: 10.1038/s41598-021-94897-9 (PMC8333311; doi:10.1038/s41598-021-94897-9)
Supplement: Supplementary file 1 — Supplementary Dataset. [file 41598_2021_94897_MOESM1_ESM.zip › whatReview2Read_CGAS.csv]

PMID_COMBINATION	INFO_RATIO	MEAN_YEAR	N_REVIEWS
26603901_27696330_29622565	0.9086345730316053	2016.3333333333333	3
27154323_27696330_29622565	0.9047581190639576	2016.6666666666667	3
26603901_27696330_29247853	0.9042824262177908	2016.3333333333333	3
26603901_27648547_29622565	0.9019780065838289	2016.3333333333333	3
26603901_27648547_29247853	0.8973653966603953	2016.3333333333333	3
27154323_28596706_29247853	0.897181483800596	2017.0	3
26603901_27154323_29622565	0.8970098606210044	2016.3333333333333	3
27154323_28596706_29622565	0.8963499596087702	2017.0	3
27696330_28596706_29622565	0.8960592531539201	2017.0	3
27154323_29247853_29622565	0.8959570551211967	2017.3333333333333	3
25829385_27154323_29247853	0.8942186904914848	2016.3333333333333	3
26603901_27154323_29247853	0.8939384568639004	2016.3333333333333	3
27154323_28073693_29622565	0.8938473214482996	2017.0	3
25829385_27154323_29622565	0.8935482674600103	2016.3333333333333	3
27648547_27696330_29622565	0.8917133214383115	2016.6666666666667	3
26603901_27696330_30446584	0.8911672022356242	2016.3333333333333	3
27154323_27648547_29622565	0.8908579271178293	2016.6666666666667	3
27154323_27696330_29247853	0.8907905478864665	2016.6666666666667	3
27696330_28596706_29247853	0.890731297956099	2017.0	3
27154323_27648547_29247853	0.8899871439829741	2016.6666666666667	3
27648547_28596706_29622565	0.8890668395422502	2017.0	3
27648547_28596706_29247853	0.8883571575677465	2017.0	3
27154323_27174148_29622565	0.8879529490148036	2016.6666666666667	3
27154323_29247853_30446584	0.8877930924037144	2017.3333333333333	3
27154323_27367184_29247853	0.8861570860187185	2016.6666666666667	3
27648547_27696330_29247853	0.8858199684581672	2016.6666666666667	3
25007740_27154323_29247853	0.8854341666904233	2016.0	3
27154323_27367184_29622565	0.8845228543132	2016.6666666666667	3
27648547_27696330_30446584	0.8841483082812428	2016.6666666666667	3
27154323_29622565_30446584	0.8837250247588019	2017.3333333333333	3
26603901_27696330_28073693	0.8834071574267186	2016.0	3
26603901_27648547_30446584	0.8832661895421858	2016.3333333333333	3
27154323_27455396_29622565	0.8824268718235453	2016.6666666666667	3
25007740_27154323_29622565	0.8821271854591658	2016.0	3
27455396_27648547_29622565	0.8816135202573996	2016.6666666666667	3
27154323_28469477_29622565	0.8806956667383747	2017.0	3
26373573_27154323_29247853	0.8805343623998488	2016.3333333333333	3
25926682_27154323_29247853	0.8801096138519022	2016.3333333333333	3
27154323_27648547_30446584	0.8799338709012046	2016.6666666666667	3
26373573_27154323_29622565	0.8798639393683745	2016.3333333333333	3
25926682_27154323_29622565	0.8794391908204278	2016.3333333333333	3
27154323_28073693_29247853	0.8793378494297558	2017.0	3
27154323_28446671_29622565	0.8792055952001354	2017.0	3
27154323_27174148_29247853	0.8790079476826013	2016.6666666666667	3
24747712_27154323_29622565	0.8788273738560388	2016.0	3
26603901_27154323_30446584	0.8782980435793614	2016.3333333333333	3
27154323_29622565_30165038	0.8782879590217562	2017.3333333333333	3
25007740_27696330_29622565	0.8781655298666222	2016.0	3
27648547_29247853_29622565	0.8780422193540124	2017.3333333333333	3
27648547_28073693_29622565	0.8774736918474451	2017.0	3
25829385_27648547_29622565	0.877174637859156	2016.3333333333333	3
27455396_27648547_29247853	0.8770009103339658	2016.6666666666667	3
27696330_28469477_29622565	0.876734011145831	2017.0	3
25829385_27648547_29247853	0.8763038547243005	2016.3333333333333	3
26603901_27154323_27696330	0.8761466087661951	2015.6666666666667	3
25800355_27154323_29622565	0.8758180053319348	2016.3333333333333	3
26603901_27648547_28073693	0.8755061447332803	2016.0	3
25926682_27696330_29622565	0.8754775352278842	2016.3333333333333	3
26603901_27648547_27696330	0.875467637342784	2015.6666666666667	3
25816762_27154323_29622565	0.8754586735617842	2016.3333333333333	3
26603901_27696330_28596706	0.8753400784870741	2016.0	3
25033909_27154323_29247853	0.8752989850897928	2016.0	3
26643733_27154323_29247853	0.8748775662803889	2016.6666666666667	3
25033909_27154323_29622565	0.8746285620583184	2016.0	3
27154323_29247853_30165038	0.8743185959369638	2017.3333333333333	3
25829385_26603901_27696330	0.8742866563994784	2015.3333333333333	3
26643733_27154323_29622565	0.8742071432489147	2016.6666666666667	3
27154323_27696330_30446584	0.8729245022340124	2016.6666666666667	3
26292638_27154323_29247853	0.8727466015748305	2016.3333333333333	3
23993090_27154323_29247853	0.8727466015748305	2015.6666666666667	3
24747712_27154323_29247853	0.87251893072362	2016.0	3
26603901_28596706_29247853	0.8720831571895902	2016.6666666666667	3
23993090_27154323_29622565	0.8720761785433562	2015.6666666666667	3
25301932_27154323_29622565	0.8720761785433562	2016.0	3
26292638_27154323_29622565	0.8720761785433562	2016.3333333333333	3
27154323_29622565	0.8720761785433562	2017.0	2
24356864_27154323_29622565	0.8720761785433562	2016.0	3
25224103_27154323_29622565	0.8720761785433562	2016.0	3
25395297_27154323_29622565	0.8720761785433562	2016.0	3
26603901_27648547_28596706	0.8718809389207405	2016.0	3
27154323_28469477_29247853	0.8717506654061726	2017.0	3
27174148_27648547_29622565	0.8715793194139491	2016.6666666666667	3
25926682_27696330_29247853	0.8711253884140694	2016.3333333333333	3
25829385_26603901_27648547	0.8710486369077184	2015.3333333333333	3
27648547_28073693_29247853	0.871038438026248	2017.0	3
24747712_27648547_29247853	0.8708038479933772	2016.0	3
27174148_27648547_29247853	0.8707085362790936	2016.6666666666667	3
26603901_27154323_28073693	0.8705379987704558	2016.0	3
25829385_26603901_29622565	0.8704206981623919	2016.0	3
25926682_28596706_29622565	0.8702782127321544	2016.6666666666667	3
26643733_27696330_29622565	0.8702454876563709	2016.6666666666667	3
26603901_27154323_28596706	0.8701881096258162	2016.0	3
27648547_29247853_30446584	0.8698782566365302	2017.3333333333333	3
27154323_27455396_29247853	0.8697400437027647	2016.6666666666667	3
27696330_28073693_29622565	0.8694246799426786	2017.0	3
25926682_27648547_29622565	0.8691490229719968	2016.3333333333333	3
27648547_27696330_28596706	0.8690817181477294	2016.3333333333333	3
25829385_28596706_29247853	0.8690627457836694	2016.6666666666667	3
24747712_27648547_29622565	0.8690380729284493	2016.0	3
25033909_27648547_29622565	0.8688863950661938	2016.0	3
27648547_27696330_28073693	0.8686005026473189	2016.3333333333333	3
27696330_28596706_30446584	0.8684941672075253	2017.0	3
26643733_27648547_29622565	0.86846497625679	2016.6666666666667	3
25926682_27648547_29247853	0.8682782398371415	2016.3333333333333	3
27367184_27648547_29247853	0.8682422502515343	2016.6666666666667	3
25829385_27696330_29622565	0.8682044595412897	2016.3333333333333	3
27367184_27648547_29622565	0.8681492247123456	2016.6666666666667	3
27154323_27648547_28073693	0.868127892055859	2016.3333333333333	3
25301932_27696330_29622565	0.8681145229508123	2016.0	3
25800355_27696330_29622565	0.8681145229508123	2016.3333333333333	3
27154323_27648547_27696330	0.8680893846653628	2016.0	3
25033909_27648547_29247853	0.8680156119313385	2016.0	3
24747712_26603901_27696330	0.8677598773906304	2015.0	3
27455396_28596706_29247853	0.8676459973881209	2017.0	3
26643733_27648547_29247853	0.8675941931219348	2016.6666666666667	3
25007740_27648547_29247853	0.8675193309232391	2016.0	3
27648547_29622565_30446584	0.8673513951579473	2017.3333333333333	3
25829385_26603901_29247853	0.8673492944052879	2016.0	3
27696330_29247853_29622565	0.866894627499309	2017.3333333333333	3
27154323_28446671_29247853	0.8665187670793546	2017.0	3
25816762_27154323_29247853	0.8665136722295821	2016.3333333333333	3
27696330_29622565_30446584	0.866465905411553	2017.3333333333333	3
26603901_27174148_27696330	0.8664135338414182	2015.6666666666667	3
26603901_27174148_27648547	0.8663478816561736	2015.6666666666667	3
25829385_26603901_27154323	0.8660804909448937	2015.3333333333333	3
25301932_27154323_29247853	0.8657677354109372	2016.0	3
25007740_27648547_29622565	0.8657535558583113	2016.0	3
25926682_26603901_27696330	0.8657351361552365	2015.3333333333333	3
25926682_28596706_29247853	0.8655851317528168	2016.6666666666667	3
27696330_29247853_30446584	0.8655114032111765	2017.3333333333333	3
25007740_28596706_29622565	0.8651497561829278	2016.3333333333333	3
24747712_27696330_29622565	0.8647308878122612	2016.0	3
27648547_28596706_30446584	0.8645378301942366	2017.0	3
25816762_27154323_30446584	0.8645346173451592	2016.3333333333333	3
27648547_28469477_29622565	0.8643220371375203	2017.0	3
26603901_27367184_27696330	0.8639948474970343	2015.6666666666667	3
27367184_27696330_29622565	0.8638420395961575	2016.6666666666667	3
25033909_28596706_29247853	0.8635895144114727	2016.3333333333333	3
25926682_26603901_29622565	0.863581711705184	2016.0	3
26373573_27648547_29622565	0.86349030976752	2016.3333333333333	3
27648547_28469477_29247853	0.8634512540026649	2017.0	3
26603901_27455396_27696330	0.8633254771224895	2015.6666666666667	3
25007740_26603901_27696330	0.8632719281687392	2015.0	3
27154323_28596706_30446584	0.8631410447773834	2017.0	3
25224103_27154323_29247853	0.8631311772111541	2016.0	3
25395297_27154323_29247853	0.8631311772111541	2016.0	3
27154323_29247853	0.8631311772111541	2017.0	2
24356864_27154323_29247853	0.8631311772111541	2016.0	3
25800355_27154323_29247853	0.8631311772111541	2016.3333333333333	3
25007740_28596706_29247853	0.8630932334033733	2016.3333333333333	3
27455396_27696330_29622565	0.8629330457439033	2016.6666666666667	3
27696330_28469477_30446584	0.8626883357196435	2017.0	3
26603901_27154323_27648547	0.8626292005490892	2015.6666666666667	3
26373573_27648547_29247853	0.8626195266326645	2016.3333333333333	3
27154323_27648547_28596706	0.8623332411743552	2016.3333333333333	3
27154323_28469477_30446584	0.8619838496967317	2017.0	3
27648547_29622565_30165038	0.8619143294209015	2017.3333333333333	3
25816762_26603901_27696330	0.8617546188965926	2015.3333333333333	3
26603901_27154323_27174148	0.861379735693349	2015.6666666666667	3
25829385_28596706_29622565	0.861336666333152	2016.6666666666667	3
25301932_26603901_27696330	0.8610086820779478	2015.0	3
25033909_26603901_27696330	0.860924507393127	2015.0	3
25829385_27154323_27648547	0.8608231206353809	2015.6666666666667	3
25926682_26603901_29247853	0.86051030794808	2016.0	3
26603901_26643733_27696330	0.860503088583723	2015.6666666666667	3
27367184_27696330_29247853	0.860453701456387	2016.6666666666667	3
25829385_27648547_27696330	0.860374564813741	2015.6666666666667	3
27648547_28446671_29622565	0.8602086107443212	2017.0	3
26603901_27696330_30165038	0.8599441182402978	2016.3333333333333	3
24747712_26603901_27648547	0.8598588646971921	2015.0	3
24747712_28596706_29247853	0.8597934218002464	2016.3333333333333	3
24747712_27648547_27696330	0.8595375512844958	2015.3333333333333	3
25007740_27696330_29247853	0.859496058536343	2016.0	3
25800355_27648547_29622565	0.8594443757310801	2016.3333333333333	3
27174148_27696330_29622565	0.8594367737895672	2016.6666666666667	3
26603901_27696330_28469477	0.8592038512481651	2016.0	3
26373573_27696330_29622565	0.859183124651332	2016.3333333333333	3
26603901_27696330_28446671	0.8591363588914057	2016.0	3
25816762_27648547_29622565	0.8590850439609297	2016.3333333333333	3
27154323_28073693_30446584	0.8586546615587982	2017.0	3
25007740_26603901_29622565	0.8584819455189037	2015.6666666666667	3
25395297_26603901_27696330	0.8583721238781646	2015.0	3
25224103_26603901_27696330	0.8583721238781646	2015.0	3
26603901_27696330	0.8583721238781646	2015.5	2
24356864_26603901_27696330	0.8583721238781646	2015.0	3
25800355_26603901_27696330	0.8583721238781646	2015.3333333333333	3
26292638_26603901_27696330	0.8583721238781646	2015.3333333333333	3
26373573_26603901_27696330	0.8583721238781646	2015.3333333333333	3
23993090_26603901_27696330	0.8583721238781646	2014.6666666666667	3
25829385_27154323_30446584	0.8583556075705089	2016.3333333333333	3
25926682_27648547_30446584	0.8582249667553721	2016.3333333333333	3
25816762_27648547_29247853	0.8582142608260742	2016.3333333333333	3
25816762_27696330_29622565	0.8581995542145352	2016.3333333333333	3
25007740_26603901_29247853	0.8580470999615829	2015.6666666666667	3
25301932_27648547_29247853	0.8574683240074294	2016.0	3
27696330_28469477_28596706	0.8573777245231493	2016.6666666666667	3
27367184_27648547_27696330	0.8569759535426529	2016.0	3
26603901_27648547_30165038	0.8566828916631263	2016.3333333333333	3
26292638_27696330_29622565	0.8565915502932941	2016.3333333333333	3
27648547_29247853_30165038	0.8564037601697796	2017.3333333333333	3
27696330_29622565_30165038	0.8563890535582405	2017.3333333333333	3
25007740_27648547_27696330	0.8562530342143578	2015.3333333333333	3
26603901_27367184_27648547	0.8560938348035959	2015.6666666666667	3
25033909_28596706_29622565	0.8558634349609553	2016.3333333333333	3
26292638_27648547_29622565	0.8557025489425016	2016.3333333333333	3
25224103_27648547_29622565	0.8557025489425016	2016.0	3
25301932_27648547_29622565	0.8557025489425016	2016.0	3
23993090_27648547_29622565	0.8557025489425016	2015.6666666666667	3
25395297_27648547_29622565	0.8557025489425016	2016.0	3
27648547_29622565	0.8557025489425016	2017.0	2
24356864_27648547_29622565	0.8557025489425016	2016.0	3
27154323_27696330_28469477	0.8556143305557534	2016.3333333333333	3
27648547_28446671_29247853	0.8555960008208875	2017.0	3
25816762_27696330_28596706	0.8555624267163521	2016.0	3
27154323_28469477_28596706	0.8554462974628011	2016.6666666666667	3
26603901_27455396_27648547	0.8554244644290512	2015.6666666666667	3
25007740_26603901_27648547	0.8553709154753008	2015.0	3
27154323_27174148_27648547	0.8552278021901742	2016.0	3
27455396_27648547_27696330	0.8551031510163547	2016.0	3
24747712_26603901_27154323	0.8548907187343676	2015.0	3
25800355_27648547_29247853	0.8548317658076464	2016.3333333333333	3
24356864_27648547_29247853	0.8548317658076464	2016.0	3
27648547_29247853	0.8548317658076464	2017.0	2
26292638_27648547_29247853	0.8548317658076464	2016.3333333333333	3
23993090_27648547_29247853	0.8548317658076464	2015.6666666666667	3
25395297_27648547_29247853	0.8548317658076464	2016.0	3
25224103_27648547_29247853	0.8548317658076464	2016.0	3
26373573_27696330_29247853	0.8548309778375174	2016.3333333333333	3
26603901_27455396_29622565	0.8547965256837249	2016.3333333333333	3
28596706_29247853_29622565	0.8544410476628822	2017.6666666666667	3
25033909_27696330_29622565	0.8539477473412762	2016.0	3
25816762_26603901_27648547	0.8538536062031542	2015.3333333333333	3
24747712_26603901_28596706	0.8538390067366266	2015.3333333333333	3
25816762_28596706_29622565	0.8537774652540048	2016.6666666666667	3
25926682_26603901_27648547	0.8532861226054915	2015.3333333333333	3
26603901_27455396_28596706	0.8531395969739928	2016.0	3
25301932_26603901_27648547	0.8531076693845094	2015.0	3
25007740_26603901_28596706	0.8530860480202427	2015.3333333333333	3
25033909_26603901_27648547	0.8530234946996886	2015.0	3
25926682_26603901_27154323	0.8528659774989734	2015.3333333333333	3
24747712_26603901_29622565	0.852859377246575	2015.6666666666667	3
27154323_27367184_27648547	0.8527615161626146	2016.0	3
27154323_27174148_30446584	0.852760289125302	2016.6666666666667	3
25926682_26603901_28596706	0.8527342445859746	2015.6666666666667	3
26603901_26643733_27648547	0.8526020758902848	2015.6666666666667	3
25033909_26603901_29622565	0.8523955559543622	2015.6666666666667	3
26292638_27696330_29247853	0.8522394034794796	2016.3333333333333	3
27648547_27696330_28469477	0.8521849572937837	2016.3333333333333	3
27696330_28446671_29622565	0.8521595988395549	2017.0	3
25007740_27154323_27648547	0.8520385968343196	2015.3333333333333	3
27696330_29247853_30165038	0.8520369067444258	2017.3333333333333	3
26603901_27154323_30165038	0.8517147457003018	2016.3333333333333	3
27174148_27648547_27696330	0.8516068790620185	2016.0	3
27696330_29622565	0.8513953638263138	2017.0	2
23993090_27696330_29622565	0.8513953638263138	2015.6666666666667	3
25224103_27696330_29622565	0.8513953638263138	2016.0	3
25395297_27696330_29622565	0.8513953638263138	2016.0	3
24356864_27696330_29622565	0.8513953638263138	2016.0	3
26373573_27648547_27696330	0.8513532299237833	2015.6666666666667	3
26603901_27648547_28469477	0.8513028385547268	2016.0	3
26603901_27648547_28446671	0.8512353461979674	2016.0	3
26603901_27154323_27367184	0.8511256888407714	2015.6666666666667	3
27648547_30165038_30446584	0.8509902732042769	2017.3333333333333	3
25033909_26603901_28596706	0.8507386272446305	2015.3333333333333	3
23993090_26603901_27648547	0.8504711111847263	2014.6666666666667	3
25395297_26603901_27648547	0.8504711111847263	2015.0	3
25224103_26603901_27648547	0.8504711111847263	2015.0	3
26603901_27648547	0.8504711111847263	2015.5	2
26373573_26603901_27648547	0.8504711111847263	2015.3333333333333	3
25800355_26603901_27648547	0.8504711111847263	2015.3333333333333	3
24356864_26603901_27648547	0.8504711111847263	2015.0	3
26292638_26603901_27648547	0.8504711111847263	2015.3333333333333	3
26603901_27154323_27455396	0.8504563184662267	2015.6666666666667	3
25395297_28596706_29247853	0.8504056682877804	2016.3333333333333	3
23993090_28596706_29247853	0.8504056682877804	2016.0	3
25007740_26603901_27154323	0.8504027695124763	2015.0	3
25816762_27154323_27696330	0.8503773373791625	2015.6666666666667	3
25816762_27154323_28596706	0.8502093042862102	2016.0	3
25926682_27648547_28596706	0.8501751518099924	2016.0	3
26603901_28596706_30446584	0.8501399134014795	2016.6666666666667	3
25033909_26603901_29247853	0.8493241521972582	2015.6666666666667	3
25829385_27154323_27696330	0.8491507587665105	2015.6666666666667	3
26643733_27696330_29247853	0.8489394581263087	2016.6666666666667	3
26603901_27154323_28446671	0.8488905550901025	2016.0	3
25816762_26603901_27154323	0.8488854602403296	2015.3333333333333	3
27154323_27696330_28596706	0.848767402566164	2016.3333333333333	3
24747712_27154323_27648547	0.8487387852311927	2015.3333333333333	3
25816762_27696330_30446584	0.8485199442435722	2016.3333333333333	3
27154323_28073693_28469477	0.848350207312728	2016.6666666666667	3
25301932_26603901_27154323	0.848139523421685	2015.0	3
27648547_28073693_28596706	0.8480941960303627	2016.6666666666667	3
25033909_26603901_27154323	0.8480553487368641	2015.0	3
27154323_27455396_27648547	0.84804621175163	2016.0	3
27154323_27648547_28469477	0.8479705199137454	2016.3333333333333	3
27154323_27696330_28073693	0.847761272236412	2016.3333333333333	3
26603901_26643733_27154323	0.8476339299274601	2015.6666666666667	3
26603901_29247853_29622565	0.847266287944349	2017.0	3
27154323_27455396_30446584	0.8472342119340438	2016.6666666666667	3
26373573_27154323_27648547	0.8471387925437449	2015.6666666666667	3
25816762_27648547_27696330	0.846947964117193	2015.6666666666667	3
25829385_27696330_29247853	0.8468984300112274	2016.3333333333333	3
26603901_28596706_29622565	0.8468070589955191	2016.6666666666667	3
26643733_28596706_29247853	0.8467941391397676	2017.0	3
25395297_26603901_29247853	0.8467717686822959	2015.6666666666667	3
23993090_26603901_29247853	0.8467717686822959	2015.3333333333333	3
26292638_26603901_29247853	0.8467717686822959	2016.0	3
27154323_28073693_28596706	0.8466974106135096	2016.6666666666667	3
28073693_28596706_29247853	0.8466059999724674	2017.3333333333333	3
25926682_27648547_27696330	0.8463804805195302	2015.6666666666667	3
26603901_27154323_28469477	0.8463346925919021	2016.0	3
24747712_27154323_30446584	0.8462712721663205	2016.0	3
25301932_27648547_27696330	0.8462020272985481	2015.3333333333333	3
28596706_29247853_30446584	0.8461579202021448	2017.6666666666667	3
25033909_27648547_27696330	0.8461178526137273	2015.3333333333333	3
27696330_28469477_29247853	0.8458125572520925	2017.0	3
28073693_28596706_29622565	0.8457813120637124	2017.3333333333333	3
27648547_28596706_30165038	0.8457554696796625	2017.0	3
27154323_27367184_27696330	0.8457521474954225	2016.0	3
26643733_27648547_27696330	0.8456964338043237	2016.0	3
27154323_27648547_30165038	0.8455628121971267	2016.6666666666667	3
27367184_27648547_28596706	0.8455173807566935	2016.3333333333333	3
25224103_26603901_27154323	0.8455029652219017	2015.0	3
25395297_26603901_27154323	0.8455029652219017	2015.0	3
24356864_26603901_27154323	0.8455029652219017	2015.0	3
25800355_26603901_27154323	0.8455029652219017	2015.3333333333333	3
23993090_26603901_27154323	0.8455029652219017	2014.6666666666667	3
26373573_26603901_27154323	0.8455029652219017	2015.3333333333333	3
26603901_27154323	0.8455029652219017	2015.5	2
26292638_26603901_27154323	0.8455029652219017	2015.3333333333333	3
25816762_25829385_27154323	0.8454238670793356	2015.3333333333333	3
27648547_27696330_30165038	0.8451374634608984	2016.6666666666667	3
25816762_26603901_29622565	0.845100193056493	2016.0	3
25007740_27154323_27696330	0.8450292281671272	2015.3333333333333	3
25926682_27696330_30446584	0.8449510169538381	2016.3333333333333	3
27696330_28073693_28596706	0.8448870108852794	2016.6666666666667	3
26292638_27648547_30446584	0.8447784927258769	2016.3333333333333	3
25829385_26603901_30446584	0.8444593071525928	2016.0	3
27648547_27696330_28446671	0.8443297041120063	2016.3333333333333	3
25926682_27154323_30446584	0.8442465309309263	2016.3333333333333	3
27154323_28446671_30446584	0.8440129353106338	2017.0	3
27154323_27648547_28446671	0.8438570935205464	2016.3333333333333	3
25926682_27648547_28073693	0.8436039764892612	2016.0	3
27648547_27696330	0.8435654690987651	2016.0	2
25800355_27648547_27696330	0.8435654690987651	2015.6666666666667	3
24356864_27648547_27696330	0.8435654690987651	2015.3333333333333	3
26292638_27648547_27696330	0.8435654690987651	2015.6666666666667	3
23993090_27648547_27696330	0.8435654690987651	2015.0	3
25395297_27648547_27696330	0.8435654690987651	2015.3333333333333	3
25224103_27648547_27696330	0.8435654690987651	2015.3333333333333	3
25816762_26603901_28596706	0.8434432643467611	2015.6666666666667	3
27455396_27648547_28596706	0.843281633653392	2016.3333333333333	3
25816762_27154323_28073693	0.8431132141361373	2016.0	3
27154323_30165038_30446584	0.8430952991322547	2017.3333333333333	3
25800355_27154323_27648547	0.8430928585073052	2015.6666666666667	3
25816762_27154323_27648547	0.8427335267371546	2015.6666666666667	3
25829385_27648547_28596706	0.8426120685076478	2016.0	3
25007740_27696330_30446584	0.842487808967341	2016.0	3
25926682_27154323_27648547	0.842166043139492	2015.6666666666667	3
26603901_28073693_28596706	0.8421326971698728	2016.3333333333333	3
25301932_27154323_27648547	0.8419875899185099	2015.3333333333333	3
25033909_27154323_27648547	0.8419034152336891	2015.3333333333333	3
25007740_27154323_30446584	0.8417833229444291	2016.0	3
26603901_28469477_29247853	0.8417618887672825	2016.6666666666667	3
26292638_26603901_29622565	0.841717698038065	2016.0	3
23993090_26603901_29622565	0.841717698038065	2015.3333333333333	3
27154323_27367184_30446584	0.8415424335986802	2016.6666666666667	3
26643733_27154323_27648547	0.8414819964242851	2016.0	3
26603901_28073693_29622565	0.8414215637659442	2016.6666666666667	3
25829385_27154323_28596706	0.8412152830907945	2016.0	3
27367184_28596706_29247853	0.8411002184473553	2017.0	3
25800355_27154323_30446584	0.8406253454424331	2016.3333333333333	3
25926682_27174148_29622565	0.8405411003850662	2016.3333333333333	3
27174148_28596706_29247853	0.8403941371683988	2017.0	3
26603901_28073693_29247853	0.8402625066165844	2016.6666666666667	3
25301932_27696330_30446584	0.8402245628765496	2016.0	3
26373573_27154323_27696330	0.8401294238765528	2015.6666666666667	3
26292638_26603901_28596706	0.8400607693283332	2015.6666666666667	3
23993090_26603901_28596706	0.8400607693283332	2015.0	3
26373573_27648547_28596706	0.8398946571378237	2016.0	3
25301932_27696330_29247853	0.8398296272568568	2016.0	3
26643733_27696330_30446584	0.8397189693823249	2016.6666666666667	3
25926682_27154323_27696330	0.8397046753286063	2015.6666666666667	3
26292638_27648547_28596706	0.8395436892012625	2016.0	3
25301932_27154323_30446584	0.8395200768536378	2016.0	3
25033909_27154323_30446584	0.8394359021688169	2016.0	3
27154323_27648547	0.8393510317187267	2016.0	2
25224103_27154323_27648547	0.8393510317187267	2015.3333333333333	3
25395297_27154323_27648547	0.8393510317187267	2015.3333333333333	3
24356864_27154323_27648547	0.8393510317187267	2015.3333333333333	3
23993090_27154323_27648547	0.8393510317187267	2015.0	3
26292638_27154323_27648547	0.8393510317187267	2015.6666666666667	3
27648547_28073693_30165038	0.8391842943589314	2017.0	3
26603901_26643733_29247853	0.8390266707787419	2016.3333333333333	3
26643733_27154323_30446584	0.8390144833594132	2016.6666666666667	3
27696330_28073693_30446584	0.8388981616686326	2017.0	3
27154323_27367184_28073693	0.8384880242523971	2016.3333333333333	3
25829385_27696330_28596706	0.8384837169494646	2016.0	3
27367184_27696330_28596706	0.8379001170991419	2016.3333333333333	3
25007740_27154323_28073693	0.8377651049241019	2015.6666666666667	3
25829385_27696330_30446584	0.8376779412672437	2016.3333333333333	3
25926682_26603901_30446584	0.837620320695385	2016.0	3
25800355_27696330_30446584	0.8375880046767663	2016.3333333333333	3
25816762_27154323_27367184	0.8373622626065694	2015.6666666666667	3
25800355_27696330_29247853	0.8371930690570738	2016.3333333333333	3
25007740_27696330_28596706	0.8371771977708466	2015.6666666666667	3
25033909_27648547_28596706	0.8371388371354511	2015.6666666666667	3
25829385_27154323_28073693	0.8369834219917155	2016.0	3
27154323_30446584	0.8368835186538547	2017.0	2
24356864_27154323_30446584	0.8368835186538547	2016.0	3
23993090_27154323_30446584	0.8368835186538547	2015.6666666666667	3
26292638_27154323_30446584	0.8368835186538547	2016.3333333333333	3
25395297_27154323_30446584	0.8368835186538547	2016.0	3
26373573_27154323_30446584	0.8368835186538547	2016.3333333333333	3
25224103_27154323_30446584	0.8368835186538547	2016.0	3
24747712_27696330_30446584	0.8368409277379983	2016.0	3
26643733_27648547_28596706	0.8367174183260473	2016.3333333333333	3
26603901_28469477_29622565	0.8367078181230517	2016.6666666666667	3
27174148_27648547_28596706	0.8366593941766906	2016.3333333333333	3
25007740_27648547_28596706	0.8366425561273516	2015.6666666666667	3
25007740_25816762_27154323	0.8366393432782742	2015.0	3
25926682_27154323_28469477	0.836551783616344	2016.0	3
24747712_27696330_29247853	0.8364459921183056	2016.0	3
25829385_25926682_29622565	0.8363213990844158	2016.0	3
27455396_27648547_30165038	0.836318405336697	2016.6666666666667	3
28469477_28596706_29247853	0.8363092221984859	2017.3333333333333	3
25829385_25926682_27648547	0.8362992050687831	2015.3333333333333	3
27154323_27367184_28596706	0.8359686900387936	2016.3333333333333	3
25926682_27174148_29247853	0.8356869182453771	2016.3333333333333	3
25007740_27455396_29622565	0.8355038100109359	2016.0	3
27455396_28596706_29622565	0.8354274291861141	2017.0	3
27154323_27174148_28596706	0.8352626087598374	2016.3333333333333	3
25007740_27154323_28596706	0.8352457707104984	2015.6666666666667	3
25007740_26603901_30446584	0.8351571127088878	2015.6666666666667	3
27455396_27648547_30446584	0.8350404597329941	2016.6666666666667	3
25033909_27154323_27696330	0.8348940465664967	2015.3333333333333	3
27154323_27367184_28469477	0.8348114949581419	2016.3333333333333	3
25926682_27455396_29622565	0.8345993435419807	2016.3333333333333	3
26643733_27154323_27696330	0.834472627757093	2016.0	3
26603901_28446671_29247853	0.8344434325912755	2016.6666666666667	3
27154323_27696330_30165038	0.8339136574136679	2016.6666666666667	3
24747712_27696330_28596706	0.8338773861677198	2015.6666666666667	3
25926682_27696330_28469477	0.8338345742694621	2016.0	3
24747712_25926682_27648547	0.8336142097586248	2015.0	3
25926682_27174148_27648547	0.8335188980443414	2015.6666666666667	3
24747712_27648547_28596706	0.8333427445242247	2015.6666666666667	3
25829385_27154323_28469477	0.8330882261096657	2016.0	3
26292638_27648547_28073693	0.8329725138805313	2016.0	3
25926682_27455396_27648547	0.8329216362790622	2015.6666666666667	3
27154323_27455396_28596706	0.8329088988750947	2016.3333333333333	3
26373573_27154323_28073693	0.8328653006335275	2016.0	3
28596706_29247853_30165038	0.8326834237353942	2017.6666666666667	3
25033909_27696330_29247853	0.8326417178112137	2016.0	3
25007740_27174148_29622565	0.8325976324150742	2016.0	3
27648547_28469477_28596706	0.8325744792067776	2016.6666666666667	3
27174148_27696330_28596706	0.8325310426185075	2016.3333333333333	3
25926682_28596706_30446584	0.8325190529570486	2016.6666666666667	3
27455396_27696330_30446584	0.8324065274698573	2016.6666666666667	3
26292638_27154323_27696330	0.8323416630515346	2015.6666666666667	3
23993090_27154323_27696330	0.8323416630515346	2015.0	3
26603901_27455396_30446584	0.8322904581549446	2016.3333333333333	3
26373573_27696330_28596706	0.8322773934802722	2016.0	3
24747712_27154323_27696330	0.8321139922003239	2015.3333333333333	3
27367184_27696330_28469477	0.83209428561126	2016.3333333333333	3
25816762_25926682_27696330	0.8320192764626648	2015.3333333333333	3
24747712_27154323_28596706	0.8319459591073716	2015.6666666666667	3
25829385_27648547_30165038	0.831879522938453	2016.3333333333333	3
25816762_26373573_27154323	0.8317395389876997	2015.3333333333333	3
26292638_27696330_28469477	0.8316677484593709	2016.0	3
27696330_28469477_30165038	0.8314652517243172	2017.0	3
27154323_27174148_28073693	0.8313388859162799	2016.3333333333333	3
26643733_27154323_28469477	0.8313197360448307	2016.3333333333333	3
25816762_25926682_27154323	0.8313147904397532	2015.3333333333333	3
26603901_29247853_30446584	0.8313145644018483	2017.0	3
27154323_28073693_30165038	0.8312893202869092	2017.0	3
25829385_27154323_27367184	0.831183252831919	2015.6666666666667	3
28446671_28596706_29247853	0.831077323871668	2017.3333333333333	3
25926682_27367184_27648547	0.8310526120167822	2015.6666666666667	3
24747712_25926682_29622565	0.8309998455744743	2015.6666666666667	3
27648547_28073693_30446584	0.8309006313230396	2017.0	3
27154323_27174148_27696330	0.8307676486511115	2016.0	3
25829385_27648547_30446584	0.8306015773347505	2016.3333333333333	3
25800355_26603901_29247853	0.8304313613866953	2016.0	3
25007740_27174148_29247853	0.8303800084751681	2016.0	3
26373573_27154323_28596706	0.830345966419924	2016.0	3
25007740_25926682_27648547	0.830329692688487	2015.0	3
25301932_28596706_29247853	0.8303262922032505	2016.3333333333333	3
25816762_27154323_30165038	0.8301635586410816	2016.3333333333333	3
26292638_27455396_27648547	0.830106624858297	2015.6666666666667	3
23993090_27696330_29247853	0.8300893342962515	2015.6666666666667	3
25800355_26603901_29622565	0.8297677746382918	2016.0	3
27154323_28446671_28596706	0.8296876222516848	2016.6666666666667	3
26292638_27696330_28596706	0.8296858191222344	2016.0	3
26603901_29247853_30165038	0.8296287349175141	2017.0	3
25926682_27154323_28073693	0.8296255406648155	2016.0	3
24747712_26603901_30446584	0.829534544436559	2015.6666666666667	3
27696330_28596706_30165038	0.8294833223871806	2017.0	3
27455396_27696330_28596706	0.8294429858995788	2016.3333333333333	3
25007740_25829385_29622565	0.8294094143654062	2015.6666666666667	3
26292638_27154323_28469477	0.8291887713392722	2016.0	3
26373573_27154323_28469477	0.8291887713392722	2016.0	3
25926682_27696330_28596706	0.8290376335115602	2016.0	3
27174148_27696330_30446584	0.8289102555155212	2016.6666666666667	3
27154323_28596706_30165038	0.8287699860733055	2017.0	3
27648547_28446671_28596706	0.8284610528135784	2016.6666666666667	3
25829385_26643733_29622565	0.827949547190301	2016.3333333333333	3
25829385_28469477_29622565	0.8278410633951302	2016.6666666666667	3
25800355_27648547_28596706	0.8276968178003373	2016.0	3
25800355_28596706_29247853	0.8276897340034673	2016.6666666666667	3
24356864_28596706_29247853	0.8276897340034673	2016.3333333333333	3
25224103_28596706_29247853	0.8276897340034673	2016.3333333333333	3
27154323_27455396_27696330	0.8276795919321829	2016.0	3
25033909_27154323_28073693	0.8276299233234715	2015.6666666666667	3
25926682_29247853_29622565	0.8274605629891882	2017.0	3
25816762_27648547_28596706	0.8273374860301869	2016.0	3
26643733_27154323_28073693	0.8272085045140676	2016.3333333333333	3
25224103_26603901_29622565	0.8271272381550868	2015.6666666666667	3
25301932_27696330_28596706	0.827126190855037	2015.6666666666667	3
25926682_27154323_28596706	0.827106206451212	2016.0	3
25033909_27696330_28596706	0.8270420161702161	2015.6666666666667	3
27174148_27455396_29622565	0.8270184239482373	2016.6666666666667	3
28596706_29622565_30446584	0.8269087217368544	2017.6666666666667	3
25816762_27154323_27174148	0.8268306292520244	2015.6666666666667	3
25301932_26603901_29247853	0.826692392597766	2015.6666666666667	3
26643733_27696330_28596706	0.8266205973608123	2016.3333333333333	3
25301932_27648547_28596706	0.826591549211542	2015.6666666666667	3
25033909_25816762_27154323	0.8265041616776437	2015.0	3
26373573_27696330_28469477	0.8264715619923904	2016.0	3
25033909_26603901_30446584	0.8264341649445631	2015.6666666666667	3
24747712_26603901_29247853	0.826406621623814	2015.6666666666667	3
24747712_27648547_30165038	0.8263795162075297	2016.0	3
25829385_27696330_28469477	0.826326774991119	2016.0	3
25800355_27154323_28596706	0.8263000323834842	2016.0	3
27174148_27648547_30165038	0.8262842044932464	2016.6666666666667	3
25926682_27648547_28469477	0.8262616157679128	2016.0	3
25816762_26643733_27154323	0.82608274286824	2015.6666666666667	3
26292638_27696330_30446584	0.8260650320192482	2016.3333333333333	3
25829385_26603901_27174148	0.825671099710875	2015.3333333333333	3
25829385_26292638_27648547	0.8256677424600531	2015.3333333333333	3
25829385_26373573_27154323	0.8255605292130493	2015.3333333333333	3
27367184_27696330_30446584	0.8255277604970932	2016.6666666666667	3
25224103_26603901_28596706	0.8254703094453549	2015.3333333333333	3
25926682_26373573_27648547	0.8254298883979125	2015.3333333333333	3
25301932_27154323_27696330	0.8253627968876411	2015.3333333333333	3
25829385_25926682_29247853	0.8253127844045304	2016.0	3
27696330_28446671_28596706	0.825253867668495	2016.6666666666667	3
25816762_28596706_29247853	0.8252260858158901	2016.6666666666667	3
25301932_27154323_28596706	0.8251947637946888	2015.6666666666667	3
25829385_26603901_28469477	0.8251633684853138	2015.6666666666667	3
25033909_27154323_28596706	0.8251105891098679	2015.6666666666667	3
24747712_27648547_30446584	0.8251015706038268	2016.0	3
26292638_27154323_28073693	0.8250775398085092	2016.0	3
23993090_27154323_28073693	0.8250775398085092	2015.3333333333333	3
27174148_27648547_30446584	0.8250062588895435	2016.6666666666667	3
27696330_28073693_28469477	0.8249372884610203	2016.6666666666667	3
27174148_27696330_28469477	0.8248975475919673	2016.3333333333333	3
26643733_27154323_28596706	0.8246891703004641	2016.3333333333333	3
25816762_27154323_27455396	0.8246870470791939	2015.6666666666667	3
26603901_27455396_28073693	0.8245304133460387	2016.0	3
25800355_27696330_28596706	0.8244896326552538	2016.0	3
25224103_27696330_28596706	0.8244896326552538	2015.6666666666667	3
24356864_27696330_28596706	0.8244896326552538	2015.6666666666667	3
23993090_27696330_28596706	0.8244896326552538	2015.3333333333333	3
25395297_27696330_28596706	0.8244896326552538	2015.6666666666667	3
27696330_28596706	0.8244896326552538	2016.5	2
27455396_29247853_29622565	0.82428069494096	2017.3333333333333	3
26373573_26603901_29247853	0.8240558343979828	2016.0	3
24356864_26603901_29247853	0.8240558343979828	2015.6666666666667	3
25224103_26603901_29247853	0.8240558343979828	2015.6666666666667	3
25224103_27648547_28596706	0.8239549910117588	2015.6666666666667	3
27648547_28596706	0.8239549910117588	2016.5	2
24356864_27648547_28596706	0.8239549910117588	2015.6666666666667	3
25395297_27648547_28596706	0.8239549910117588	2015.6666666666667	3
23993090_27648547_28596706	0.8239549910117588	2015.3333333333333	3
23993090_25816762_27154323	0.8239517781626815	2014.6666666666667	3
25816762_26292638_27154323	0.8239517781626815	2015.3333333333333	3
25926682_27648547_30165038	0.8238539080512942	2016.3333333333333	3
27367184_27648547_30165038	0.823817918465687	2016.6666666666667	3
24747712_25816762_27154323	0.8237241073114708	2015.0	3
26292638_28596706_29247853	0.8236180818946491	2016.6666666666667	3
25033909_27648547_30165038	0.8235912801454912	2016.0	3
25926682_26603901_27174148	0.8234951064553454	2015.3333333333333	3
27154323_27696330_28446671	0.8234904737010991	2016.3333333333333	3
25033909_27696330_30446584	0.8234212290672299	2016.0	3
25007740_26603901_28073693	0.8231901532208629	2015.3333333333333	3
26643733_27648547_30165038	0.8231698613360874	2016.6666666666667	3
25926682_27696330_28073693	0.8231665045293554	2016.0	3
25007740_27648547_30165038	0.8230949991373918	2016.0	3
24747712_25007740_29622565	0.8230563776044824	2015.3333333333333	3
25816762_27154323_28469477	0.8229558419940236	2016.0	3
25829385_26603901_28073693	0.8229261409311198	2015.6666666666667	3
26603901_29622565_30446584	0.8228628491441794	2017.0	3
25926682_26603901_28073693	0.8228383497865948	2015.6666666666667	3
25395297_27154323_27696330	0.822726238687858	2015.3333333333333	3
27154323_27696330	0.822726238687858	2016.0	2
25800355_27154323_27696330	0.822726238687858	2015.6666666666667	3
25224103_27154323_27696330	0.822726238687858	2015.3333333333333	3
24356864_27154323_27696330	0.822726238687858	2015.3333333333333	3
25926682_28469477_29622565	0.8226979746169535	2016.6666666666667	3
24747712_25926682_29247853	0.8226277890943722	2015.6666666666667	3
25395297_27154323_28596706	0.8225582055949057	2015.6666666666667	3
27154323_28596706	0.8225582055949057	2016.5	2
25224103_27154323_28596706	0.8225582055949057	2015.6666666666667	3
26292638_27154323_28596706	0.8225582055949057	2016.0	3
23993090_27154323_28596706	0.8225582055949057	2015.3333333333333	3
24356864_27154323_28596706	0.8225582055949057	2015.6666666666667	3
25926682_28073693_29622565	0.822535817895526	2016.6666666666667	3
27696330_30165038_30446584	0.8224408399144009	2017.3333333333333	3
25829385_26603901_26643733	0.822428150496773	2015.3333333333333	3
25829385_25926682_27154323	0.8223207692443374	2015.3333333333333	3
25033909_27648547_30446584	0.8223133345417883	2016.0	3
27455396_28073693_29622565	0.8221709612680629	2017.0	3
25926682_27648547_28446671	0.8221481893747138	2016.0	3
27154323_27455396_28073693	0.8220709819364433	2016.3333333333333	3
26603901_27455396_29247853	0.821972221355673	2016.3333333333333	3
27367184_27648547_30446584	0.8219403086639683	2016.6666666666667	3
25829385_29247853_29622565	0.8219281260840088	2017.0	3
26643733_27648547_30446584	0.8218919157323845	2016.6666666666667	3
26603901_27174148_29622565	0.8218176161608026	2016.3333333333333	3
25800355_26603901_28596706	0.8217353189398475	2015.6666666666667	3
25395297_26603901_29622565	0.8216567716485762	2015.6666666666667	3
27696330_28446671_30446584	0.8216330805655088	2017.0	3
25816762_27154323_28446671	0.8214657704557842	2016.0	3
25926682_28469477_28596706	0.8214026102726728	2016.3333333333333	3
25800355_25926682_27648547	0.8213839543614726	2015.3333333333333	3
25816762_27367184_27696330	0.8213475895049823	2015.6666666666667	3
25816762_28596706_30446584	0.8212765155924784	2016.6666666666667	3
25007740_26643733_29622565	0.821238517430845	2016.0	3
27696330_28446671_29247853	0.821238144945816	2017.0	3
25007740_26603901_27174148	0.8210318984688483	2015.0	3
25816762_25926682_27648547	0.821024622591322	2015.3333333333333	3
27154323_27174148_27367184	0.8209290194418865	2016.0	3
26373573_27696330_30446584	0.8208688455522677	2016.3333333333333	3
24356864_27696330_30446584	0.8208688455522677	2016.0	3
25395297_27696330_30446584	0.8208688455522677	2016.0	3
27696330_30446584	0.8208688455522677	2017.0	2
25224103_27696330_30446584	0.8208688455522677	2016.0	3
23993090_27696330_30446584	0.8208688455522677	2015.6666666666667	3
25926682_28073693_28596706	0.8206256637368938	2016.3333333333333	3
25224103_27696330_29247853	0.820473909932575	2016.0	3
25395297_27696330_29247853	0.820473909932575	2016.0	3
24356864_27696330_29247853	0.820473909932575	2016.0	3
25816762_26603901_29247853	0.820401363129776	2016.0	3
25007740_25816762_27696330	0.8203899465849384	2015.0	3
25301932_25926682_27648547	0.8202786857726774	2015.0	3
25033909_25926682_27648547	0.8201945110878565	2015.0	3
24747712_26292638_27648547	0.8201677357291297	2015.0	3
26292638_27174148_27648547	0.8200724240148464	2015.6666666666667	3
27154323_27367184_27455396	0.8200618571954539	2016.0	3
25395297_26603901_28596706	0.8199998429388444	2015.3333333333333	3
25301932_26603901_28596706	0.8199813932438033	2015.3333333333333	3
25800355_28596706_29622565	0.819970490836021	2016.6666666666667	3
26373573_27154323_27174148	0.8199652107678425	2015.6666666666667	3
25829385_26643733_27154323	0.8199037330935895	2015.6666666666667	3
25926682_27455396_29247853	0.8198489020735169	2016.3333333333333	3
25926682_26643733_27648547	0.8197730922784526	2015.6666666666667	3
25816762_25926682_28596706	0.8195873124658756	2015.6666666666667	3
25926682_27154323_27174148	0.819540462219896	2015.6666666666667	3
25007740_29247853_29622565	0.8195170950191963	2016.6666666666667	3
27455396_27648547_28073693	0.8194926540990702	2016.3333333333333	3
25816762_26603901_30446584	0.8191388020466939	2016.0	3
24747712_27154323_27367184	0.8190989174277306	2015.3333333333333	3
27648547_28469477_30165038	0.8190269222168177	2017.0	3
25301932_26603901_29622565	0.819001763753752	2015.6666666666667	3
27367184_27648547_28073693	0.8188858993176852	2016.3333333333333	3
27154323_28073693_28446671	0.8188497053130332	2016.6666666666667	3
25926682_29622565_30446584	0.818650227996587	2017.0	3
25829385_26643733_29247853	0.8185606427642192	2016.3333333333333	3
25926682_26643733_29622565	0.818550522792107	2016.3333333333333	3
25829385_25926682_26603901	0.8183808419610328	2015.0	3
25829385_26603901_27455396	0.8182893773506941	2015.3333333333333	3
26373573_27648547_30165038	0.8181951948468174	2016.3333333333333	3
26603901_28469477_28596706	0.8181765624140206	2016.3333333333333	3
25301932_27154323_28073693	0.8180986736446159	2015.6666666666667	3
24747712_27154323_28073693	0.8180986736446159	2015.6666666666667	3
25800355_25816762_27154323	0.8180781805875834	2015.3333333333333	3
27154323_27174148_28469477	0.8178774833007825	2016.3333333333333	3
25829385_26603901_28446671	0.8178449123093067	2015.6666666666667	3
27154323_28469477_30165038	0.8178279176714115	2017.0	3
25829385_26292638_27154323	0.817772768388031	2015.3333333333333	3
25926682_28446671_29622565	0.8177091113932191	2016.6666666666667	3
25829385_26603901_30165038	0.817670000751812	2016.0	3
24356864_25926682_29622565	0.8176643215885269	2015.6666666666667	3
25395297_25926682_27648547	0.8176421275728942	2015.0	3
25926682_26292638_27648547	0.8176421275728942	2015.3333333333333	3
25224103_25926682_27648547	0.8176421275728942	2015.0	3
25926682_27648547	0.8176421275728942	2015.5	2
24356864_25926682_27648547	0.8176421275728942	2015.0	3
23993090_25926682_27648547	0.8176421275728942	2014.6666666666667	3
26292638_27367184_27648547	0.817606137987287	2015.6666666666667	3
24747712_28596706_29622565	0.8174614781043704	2016.3333333333333	3
25007740_28073693_29622565	0.8174073613462993	2016.3333333333333	3
25033909_26292638_27648547	0.8173794996670912	2015.0	3
26373573_27648547_30446584	0.8172813937191427	2016.3333333333333	3
25926682_29622565_30165038	0.8172140684169394	2017.0	3
26603901_27455396_28469477	0.8172014341667848	2016.0	3
25816762_28073693_28596706	0.8171953056379445	2016.3333333333333	3
26603901_27174148_29247853	0.8171797126235744	2016.3333333333333	3
25926682_27154323_27367184	0.8170741761923365	2015.6666666666667	3
25301932_25816762_27154323	0.8169729119987882	2015.0	3
26292638_26643733_27648547	0.8169580808576874	2015.6666666666667	3
25007740_25829385_26603901	0.816949117225518	2014.6666666666667	3
24747712_25926682_27696330	0.8169185645872973	2015.0	3
27174148_28596706_29622565	0.816900817356913	2017.0	3
25007740_26292638_27648547	0.8168832186589918	2015.0	3
27154323_27367184_28446671	0.8168405805720439	2016.3333333333333	3
25007740_27154323_28469477	0.8165159414835861	2015.6666666666667	3
25007740_25926682_27154323	0.8163512568640412	2015.0	3
25829385_27174148_29622565	0.8162610351010295	2016.3333333333333	3
25926682_27367184_29622565	0.8160263621811917	2016.3333333333333	3
27367184_27455396_27648547	0.8160200102954509	2016.0	3
27154323_27367184_30165038	0.8159229443936648	2016.6666666666667	3
26603901_27174148_30446584	0.8159171515404923	2016.3333333333333	3
24747712_27696330_28469477	0.8158743370981969	2015.6666666666667	3
26292638_26603901_30446584	0.815756307028266	2016.0	3
23993090_26603901_30446584	0.815756307028266	2015.3333333333333	3
25395297_26603901_30446584	0.815756307028266	2015.6666666666667	3
25816762_26373573_27696330	0.8157248658861127	2015.3333333333333	3
25926682_26603901_26643733	0.8155891640395652	2015.3333333333333	3
25395297_27154323_28073693	0.8154621154448327	2015.6666666666667	3
25800355_27154323_28073693	0.8154621154448327	2016.0	3
25224103_27154323_28073693	0.8154621154448327	2015.6666666666667	3
24356864_27154323_28073693	0.8154621154448327	2015.6666666666667	3
27154323_28073693	0.8154621154448327	2016.5	2
26603901_28073693_30446584	0.8154601727561452	2016.6666666666667	3
27367184_27696330_28073693	0.8153098289924381	2016.3333333333333	3
25829385_25926682_27696330	0.8149405666957774	2015.3333333333333	3
27648547_28446671_30165038	0.8149134958236186	2017.0	3
25800355_27455396_29622565	0.814817170835054	2016.3333333333333	3
25007740_27154323_27367184	0.8146109682058393	2015.3333333333333	3
25033909_26603901_28073693	0.8144672054565382	2015.3333333333333	3
26603901_26643733_27455396	0.8144662161782442	2015.6666666666667	3
26373573_27154323_27455396	0.8144391335765842	2015.6666666666667	3
25007740_27696330_28469477	0.8144174835667174	2015.6666666666667	3
25926682_27367184_27696330	0.8143569668454546	2015.6666666666667	3
25007740_27696330_28073693	0.8143521860723941	2015.6666666666667	3
25395297_25816762_27154323	0.814336353799005	2015.0	3
25816762_27154323	0.814336353799005	2015.5	2
25224103_25816762_27154323	0.814336353799005	2015.0	3
24356864_25816762_27154323	0.814336353799005	2015.0	3
25007740_27174148_27696330	0.8143124452033412	2015.3333333333333	3
26643733_27154323_27174148	0.8143084146483828	2016.0	3
26643733_27174148_29247853	0.8142032810760389	2016.6666666666667	3
25033909_27154323_28469477	0.8141685207079739	2015.6666666666667	3
25800355_27648547_30165038	0.8141492608103775	2016.3333333333333	3
25829385_27455396_27648547	0.8141461812973876	2015.6666666666667	3
25007740_27648547_30446584	0.8140292927086706	2016.0	3
25926682_27154323_27455396	0.8140143850286377	2015.6666666666667	3
26603901_26643733_29622565	0.8139116737450223	2016.3333333333333	3
25800355_25829385_26603901	0.8138328411047263	2015.0	3
24747712_29247853_29622565	0.813791561153302	2016.6666666666667	3
25816762_27648547_30165038	0.8137899290402271	2016.3333333333333	3
25926682_26643733_29247853	0.8136963406524177	2016.3333333333333	3
27648547_28446671_30446584	0.8136355502199156	2017.0	3
25007740_25926682_27696330	0.8136340475171594	2015.0	3
25007740_25926682_29622565	0.8136306933271574	2015.6666666666667	3
24747712_26373573_27154323	0.8134761938088609	2015.0	3
25800355_27154323_27367184	0.8134529907038432	2015.6666666666667	3
26373573_27648547_28073693	0.8132631756988156	2016.0	3
25926682_26603901_27455396	0.8132339190632691	2015.3333333333333	3
27174148_27648547_28073693	0.8132002800441981	2016.3333333333333	3
25816762_26292638_27696330	0.813133291528075	2015.3333333333333	3
25007740_26603901_26643733	0.813125956053068	2015.0	3
25829385_26603901_27367184	0.8130800377348836	2015.3333333333333	3
24747712_26643733_29247853	0.8130606360332957	2016.0	3
24747712_25926682_27154323	0.8130514452609143	2015.0	3
25301932_27648547_30165038	0.8130439922215822	2016.0	3
25800355_27648547_30446584	0.8128713152066745	2016.3333333333333	3
26292638_27648547_28469477	0.8128151417384176	2016.0	3
27455396_28596706_30446584	0.8127612219039216	2017.0	3
25033909_27174148_29622565	0.8126357855097457	2016.0	3
25816762_27648547_30446584	0.812511983436524	2016.3333333333333	3
25926682_27455396_27696330	0.8124841643191563	2015.6666666666667	3
25800355_25829385_29622565	0.8124646019781029	2016.0	3
27154323_27455396_28469477	0.8123514061095242	2016.3333333333333	3
25301932_27154323_27367184	0.8123477221150479	2015.3333333333333	3
25033909_26603901_27174148	0.8123089507045236	2015.0	3
25829385_28469477_29247853	0.8122977264288522	2016.6666666666667	3
25033909_27154323_27367184	0.812263547430227	2015.3333333333333	3
25816762_27455396_28596706	0.8122486418426037	2016.0	3
26292638_27154323_27174148	0.8121774499428243	2015.6666666666667	3
25926682_27367184_29247853	0.8121359887155465	2016.3333333333333	3
25033909_27696330_28469477	0.8120700627911052	2015.6666666666667	3
26373573_28596706_29622565	0.8119841750169996	2016.6666666666667	3
26292638_26373573_27648547	0.8119834143684173	2015.3333333333333	3
25926682_26603901_28469477	0.8119488550393935	2015.6666666666667	3
26373573_27455396_29622565	0.8119294059767163	2016.3333333333333	3
25007740_27367184_27696330	0.8118937588589574	2015.3333333333333	3
26643733_27154323_27367184	0.8118421286208233	2016.0	3
25301932_27648547_30446584	0.8117660466178794	2016.0	3
25926682_28469477_29247853	0.8116893599370681	2016.6666666666667	3
26643733_27696330_28469477	0.8116486439817013	2016.3333333333333	3
23993090_27154323_28469477	0.8116161371930115	2015.3333333333333	3
25829385_27367184_27648547	0.8115811278972072	2015.6666666666667	3
25816762_26603901_28073693	0.8115623264544962	2015.6666666666667	3
26292638_28596706_29622565	0.8115159853628409	2016.6666666666667	3
25926682_28073693_29247853	0.8114873377004626	2016.6666666666667	3
25007740_26292638_27696330	0.8114672217070683	2015.0	3
25926682_26373573_27154323	0.8114514525734667	2015.3333333333333	3
27455396_27696330_28469477	0.811439936830056	2016.3333333333333	3
25829385_27154323_27174148	0.8114139115115395	2015.6666666666667	3
25829385_27455396_29622565	0.8114110454687142	2016.3333333333333	3
25829385_27174148_29247853	0.8114068529613402	2016.3333333333333	3
24747712_27154323_28469477	0.8113884663418008	2015.6666666666667	3
25926682_26373573_29622565	0.8113674472363661	2016.0	3
25007740_27696330_30165038	0.8112647249720146	2016.0	3
26373573_27154323_28446671	0.8112178569531742	2016.0	3
25007740_26643733_27154323	0.8111192092925281	2015.3333333333333	3
25007740_25829385_27154323	0.8111041711875803	2015.0	3
25926682_29247853_30446584	0.8110392579301398	2017.0	3
25926682_26603901_28446671	0.8110059258520987	2015.6666666666667	3
25816762_27455396_29622565	0.8109458355399193	2016.3333333333333	3
25816762_25829385_26603901	0.8108398091344416	2015.0	3
25926682_26603901_30165038	0.810831014294604	2016.0	3
27174148_28469477_29622565	0.8108235050192223	2017.0	3
24747712_26603901_28073693	0.8108163896358516	2015.3333333333333	3
25926682_27154323_28446671	0.8107931084052277	2016.0	3
26603901_28469477_30446584	0.8107464271132526	2016.6666666666667	3
25033909_27648547_28073693	0.8105073556964428	2015.6666666666667	3
23993090_27648547_30165038	0.8104074340217989	2015.6666666666667	3
26292638_27648547_30165038	0.8104074340217989	2016.3333333333333	3
27648547_30165038	0.8104074340217989	2017.0	2
24356864_27648547_30165038	0.8104074340217989	2016.0	3
25224103_27648547_30165038	0.8104074340217989	2016.0	3
25395297_27648547_30165038	0.8104074340217989	2016.0	3
26373573_27455396_27648547	0.8103972866765811	2015.6666666666667	3
25816762_25926682_29622565	0.8103838767995694	2016.0	3
27174148_27455396_27648547	0.8103343910219636	2016.0	3
26373573_27154323_30165038	0.8103002207747951	2016.3333333333333	3
26643733_27455396_29247853	0.8102817490124405	2016.6666666666667	3
25829385_28073693_29622565	0.8102521856776638	2016.6666666666667	3
24747712_26603901_28469477	0.8102386057692802	2015.3333333333333	3
24747712_25829385_26603901	0.810093872315797	2014.6666666666667	3
25301932_25829385_26603901	0.810093872315797	2014.6666666666667	3
26643733_27648547_28073693	0.810085936887039	2016.3333333333333	3
25007740_27648547_28073693	0.8100110746883434	2015.6666666666667	3
24747712_25926682_26603901	0.8100060811712718	2014.6666666666667	3
26603901_27174148_28596706	0.8099883118194631	2016.0	3
27648547_28469477_30446584	0.8099612157880964	2017.0	3
26603901_27455396_28446671	0.8098829779907777	2016.0	3
25926682_27154323_30165038	0.8098754722268486	2016.3333333333333	3
25816762_26643733_27696330	0.8098333461749041	2015.6666666666667	3
25007740_28446671_29622565	0.8097656434232271	2016.3333333333333	3
24356864_25007740_29622565	0.809720853618535	2015.3333333333333	3
24356864_27154323_27367184	0.8097111639152649	2015.3333333333333	3
27154323_27367184	0.8097111639152649	2016.0	2
26373573_27154323_27367184	0.8097111639152649	2015.6666666666667	3
25395297_27154323_27367184	0.8097111639152649	2015.3333333333333	3
23993090_27154323_27367184	0.8097111639152649	2015.0	3
25224103_27154323_27367184	0.8097111639152649	2015.3333333333333	3
26292638_27154323_27367184	0.8097111639152649	2015.6666666666667	3
26603901_27455396_30165038	0.8097080664332831	2016.3333333333333	3
26373573_27696330_28073693	0.8096871053735685	2016.0	3
25301932_27367184_27696330	0.809630512768166	2015.3333333333333	3
23993090_27696330_28469477	0.8095176792761428	2015.3333333333333	3
25816762_27696330_30165038	0.8095090994232278	2016.3333333333333	3
25007740_26603901_28469477	0.8094856470528964	2015.3333333333333	3
26603901_28446671_29622565	0.809328435557556	2016.6666666666667	3
25007740_29622565_30165038	0.8092706004469474	2016.6666666666667	3
27174148_27696330_29247853	0.8092657728389837	2016.6666666666667	3
25829385_27648547_28073693	0.809229391755957	2016.0	3
26603901_29622565_30165038	0.8091535240000612	2017.0	3
27154323_28446671_28469477	0.8091301294861141	2016.6666666666667	3
23993090_27648547_30446584	0.8091294884180961	2015.6666666666667	3
25395297_27648547_30446584	0.8091294884180961	2016.0	3
24356864_27648547_30446584	0.8091294884180961	2016.0	3
27648547_30446584	0.8091294884180961	2017.0	2
25224103_27648547_30446584	0.8091294884180961	2016.0	3
26643733_27367184_27696330	0.8091249192739414	2016.0	3
24747712_27174148_29622565	0.8090524728664935	2016.0	3
25007740_26292638_27154323	0.8089882445869696	2015.0	3
25007740_26373573_27154323	0.8089882445869696	2015.0	3
25926682_27174148_27696330	0.80898789236482	2015.6666666666667	3
25007740_26603901_27455396	0.8089871829069891	2015.0	3
26643733_27154323_27455396	0.8087823374571244	2016.0	3
25926682_26292638_29622565	0.8087758728783283	2016.0	3
25829385_27154323_27455396	0.8087672993521767	2015.6666666666667	3
25926682_26373573_27696330	0.8087342432265849	2015.3333333333333	3
26292638_27648547_28446671	0.8087017153452186	2016.0	3
25007740_26603901_28446671	0.8085427178656016	2015.3333333333333	3
25007740_26603901_30165038	0.8083678063081069	2015.6666666666667	3
26603901_27174148_28073693	0.8083406759482946	2016.0	3
25033909_25829385_26603901	0.8082261694611933	2014.6666666666667	3
25395297_26603901_28073693	0.8081798314360684	2015.3333333333333	3
23993090_26603901_28073693	0.8081798314360684	2015.0	3
26292638_26603901_28073693	0.8081798314360684	2015.6666666666667	3
26603901_26643733_30446584	0.808011209124712	2016.3333333333333	3
25829385_28596706_30446584	0.8079888083685426	2016.6666666666667	3
25800355_26292638_27648547	0.8079374803319774	2015.3333333333333	3
27455396_29247853_30446584	0.8078593898819114	2017.3333333333333	3
25800355_26373573_27154323	0.8078302670849735	2015.3333333333333	3
24747712_26643733_27154323	0.8078193976894013	2015.3333333333333	3
25816762_25829385_27696330	0.8077923180598228	2015.3333333333333	3
25033909_27174148_29247853	0.8077816033700566	2016.0	3
25816762_26292638_27648547	0.807578148561827	2015.3333333333333	3
24747712_26603901_26643733	0.8075033877807394	2015.0	3
25816762_25829385_28596706	0.8074762283072244	2015.6666666666667	3
24356864_25829385_26603901	0.8074573141160138	2014.6666666666667	3
25395297_25829385_26603901	0.8074573141160138	2014.6666666666667	3
23993090_25829385_26603901	0.8074573141160138	2014.3333333333333	3
25829385_26292638_26603901	0.8074573141160138	2015.0	3
25829385_26373573_26603901	0.8074573141160138	2015.0	3
25224103_25829385_26603901	0.8074573141160138	2014.6666666666667	3
25800355_25926682_27154323	0.807405518537027	2015.3333333333333	3
25829385_27154323_28446671	0.8073295508985495	2016.0	3
25800355_25926682_29622565	0.8073215131999263	2016.0	3
25007740_27154323_27174148	0.8072923809121563	2015.3333333333333	3
25829385_25926682_28596706	0.8071715959006663	2015.6666666666667	3
25033909_26603901_28469477	0.8071382262772842	2015.3333333333333	3
27455396_28073693_28596706	0.8070978311826945	2016.6666666666667	3
26292638_27696330_28073693	0.8070955310155307	2016.0	3
25829385_27367184_27696330	0.8070838911588603	2015.6666666666667	3
25007740_25033909_29622565	0.8070365363952652	2015.3333333333333	3
25800355_27367184_27696330	0.806993954568383	2015.6666666666667	3
25007740_28469477_29622565	0.8069667458219432	2016.3333333333333	3
26292638_28073693_28596706	0.8069073962333305	2016.3333333333333	3
27696330_28073693_30165038	0.8068930342804769	2017.0	3
25301932_26292638_27648547	0.8068322117431822	2015.0	3
27455396_29622565_30446584	0.806793026307082	2017.3333333333333	3
25301932_26373573_27154323	0.8067249984961783	2015.0	3
25816762_27696330_28469477	0.8067064453006878	2016.0	3
24356864_25926682_29247853	0.8066557069086414	2015.6666666666667	3
26292638_27154323_27455396	0.806651372751566	2015.6666666666667	3
25007740_28596706_30446584	0.8066506955930832	2016.3333333333333	3
25033909_26373573_27154323	0.8066408238113574	2015.0	3
25829385_27367184_29247853	0.806603551810367	2016.3333333333333	3
24747712_27648547_28073693	0.8065443964457987	2015.6666666666667	3
25007740_27455396_29247853	0.8064360440260075	2016.0	3
25829385_27154323_30165038	0.8064119147201704	2016.3333333333333	3
23993090_28596706_29622565	0.8063197988958604	2016.0	3
25301932_25926682_27154323	0.8063002499482316	2015.0	3
25007740_26373573_27696330	0.8062710352400878	2015.0	3
24747712_27367184_27696330	0.8062468776296149	2015.3333333333333	3
25926682_26603901_27367184	0.8062410512776758	2015.3333333333333	3
26373573_26643733_27154323	0.8062194050019537	2015.6666666666667	3
25033909_25926682_27154323	0.8062160752634108	2015.0	3
25926682_26292638_27696330	0.8061426688685472	2015.3333333333333	3
25033909_25926682_29622565	0.8061320699263103	2015.6666666666667	3
24747712_27367184_27648547	0.8060811211662835	2015.3333333333333	3
25829385_26373573_27648547	0.8059584042783374	2015.3333333333333	3
27648547_28073693_28469477	0.8059429977677693	2016.6666666666667	3
25926682_27696330_30165038	0.8059401721334936	2016.3333333333333	3
25800355_26603901_27455396	0.8058709067861974	2015.3333333333333	3
25829385_26373573_29622565	0.8058350103311865	2016.0	3
25926682_26643733_27154323	0.8057946564540072	2015.6666666666667	3
26603901_26643733_28596706	0.8057568511821016	2016.0	3
25800355_27154323_28469477	0.8057425396179135	2016.0	3
27455396_28469477_29622565	0.8057011435005917	2017.0	3
24747712_26292638_27154323	0.8056884329838426	2015.0	3
26643733_27154323_28446671	0.8055610608337144	2016.3333333333333	3
25007740_25926682_26603901	0.8055181319493805	2014.6666666666667	3
25829385_29247853_30446584	0.8055068210249603	2017.0	3
25033909_28469477_29622565	0.8054681854249891	2016.3333333333333	3
25007740_27455396_27648547	0.8053616574963263	2015.3333333333333	3
25007740_25926682_29247853	0.8052586368470553	2015.6666666666667	3
27455396_28469477_29247853	0.8050348709221268	2017.0	3
24747712_25007740_26603901	0.8049063149849915	2014.3333333333333	3
25816762_25829385_29622565	0.8048514398943898	2016.0	3
26643733_27154323_30165038	0.8046434246553352	2016.6666666666667	3
25301932_27154323_28469477	0.8046372710291182	2015.6666666666667	3
27174148_28469477_29247853	0.8044793729171914	2017.0	3
25033909_26603901_26643733	0.8044030082887434	2015.0	3
25007740_25829385_27696330	0.8043427200690333	2015.0	3
26292638_27648547	0.8041956535433991	2015.5	2
25395297_26292638_27648547	0.8041956535433991	2015.0	3
23993090_26292638_27648547	0.8041956535433991	2014.6666666666667	3
24356864_26292638_27648547	0.8041956535433991	2015.0	3
25224103_26292638_27648547	0.8041956535433991	2015.0	3
26373573_27154323	0.804088440296395	2015.5	2
24356864_26373573_27154323	0.804088440296395	2015.0	3
25224103_26373573_27154323	0.804088440296395	2015.0	3
23993090_26373573_27154323	0.804088440296395	2014.6666666666667	3
25395297_26373573_27154323	0.804088440296395	2015.0	3
26292638_26373573_27154323	0.804088440296395	2015.3333333333333	3
25007740_25829385_29247853	0.8040834751690564	2015.6666666666667	3
25301932_26373573_27696330	0.8040077891492963	2015.0	3
25816762_25926682_26603901	0.8040008226772338	2015.0	3
25800355_25829385_27154323	0.8039419610303488	2015.3333333333333	3
24747712_27455396_27648547	0.8038453740629821	2015.3333333333333	3
25800355_26603901_30446584	0.8038063836284925	2016.0	3
26643733_27696330_28073693	0.8037955856623598	2016.3333333333333	3
25007740_26603901_27367184	0.8037778432911786	2015.0	3
26643733_27174148_27696330	0.803755844793307	2016.0	3
25926682_27174148_28596706	0.803666256712058	2016.0	3
23993090_25926682_27154323	0.8036636917484485	2014.6666666666667	3
24356864_25926682_27154323	0.8036636917484485	2015.0	3
25395297_25926682_27154323	0.8036636917484485	2015.0	3
25926682_26292638_27154323	0.8036636917484485	2015.3333333333333	3
25926682_27154323	0.8036636917484485	2015.5	2
25224103_25926682_27154323	0.8036636917484485	2015.0	3
26603901_27367184_29622565	0.8035997523090888	2016.3333333333333	3
25301932_25926682_27696330	0.8035830406013498	2015.0	3
23993090_25926682_29622565	0.8035796864113478	2015.3333333333333	3
25224103_25926682_29622565	0.8035796864113478	2015.6666666666667	3
25301932_25926682_29622565	0.8035796864113478	2015.6666666666667	3
25926682_29622565	0.8035796864113478	2016.5	2
25395297_25926682_29622565	0.8035796864113478	2015.6666666666667	3
26373573_26643733_27696330	0.8035021956550717	2015.6666666666667	3
25033909_25926682_27696330	0.8034988659165289	2015.0	3
26603901_28596706_30165038	0.8034956891329312	2016.6666666666667	3
26373573_28596706_29247853	0.8034937219683737	2016.6666666666667	3
25816762_26643733_29622565	0.8034906995132094	2016.3333333333333	3
26292638_27154323_28446671	0.803430096128156	2016.0	3
26603901_28446671_30446584	0.8034279709372456	2016.6666666666667	3
25816762_28469477_29622565	0.8033822157180385	2016.6666666666667	3
25033909_27367184_27648547	0.8032928851042451	2015.3333333333333	3
25301932_25926682_26603901	0.8032548858585892	2014.6666666666667	3
26603901_30165038_30446584	0.803253059379751	2017.0	3
25033909_25926682_26603901	0.8031707111737683	2014.6666666666667	3
26603901_28073693_28469477	0.8031699515210551	2016.3333333333333	3
25926682_26643733_27696330	0.8030774471071253	2015.6666666666667	3
27455396_27648547_28469477	0.803077108745535	2016.3333333333333	3
25033909_28073693_28596706	0.8030413482060461	2016.0	3
25926682_28446671_29247853	0.8029586699247552	2016.6666666666667	3
24747712_26603901_28446671	0.802920149593273	2015.3333333333333	3
25007740_29622565_30446584	0.8029189992015768	2016.6666666666667	3
26603901_27367184_28596706	0.802906632273401	2016.0	3
26643733_27367184_27648547	0.8028714662948412	2016.0	3
24747712_25829385_27154323	0.8028366924415535	2015.0	3
25301932_25829385_27154323	0.8028366924415535	2015.0	3
25829385_26643733_27648547	0.8027811654665609	2015.6666666666667	3
24747712_26603901_30165038	0.8027452380357782	2015.6666666666667	3
24747712_25007740_27696330	0.8026526765097877	2014.6666666666667	3
25007740_28073693_28596706	0.8025450671979467	2016.0	3
25301932_27696330_28469477	0.8025388131122495	2015.6666666666667	3
25033909_28596706_30446584	0.8025155769963459	2016.3333333333333	3
26292638_27154323_30165038	0.8025124599497768	2016.3333333333333	3
25816762_28596706_30165038	0.8024941550779043	2016.6666666666667	3
25007740_25816762_29622565	0.8024404088295773	2015.6666666666667	3
25301932_25829385_29622565	0.802347248200812	2015.6666666666667	3
25816762_27367184_28596706	0.8022560661549352	2016.0	3
25800355_26643733_27154323	0.8021734709655136	2015.6666666666667	3
25301932_26603901_27455396	0.8021319379972682	2015.0	3
27455396_28446671_29622565	0.8021100829151356	2017.0	3
25007740_26643733_29247853	0.8020670107746913	2016.0	3
25033909_25816762_28596706	0.8020029969350276	2015.3333333333333	3
27154323_28469477	0.8020007128293349	2016.5	2
25224103_27154323_28469477	0.8020007128293349	2015.6666666666667	3
24356864_27154323_28469477	0.8020007128293349	2015.6666666666667	3
25395297_27154323_28469477	0.8020007128293349	2015.6666666666667	3
26292638_28596706_30446584	0.801991141127803	2016.6666666666667	3
25926682_27367184_28596706	0.8019250028486653	2016.0	3
27367184_27455396_27696330	0.8018124773614739	2016.0	3
25829385_28073693_28596706	0.8017633842655603	2016.3333333333333	3
25829385_27174148_27696330	0.8017148166782258	2015.6666666666667	3
25926682_27696330_28446671	0.8017107174148078	2016.0	3
23993090_26603901_27174148	0.8016310927882265	2014.6666666666667	3
26292638_26603901_27174148	0.8016310927882265	2015.3333333333333	3
25926682_29247853_30165038	0.8015656676207873	2017.0	3
25007740_25816762_26603901	0.8015376146907367	2014.6666666666667	3
25007740_25816762_28596706	0.8015067159269282	2015.3333333333333	3
25829385_26373573_27696330	0.8014611675399905	2015.3333333333333	3
25033909_25829385_27648547	0.8014190561061818	2015.0	3
25301932_26292638_27696330	0.8014162147912587	2015.0	3
25800355_26373573_27696330	0.8013712309495131	2015.3333333333333	3
27174148_27367184_27648547	0.8013268945071745	2016.0	3
25926682_27455396_28596706	0.8013125468273155	2016.0	3
25829385_27174148_27648547	0.8012325154220417	2015.6666666666667	3
25301932_27696330_30165038	0.8012137180562049	2016.0	3
25007740_25926682_28596706	0.8012020835203701	2015.3333333333333	3
24747712_28073693_29622565	0.8011956416622148	2016.3333333333333	3
25224103_26603901_30446584	0.8011658471452877	2015.6666666666667	3
25301932_26643733_27154323	0.8010682023767185	2015.3333333333333	3
25033909_26643733_27154323	0.8009840276918976	2015.3333333333333	3
25033909_25829385_27154323	0.8009689895869497	2015.0	3
25224103_25926682_27696330	0.8009464824015666	2015.0	3
23993090_25926682_27696330	0.8009464824015666	2014.6666666666667	3
25395297_25926682_27696330	0.8009464824015666	2015.0	3
25926682_27696330	0.8009464824015666	2015.5	2
25800355_25926682_27696330	0.8009464824015666	2015.3333333333333	3
24356864_25926682_27696330	0.8009464824015666	2015.0	3
25007740_25829385_27648547	0.8009227750980824	2015.0	3
26292638_26643733_27696330	0.8009106212970339	2015.6666666666667	3
25007740_26292638_29622565	0.8008324049083364	2015.6666666666667	3
27154323_27174148_30165038	0.8008165962749636	2016.6666666666667	3
25301932_25816762_27696330	0.8007235153054524	2015.0	3
26643733_27696330_30165038	0.8007081245619802	2016.6666666666667	3
25816762_27648547_28073693	0.8007060045911785	2016.0	3
25829385_29622565_30446584	0.8006986306615523	2017.0	3
26603901_28446671_28596706	0.8006714985227321	2016.3333333333333	3
27696330_28446671_28469477	0.8006664899257075	2016.6666666666667	3
24747712_26373573_27696330	0.8006241540107452	2015.0	3
23993090_25926682_26603901	0.800618327658806	2014.3333333333333	3
25926682_26292638_26603901	0.800618327658806	2015.0	3
25926682_26373573_26603901	0.800618327658806	2015.0	3
25926682_26603901	0.800618327658806	2015.0	2
24356864_25926682_26603901	0.800618327658806	2014.6666666666667	3
25800355_25926682_26603901	0.800618327658806	2015.0	3
25224103_25926682_26603901	0.800618327658806	2014.6666666666667	3
25395297_25926682_26603901	0.800618327658806	2014.6666666666667	3
27174148_29247853_29622565	0.8006168816795809	2017.3333333333333	3
24747712_25800355_29622565	0.8005930465418887	2015.6666666666667	3
27696330_28073693_29247853	0.8004771523780844	2017.0	3
24747712_26373573_27648547	0.8004583975474137	2015.0	3
26603901_26643733_28073693	0.8004347335325144	2016.0	3
24747712_27174148_27648547	0.8003955018927964	2015.3333333333333	3
26373573_27174148_27648547	0.8003630858331305	2015.6666666666667	3
25926682_26373573_29247853	0.8003588325564808	2016.0	3
25007740_27367184_29622565	0.8002951333861815	2016.0	3
25033909_26603901_27455396	0.8002642351426644	2015.0	3
23993090_25829385_27154323	0.8002001342417704	2014.6666666666667	3
25829385_27154323	0.8002001342417704	2015.5	2
25224103_25829385_27154323	0.8002001342417704	2015.0	3
24356864_25829385_27154323	0.8002001342417704	2015.0	3
25395297_25829385_27154323	0.8002001342417704	2015.0	3
26643733_28073693_29622565	0.8001322016414456	2017.0	3
25800355_26292638_27154323	0.8000425062599552	2015.3333333333333	3
28073693_28469477_29622565	0.8000237178462747	2017.3333333333333	3
24747712_29247853_30446584	0.8000068142940366	2016.6666666666667	3
25007740_27154323_27455396	0.7999827755511152	2015.3333333333333	3
25301932_27648547_28073693	0.7999600677725338	2015.6666666666667	3
26603901_27367184_29247853	0.7999256574459046	2016.3333333333333	3
25800355_27696330_28469477	0.7999022549124664	2016.0	3
25395297_27696330_28469477	0.7999022549124664	2015.6666666666667	3
27696330_28469477	0.7999022549124664	2016.5	2
25224103_27696330_28469477	0.7999022549124664	2015.6666666666667	3
24356864_27696330_28469477	0.7999022549124664	2015.6666666666667	3
25816762_26603901_28469477	0.7998428633794148	2015.6666666666667	3
25800355_27174148_29622565	0.7998375274980225	2016.3333333333333	3
25033909_26603901_28446671	0.7998197701012769	2015.3333333333333	3
25816762_26643733_28596706	0.7997980815463008	2016.0	3
26292638_27174148_29247853	0.7997939437133449	2016.3333333333333	3
25829385_28446671_29622565	0.7997575140581845	2016.6666666666667	3
25033909_26603901_30165038	0.7996448585437822	2015.6666666666667	3
25033909_29247853_29622565	0.7995552481138678	2016.6666666666667	3
23993090_26603901_27455396	0.7994953797974851	2014.6666666666667	3
24356864_26603901_27455396	0.7994953797974851	2015.0	3
25224103_26603901_27455396	0.7994953797974851	2015.0	3
25395297_26603901_27455396	0.7994953797974851	2015.0	3
26292638_26603901_27455396	0.7994953797974851	2015.3333333333333	3
26373573_26603901_27455396	0.7994953797974851	2015.3333333333333	3
25007740_25800355_29622565	0.7993780452299344	2015.6666666666667	3
25816762_25926682_29247853	0.799375262119684	2016.0	3
25829385_29622565_30165038	0.7992624710819048	2017.0	3
24747712_25829385_27648547	0.7992396250253204	2015.0	3
25007740_27455396_27696330	0.799071306271647	2015.3333333333333	3
25007740_27367184_29247853	0.7990413181203194	2016.0	3
26603901_29622565	0.7989408373642631	2016.5	2
24356864_26603901_29622565	0.7989408373642631	2015.6666666666667	3
26373573_26603901_29622565	0.7989408373642631	2016.0	3
25301932_26292638_27154323	0.79893723767116	2015.0	3
25007740_25033909_26603901	0.7989239750174882	2014.3333333333333	3
24747712_25800355_26603901	0.7989080783886926	2014.6666666666667	3
28446671_28596706_29622565	0.7989066704189055	2017.3333333333333	3
25829385_26292638_27696330	0.7988695931819527	2015.3333333333333	3
25033909_26292638_27154323	0.7988530629863391	2015.0	3
24747712_25033909_26603901	0.79881992542045	2014.3333333333333	3
25800355_26292638_27696330	0.7987796565914753	2015.3333333333333	3
25829385_27696330_30165038	0.798667096446899	2016.3333333333333	3
25829385_27648547_28469477	0.7986382263472911	2016.0	3
25800355_27696330_30165038	0.7985771598564217	2016.3333333333333	3
25007740_27154323_28446671	0.798545027097488	2015.6666666666667	3
25395297_26643733_27154323	0.7984316441769352	2015.3333333333333	3
24356864_26643733_27154323	0.7984316441769352	2015.3333333333333	3
25224103_26643733_27154323	0.7984316441769352	2015.3333333333333	3
23993090_26643733_27154323	0.7984316441769352	2015.0	3
26643733_27154323	0.7984316441769352	2016.0	2
26292638_26643733_27154323	0.7984316441769352	2015.6666666666667	3
27455396_29247853_30165038	0.7983857995725591	2017.3333333333333	3
24747712_25007740_27154323	0.7981668057533916	2014.6666666666667	3
25007740_25800355_26603901	0.7981551196723088	2014.6666666666667	3
25007740_25301932_26603901	0.7981551196723088	2014.3333333333333	3
25007740_26603901	0.7981551196723088	2014.5	2
25007740_25224103_26603901	0.7981551196723088	2014.3333333333333	3
25007740_25395297_26603901	0.7981551196723088	2014.3333333333333	3
25007740_26292638_26603901	0.7981551196723088	2014.6666666666667	3
25007740_26373573_26603901	0.7981551196723088	2014.6666666666667	3
24356864_25007740_26603901	0.7981551196723088	2014.3333333333333	3
23993090_25007740_26603901	0.7981551196723088	2014.0	3
25926682_28596706_30165038	0.7981479942529709	2016.6666666666667	3
27648547_28073693_28446671	0.7980877445859919	2016.6666666666667	3
25800355_25816762_27696330	0.798086957105669	2015.3333333333333	3
25829385_27367184_29622565	0.798074764846157	2016.3333333333333	3
24356864_25829385_29622565	0.7980472495061683	2015.6666666666667	3
24747712_26292638_27696330	0.7980325796527076	2015.0	3
25007740_29247853_30446584	0.7979445873349127	2016.6666666666667	3
24747712_25926682_28596706	0.7979022719172432	2015.3333333333333	3
25816762_27455396_27648547	0.7978401155689442	2015.6666666666667	3
24747712_27696330_30165038	0.7978300829176538	2016.0	3
25926682_26292638_29247853	0.797767258198443	2016.0	3
24747712_25007740_29247853	0.7977304384081325	2015.3333333333333	3
24747712_25033909_27648547	0.7977025775450411	2014.6666666666667	3
26603901_27367184_30446584	0.7976992876887785	2016.3333333333333	3
25033909_26373573_27648547	0.7976701614853753	2015.0	3
25007740_27154323_30165038	0.797627390919109	2016.0	3
25033909_27174148_27648547	0.7976072658307579	2015.3333333333333	3
25033909_28073693_29622565	0.7974455144409708	2016.3333333333333	3
24747712_25816762_27696330	0.7973398801669009	2015.0	3
23993090_27648547_28073693	0.7973235095727507	2015.3333333333333	3
25224103_27648547_28073693	0.7973235095727507	2015.6666666666667	3
27648547_28073693	0.7973235095727507	2016.5	2
25800355_27648547_28073693	0.7973235095727507	2016.0	3
25395297_27648547_28073693	0.7973235095727507	2015.6666666666667	3
24356864_27648547_28073693	0.7973235095727507	2015.6666666666667	3
26373573_26603901_28596706	0.7972839086545314	2015.6666666666667	3
24356864_26603901_28596706	0.7972839086545314	2015.3333333333333	3
24747712_26643733_27648547	0.7972811587356374	2015.3333333333333	3
26373573_26643733_27648547	0.7972487426759715	2015.6666666666667	3
26643733_27174148_27648547	0.797185847021354	2016.0	3
24747712_28469477_29247853	0.797182295334252	2016.3333333333333	3
26373573_27455396_29247853	0.7971789645082524	2016.3333333333333	3
25033909_27154323_27174148	0.7971571993115257	2015.3333333333333	3
26373573_27455396_28596706	0.7971155139075702	2016.0	3
25007740_27174148_27648547	0.7971109848226584	2015.3333333333333	3
25816762_26603901_26643733	0.7971076453908742	2015.3333333333333	3
25301932_27455396_27648547	0.7970941787502993	2015.3333333333333	3
25033909_25829385_29622565	0.7970284070302227	2015.6666666666667	3
25926682_26643733_28596706	0.7969874609323476	2016.0	3
25829385_28469477_28596706	0.7968723656841668	2016.3333333333333	3
26603901_27174148_28469477	0.7966212128732132	2016.0	3
26643733_27455396_27648547	0.7965885852560746	2016.0	3
26292638_27174148_29622565	0.7965226514516992	2016.3333333333333	3
26292638_26603901_28469477	0.7964603683609869	2015.6666666666667	3
25395297_26603901_28469477	0.7964603683609869	2015.3333333333333	3
23993090_26603901_28469477	0.7964603683609869	2015.0	3
25926682_26373573_28596706	0.7963022792297956	2015.6666666666667	3
26292638_27154323	0.7963006794713768	2015.5	2
25224103_26292638_27154323	0.7963006794713768	2015.0	3
23993090_26292638_27154323	0.7963006794713768	2014.6666666666667	3
25395297_26292638_27154323	0.7963006794713768	2015.0	3
24356864_26292638_27154323	0.7963006794713768	2015.0	3
24747712_25224103_26603901	0.7962675419054878	2014.3333333333333	3
25007740_29247853_30165038	0.7962587578505785	2016.6666666666667	3
26373573_27455396_27696330	0.796189753742604	2015.6666666666667	3
25301932_25829385_27696330	0.7960752413230066	2015.0	3
25829385_29247853_30165038	0.7960332307156077	2017.0	3
25926682_27174148_30446584	0.7959959567260386	2016.3333333333333	3
26603901_28073693_28446671	0.7958514953450478	2016.3333333333333	3
27455396_27696330_29247853	0.7958081620770724	2016.6666666666667	3
25033909_25800355_26603901	0.7958076988966966	2014.6666666666667	3
26643733_29247853_30446584	0.7957100533009978	2017.3333333333333	3
28596706_29247853	0.7957059611433556	2017.5	2
25301932_26603901_30446584	0.795676930943736	2015.6666666666667	3
26603901_28073693_30165038	0.7956765837875532	2016.6666666666667	3
25007740_28596706_30165038	0.7956560959035274	2016.3333333333333	3
25926682_28446671_28596706	0.7956439350615565	2016.3333333333333	3
25007740_26373573_29622565	0.7956362184413559	2015.6666666666667	3
23993090_25007740_29622565	0.7956362184413559	2015.0	3
25007740_29622565	0.7956362184413559	2016.0	2
25007740_25301932_29622565	0.7956362184413559	2015.3333333333333	3
25007740_25224103_29622565	0.7956362184413559	2015.3333333333333	3
25007740_25395297_29622565	0.7956362184413559	2015.3333333333333	3
25829385_26643733_27696330	0.7955696478287818	2015.6666666666667	3
25007740_28469477_28596706	0.7955342529087073	2016.0	3
26292638_27367184_27696330	0.7954709819108647	2015.6666666666667	3
27154323_27174148_27455396	0.795340084713076	2016.0	3
27154323_27455396_30165038	0.7952905190837052	2016.6666666666667	3
27367184_27696330_30165038	0.795268485175811	2016.6666666666667	3
25033909_27455396_27648547	0.7952264758956957	2015.3333333333333	3
27455396_27648547_28446671	0.7952218555637574	2016.3333333333333	3
25301932_25926682_29247853	0.7952076299312457	2015.6666666666667	3
26643733_27455396_29622565	0.7951781646870327	2016.6666666666667	3
25007740_25800355_27154323	0.7951574372292873	2015.0	3
25033909_25926682_29247853	0.7951234552464248	2015.6666666666667	3
25033909_26603901_27367184	0.7950548955268539	2015.0	3
25007740_27367184_27648547	0.7950088432711273	2015.3333333333333	3
24747712_28596706_30446584	0.794984493879612	2016.3333333333333	3
25033909_26643733_29622565	0.7949452066114302	2016.0	3
25829385_26373573_29247853	0.7948263956513011	2016.0	3
27174148_28073693_29622565	0.7947721575011764	2017.0	3
25816762_27174148_29622565	0.7947481603545123	2016.3333333333333	3
24747712_26643733_27696330	0.7947326342995366	2015.3333333333333	3
25301932_27696330_28073693	0.7946857547929079	2015.6666666666667	3
25301932_27174148_27696330	0.7946460139238551	2015.3333333333333	3
27367184_27648547_28446671	0.7946151007823725	2016.3333333333333	3
23993090_27154323_27174148	0.7946048157965636	2015.0	3
23993090_27174148_29247853	0.7945977572463643	2015.6666666666667	3
26292638_27455396_29247853	0.7945873901502146	2016.3333333333333	3
24747712_25007740_27648547	0.7945697383371586	2014.6666666666667	3
25829385_27648547_28446671	0.7945247999540919	2016.0	3
24747712_25816762_28596706	0.7944719138182939	2015.3333333333333	3
24356864_27455396_27648547	0.7944576205505162	2015.3333333333333	3
27455396_27648547	0.7944576205505162	2016.0	2
23993090_27455396_27648547	0.7944576205505162	2015.0	3
25224103_27455396_27648547	0.7944576205505162	2015.3333333333333	3
25395297_27455396_27648547	0.7944576205505162	2015.3333333333333	3
25800355_27455396_27648547	0.7944576205505162	2015.6666666666667	3
24747712_27154323_27174148	0.794377144945353	2015.3333333333333	3
24747712_27154323_30165038	0.7943275793159821	2016.0	3
26603901_29247853	0.794302933827035	2016.5	2
25007740_26643733_27648547	0.7939966416654993	2015.3333333333333	3
24747712_26373573_29622565	0.7939634548949724	2015.6666666666667	3
27174148_27455396_28596706	0.793880250946437	2016.3333333333333	3
25800355_27367184_27648547	0.7938508657691313	2015.6666666666667	3
25800355_25829385_27648547	0.7937605649408508	2015.3333333333333	3
26292638_26603901_26643733	0.7937251503724463	2015.3333333333333	3
23993090_26603901_26643733	0.7937251503724463	2014.6666666666667	3
25926682_26292638_28596706	0.7937107048717579	2015.6666666666667	3
27174148_27367184_27696330	0.7936572904623123	2016.0	3
26292638_27455396_27696330	0.7935981793845663	2015.6666666666667	3
25033909_25816762_27696330	0.7935356058598093	2015.0	3
25816762_27367184_27648547	0.7934915339989806	2015.6666666666667	3
25800355_25829385_27696330	0.7934386831232234	2015.3333333333333	3
25816762_25829385_27648547	0.7934012331707003	2015.3333333333333	3
27455396_27696330_30165038	0.7933956826495127	2016.6666666666667	3
25800355_25829385_29247853	0.7931794382232464	2016.0	3
25816762_29247853_29622565	0.7931755923783971	2017.0	3
24747712_27648547_28469477	0.7931382196163675	2015.6666666666667	3
27174148_27648547_28469477	0.7930429079020844	2016.3333333333333	3
24356864_26603901_30446584	0.7930403727439529	2015.6666666666667	3
26603901_30446584	0.7930403727439529	2016.5	2
26373573_26603901_30446584	0.7930403727439529	2016.0	3
24747712_25816762_29622565	0.7929798844581756	2015.6666666666667	3
25800355_25816762_26603901	0.7929028198946547	2015.0	3
25033909_27367184_27696330	0.7928271789588465	2015.3333333333333	3
25033909_25816762_26603901	0.792814666926412	2014.6666666666667	3
25301932_27367184_27648547	0.7927455971803361	2015.3333333333333	3
26373573_27174148_27696330	0.792693481788268	2015.6666666666667	3
25301932_25829385_27648547	0.7926552963520557	2015.0	3
25007740_25033909_27648547	0.7926345323051205	2014.6666666666667	3
26603901_27174148_27455396	0.7926192580230764	2015.6666666666667	3
25800355_25926682_29247853	0.7925710717314624	2016.0	3
25224103_25926682_29247853	0.7925710717314624	2015.6666666666667	3
25926682_29247853	0.7925710717314624	2016.5	2
23993090_25926682_29247853	0.7925710717314624	2015.3333333333333	3
25395297_25926682_29247853	0.7925710717314624	2015.6666666666667	3
24747712_25301932_26603901	0.7925325513999801	2014.3333333333333	3
23993090_24747712_26603901	0.7925325513999801	2014.0	3
24747712_26292638_26603901	0.7925325513999801	2014.6666666666667	3
24747712_26373573_26603901	0.7925325513999801	2014.6666666666667	3
24356864_24747712_26603901	0.7925325513999801	2014.3333333333333	3
24747712_25395297_26603901	0.7925325513999801	2014.3333333333333	3
25816762_26603901_28446671	0.7925244072034077	2015.6666666666667	3
25033909_27455396_29622565	0.7924913400670223	2016.0	3
25816762_27174148_28596706	0.7924629196988535	2016.0	3
25007740_26292638_29247853	0.7924603484282341	2015.6666666666667	3
25800355_25816762_29622565	0.7923962381968386	2016.0	3
25816762_26603901_30165038	0.792349495645913	2016.0	3
25829385_26373573_28596706	0.7923431003721912	2015.6666666666667	3
25800355_25926682_28596706	0.7922563451933557	2015.6666666666667	3
25829385_26292638_29247853	0.7922348212932633	2016.0	3
28469477_28596706_29622565	0.7922233528065659	2017.3333333333333	3
24747712_25829385_29622565	0.7922124177495782	2015.6666666666667	3
25829385_27696330_28073693	0.7921883508138308	2016.0	3
25007740_25033909_27154323	0.7921844657858884	2014.6666666666667	3
25829385_27455396_29247853	0.7921258817138577	2016.3333333333333	3
27154323_27174148_28446671	0.7921188080896662	2016.3333333333333	3
25007740_27455396_28596706	0.7920798847273154	2015.6666666666667	3
27154323_28446671_30165038	0.7920692424602953	2017.0	3
25033909_25301932_26603901	0.7920687301077673	2014.3333333333333	3
25800355_27696330_28073693	0.7920491965931249	2016.0	3
25007740_28073693_29247853	0.7920415566347715	2016.3333333333333	3
25800355_27174148_27696330	0.7920094557240719	2015.6666666666667	3
25800355_26603901_28073693	0.7918394241404676	2015.6666666666667	3
25224103_28596706_29622565	0.7917293390128821	2016.3333333333333	3
25007740_26643733_27696330	0.7914481172293987	2015.3333333333333	3
23993090_25007740_27154323	0.7914156104407088	2014.3333333333333	3
25007740_25224103_27154323	0.7914156104407088	2014.6666666666667	3
25007740_25301932_27154323	0.7914156104407088	2014.6666666666667	3
25007740_27154323	0.7914156104407088	2015.0	2
25007740_25395297_27154323	0.7914156104407088	2014.6666666666667	3
24356864_25007740_27154323	0.7914156104407088	2014.6666666666667	3
25033909_28469477_28596706	0.79139913431197	2016.0	3
23993090_27174148_29622565	0.7913264649847187	2015.6666666666667	3
24747712_27174148_27696330	0.791262378785304	2015.3333333333333	3
25007740_26292638_28596706	0.7912188065223144	2015.3333333333333	3
25926682_27174148_28469477	0.7911713993731302	2016.0	3
25301932_25926682_28596706	0.7911510766045605	2015.3333333333333	3
26603901_27367184_28073693	0.7910866207706249	2016.0	3
25816762_27696330_29247853	0.7910746705477042	2016.3333333333333	3
25033909_25926682_28596706	0.7910669019197397	2015.3333333333333	3
27367184_27696330_28446671	0.7910390304571252	2016.3333333333333	3
23993090_25816762_27696330	0.7909832223448469	2014.6666666666667	3
27367184_27648547_28469477	0.7909407663505531	2016.3333333333333	3
26643733_27174148_29622565	0.7908710624249046	2016.6666666666667	3
25829385_26292638_29622565	0.7908242755432938	2016.0	3
24747712_25033909_29622565	0.7906753702692988	2015.3333333333333	3
24747712_25033909_27154323	0.7906681823525442	2014.6666666666667	3
24747712_29247853_30165038	0.7905332239846842	2016.6666666666667	3
27174148_29247853_30446584	0.7903500091607285	2017.3333333333333	3
25033909_27648547_28469477	0.7903499835543292	2015.6666666666667	3
26643733_27455396_27696330	0.7902982340313955	2016.0	3
25224103_27367184_27696330	0.7902747954438841	2015.3333333333333	3
26373573_27367184_27696330	0.7902747954438841	2015.6666666666667	3
27367184_27696330	0.7902747954438841	2016.0	2
24356864_27367184_27696330	0.7902747954438841	2015.3333333333333	3
23993090_27367184_27696330	0.7902747954438841	2015.0	3
25395297_27367184_27696330	0.7902747954438841	2015.3333333333333	3
25224103_25816762_26603901	0.7902622834114498	2014.6666666666667	3
24356864_27367184_27648547	0.7901090389805527	2015.3333333333333	3
23993090_27367184_27648547	0.7901090389805527	2015.0	3
25224103_27367184_27648547	0.7901090389805527	2015.3333333333333	3
25395297_27367184_27648547	0.7901090389805527	2015.3333333333333	3
26373573_27367184_27648547	0.7901090389805527	2015.6666666666667	3
27367184_27648547	0.7901090389805527	2016.0	2
26292638_27174148_27696330	0.7901019074302302	2015.6666666666667	3
25033909_25800355_29622565	0.7900917240079619	2015.6666666666667	3
25007740_25033909_27696330	0.7900860078690197	2014.6666666666667	3
25007740_27696330_28446671	0.7900813875370815	2015.6666666666667	3
24356864_25829385_27648547	0.7900187381522723	2015.0	3
23993090_25829385_27648547	0.7900187381522723	2014.6666666666667	3
25224103_25829385_27648547	0.7900187381522723	2015.0	3
25829385_27648547	0.7900187381522723	2015.5	2
25395297_25829385_27648547	0.7900187381522723	2015.0	3
26643733_27648547_28469477	0.7899285647449252	2016.3333333333333	3
25033909_28469477_29247853	0.7899248484587111	2016.3333333333333	3
27174148_27696330_30165038	0.7898994106951767	2016.6666666666667	3
25829385_26603901_28596706	0.7898648102554091	2015.6666666666667	3
26292638_26373573_27696330	0.7898482582919949	2015.3333333333333	3
25033909_27154323_27455396	0.7898475939504846	2015.3333333333333	3
25816762_26643733_29247853	0.7898081090586075	2016.3333333333333	3
24356864_25033909_29622565	0.7897590067132063	2015.3333333333333	3
25800355_26603901_27174148	0.7896811693884531	2015.3333333333333	3
26373573_27696330_30165038	0.7896457615569413	2016.3333333333333	3
25007740_26643733_28596706	0.7895383270021303	2015.6666666666667	3
23993090_25800355_26603901	0.7895203248762268	2014.3333333333333	3
25395297_25800355_26603901	0.7895203248762268	2014.6666666666667	3
25800355_26292638_26603901	0.7895203248762268	2015.0	3
25301932_25829385_29247853	0.7894404694343172	2015.6666666666667	3
25033909_25395297_26603901	0.7894321719079841	2014.3333333333333	3
25033909_26292638_26603901	0.7894321719079841	2014.6666666666667	3
25033909_26373573_26603901	0.7894321719079841	2014.6666666666667	3
23993090_25033909_26603901	0.7894321719079841	2014.0	3
25033909_25224103_26603901	0.7894321719079841	2014.3333333333333	3
25033909_26603901	0.7894321719079841	2014.5	2
24356864_25033909_26603901	0.7894321719079841	2014.3333333333333	3
25007740_26373573_27648547	0.7893861196522576	2015.0	3
24747712_26373573_29247853	0.7893263889203778	2015.6666666666667	3
25007740_25800355_27696330	0.7893171525238403	2015.0	3
23993090_25007740_27696330	0.7893171525238403	2014.3333333333333	3
24356864_25007740_27696330	0.7893171525238403	2014.6666666666667	3
25007740_25395297_27696330	0.7893171525238403	2014.6666666666667	3
25007740_25224103_27696330	0.7893171525238403	2014.6666666666667	3
25007740_25301932_27696330	0.7893171525238403	2014.6666666666667	3
25007740_27696330	0.7893171525238403	2015.0	2
25816762_28469477_28596706	0.7893131646050193	2016.3333333333333	3
25829385_28596706_30165038	0.7892064478539685	2016.6666666666667	3
25224103_26603901_28073693	0.7891988876572626	2015.3333333333333	3
26292638_26603901_28446671	0.7891419121849799	2015.6666666666667	3
23993090_26603901_28446671	0.7891419121849799	2015.0	3
23993090_27154323_27455396	0.7890787386053053	2015.0	3
24747712_27648547_28446671	0.7890247932231685	2015.6666666666667	3
26373573_27648547_28446671	0.7889923771635027	2016.0	3
23993090_26603901_30165038	0.7889670006274851	2015.3333333333333	3
26292638_26603901_30165038	0.7889670006274851	2016.0	3
27174148_27648547_28446671	0.7889294815088852	2016.3333333333333	3
24747712_27154323_27455396	0.7888510677540946	2015.3333333333333	3
24747712_29622565_30446584	0.7888270752253381	2016.6666666666667	3
25800355_25816762_28596706	0.7888259870944065	2015.6666666666667	3
25224103_25816762_28596706	0.7888191508113355	2015.3333333333333	3
24747712_28073693_28596706	0.7887590697766296	2016.0	3
25800355_27154323_27174148	0.7887312182214654	2015.6666666666667	3
25800355_27154323_30165038	0.7886816525920946	2016.3333333333333	3
24356864_25926682_28596706	0.7885145184047774	2015.3333333333333	3
25224103_25926682_28596706	0.7885145184047774	2015.3333333333333	3
25395297_25926682_28596706	0.7885145184047774	2015.3333333333333	3
25926682_28596706	0.7885145184047774	2016.0	2
23993090_25926682_28596706	0.7885145184047774	2015.0	3
25033909_27154323_28446671	0.7884098454968576	2015.6666666666667	3
24747712_25800355_27648547	0.7882605582099274	2015.0	3
25800355_26373573_27648547	0.7882281421502615	2015.3333333333333	3
25800355_27174148_27648547	0.788165246495644	2015.6666666666667	3
23993090_24747712_27154323	0.788115798837582	2014.3333333333333	3
25301932_26603901_28073693	0.7881004553515384	2015.3333333333333	3
24747712_25816762_27648547	0.7879012264397768	2015.0	3
24747712_28446671_29622565	0.7878859586219702	2016.3333333333333	3
25816762_26373573_27648547	0.7878688103801109	2015.3333333333333	3
24747712_26643733_29622565	0.787843676214019	2016.0	3
25816762_28446671_28596706	0.7878230930667798	2016.3333333333333	3
24747712_28469477_29622565	0.7877351924188479	2016.3333333333333	3
25301932_27154323_27174148	0.7876259496326702	2015.3333333333333	3
25301932_27154323_30165038	0.7875763840032993	2016.0	3
25033909_27696330_28073693	0.787497845347265	2015.6666666666667	3
25033909_27154323_30165038	0.7874922093184784	2016.0	3
25033909_27174148_27696330	0.7874581044782121	2015.3333333333333	3
25926682_27455396_30446584	0.7873550908237757	2016.3333333333333	3
25816762_28073693_29622565	0.7873308681999925	2016.6666666666667	3
25007740_25829385_28596706	0.7873074711919363	2015.3333333333333	3
25007740_26373573_29247853	0.7872641619612537	2015.6666666666667	3
25033909_26373573_27696330	0.7872044553399768	2015.0	3
25301932_26373573_27648547	0.7871228735614663	2015.0	3
25301932_27174148_27648547	0.7870599779068489	2015.3333333333333	3
26292638_27696330_30165038	0.7870541871989035	2016.3333333333333	3
25224103_26603901_27174148	0.7870406329052482	2015.0	3
25829385_27174148_28596706	0.786892179351729	2016.0	3
23993090_25224103_26603901	0.7868797883930219	2014.0	3
25224103_25395297_26603901	0.7868797883930219	2014.3333333333333	3
25224103_26292638_26603901	0.7868797883930219	2014.6666666666667	3
25033909_26373573_28596706	0.7868698689999944	2015.3333333333333	3
25800355_29247853_29622565	0.7867501538190736	2017.0	3
25926682_27455396_28469477	0.7867374481499867	2016.0	3
24747712_26292638_29247853	0.78673481456234	2015.6666666666667	3
25829385_27455396_27696330	0.7864736777465314	2015.6666666666667	3
23993090_29247853_29622565	0.7863714019901756	2016.3333333333333	3
25395297_29247853_29622565	0.7863714019901756	2016.6666666666667	3
25395297_28596706_29622565	0.7862588725063716	2016.3333333333333	3
25033909_27648547_28446671	0.78623655716113	2015.6666666666667	3
25395297_28073693_28596706	0.7861225115768464	2016.0	3
25033909_27174148_28596706	0.7860819411812103	2015.6666666666667	3
27174148_28596706_30446584	0.7860612209241414	2017.0	3
25926682_28469477_30446584	0.7860319061232391	2016.6666666666667	3
24747712_25829385_27696330	0.7859404108717728	2015.0	3
25800355_27455396_29247853	0.7859165827165211	2016.3333333333333	3
23993090_27154323_28446671	0.7858574619818952	2015.3333333333333	3
26643733_27648547_28446671	0.7858151383517262	2016.3333333333333	3
25007740_27648547_28446671	0.7857402761530305	2015.6666666666667	3
26292638_28073693_29622565	0.7857228642787515	2016.6666666666667	3
24747712_26603901_27174148	0.7856564296255719	2015.0	3
25829385_27455396_28596706	0.7856302366777566	2016.0	3
24747712_27154323_28446671	0.7856297911306848	2015.6666666666667	3
23993090_25829385_29622565	0.7856280890763133	2015.3333333333333	3
25829385_29622565	0.7856280890763133	2016.5	2
25395297_25829385_29622565	0.7856280890763133	2015.6666666666667	3
25224103_25829385_29622565	0.7856280890763133	2015.6666666666667	3
25007740_27174148_28596706	0.7855856601731109	2015.6666666666667	3
26292638_27174148_28596706	0.7855575053126674	2016.0	3
25033909_26643733_29247853	0.7855563021853484	2016.0	3
25829385_27367184_28596706	0.7855466635612058	2016.0	3
25033909_25800355_27648547	0.7854723221478889	2015.0	3
26603901_28073693	0.7854638971517551	2016.0	2
26373573_26603901_28073693	0.7854638971517551	2015.6666666666667	3
24356864_26603901_28073693	0.7854638971517551	2015.3333333333333	3
26373573_27696330_28446671	0.7854163068382556	2016.0	3
25800355_27174148_29247853	0.7853610847115858	2016.3333333333333	3
25301932_27174148_29622565	0.7853296898249043	2016.0	3
26373573_27648547_28469477	0.7853180427316835	2016.0	3
25033909_25816762_27648547	0.7851129903777384	2015.0	3
25800355_26643733_27648547	0.7850509033384852	2015.6666666666667	3
26373573_26643733_29247853	0.7850296279273389	2016.3333333333333	3
25033909_25800355_27154323	0.7850222556286568	2015.0	3
25395297_27154323_27174148	0.784989391432887	2015.3333333333333	3
27154323_27174148	0.784989391432887	2016.0	2
25224103_27154323_27174148	0.784989391432887	2015.3333333333333	3
24356864_27154323_27174148	0.784989391432887	2015.3333333333333	3
25395297_27174148_29247853	0.7849823328826879	2016.0	3
25007740_25800355_27648547	0.7849760411397895	2015.0	3
27367184_28073693_28596706	0.7849689670374678	2016.6666666666667	3
23993090_27696330_28073693	0.7849454618323027	2015.3333333333333	3
24356864_27154323_30165038	0.7849398258035162	2016.0	3
25395297_27154323_30165038	0.7849398258035162	2016.0	3
23993090_27154323_30165038	0.7849398258035162	2015.6666666666667	3
25224103_27154323_30165038	0.7849398258035162	2016.0	3
27154323_30165038	0.7849398258035162	2017.0	2
23993090_27174148_27696330	0.7849057209632497	2015.0	3
25301932_25816762_26603901	0.7847733672098981	2014.6666666666667	3
25829385_26292638_28596706	0.7847691584727554	2015.6666666666667	3
25816762_26643733_27648547	0.7846915715683346	2015.6666666666667	3
25395297_26373573_27696330	0.7846520718250145	2015.0	3
23993090_26373573_27696330	0.7846520718250145	2014.6666666666667	3
24356864_26373573_27696330	0.7846520718250145	2015.0	3
25224103_26373573_27696330	0.7846520718250145	2015.0	3
26373573_27696330	0.7846520718250145	2015.5	2
25007740_25816762_27648547	0.7846167093696389	2015.0	3
25033909_26292638_27696330	0.784612880981939	2015.0	3
24747712_27696330_28073693	0.7845509243416741	2015.6666666666667	3
24356864_24747712_27648547	0.784518731421349	2014.6666666666667	3
24747712_25395297_27648547	0.784518731421349	2014.6666666666667	3
23993090_24747712_27648547	0.784518731421349	2014.3333333333333	3
24747712_25224103_27648547	0.784518731421349	2014.6666666666667	3
24747712_25301932_27648547	0.784518731421349	2014.6666666666667	3
24747712_27648547	0.784518731421349	2015.0	2
25395297_26373573_27648547	0.7844863153616831	2015.0	3
23993090_26373573_27648547	0.7844863153616831	2014.6666666666667	3
26373573_27648547	0.7844863153616831	2015.5	2
25224103_26373573_27648547	0.7844863153616831	2015.0	3
24356864_26373573_27648547	0.7844863153616831	2015.0	3
25224103_27174148_27648547	0.7844234197070656	2015.3333333333333	3
25395297_27174148_27648547	0.7844234197070656	2015.3333333333333	3
24356864_27174148_27648547	0.7844234197070656	2015.3333333333333	3
27174148_27648547	0.7844234197070656	2016.0	2
25816762_27174148_27648547	0.7844234197070656	2015.6666666666667	3
23993090_27174148_27648547	0.7844234197070656	2015.0	3
25033909_27696330_30165038	0.7844103842468854	2016.0	3
24356864_25007740_29247853	0.7843949144221851	2015.3333333333333	3
23993090_26603901_27367184	0.7843770376105568	2014.6666666666667	3
26292638_26603901_27367184	0.7843770376105568	2015.3333333333333	3
25033909_25301932_27648547	0.7843670535590935	2014.6666666666667	3
27696330_29247853	0.7842704801594826	2017.0	2
25033909_27367184_29247853	0.784230673840226	2016.0	3
25007740_27367184_28596706	0.7842085507857465	2015.6666666666667	3
26603901_28446671_28469477	0.7841320322699665	2016.3333333333333	3
25301932_26643733_27648547	0.7839456347496897	2015.3333333333333	3
25033909_25301932_27154323	0.7839169870398616	2014.6666666666667	3
25033909_26643733_27648547	0.7838614600648688	2015.3333333333333	3
25033909_28596706_30165038	0.7837332164817717	2016.3333333333333	3
27174148_29622565_30446584	0.7836810722856448	2017.3333333333333	3
25301932_28596706_29622565	0.7836038646115473	2016.3333333333333	3
25033909_26373573_29622565	0.7834621323610457	2015.6666666666667	3
25301932_25816762_28596706	0.7833302346097838	2015.3333333333333	3
25829385_25926682_30446584	0.7831744877428432	2016.0	3
25033909_29247853_30446584	0.7831339430548192	2016.6666666666667	3
25829385_26643733_28596706	0.7830886789525715	2016.0	3
23993090_26643733_29247853	0.783003918670386	2015.6666666666667	3
25395297_26643733_29247853	0.783003918670386	2016.0	3
24747712_25301932_27696330	0.7829862452303016	2014.6666666666667	3
24747712_25800355_27696330	0.7829862452303016	2015.0	3
27154323_27455396_28446671	0.7828509041098294	2016.3333333333333	3
26292638_27696330_28446671	0.782824732480218	2016.0	3
26643733_28596706_29622565	0.7826473433583585	2017.0	3
27696330_28446671_30165038	0.7826222357451642	2017.0	3
26643733_28073693_28596706	0.7825109824288335	2016.6666666666667	3
25033909_25816762_29622565	0.7824785619242487	2015.6666666666667	3
23993090_25800355_27154323	0.7824698721136947	2014.6666666666667	3
25829385_28073693_29247853	0.7822498227663528	2016.6666666666667	3
24747712_25800355_27154323	0.782242201262484	2015.0	3
26603901_26643733_28469477	0.7822173766042441	2016.0	3
25301932_27455396_29247853	0.782177613927592	2016.0	3
25816762_26292638_26603901	0.7821368090101148	2015.0	3
24356864_25816762_26603901	0.7821368090101148	2014.6666666666667	3
23993090_25816762_26603901	0.7821368090101148	2014.3333333333333	3
25816762_26373573_26603901	0.7821368090101148	2015.0	3
25395297_25816762_26603901	0.7821368090101148	2014.6666666666667	3
25816762_27696330_28446671	0.7821320329944117	2016.0	3
25301932_27154323_27455396	0.782099872441412	2015.3333333333333	3
25007740_27648547_28469477	0.7820659417212115	2015.6666666666667	3
23993090_26292638_27696330	0.7820604974669768	2014.6666666666667	3
24356864_26292638_27696330	0.7820604974669768	2015.0	3
26292638_27696330	0.7820604974669768	2015.5	2
25395297_26292638_27696330	0.7820604974669768	2015.0	3
25224103_26292638_27696330	0.7820604974669768	2015.0	3
26643733_28073693_29247853	0.7820192617758384	2017.0	3
25224103_26603901_28469477	0.7818699084780086	2015.3333333333333	3
25224103_27696330_30165038	0.781858000731923	2016.0	3
23993090_27696330_30165038	0.781858000731923	2015.6666666666667	3
27696330_30165038	0.781858000731923	2017.0	2
25395297_27696330_30165038	0.781858000731923	2016.0	3
24356864_27696330_30165038	0.781858000731923	2016.0	3
25007740_25033909_28596706	0.7818342398197395	2015.0	3
25033909_25301932_27696330	0.7818185291229928	2014.6666666666667	3
25800355_26603901_26643733	0.7817752269726729	2015.3333333333333	3
24356864_25033909_27648547	0.7817304953593104	2014.6666666666667	3
25033909_27648547	0.7817304953593104	2015.0	2
23993090_25033909_27648547	0.7817304953593104	2014.3333333333333	3
25033909_25224103_27648547	0.7817304953593104	2014.6666666666667	3
25033909_25395297_27648547	0.7817304953593104	2014.6666666666667	3
25007740_25033909_29247853	0.7817105971989154	2015.3333333333333	3
27648547_28446671_28469477	0.7816721992324565	2016.6666666666667	3
28469477_29247853_30446584	0.7816593761406125	2017.6666666666667	3
25007740_28469477_29247853	0.7816408066255934	2016.3333333333333	3
25301932_27174148_29247853	0.7816221159226565	2016.0	3
25395297_26603901_27174148	0.7815701663987378	2015.0	3
25301932_26603901_27174148	0.7815517167036965	2015.0	3
25033909_25829385_29247853	0.7814850700639447	2015.6666666666667	3
25301932_26643733_27696330	0.7813971103135889	2015.3333333333333	3
25301932_25395297_26603901	0.7813908721914701	2014.3333333333333	3
25301932_26292638_26603901	0.7813908721914701	2014.6666666666667	3
23993090_25301932_26603901	0.7813908721914701	2014.0	3
25224103_25816762_27696330	0.7813677979811705	2015.0	3
25395297_25816762_27696330	0.7813677979811705	2015.0	3
24356864_25816762_27696330	0.7813677979811705	2015.0	3
23993090_25301932_27154323	0.7813646035248993	2014.3333333333333	3
25033909_26643733_27696330	0.7813129356287681	2015.3333333333333	3
24356864_26643733_27648547	0.7813090765499067	2015.3333333333333	3
25395297_26643733_27648547	0.7813090765499067	2015.3333333333333	3
26643733_27648547	0.7813090765499067	2016.0	2
25224103_26643733_27648547	0.7813090765499067	2015.3333333333333	3
23993090_26643733_27648547	0.7813090765499067	2015.0	3
24356864_25033909_27154323	0.7812804288400784	2014.6666666666667	3
23993090_25033909_27154323	0.7812804288400784	2014.3333333333333	3
25033909_25224103_27154323	0.7812804288400784	2014.6666666666667	3
25033909_25395297_27154323	0.7812804288400784	2014.6666666666667	3
25033909_27154323	0.7812804288400784	2015.0	2
23993090_25007740_27648547	0.781234214351211	2014.3333333333333	3
25007740_25301932_27648547	0.781234214351211	2014.6666666666667	3
24356864_25007740_27648547	0.781234214351211	2014.6666666666667	3
25007740_27648547	0.781234214351211	2015.0	2
25007740_25224103_27648547	0.781234214351211	2014.6666666666667	3
25007740_25395297_27648547	0.781234214351211	2014.6666666666667	3
25395297_28596706_30446584	0.7812062564713189	2016.3333333333333	3
25301932_27455396_27696330	0.7811884031619437	2015.3333333333333	3
25800355_27648547_28469477	0.7809079642192153	2016.0	3
25800355_28073693_29622565	0.7809054296406691	2016.6666666666667	3
27174148_29247853_30165038	0.780876418851376	2017.3333333333333	3
25007740_28446671_29247853	0.7806978774382988	2016.3333333333333	3
23993090_25816762_28596706	0.7806936764100006	2015.0	3
24356864_25816762_28596706	0.7806936764100006	2015.3333333333333	3
25395297_25816762_28596706	0.7806936764100006	2015.3333333333333	3
25816762_27648547_28469477	0.7805486324490648	2016.0	3
23993090_28073693_29622565	0.780526677811771	2016.0	3
25395297_28073693_29622565	0.780526677811771	2016.3333333333333	3
24747712_25926682_30446584	0.7804894924326848	2015.6666666666667	3
25829385_28446671_29247853	0.7804723503033281	2016.6666666666667	3
25301932_27455396_29622565	0.7802073283062736	2016.0	3
25033909_27367184_28596706	0.7800734321890092	2015.6666666666667	3
25033909_25301932_29622565	0.7799743702306711	2015.3333333333333	3
26603901_28469477_30165038	0.7799562145550738	2016.6666666666667	3
28073693_29247853_29622565	0.7798621399244643	2017.6666666666667	3
25301932_27648547_28469477	0.77980269563042	2015.6666666666667	3
25800355_26292638_29247853	0.7797727833126414	2016.0	3
26373573_27174148_29247853	0.7796695837870694	2016.3333333333333	3
25926682_28073693_28469477	0.7795420069467465	2016.3333333333333	3
26643733_27696330_28446671	0.7795247871270469	2016.3333333333333	3
25395297_27154323_27455396	0.7794633142416287	2015.3333333333333	3
25800355_27154323_27455396	0.7794633142416287	2015.6666666666667	3
27154323_27455396	0.7794633142416287	2016.0	2
24356864_27154323_27455396	0.7794633142416287	2015.3333333333333	3
25224103_27154323_27455396	0.7794633142416287	2015.3333333333333	3
26603901_27367184_28469477	0.7793671576955435	2016.0	3
26373573_28073693_28596706	0.7793462434185982	2016.3333333333333	3
24747712_26373573_28596706	0.7793387858832607	2015.3333333333333	3
24747712_25829385_29247853	0.7793056389830834	2015.6666666666667	3
25033909_26292638_28596706	0.7792959271005587	2015.3333333333333	3
25926682_27174148_28073693	0.7792709615821786	2016.0	3
23993090_25301932_27696330	0.7792661456080305	2014.3333333333333	3
27367184_27455396_29247853	0.7792032200963703	2016.6666666666667	3
25033909_25800355_27696330	0.7791819709232097	2015.0	3
25224103_26603901_26643733	0.779134690489468	2015.0	3
24747712_26603901_27455396	0.7791302327390031	2015.0	3
26373573_28596706_30446584	0.7790613879179071	2016.6666666666667	3
25301932_27154323_28446671	0.7788785958180019	2015.6666666666667	3
25800355_26643733_27696330	0.7787605521138058	2015.6666666666667	3
25395297_26643733_27696330	0.7787605521138058	2015.3333333333333	3
26643733_27696330	0.7787605521138058	2016.0	2
25224103_26643733_27696330	0.7787605521138058	2015.3333333333333	3
23993090_26643733_27696330	0.7787605521138058	2015.0	3
24356864_26643733_27696330	0.7787605521138058	2015.3333333333333	3
23993090_26603901	0.778754313991687	2014.0	2
23993090_25395297_26603901	0.778754313991687	2014.0	3
23993090_26292638_26603901	0.778754313991687	2014.3333333333333	3
26292638_26373573_26603901	0.778754313991687	2015.0	3
23993090_24356864_26603901	0.778754313991687	2014.0	3
23993090_26373573_26603901	0.778754313991687	2014.3333333333333	3
24356864_26292638_26603901	0.778754313991687	2014.6666666666667	3
26292638_26603901	0.778754313991687	2015.0	2
25395297_26292638_26603901	0.778754313991687	2014.6666666666667	3
23993090_25395297_27154323	0.7787280453251161	2014.3333333333333	3
23993090_27154323	0.7787280453251161	2014.5	2
23993090_25224103_27154323	0.7787280453251161	2014.3333333333333	3
23993090_24356864_27154323	0.7787280453251161	2014.3333333333333	3
29247853_29622565_30446584	0.7787260092911017	2018.0	3
25007740_26373573_28596706	0.7785858271668769	2015.3333333333333	3
25800355_27455396_27696330	0.7785518449621605	2015.6666666666667	3
24747712_27174148_28596706	0.7785508580644765	2015.6666666666667	3
24356864_24747712_27154323	0.7785003744739056	2014.6666666666667	3
24747712_25301932_27154323	0.7785003744739056	2014.6666666666667	3
24747712_27154323	0.7785003744739056	2015.0	2
24747712_25224103_27154323	0.7785003744739056	2014.6666666666667	3
24747712_25395297_27154323	0.7785003744739056	2014.6666666666667	3
24747712_25033909_27696330	0.7784348939844417	2014.6666666666667	3
26292638_28073693_29247853	0.7784093745891956	2016.6666666666667	3
25800355_26292638_29622565	0.7783690738457426	2016.0	3
25829385_25926682_28469477	0.7783499303899346	2015.6666666666667	3
25033909_29622565_30446584	0.7783257526914116	2016.6666666666667	3
25800355_26603901_28469477	0.7781349179725012	2015.6666666666667	3
25816762_25926682_30446584	0.7780838737610797	2016.0	3
24747712_25800355_29247853	0.7780640071286464	2015.6666666666667	3
25301932_25816762_29622565	0.7778884005237203	2015.6666666666667	3
24747712_25033909_29247853	0.777768591502804	2015.3333333333333	3
24356864_29247853_29622565	0.7777401028830415	2016.6666666666667	3
26643733_28596706_30446584	0.7775947273233058	2017.0	3
25007740_28446671_28596706	0.7775633385226093	2016.0	3
25033909_25829385_27696330	0.7774883793439042	2015.0	3
25829385_27696330_28446671	0.7774837590119659	2016.0	3
25033909_28446671_29622565	0.7773846360880434	2016.3333333333333	3
25926682_28073693_30446584	0.7773608468674659	2016.6666666666667	3
25800355_26603901_28446671	0.7771919887852065	2015.6666666666667	3
24747712_25007740_28596706	0.7771851171785129	2015.0	3
27648547_28469477	0.7771661374306369	2016.5	2
25224103_27648547_28469477	0.7771661374306369	2015.6666666666667	3
23993090_27648547_28469477	0.7771661374306369	2015.3333333333333	3
24356864_27648547_28469477	0.7771661374306369	2015.6666666666667	3
25395297_27648547_28469477	0.7771661374306369	2015.6666666666667	3
27455396_29622565_30165038	0.7771225511873666	2017.3333333333333	3
25007740_25816762_29247853	0.7771144696332277	2015.6666666666667	3
25800355_26603901_30165038	0.7770170772277117	2016.0	3
24356864_25800355_29622565	0.776960748701483	2015.6666666666667	3
25033909_29622565_30165038	0.7768895931117639	2016.6666666666667	3
25816762_25829385_29247853	0.7768889424982568	2016.0	3
23993090_28469477_29247853	0.7767410023350191	2016.0	3
25224103_27174148_29622565	0.7767360051017405	2016.0	3
25224103_25829385_27696330	0.7767195239987247	2015.0	3
24356864_25829385_27696330	0.7767195239987247	2015.0	3
25395297_25829385_27696330	0.7767195239987247	2015.0	3
23993090_25829385_27696330	0.7767195239987247	2014.6666666666667	3
25829385_27696330	0.7767195239987247	2015.5	2
23993090_25800355_27696330	0.7766295874082474	2014.6666666666667	3
26643733_29622565_30446584	0.776621955996059	2017.3333333333333	3
25816762_27648547_28446671	0.7764352060558658	2016.0	3
24356864_25829385_28596706	0.7764034342461262	2015.3333333333333	3
25301932_26603901_28469477	0.7763809922764571	2015.3333333333333	3
25224103_27154323_28446671	0.7762420376182187	2015.6666666666667	3
24356864_27154323_28446671	0.7762420376182187	2015.6666666666667	3
25800355_27154323_28446671	0.7762420376182187	2016.0	3
27154323_28446671	0.7762420376182187	2016.5	2
25395297_27154323_28446671	0.7762420376182187	2015.6666666666667	3
26643733_29247853_29622565	0.776231540647484	2017.3333333333333	3
28469477_29247853_29622565	0.7761230568523131	2017.6666666666667	3
27174148_28073693_28596706	0.7761109804574651	2016.6666666666667	3
27696330_28073693_28446671	0.7760942724818672	2016.6666666666667	3
25800355_26643733_29622565	0.7760592520839381	2016.3333333333333	3
27174148_27696330_28446671	0.7760545316128145	2016.3333333333333	3
27367184_28596706_29622565	0.7759896139919022	2017.0	3
24356864_28596706_29622565	0.7759620986519136	2016.3333333333333	3
27367184_27455396_29622565	0.7759348449516188	2016.6666666666667	3
24356864_27455396_29622565	0.7759073296116299	2016.0	3
23993090_24747712_27696330	0.7758825104694794	2014.3333333333333	3
25033909_27367184_29622565	0.7757018868760163	2016.0	3
25301932_27648547_28446671	0.7756892692372209	2015.6666666666667	3
25800355_25816762_27648547	0.7756709710426246	2015.3333333333333	3
24747712_25926682_28469477	0.7756649350797763	2015.3333333333333	3
25301932_25800355_27154323	0.7754910059498014	2015.0	3
25816762_25926682_27174148	0.7754748065373182	2015.3333333333333	3
26292638_26643733_29247853	0.7754086026812479	2016.3333333333333	3
25033909_25829385_28596706	0.7753845917701807	2015.3333333333333	3
26603901_27367184_27455396	0.7753652028454069	2015.6666666666667	3
25395297_27696330_28073693	0.775330037468626	2015.6666666666667	3
25224103_27696330_28073693	0.775330037468626	2015.6666666666667	3
24356864_27696330_28073693	0.775330037468626	2015.6666666666667	3
25816762_28446671_29622565	0.7752986663810929	2016.6666666666667	3
24356864_27174148_27696330	0.7752902965995733	2015.3333333333333	3
25395297_27174148_27696330	0.7752902965995733	2015.3333333333333	3
25224103_27174148_27696330	0.7752902965995733	2015.3333333333333	3
24356864_25816762_29622565	0.7752538765764007	2015.6666666666667	3
26292638_29247853_30446584	0.7751462833981075	2017.0	3
27174148_28469477_28596706	0.7749447782397656	2016.6666666666667	3
25301932_25800355_27648547	0.7749250342239798	2015.0	3
25301932_25816762_27648547	0.7745657024538294	2015.0	3
25224103_26603901_28446671	0.7745514523020016	2015.3333333333333	3
25301932_28073693_29622565	0.7745299026519565	2016.3333333333333	3
25816762_25926682_27455396	0.7744233503326025	2015.3333333333333	3
25224103_26603901_30165038	0.7743765407445069	2015.6666666666667	3
24356864_26643733_29247853	0.774372619563252	2016.0	3
25007740_25800355_28596706	0.7741757486544086	2015.3333333333333	3
25816762_28469477_29247853	0.7739297683595641	2016.6666666666667	3
26373573_28469477_29622565	0.773862091045504	2016.6666666666667	3
26603901_26643733_27174148	0.7738250684951837	2015.6666666666667	3
26373573_26603901_28469477	0.7737444340766738	2015.6666666666667	3
26603901_28469477	0.7737444340766738	2016.0	2
24356864_26603901_28469477	0.7737444340766738	2015.3333333333333	3
25395297_26603901_26643733	0.7736642239829573	2015.0	3
25033909_29247853_30165038	0.7736603527454667	2016.6666666666667	3
25301932_26603901_26643733	0.7736457742879163	2015.0	3
25816762_27367184_29622565	0.7736159171690655	2016.3333333333333	3
27455396_28469477_28596706	0.7734104636794779	2016.6666666666667	3
25816762_29247853_30446584	0.7733325919495551	2017.0	3
27455396_28446671_29247853	0.7732094947966027	2017.0	3
25033909_27455396_29247853	0.773206176312166	2016.0	3
28596706_29622565_30165038	0.7731764140702521	2017.6666666666667	3
23993090_25800355_29622565	0.7731728873787621	2015.3333333333333	3
25395297_25800355_29622565	0.7731728873787621	2015.6666666666667	3
25816762_26603901_27455396	0.7731249742449651	2015.3333333333333	3
25224103_27648547_28446671	0.7730527110374378	2015.6666666666667	3
24356864_27648547_28446671	0.7730527110374378	2015.6666666666667	3
27648547_28446671	0.7730527110374378	2016.5	2
25800355_27648547_28446671	0.7730527110374378	2016.0	3
25395297_27648547_28446671	0.7730527110374378	2015.6666666666667	3
23993090_27648547_28446671	0.7730527110374378	2015.3333333333333	3
28073693_29622565_30446584	0.7728812851126972	2017.6666666666667	3
25395297_25800355_27154323	0.772854447750018	2015.0	3
25224103_25800355_27154323	0.772854447750018	2015.0	3
24356864_25800355_27154323	0.772854447750018	2015.0	3
25800355_27154323	0.772854447750018	2015.5	2
25816762_29622565_30446584	0.7728180876146674	2017.0	3
25033909_26373573_29247853	0.7724535176811603	2015.6666666666667	3
23993090_27455396_29247853	0.7724373209669865	2015.6666666666667	3
25800355_26603901_27367184	0.7724271142107834	2015.3333333333333	3
25926682_27174148_27455396	0.77238176760824	2015.6666666666667	3
24356864_25800355_27648547	0.7722884760241967	2015.0	3
25800355_27648547	0.7722884760241967	2015.5	2
25395297_25800355_27648547	0.7722884760241967	2015.0	3
25224103_25800355_27648547	0.7722884760241967	2015.0	3
23993090_25800355_27648547	0.7722884760241967	2014.6666666666667	3
25033909_27455396_27696330	0.7722169655465179	2015.3333333333333	3
27455396_28446671_28596706	0.7721442772198511	2016.6666666666667	3
25224103_25816762_27648547	0.7719291442540462	2015.0	3
25816762_27648547	0.7719291442540462	2015.5	2
24356864_25816762_27648547	0.7719291442540462	2015.0	3
23993090_25816762_27648547	0.7719291442540462	2014.6666666666667	3
25395297_25816762_27648547	0.7719291442540462	2015.0	3
24356864_28073693_29622565	0.7718953787046369	2016.3333333333333	3
25816762_26603901_27174148	0.7718781922172787	2015.3333333333333	3
25301932_27154323	0.7717491791612228	2015.0	2
24356864_25301932_27154323	0.7717491791612228	2014.6666666666667	3
25301932_25395297_27154323	0.7717491791612228	2014.6666666666667	3
25224103_25301932_27154323	0.7717491791612228	2014.6666666666667	3
24747712_25301932_29247853	0.771688480139934	2015.3333333333333	3
25926682_26643733_30446584	0.7715580439907304	2016.3333333333333	3
23993090_27455396_27696330	0.7714481102013383	2015.0	3
28073693_29622565_30165038	0.7714451255330496	2017.6666666666667	3
26373573_29247853_29622565	0.7714432285308807	2017.0	3
25800355_27367184_29247853	0.7714255795454319	2016.3333333333333	3
25816762_29622565_30165038	0.7713819280350197	2017.0	3
24747712_27367184_29247853	0.7713506445084957	2016.0	3
27367184_28596706_30446584	0.7713011424328778	2017.0	3
25395297_27174148_29622565	0.77126553859523	2016.0	3
24747712_27455396_27696330	0.7712204393501276	2015.3333333333333	3
24747712_27174148_29247853	0.7712015144974707	2016.0	3
25224103_25301932_27648547	0.7711832074354014	2014.6666666666667	3
25301932_25395297_27648547	0.7711832074354014	2014.6666666666667	3
25301932_27648547	0.7711832074354014	2015.0	2
23993090_25301932_27648547	0.7711832074354014	2014.3333333333333	3
24356864_25301932_27648547	0.7711832074354014	2014.6666666666667	3
25829385_28446671_28596706	0.7711136904730505	2016.3333333333333	3
25926682_27455396_28073693	0.7710951835704566	2016.0	3
23993090_27367184_29247853	0.7710468277165339	2015.6666666666667	3
25395297_27367184_29247853	0.7710468277165339	2016.0	3
26373573_28469477_29247853	0.7709789507669533	2016.6666666666667	3
24356864_25033909_28596706	0.7709302028739295	2015.0	3
24356864_28596706_30446584	0.7709094826168605	2016.3333333333333	3
25033909_25800355_29247853	0.7708065602531055	2015.6666666666667	3
24356864_26292638_29247853	0.7707627323766092	2015.6666666666667	3
25800355_26373573_29622565	0.7706638743493223	2016.0	3
25224103_25800355_26603901	0.7705393810974213	2014.6666666666667	3
28073693_28596706_30446584	0.7704971089188316	2017.3333333333333	3
24356864_25007740_28596706	0.7704339218658302	2015.0	3
23993090_25007740_28596706	0.7704339218658302	2014.6666666666667	3
25007740_28596706	0.7704339218658302	2015.5	2
25007740_25395297_28596706	0.7704339218658302	2015.0	3
25007740_25224103_28596706	0.7704339218658302	2015.0	3
25007740_25301932_28596706	0.7704339218658302	2015.0	3
25301932_27696330_28446671	0.7704149562575952	2015.6666666666667	3
25800355_29247853_30446584	0.770328848760025	2017.0	3
25007740_25301932_29247853	0.7703102792450062	2015.3333333333333	3
23993090_25007740_29247853	0.7703102792450062	2015.0	3
25007740_29247853	0.7703102792450062	2016.0	2
25007740_25800355_29247853	0.7703102792450062	2015.6666666666667	3
25007740_25395297_29247853	0.7703102792450062	2015.3333333333333	3
25007740_25224103_29247853	0.7703102792450062	2015.3333333333333	3
27367184_28073693_29622565	0.7702574192973017	2017.0	3
24747712_27455396_29622565	0.7702393644944577	2016.0	3
25816762_27696330_28073693	0.7701994017566322	2016.0	3
23993090_25829385_29247853	0.7700847521100354	2015.3333333333333	3
25829385_29247853	0.7700847521100354	2016.5	2
24356864_25829385_29247853	0.7700847521100354	2015.6666666666667	3
25395297_25829385_29247853	0.7700847521100354	2015.6666666666667	3
25224103_25829385_29247853	0.7700847521100354	2015.6666666666667	3
27367184_28073693_29247853	0.770062170821986	2017.0	3
25395297_29247853_30446584	0.769950096931127	2016.6666666666667	3
23993090_29247853_30446584	0.769950096931127	2016.3333333333333	3
24747712_28073693_29247853	0.769949403092518	2016.3333333333333	3
25033909_26292638_29247853	0.7698619433231225	2015.6666666666667	3
25224103_26603901_27367184	0.7697865777275785	2015.0	3
26603901_27455396	0.7697424792265373	2015.5	2
24356864_25301932_27696330	0.7696507212443541	2014.6666666666667	3
25301932_25800355_27696330	0.7696507212443541	2015.0	3
25224103_25301932_27696330	0.7696507212443541	2014.6666666666667	3
25301932_25395297_27696330	0.7696507212443541	2014.6666666666667	3
25301932_27696330	0.7696507212443541	2015.0	2
25800355_28469477_29622565	0.7695752413000547	2016.6666666666667	3
25033909_27455396_28596706	0.7695255426968298	2015.6666666666667	3
25816762_26292638_28596706	0.7694947882063731	2015.6666666666667	3
25033909_28073693_29247853	0.7694431515296598	2016.3333333333333	3
25301932_25800355_26603901	0.7694409487916969	2014.6666666666667	3
25224103_25816762_29622565	0.7692947158005566	2015.6666666666667	3
26292638_28469477_29247853	0.7691456863458808	2016.6666666666667	3
25224103_27154323	0.7691126209614396	2015.0	2
24356864_27154323	0.7691126209614396	2015.0	2
25224103_25395297_27154323	0.7691126209614396	2014.6666666666667	3
24356864_25224103_27154323	0.7691126209614396	2014.6666666666667	3
24356864_25395297_27154323	0.7691126209614396	2014.6666666666667	3
25395297_27154323	0.7691126209614396	2015.0	2
25395297_26603901_28446671	0.769080985795491	2015.3333333333333	3
26603901_27174148_30165038	0.7690669187502226	2016.3333333333333	3
25301932_26603901_28446671	0.7690625361004498	2015.3333333333333	3
28073693_29247853_30446584	0.7689654400365792	2017.6666666666667	3
25816762_26373573_29622565	0.7689570022242399	2016.0	3
25395297_26603901_30165038	0.7689060742379963	2015.6666666666667	3
25301932_26603901_30165038	0.7688876245429552	2015.6666666666667	3
25800355_27455396_28596706	0.7687566873516505	2016.0	3
28469477_29622565_30446584	0.76872571137587	2017.6666666666667	3
26292638_27455396_29622565	0.7686843556487554	2016.3333333333333	3
24356864_27648547	0.7685466492356182	2015.0	2
25395297_27648547	0.7685466492356182	2015.0	2
23993090_25224103_27648547	0.7685466492356182	2014.3333333333333	3
24356864_25395297_27648547	0.7685466492356182	2014.6666666666667	3
23993090_25395297_27648547	0.7685466492356182	2014.3333333333333	3
25224103_27648547	0.7685466492356182	2015.0	2
24356864_25224103_27648547	0.7685466492356182	2014.6666666666667	3
23993090_24356864_27648547	0.7685466492356182	2014.3333333333333	3
25224103_25395297_27648547	0.7685466492356182	2014.6666666666667	3
23993090_27648547	0.7685466492356182	2014.5	2
25033909_26292638_29622565	0.7684513975731528	2015.6666666666667	3
24747712_26603901_27367184	0.7684023744479022	2015.0	3
28073693_28446671_29622565	0.7681983417207506	2017.3333333333333	3
26373573_28469477_28596706	0.7679449452335313	2016.3333333333333	3
24747712_25033909_28596706	0.7678987959565404	2015.0	3
25800355_27696330_28446671	0.767778398057812	2016.0	3
25800355_25829385_28596706	0.7677261006048498	2015.6666666666667	3
27455396_28469477_30446584	0.7675230448625324	2017.0	3
26292638_26373573_29622565	0.767348998302999	2016.0	3
25816762_25926682_28073693	0.7672279091293623	2015.6666666666667	3
25224103_28073693_28596706	0.7671415677980409	2016.0	3
25395297_28469477_29247853	0.7671255779713425	2016.3333333333333	3
25033909_25301932_29247853	0.7670675914641762	2015.3333333333333	3
24747712_27696330_28446671	0.767031321119044	2015.6666666666667	3
24356864_25800355_27696330	0.7670141630445708	2015.0	3
25395297_25800355_27696330	0.7670141630445708	2015.0	3
25800355_27696330	0.7670141630445708	2015.5	2
25224103_25800355_27696330	0.7670141630445708	2015.0	3
25033909_26643733_28596706	0.7669839849716448	2015.6666666666667	3
25800355_26603901	0.7668043905919136	2015.0	2
25800355_26373573_26603901	0.7668043905919136	2015.0	3
24356864_25800355_26603901	0.7668043905919136	2014.6666666666667	3
25224103_25301932_26603901	0.7668004123084919	2014.3333333333333	3
28073693_28446671_28596706	0.7667941671607341	2017.0	3
25816762_27174148_27696330	0.7667771658691512	2015.6666666666667	3
25800355_26643733_29247853	0.7666635113747855	2016.3333333333333	3
24747712_25829385_28596706	0.7666208320160545	2015.3333333333333	3
25301932_25829385_28596706	0.7666208320160545	2015.3333333333333	3
25224103_28596706_30446584	0.7666157965883403	2016.3333333333333	3
25301932_29247853_30446584	0.7665898799710958	2016.6666666666667	3
28073693_28469477_28596706	0.7663863836666447	2017.0	3
25816762_26292638_29622565	0.7663654278662021	2016.0	3
24747712_27696330	0.766267086105803	2015.0	2
24747712_25224103_27696330	0.766267086105803	2014.6666666666667	3
24747712_25395297_27696330	0.766267086105803	2014.6666666666667	3
24356864_24747712_27696330	0.766267086105803	2014.6666666666667	3
24747712_25816762_26603901	0.7661621458474603	2014.6666666666667	3
28073693_28469477_29247853	0.7661409210767948	2017.3333333333333	3
25800355_26292638_28596706	0.7661189172599375	2015.6666666666667	3
[truncated: 2,496 more rows]
