# Supplementary material for: TrendyGenes, a computational pipeline for the detection of literature trends in academia and drug discovery
Source: Sci Rep. 2021 Aug 3;11:15747. doi: 10.1038/s41598-021-94897-9 (PMC8333311; doi:10.1038/s41598-021-94897-9)
Supplement: Supplementary file 1 — Supplementary Dataset. [file 41598_2021_94897_MOESM1_ESM.zip › whatReview2Read_GSDMD.csv]

PMID_COMBINATION	INFO_RATIO	MEAN_YEAR	N_REVIEWS
28695629_29362479_31548300	0.9319210439018906	2018.0	3
28695629_30280366_31548300	0.9138627176250569	2018.0	3
28695629_29027223_31548300	0.9009283582592421	2017.6666666666667	3
28695629_31492049_31548300	0.9003014831273737	2018.3333333333333	3
28695629_29362479_30098204	0.8894174507411782	2017.6666666666667	3
28695629_30306532_31548300	0.8884428781522519	2018.0	3
28695629_29076500_31548300	0.8875610183985947	2018.0	3
28695629_29027223_29362479	0.8865427757846663	2017.3333333333333	3
28695629_29362479_30459758	0.8841293141938682	2017.6666666666667	3
28695629_29362479_30280366	0.8823397791565565	2017.6666666666667	3
28695629_29371597_31548300	0.8811794837275263	2018.0	3
28695629_29515457_31548300	0.8811794837275263	2018.0	3
28695629_29362479_31492049	0.8795435705652459	2018.0	3
28695629_29024695_31548300	0.8792440870842505	2018.0	3
28619472_28695629_29362479	0.8790893765975498	2017.3333333333333	3
28695629_30236030_31548300	0.8774131819270855	2018.0	3
28695629_31364924_31548300	0.8748937618991296	2018.3333333333333	3
28695629_29027223_30280366	0.8734850213064778	2017.3333333333333	3
28695629_30459758_31548300	0.8733428335496295	2018.0	3
28695629_30098204_31548300	0.8716093632728575	2018.0	3
28695629_28979266_29362479	0.8696743754555891	2017.3333333333333	3
28695629_29024695_29362479	0.868853133223035	2017.6666666666667	3
28695629_30280366_31492049	0.8683932838280956	2018.0	3
28695629_29362479_30948788	0.86737824367452	2018.0	3
28619472_28695629_31548300	0.8664624861582683	2017.6666666666667	3
28695629_29027223_30459758	0.8658281220693249	2017.3333333333333	3
28362726_28695629_29362479	0.8649836019719774	2017.3333333333333	3
28695629_29017836_31548300	0.8637137946065323	2018.0	3
28695629_30151200_31548300	0.8634902538113544	2018.0	3
28362726_28695629_31548300	0.863474611066102	2017.6666666666667	3
28695629_30098204_30280366	0.861081760907051	2017.6666666666667	3
28619472_28695629_30280366	0.8609975979537577	2017.3333333333333	3
28695629_29362479_31520179	0.8597616805926424	2018.0	3
28695629_29196474_31548300	0.858745339044546	2017.6666666666667	3
28695629_28987733_31548300	0.858745339044546	2018.0	3
28695629_31520179_31548300	0.858745339044546	2018.3333333333333	3
28067797_28695629_31548300	0.858745339044546	2017.6666666666667	3
27669650_28695629_31548300	0.858745339044546	2017.3333333333333	3
27842238_28695629_31548300	0.858745339044546	2017.6666666666667	3
28695629_28979266_31548300	0.858745339044546	2017.6666666666667	3
28695629_31548300	0.858745339044546	2018.0	2
28138137_28695629_31548300	0.858745339044546	2017.6666666666667	3
28462526_28695629_31548300	0.858745339044546	2017.6666666666667	3
28695629_28790925_31548300	0.858745339044546	2017.6666666666667	3
28695629_30948788_31548300	0.858745339044546	2018.3333333333333	3
28695629_29362479_30236030	0.8586233437672088	2017.6666666666667	3
28695629_29196474_29362479	0.8585564759221829	2017.3333333333333	3
28695629_30280366_30459758	0.8563042887700806	2017.6666666666667	3
28695629_29362479_30306532	0.8548763741526396	2017.6666666666667	3
28695629_29362479_30151200	0.8547642053716559	2017.6666666666667	3
28695629_29017836_29362479	0.8533228407453168	2017.6666666666667	3
28695629_29362479_29371597	0.8533228407453168	2017.6666666666667	3
28695629_29362479_29515457	0.8533228407453168	2017.6666666666667	3
28695629_29076500_31492049	0.8513319679165334	2018.0	3
28695629_29027223_29076500	0.8505816345800316	2017.3333333333333	3
28462526_28695629_29027223	0.8505816345800316	2017.0	3
28695629_29362479_31364924	0.8494092997770091	2018.0	3
28695629_29371597_30280366	0.849331891089461	2017.6666666666667	3
28695629_29515457_30280366	0.849331891089461	2017.6666666666667	3
28619472_28695629_29027223	0.8488882397059158	2017.0	3
28695629_29076500_29362479	0.8483543851833304	2017.6666666666667	3
28695629_28987733_29362479	0.8483543851833304	2017.6666666666667	3
28462526_28695629_29362479	0.8483543851833304	2017.3333333333333	3
28695629_29362479	0.8483543851833304	2017.5	2
28138137_28695629_29362479	0.8483543851833304	2017.3333333333333	3
27669650_28695629_29362479	0.8483543851833304	2017.0	3
28695629_28790925_29362479	0.8483543851833304	2017.3333333333333	3
28067797_28695629_29362479	0.8483543851833304	2017.3333333333333	3
27842238_28695629_29362479	0.8483543851833304	2017.3333333333333	3
28695629_28979266_30280366	0.8482177366787395	2017.3333333333333	3
28695629_29024695_29027223	0.8480189701626848	2017.3333333333333	3
28695629_29027223_30151200	0.8475809127805188	2017.3333333333333	3
28695629_30306532_30459758	0.8462912776598813	2017.6666666666667	3
28695629_29027223_30306532	0.8460216163025609	2017.3333333333333	3
28695629_30306532_31492049	0.8458900898854054	2018.0	3
28695629_29027223_31492049	0.8452907935025168	2017.6666666666667	3
28695629_29076500_30098204	0.8450574252378823	2017.6666666666667	3
28362726_28695629_29027223	0.8442288993548077	2017.0	3
28695629_30280366_31364924	0.8441010838547428	2018.0	3
28619472_28695629_31492049	0.843840737988866	2017.6666666666667	3
28695629_30459758_31492049	0.8430386047703002	2018.0	3
28695629_29017836_30280366	0.8429482092152469	2017.6666666666667	3
28695629_29024695_30280366	0.8426672224246292	2017.6666666666667	3
28695629_30151200_30280366	0.8414016987494198	2017.6666666666667	3
28619472_28695629_30306532	0.8412513400635632	2017.3333333333333	3
28695629_30098204_30306532	0.8404974069604116	2017.6666666666667	3
28695629_29076500_30459758	0.8397692886905722	2017.6666666666667	3
28695629_30236030_30280366	0.8397235184741361	2017.6666666666667	3
28695629_30280366_30948788	0.8390425538403927	2018.0	3
28362726_28695629_30280366	0.8387976911735716	2017.3333333333333	3
28138137_28695629_29027223	0.8386022293697601	2017.0	3
28462526_28695629_30280366	0.8379797536532606	2017.3333333333333	3
27842238_28695629_30280366	0.8379797536532606	2017.3333333333333	3
28067797_28695629_30280366	0.8379797536532606	2017.3333333333333	3
28138137_28695629_30280366	0.8379797536532606	2017.3333333333333	3
28695629_29076500_30280366	0.8379797536532606	2017.6666666666667	3
28695629_29027223_30098204	0.8378527554207313	2017.3333333333333	3
28695629_29196474_30280366	0.8370998371453332	2017.3333333333333	3
28619472_28695629_29076500	0.834729351094254	2017.3333333333333	3
28695629_30280366_30306532	0.83341973537579	2017.6666666666667	3
28695629_29371597_30459758	0.8333877540195039	2017.6666666666667	3
28695629_29027223_29371597	0.8333783928484463	2017.3333333333333	3
28695629_29027223_31364924	0.8321043834865375	2017.6666666666667	3
28695629_30280366_31520179	0.831425990758515	2018.0	3
28695629_29027223_30948788	0.8313560413070318	2017.6666666666667	3
28695629_30098204_31492049	0.8311073996754434	2018.0	3
28695629_29027223_31520179	0.8295169755444541	2017.6666666666667	3
27842238_28695629_29027223	0.8291916873819221	2017.0	3
28695629_29017836_29027223	0.8291916873819221	2017.3333333333333	3
28619472_28695629_29371597	0.8283478164231856	2017.3333333333333	3
28362726_28695629_31492049	0.8280634981043519	2017.6666666666667	3
28695629_29371597_30098204	0.8275938833200343	2017.6666666666667	3
28695629_28979266_29027223	0.8275202221229803	2017.0	3
28695629_29027223_29515457	0.827176484957475	2017.3333333333333	3
28695629_30280366	0.8268977464064807	2017.5	2
28695629_28790925_30280366	0.8268977464064807	2017.3333333333333	3
27669650_28695629_30280366	0.8268977464064807	2017.0	3
28695629_28987733_30280366	0.8268977464064807	2017.6666666666667	3
28695629_29024695_30459758	0.826723085354672	2017.6666666666667	3
28619472_28695629_30098204	0.8264482957768088	2017.3333333333333	3
28695629_29076500_29371597	0.8264285043630148	2017.6666666666667	3
28695629_29076500_29515457	0.8264285043630148	2017.6666666666667	3
28695629_28979266_29076500	0.8253143499522931	2017.3333333333333	3
28619472_28695629_30948788	0.8249375302313948	2017.6666666666667	3
28695629_30098204_30459758	0.8246091823158495	2017.6666666666667	3
28619472_28695629_30236030	0.8245815146227449	2017.3333333333333	3
28695629_29024695_29076500	0.824493107719739	2017.6666666666667	3
28695629_29515457_30459758	0.8239772120316659	2017.6666666666667	3
28695629_30236030_30459758	0.8237793814041791	2017.6666666666667	3
28695629_29076500_30948788	0.8230182181712241	2018.0	3
28362726_28695629_30459758	0.8228535541036145	2017.3333333333333	3
28695629_29076500_30236030	0.822662202562574	2017.6666666666667	3
28695629_29027223_30236030	0.8226011413997204	2017.3333333333333	3
28462526_28695629_31492049	0.8225162885624848	2017.6666666666667	3
28695629_30459758_30948788	0.8221328053013224	2018.0	3
28695629_29371597_30306532	0.8218684860855442	2017.6666666666667	3
28695629_29515457_30306532	0.8218684860855442	2017.6666666666667	3
28619472_28695629_29024695	0.8216831477583536	2017.3333333333333	3
28695629_29076500_31364924	0.8211976971282965	2018.0	3
28695629_28979266_30459758	0.821155700075376	2017.3333333333333	3
28695629_28979266_31492049	0.8207748663776921	2017.6666666666667	3
28695629_28979266_30306532	0.8207543316748225	2017.3333333333333	3
28362726_28695629_29076500	0.8206235764686816	2017.3333333333333	3
28695629_29024695_30306532	0.8199330894422683	2017.6666666666667	3
28695629_30151200_31492049	0.8195155667629722	2018.0	3
28619472_28695629_29515457	0.8189372744353475	2017.3333333333333	3
28695629_30459758_31364924	0.8187464047969476	2018.0	3
28695629_30306532_30948788	0.8184581998937533	2018.0	3
28695629_29027223_29196474	0.8181096801351423	2017.0	3
28695629_28987733_29027223	0.8181096801351423	2017.3333333333333	3
28695629_30236030_30306532	0.8181021842851033	2017.6666666666667	3
28695629_29024695_31492049	0.8170481723553011	2018.0	3
28695629_30151200_30306532	0.8169261688376691	2017.6666666666667	3
28695629_30306532_31364924	0.8166376788508258	2018.0	3
28619472_28695629_30459758	0.8164308872079425	2017.3333333333333	3
28619472_28695629_28979266	0.8161157624790578	2017.0	3
28362726_28695629_30306532	0.8160635581912108	2017.3333333333333	3
28695629_29017836_30306532	0.8154848042113301	2017.6666666666667	3
28695629_29076500_31520179	0.8154016550893464	2018.0	3
28695629_29076500_29196474	0.8141964504188869	2017.3333333333333	3
28067797_28695629_29027223	0.814003648074784	2017.0	3
28695629_29371597_31492049	0.8137119311295606	2018.0	3
28619472_28695629_31364924	0.8137064672006293	2017.6666666666667	3
28695629_30098204_30151200	0.8132410240843211	2017.6666666666667	3
28695629_30098204_31364924	0.8129525340974778	2018.0	3
28695629_30098204_30236030	0.811848176309322	2017.6666666666667	3
28695629_29196474_30459758	0.8117451580875379	2017.3333333333333	3
28138137_28695629_30459758	0.8109536093365236	2017.3333333333333	3
28462526_28695629_30459758	0.8109536093365236	2017.3333333333333	3
28695629_30306532_31520179	0.8108416368118756	2018.0	3
28138137_28695629_31492049	0.8105368833522135	2017.6666666666667	3
27842238_28695629_30306532	0.8105163486493437	2017.3333333333333	3
28138137_28695629_30306532	0.8105163486493437	2017.3333333333333	3
28695629_29076500_30306532	0.8105163486493437	2017.6666666666667	3
28462526_28695629_30306532	0.8105163486493437	2017.3333333333333	3
28067797_28695629_30306532	0.8105163486493437	2017.3333333333333	3
28362726_28695629_30098204	0.810408805116948	2017.3333333333333	3
28695629_29076500_30151200	0.8104041798683599	2017.6666666666667	3
28695629_29196474_30306532	0.8096364321414162	2017.3333333333333	3
28695629_29017836_29076500	0.8089628152420208	2017.6666666666667	3
28619472_28695629_31520179	0.8079104251616791	2017.6666666666667	3
28695629_28979266_29371597	0.8078508080344451	2017.3333333333333	3
28695629_29515457_31492049	0.8075100232385893	2018.0	3
28695629_30151200_30459758	0.807090390654707	2017.6666666666667	3
28695629_29024695_29371597	0.8070295658018908	2017.6666666666667	3
28619472_28695629_29196474	0.8067052204912197	2017.0	3
28695629_29017836_30459758	0.8065115229106719	2017.6666666666667	3
28695629_30459758_31520179	0.8060713117007198	2018.0	3
28362726_28619472_28695629	0.8059136717402053	2017.0	3
28462526_28619472_28695629	0.8059136717402053	2017.0	3
28138137_28619472_28695629	0.8059136717402053	2017.0	3
28695629_30098204_30948788	0.8053251408606944	2018.0	3
28462526_28695629_30098204	0.804861595575081	2017.3333333333333	3
28695629_29371597_30151200	0.8040226451972917	2017.6666666666667	3
28695629_28987733_29076500	0.8039943596800345	2017.6666666666667	3
27842238_28695629_29076500	0.8039943596800345	2017.3333333333333	3
28067797_28695629_29076500	0.8039943596800345	2017.3333333333333	3
28138137_28695629_29076500	0.8039943596800345	2017.3333333333333	3
28695629_28790925_29076500	0.8039943596800345	2017.3333333333333	3
28462526_28695629_29076500	0.8039943596800345	2017.3333333333333	3
27669650_28695629_29076500	0.8039943596800345	2017.0	3
28695629_29076500	0.8039943596800345	2017.5	2
28362726_28695629_29371597	0.8031600345508332	2017.3333333333333	3
28695629_29027223	0.8029216408280042	2017.0	2
28695629_28790925_29027223	0.8029216408280042	2017.0	3
27669650_28695629_29027223	0.8029216408280042	2016.6666666666667	3
28695629_28979266_30151200	0.8029084907865701	2017.3333333333333	3
28695629_28979266_31364924	0.8026200007997268	2017.6666666666667	3
28695629_29024695_30151200	0.8020872485540157	2017.6666666666667	3
28695629_29024695_31364924	0.8017987585671725	2018.0	3
28695629_28987733_30459758	0.8015430673486855	2017.6666666666667	3
28695629_28790925_30459758	0.8015430673486855	2017.3333333333333	3
28067797_28695629_30459758	0.8015430673486855	2017.3333333333333	3
27842238_28695629_30459758	0.8015430673486855	2017.3333333333333	3
28695629_30459758	0.8015430673486855	2017.5	2
27669650_28695629_30459758	0.8015430673486855	2017.0	3
28619472_28695629_29017836	0.8014715853143536	2017.3333333333333	3
28695629_29017836_31492049	0.8011263413643754	2018.0	3
27842238_28695629_31492049	0.8011263413643754	2017.6666666666667	3
28695629_30151200_30948788	0.800612359005501	2018.0	3
28695629_30151200_30236030	0.8002563433968508	2017.6666666666667	3
28695629_29196474_31492049	0.8002464248564479	2017.6666666666667	3
28695629_30948788_31492049	0.8001929781185814	2018.3333333333333	3
28619472_28695629_30151200	0.7999250748485264	2017.3333333333333	3
28362726_28695629_30948788	0.7997497483590424	2017.6666666666667	3
28695629_31492049_31520179	0.799523697007621	2018.3333333333333	3
28695629_28987733_30306532	0.7994343414025639	2017.6666666666667	3
28695629_30306532	0.7994343414025639	2017.5	2
28695629_28790925_30306532	0.7994343414025639	2017.3333333333333	3
27669650_28695629_30306532	0.7994343414025639	2017.0	3
28362726_28695629_30236030	0.7993937327503924	2017.3333333333333	3
28362726_28695629_30151200	0.7982177173029582	2017.3333333333333	3
28695629_29371597_31520179	0.7979381131714982	2018.0	3
28362726_28695629_31364924	0.7979292273161152	2017.6666666666667	3
27842238_28695629_29371597	0.7976128250089662	2017.3333333333333	3
28695629_29017836_29371597	0.7976128250089662	2017.6666666666667	3
28138137_28695629_29371597	0.7976128250089662	2017.3333333333333	3
28462526_28695629_29371597	0.7976128250089662	2017.3333333333333	3
28695629_30236030_31492049	0.7970926088659509	2018.0	3
28695629_29196474_29371597	0.7967329085010388	2017.3333333333333	3
27669650_28619472_28695629	0.7965031297523673	2016.6666666666667	3
28067797_28619472_28695629	0.7965031297523673	2017.0	3
28619472_28695629_28790925	0.7965031297523673	2017.0	3
28619472_28695629	0.7965031297523673	2017.0	2
27842238_28619472_28695629	0.7965031297523673	2017.0	3
28619472_28695629_28987733	0.7965031297523673	2017.3333333333333	3
28695629_29515457_30098204	0.7948237858131719	2017.6666666666667	3
28695629_29515457_30151200	0.7946121032094535	2017.6666666666667	3
28695629_29515457_31364924	0.7943236132226104	2018.0	3
28462526_28695629_30948788	0.7942025388171754	2017.6666666666667	3
28462526_28695629_30236030	0.7938465232085254	2017.3333333333333	3
28695629_29515457_30948788	0.7935752710431047	2018.0	3
28138137_28695629_30098204	0.7928821903648096	2017.3333333333333	3
28695629_28979266_30948788	0.792461116632383	2017.6666666666667	3
28462526_28695629_31364924	0.792382017774248	2017.6666666666667	3
28138137_28695629_31364924	0.792382017774248	2017.6666666666667	3
28695629_28979266_30236030	0.7921051010237328	2017.3333333333333	3
28362726_28695629_29515457	0.7917798842420803	2017.3333333333333	3
28695629_29024695_30948788	0.7916398743998286	2018.0	3
28695629_29024695_30236030	0.7912838587911787	2017.6666666666667	3
28362726_28695629_29196474	0.7909279806067054	2017.0	3
28362726_28695629_28979266	0.7906657298313589	2017.0	3
28695629_29371597_30948788	0.7903666369462378	2018.0	3
28695629_28987733_31492049	0.7900443341175953	2018.0	3
28695629_29024695_30098204	0.7894349069294226	2017.6666666666667	3
28695629_30151200_31364924	0.7893812959747353	2018.0	3
28695629_29371597_31364924	0.7885461159033104	2018.0	3
28695629_29017836_30098204	0.7884401039389578	2017.6666666666667	3
28695629_29017836_31364924	0.7879399313483963	2018.0	3
28695629_29017836_30948788	0.7871915891688905	2018.0	3
28695629_31364924_31492049	0.7868357000207286	2018.3333333333333	3
28695629_29017836_30236030	0.7868355735602405	2017.6666666666667	3
28695629_29371597_29515457	0.7865308177621863	2017.6666666666667	3
28695629_28987733_29371597	0.7865308177621863	2017.6666666666667	3
28462526_28695629_29515457	0.7862326747002134	2017.3333333333333	3
28067797_28695629_31492049	0.7859383020572372	2017.6666666666667	3
28362726_28695629_29017836	0.7853962023678664	2017.3333333333333	3
28462526_28695629_29196474	0.7853807710648383	2017.0	3
28462526_28695629_28979266	0.7851185202894919	2017.0	3
28362726_28695629_29024695	0.7851152155772485	2017.3333333333333	3
28695629_29515457_30236030	0.7848203711357933	2017.6666666666667	3
28695629_30236030_31364924	0.7847798141028693	2018.0	3
28695629_28979266_29515457	0.7844912525154208	2017.3333333333333	3
28462526_28695629_29024695	0.7842972780569375	2017.3333333333333	3
28695629_30948788_31364924	0.784080915117841	2018.3333333333333	3
28695629_29196474_30098204	0.7837697914389444	2017.3333333333333	3
28695629_29024695_29515457	0.7836700102828668	2017.6666666666667	3
28695629_30151200_31520179	0.783585253935785	2018.0	3
27842238_28695629_30098204	0.7834716483769715	2017.3333333333333	3
28067797_28695629_30098204	0.7834716483769715	2017.3333333333333	3
27842238_28695629_31364924	0.78297147578641	2017.6666666666667	3
28695629_29024695_29196474	0.7828181066474915	2017.3333333333333	3
28695629_28979266_29024695	0.782555855872145	2017.3333333333333	3
28067797_28695629_29371597	0.782424785701828	2017.3333333333333	3
28695629_29196474_30151200	0.7823800492653257	2017.3333333333333	3
28695629_31364924_31520179	0.7822418493552632	2018.3333333333333	3
27842238_28695629_30948788	0.7822231336069041	2017.6666666666667	3
28138137_28695629_30948788	0.7822231336069041	2017.6666666666667	3
28695629_30236030_31520179	0.782192406160786	2018.0	3
28695629_29196474_31364924	0.7820915592784824	2017.6666666666667	3
28138137_28695629_30236030	0.7818671179982541	2017.3333333333333	3
27842238_28695629_30236030	0.7818671179982541	2017.3333333333333	3
28695629_28979266_30098204	0.7818001831180297	2017.3333333333333	3
28695629_29371597_30236030	0.7816117370389265	2017.6666666666667	3
28462526_28695629_30151200	0.7815885005143113	2017.3333333333333	3
28138137_28695629_30151200	0.7815885005143113	2017.3333333333333	3
28695629_29196474_30948788	0.7813432170989766	2017.6666666666667	3
28695629_29196474_30236030	0.7809872014903265	2017.3333333333333	3
28362726_28695629_31520179	0.7807530349684121	2017.6666666666667	3
28362726_28462526_28695629	0.78042774680588	2017.0	3
28138137_28362726_28695629	0.78042774680588	2017.0	3
27842238_28362726_28695629	0.78042774680588	2017.0	3
28067797_28362726_28695629	0.78042774680588	2017.0	3
28695629_28979266_29017836	0.7781075706412067	2017.3333333333333	3
28695629_29017836_29024695	0.7772863284086526	2017.6666666666667	3
28695629_29017836_30151200	0.7771464140884596	2017.6666666666667	3
28695629_30098204_31520179	0.7769178854822258	2018.0	3
28695629_29196474_29515457	0.7753429613029292	2017.3333333333333	3
28462526_28695629_31520179	0.7752058254265449	2017.6666666666667	3
28695629_31492049	0.7748562948104573	2018.0	2
28695629_28790925_31492049	0.7748562948104573	2017.6666666666667	3
27669650_28695629_31492049	0.7748562948104573	2017.3333333333333	3
28695629_30236030_30948788	0.7746209299355256	2018.0	3
28138137_28695629_29515457	0.7742532694899421	2017.3333333333333	3
28695629_30948788_31520179	0.773741438192872	2018.3333333333333	3
28695629_28979266_31520179	0.7734644032417525	2017.6666666666667	3
28695629_28979266_29196474	0.7734372581411932	2017.0	3
28138137_28695629_29196474	0.773401365854567	2017.0	3
28138137_28695629_28979266	0.7731391150792204	2017.0	3
27842238_28695629_28979266	0.7731391150792204	2017.0	3
28067797_28695629_28979266	0.7731391150792204	2017.0	3
28695629_29024695_31520179	0.7726431610091982	2018.0	3
28695629_30098204	0.7723896411301916	2017.5	2
28695629_28987733_30098204	0.7723896411301916	2017.6666666666667	3
27669650_28695629_30098204	0.7723896411301916	2017.0	3
28695629_28790925_30098204	0.7723896411301916	2017.3333333333333	3
28138137_28695629_29024695	0.7723178728466662	2017.3333333333333	3
27842238_28695629_29024695	0.7723178728466662	2017.3333333333333	3
28067797_28695629_29024695	0.7723178728466662	2017.3333333333333	3
28067797_28695629_30151200	0.7721779585264733	2017.3333333333333	3
27842238_28695629_30151200	0.7721779585264733	2017.3333333333333	3
27669650_28695629_30151200	0.7721779585264733	2017.0	3
28695629_30151200	0.7721779585264733	2017.5	2
28695629_28987733_30151200	0.7721779585264733	2017.6666666666667	3
28695629_28790925_30151200	0.7721779585264733	2017.3333333333333	3
28695629_28987733_31364924	0.77188946853963	2018.0	3
28695629_28790925_29371597	0.7713427784550482	2017.3333333333333	3
27669650_28695629_29371597	0.7713427784550482	2017.0	3
28695629_29371597	0.7713427784550482	2017.5	2
28695629_28987733_30948788	0.7711411263601242	2018.0	3
28695629_28987733_30236030	0.770785110751474	2017.6666666666667	3
27669650_28362726_28695629	0.7693457395591001	2016.6666666666667	3
28362726_28695629_28790925	0.7693457395591001	2017.0	3
28362726_28695629_28987733	0.7693457395591001	2017.3333333333333	3
28362726_28695629	0.7693457395591001	2017.0	2
28695629_29017836_29196474	0.7689592794287152	2017.3333333333333	3
28462526_28695629_29017836	0.7687669855792194	2017.3333333333333	3
28067797_28695629_31364924	0.7677834364792719	2017.6666666666667	3
28067797_28695629_30948788	0.7670350942997659	2017.6666666666667	3
28067797_28695629_30236030	0.7666790786911158	2017.3333333333333	3
28695629_29515457_31520179	0.765168015664636	2018.0	3
28695629_29017836_29515457	0.764842727502104	2017.6666666666667	3
27842238_28695629_29515457	0.764842727502104	2017.3333333333333	3
28067797_28695629_29515457	0.764842727502104	2017.3333333333333	3
28695629_29196474_31520179	0.7643161120292609	2017.6666666666667	3
28067797_28695629_29196474	0.7639908238667289	2017.0	3
27842238_28695629_29196474	0.7639908238667289	2017.0	3
28067797_28462526_28695629	0.7637985300172331	2017.0	3
27669650_28462526_28695629	0.7637985300172331	2016.6666666666667	3
28462526_28695629	0.7637985300172331	2017.0	2
28462526_28695629_28987733	0.7637985300172331	2017.3333333333333	3
28462526_28695629_28790925	0.7637985300172331	2017.0	3
28138137_28462526_28695629	0.7637985300172331	2017.0	3
27842238_28462526_28695629	0.7637985300172331	2017.0	3
28138137_28695629_31520179	0.7632264202162735	2017.6666666666667	3
27669650_28695629_28979266	0.7620571078324405	2016.6666666666667	3
28695629_28979266	0.7620571078324405	2017.0	2
28695629_28790925_28979266	0.7620571078324405	2017.0	3
28695629_28979266_28987733	0.7620571078324405	2017.3333333333333	3
27669650_28695629_29024695	0.7612358655998863	2017.0	3
28695629_29024695	0.7612358655998863	2017.5	2
28695629_28987733_29024695	0.7612358655998863	2017.6666666666667	3
28695629_28790925_29024695	0.7612358655998863	2017.3333333333333	3
28695629_29017836_31520179	0.7587843337904219	2018.0	3
28138137_28695629_29017836	0.7567875803689481	2017.3333333333333	3
27669650_28695629_31364924	0.756701429232492	2017.3333333333333	3
28695629_28790925_31364924	0.756701429232492	2017.6666666666667	3
28695629_31364924	0.756701429232492	2018.0	2
28695629_30948788	0.755953087052986	2018.0	2
27669650_28695629_30948788	0.755953087052986	2017.3333333333333	3
28695629_28790925_30948788	0.755953087052986	2017.6666666666667	3
27669650_28695629_30236030	0.755597071444336	2017.0	3
28695629_28790925_30236030	0.755597071444336	2017.3333333333333	3
28695629_30236030	0.755597071444336	2017.5	2
27842238_28695629_31520179	0.7538158782284354	2017.6666666666667	3
28067797_28695629_31520179	0.7538158782284354	2017.6666666666667	3
27669650_28695629_29515457	0.7537607202553241	2017.0	3
28695629_29515457	0.7537607202553241	2017.5	2
28695629_28987733_29515457	0.7537607202553241	2017.6666666666667	3
28695629_28790925_29515457	0.7537607202553241	2017.3333333333333	3
28695629_28987733_29196474	0.752908816619949	2017.3333333333333	3
27669650_28695629_29196474	0.752908816619949	2016.6666666666667	3
28695629_29196474	0.752908816619949	2017.0	2
28695629_28790925_29196474	0.752908816619949	2017.0	3
27842238_28138137_28695629	0.7518191248069618	2017.0	3
28138137_28695629_28790925	0.7518191248069618	2017.0	3
28138137_28695629_28987733	0.7518191248069618	2017.3333333333333	3
28067797_28138137_28695629	0.7518191248069618	2017.0	3
27669650_28138137_28695629	0.7518191248069618	2016.6666666666667	3
28138137_28695629	0.7518191248069618	2017.0	2
28695629_28790925_29017836	0.74737703838111	2017.3333333333333	3
27669650_28695629_29017836	0.74737703838111	2017.0	3
27842238_28695629_29017836	0.74737703838111	2017.3333333333333	3
28695629_29017836	0.74737703838111	2017.5	2
28067797_28695629_29017836	0.74737703838111	2017.3333333333333	3
28695629_28987733_29017836	0.74737703838111	2017.6666666666667	3
28695629_28987733_31520179	0.7427338709816557	2018.0	3
28695629_31520179	0.7427338709816557	2018.0	2
28695629_28790925_31520179	0.7427338709816557	2017.6666666666667	3
27669650_28695629_31520179	0.7427338709816557	2017.3333333333333	3
27669650_27842238_28695629	0.7424085828191237	2016.6666666666667	3
27842238_28695629	0.7424085828191237	2017.0	2
28067797_28695629_28987733	0.7424085828191237	2017.3333333333333	3
27842238_28695629_28790925	0.7424085828191237	2017.0	3
27842238_28067797_28695629	0.7424085828191237	2017.0	3
27842238_28695629_28987733	0.7424085828191237	2017.3333333333333	3
29362479_31492049_31548300	0.7376423838293895	2018.6666666666667	3
28695629_28987733	0.7313265755723437	2017.5	2
27669650_28695629_28987733	0.7313265755723437	2017.0	3
28695629_28790925_28987733	0.7313265755723437	2017.3333333333333	3
30280366_31492049_31548300	0.7298904095922553	2018.6666666666667	3
28067797_28695629	0.7272205435119855	2017.0	2
28067797_28695629_28790925	0.7272205435119855	2017.0	3
27669650_28067797_28695629	0.7272205435119855	2016.6666666666667	3
29362479_30459758_31548300	0.7268321571062288	2018.3333333333333	3
29362479_30280366_31548300	0.724326910767064	2018.3333333333333	3
29024695_29362479_31548300	0.7185239595803065	2018.3333333333333	3
29027223_31492049_31548300	0.7178296654793382	2018.3333333333333	3
28695629_28790925	0.7161385362652055	2017.0	2
27669650_28695629	0.7161385362652055	2016.5	2
27669650_28695629_28790925	0.7161385362652055	2016.6666666666667	3
29362479_30236030_31548300	0.7147784611346617	2018.3333333333333	3
29362479_30098204_31548300	0.7108892357689135	2018.3333333333333	3
29076500_31492049_31548300	0.7094307811806772	2018.6666666666667	3
30306532_31492049_31548300	0.7094307811806772	2018.6666666666667	3
28619472_29362479_31548300	0.7057423586543241	2018.0	3
28979266_29362479_31548300	0.7045095025507835	2018.0	3
29017836_29362479_31548300	0.7029936671025883	2018.3333333333333	3
29027223_29362479_31548300	0.7029936671025883	2018.0	3
29362479_29515457_31548300	0.7029936671025883	2018.3333333333333	3
29362479_29371597_31548300	0.7029936671025883	2018.3333333333333	3
29362479_30151200_31548300	0.7027701263074101	2018.3333333333333	3
28362726_29362479_31548300	0.702754483562158	2018.0	3
30236030_31492049_31548300	0.6999251649044657	2018.6666666666667	3
30236030_30280366_31548300	0.6992769483416051	2018.3333333333333	3
29362479_30306532_31548300	0.6989070712942591	2018.3333333333333	3
29024695_31492049_31548300	0.6982083980764962	2018.6666666666667	3
30280366_30459758_31548300	0.6982024879929549	2018.3333333333333	3
29371597_31492049_31548300	0.6980807909476224	2018.6666666666667	3
29515457_31492049_31548300	0.6980807909476224	2018.6666666666667	3
27842238_29362479_31548300	0.6980252115406018	2018.0	3
29362479_31548300	0.6980252115406018	2018.5	2
29362479_31520179_31548300	0.6980252115406018	2018.6666666666667	3
28790925_29362479_31548300	0.6980252115406018	2018.0	3
28987733_29362479_31548300	0.6980252115406018	2018.3333333333333	3
29362479_30948788_31548300	0.6980252115406018	2018.6666666666667	3
29362479_31364924_31548300	0.6980252115406018	2018.6666666666667	3
27669650_29362479_31548300	0.6980252115406018	2017.6666666666667	3
29076500_29362479_31548300	0.6980252115406018	2018.3333333333333	3
28462526_29362479_31548300	0.6980252115406018	2018.0	3
28067797_29362479_31548300	0.6980252115406018	2018.0	3
28138137_29362479_31548300	0.6980252115406018	2018.0	3
29196474_29362479_31548300	0.6980252115406018	2018.0	3
29362479_30098204_31492049	0.6962378661619167	2018.3333333333333	3
30280366_31364924_31548300	0.6961153081183515	2018.6666666666667	3
29027223_30459758_31548300	0.6958394714635805	2018.0	3
30098204_31492049_31548300	0.6934791260549401	2018.6666666666667	3
30098204_30280366_31548300	0.6928309094920796	2018.3333333333333	3
30459758_31492049_31548300	0.6893705255168279	2018.6666666666667	3
29027223_29362479_31492049	0.6883947356434182	2018.0	3
28619472_31492049_31548300	0.6883322489403508	2018.3333333333333	3
28979266_29362479_31492049	0.687661470546941	2018.0	3
28979266_31492049_31548300	0.6870993928368102	2018.3333333333333	3
29027223_29362479_30459758	0.6868310353006206	2017.6666666666667	3
28979266_30280366_31548300	0.6864511762739498	2018.0	3
28619472_29362479_31492049	0.6859097920182882	2018.0	3
29027223_30280366_31492049	0.6856433332049292	2018.0	3
30151200_31492049_31548300	0.6853600165934367	2018.6666666666667	3
28362726_31492049_31548300	0.6853443738481846	2018.3333333333333	3
29362479_30459758_31492049	0.6851076587997225	2018.3333333333333	3
29017836_30280366_31548300	0.6849353408257545	2018.3333333333333	3
29027223_30236030_31548300	0.6837857754920134	2018.0	3
30306532_30459758_31548300	0.6833539913565901	2018.3333333333333	3
29362479_30280366_31492049	0.6833181237624109	2018.3333333333333	3
29027223_31364924_31548300	0.683180948752537	2018.3333333333333	3
29362479_30098204_30459758	0.682826659199855	2018.0	3
29076500_30459758_31548300	0.6824721316029329	2018.3333333333333	3
29027223_29362479_30280366	0.6819499487361718	2017.6666666666667	3
30151200_30280366_31548300	0.6817239249384102	2018.3333333333333	3
28979266_29362479_30459758	0.681129314642157	2017.6666666666667	3
30280366_30306532_31548300	0.6808487450174254	2018.3333333333333	3
28987733_31492049_31548300	0.6806151018266284	2018.6666666666667	3
29017836_31492049_31548300	0.6806151018266284	2018.6666666666667	3
28067797_31492049_31548300	0.6806151018266284	2018.3333333333333	3
30948788_31492049_31548300	0.6806151018266284	2019.0	3
31364924_31492049_31548300	0.6806151018266284	2019.0	3
31492049_31520179_31548300	0.6806151018266284	2019.0	3
27669650_31492049_31548300	0.6806151018266284	2018.0	3
28462526_31492049_31548300	0.6806151018266284	2018.3333333333333	3
28138137_31492049_31548300	0.6806151018266284	2018.3333333333333	3
27842238_31492049_31548300	0.6806151018266284	2018.3333333333333	3
31492049_31548300	0.6806151018266284	2019.0	2
28790925_31492049_31548300	0.6806151018266284	2018.3333333333333	3
29196474_31492049_31548300	0.6806151018266284	2018.3333333333333	3
30280366_30948788_31548300	0.6799668852637681	2018.6666666666667	3
28619472_30280366_31548300	0.6799668852637681	2018.0	3
28462526_30280366_31548300	0.6799668852637681	2018.0	3
28138137_30280366_31548300	0.6799668852637681	2018.0	3
29196474_30280366_31548300	0.6799668852637681	2018.0	3
28987733_30280366_31548300	0.6799668852637681	2018.3333333333333	3
28067797_30280366_31548300	0.6799668852637681	2018.0	3
28362726_30280366_31548300	0.6799668852637681	2018.0	3
28790925_30280366_31548300	0.6799668852637681	2018.0	3
27669650_30280366_31548300	0.6799668852637681	2017.6666666666667	3
27842238_30280366_31548300	0.6799668852637681	2018.0	3
29076500_30280366_31548300	0.6799668852637681	2018.3333333333333	3
30280366_31520179_31548300	0.6799668852637681	2018.6666666666667	3
29027223_30098204_31548300	0.679896550126265	2018.0	3
30236030_30306532_31548300	0.6796991796836843	2018.3333333333333	3
29076500_30236030_31548300	0.678817319930027	2018.3333333333333	3
30098204_30280366_31492049	0.6782085283674887	2018.3333333333333	3
28619472_30280366_31492049	0.6781243654141955	2018.0	3
29362479_30098204_30280366	0.6779455726354061	2018.0	3
29515457_30306532_31548300	0.6769811904739435	2018.3333333333333	3
29371597_30306532_31548300	0.6769811904739435	2018.3333333333333	3
28979266_30280366_31492049	0.6765111838097907	2018.0	3
29362479_30280366_30459758	0.6762955443121993	2018.0	3
28979266_29362479_30280366	0.676248228077708	2017.6666666666667	3
29076500_29515457_31548300	0.6760993307202863	2018.3333333333333	3
29076500_29371597_31548300	0.6760993307202863	2018.3333333333333	3
29515457_30459758_31548300	0.6760905969318646	2018.3333333333333	3
29371597_30459758_31548300	0.6760905969318646	2018.3333333333333	3
29024695_29362479_30459758	0.6755300202508394	2018.0	3
29362479_30236030_30459758	0.6753541116722989	2018.0	3
29024695_30306532_31548300	0.6750457938306678	2018.3333333333333	3
28619472_29027223_31548300	0.6747496730116757	2017.6666666666667	3
28619472_29362479_30459758	0.674648364091948	2017.6666666666667	3
29024695_29076500_31548300	0.6741639340770105	2018.3333333333333	3
28979266_29027223_31548300	0.673516816908135	2017.6666666666667	3
30280366_30459758_31492049	0.6734310562305184	2018.3333333333333	3
30236030_30459758_31548300	0.6729665153267214	2018.3333333333333	3
29024695_29362479_31492049	0.6727680968539363	2018.3333333333333	3
29362479_30098204_30236030	0.6722748679739494	2018.0	3
28362726_29362479_31492049	0.6718040173927157	2018.0	3
29027223_30151200_31548300	0.6717774406647617	2018.0	3
28362726_29027223_31548300	0.6717617979195095	2017.6666666666667	3
28362726_29362479_30459758	0.6716604889997818	2017.6666666666667	3
29362479_30948788_31492049	0.6711009419243547	2018.6666666666667	3
29362479_30459758_30948788	0.6709397401974897	2018.3333333333333	3
29362479_30236030_31492049	0.6707683680436766	2018.3333333333333	3
30306532_31364924_31548300	0.6706954686455467	2018.6666666666667	3
29024695_30236030_31548300	0.670500388615683	2018.3333333333333	3
28619472_29362479_30098204	0.6704563216002708	2017.6666666666667	3
29196474_29362479_30459758	0.6699626349715434	2017.6666666666667	3
29076500_31364924_31548300	0.6698136088918895	2018.6666666666667	3
30459758_31364924_31548300	0.6698048751034679	2018.6666666666667	3
29024695_30459758_31548300	0.6694259282670326	2018.3333333333333	3
29027223_29362479_30236030	0.6694001930174375	2017.6666666666667	3
29024695_29027223_29362479	0.6684633028026501	2017.6666666666667	3
30236030_30280366_31492049	0.6680169656051875	2018.3333333333333	3
29027223_30306532_31548300	0.6679143856516107	2018.0	3
29027223_29362479_30098204	0.6677076300485347	2017.6666666666667	3
28362726_29362479_30098204	0.6674684465081046	2017.6666666666667	3
30098204_30306532_31548300	0.6674110700192748	2018.3333333333333	3
29027223_30280366_30459758	0.6674048941754943	2017.6666666666667	3
28790925_29027223_31548300	0.6670325258979535	2017.6666666666667	3
29027223_29076500_31548300	0.6670325258979535	2018.0	3
28462526_29027223_31548300	0.6670325258979535	2017.6666666666667	3
29027223_30948788_31548300	0.6670325258979535	2018.3333333333333	3
29027223_31520179_31548300	0.6670325258979535	2018.3333333333333	3
27669650_29027223_31548300	0.6670325258979535	2017.3333333333333	3
28138137_29027223_31548300	0.6670325258979535	2017.6666666666667	3
27842238_29027223_31548300	0.6670325258979535	2017.6666666666667	3
29027223_29196474_31548300	0.6670325258979535	2017.6666666666667	3
28987733_29027223_31548300	0.6670325258979535	2018.0	3
28067797_29027223_31548300	0.6670325258979535	2017.6666666666667	3
29017836_29027223_31548300	0.6670325258979535	2018.0	3
29027223_29362479_30948788	0.6669884132541352	2018.0	3
28619472_29362479_30280366	0.6667794024353331	2017.6666666666667	3
29076500_30098204_31548300	0.6665292102656175	2018.3333333333333	3
30098204_30459758_31548300	0.6665204764771958	2018.3333333333333	3
29362479_30306532_30459758	0.6662825332020001	2018.0	3
30236030_31364924_31548300	0.6661500634305619	2018.6666666666667	3
29027223_30151200_31492049	0.6655812954938545	2018.0	3
29196474_29362479_31492049	0.6653768913429213	2018.0	3
29362479_30151200_30459758	0.6653078675387124	2018.0	3
29027223_30459758_31492049	0.6647482679740064	2018.0	3
29017836_29362479_30459758	0.6647289997946773	2018.0	3
29362479_29371597_30459758	0.6647289997946773	2018.0	3
29362479_29515457_30459758	0.6647289997946773	2018.0	3
29362479_31492049_31520179	0.6646541634940942	2018.6666666666667	3
29362479_30459758_31520179	0.6642887885847252	2018.3333333333333	3
29515457_30236030_31548300	0.6640369009602977	2018.3333333333333	3
29371597_30236030_31548300	0.6640369009602977	2018.3333333333333	3
29371597_31364924_31548300	0.6634320742208212	2018.6666666666667	3
29515457_31364924_31548300	0.6634320742208212	2018.6666666666667	3
29362479_30098204_30948788	0.6629840371533695	2018.3333333333333	3
30098204_30236030_31548300	0.66286566480429	2018.3333333333333	3
28979266_29024695_29362479	0.6627615821441865	2017.6666666666667	3
28619472_30306532_31548300	0.6622641929046854	2018.0	3
28979266_29362479_30098204	0.6620059093900711	2017.6666666666667	3
28619472_29362479_30236030	0.661946793830321	2017.6666666666667	3
28619472_28979266_29362479	0.6618799259852951	2017.3333333333333	3
29362479_30151200_31492049	0.6615846207923941	2018.3333333333333	3
29024695_31364924_31548300	0.6614966775775454	2018.6666666666667	3
29371597_30280366_31492049	0.6614902029879125	2018.3333333333333	3
29515457_30280366_31492049	0.6614902029879125	2018.3333333333333	3
28619472_29076500_31548300	0.6613823331510282	2018.0	3
28979266_29362479_30948788	0.6612866925956715	2018.0	3
28979266_30306532_31548300	0.6610313368011448	2018.0	3
29362479_30459758_31364924	0.6608154588263696	2018.3333333333333	3
29362479_30306532_31492049	0.6608149298197207	2018.3333333333333	3
28979266_29076500_31548300	0.6601494770474876	2018.0	3
29371597_30098204_31548300	0.6601476755945491	2018.3333333333333	3
29515457_30098204_31548300	0.6601476755945491	2018.3333333333333	3
28979266_30459758_31548300	0.6601407432590659	2018.0	3
27669650_29362479_30459758	0.6597605442326909	2017.3333333333333	3
29362479_30459758	0.6597605442326909	2018.0	2
28462526_29362479_30459758	0.6597605442326909	2017.6666666666667	3
28987733_29362479_30459758	0.6597605442326909	2018.0	3
29076500_29362479_30459758	0.6597605442326909	2018.0	3
28138137_29362479_30459758	0.6597605442326909	2017.6666666666667	3
28790925_29362479_30459758	0.6597605442326909	2017.6666666666667	3
27842238_29362479_30459758	0.6597605442326909	2017.6666666666667	3
28067797_29362479_30459758	0.6597605442326909	2017.6666666666667	3
28619472_29362479_30948788	0.6595350140670186	2018.0	3
29024695_29362479_30280366	0.6595310341529843	2018.0	3
29017836_30306532_31548300	0.6595155013529496	2018.3333333333333	3
29027223_29362479_31520179	0.6593718501722574	2018.0	3
29362479_30236030_30280366	0.6593551255744436	2018.0	3
30151200_30306532_31548300	0.6592919605577715	2018.3333333333333	3
28362726_30306532_31548300	0.6592763178125193	2018.0	3
28979266_29027223_29362479	0.6591312344335593	2017.3333333333333	3
28362726_28979266_29362479	0.658892050893129	2017.3333333333333	3
29027223_30459758_31364924	0.65866268955641	2018.0	3
29017836_29076500_31548300	0.6586336415992924	2018.3333333333333	3
29017836_30459758_31548300	0.6586249078108707	2018.3333333333333	3
30151200_30280366_31492049	0.6585284662098576	2018.3333333333333	3
29024695_29362479_30098204	0.6584739535308505	2018.0	3
29076500_30151200_31548300	0.6584101008041142	2018.3333333333333	3
28362726_29076500_31548300	0.6583944580588621	2018.0	3
28619472_30236030_31548300	0.6577187876897007	2018.0	3
30151200_30459758_31548300	0.6575388701333885	2018.3333333333333	3
29362479_30098204_30306532	0.657361218688767	2018.0	3
29362479_30098204_30151200	0.657249049907783	2018.0	3
29024695_30280366_31492049	0.6568885380952301	2018.3333333333333	3
28619472_30459758_31548300	0.6566443273410505	2018.0	3
29515457_30280366_31548300	0.6562888286949462	2018.3333333333333	3
29371597_30280366_31548300	0.6562888286949462	2018.3333333333333	3
28619472_29024695_29362479	0.6562806315939774	2017.6666666666667	3
30236030_30280366_30459758	0.6559279705471724	2018.0	3
28362726_30280366_31492049	0.6559244586340094	2018.0	3
29362479_30280366_30948788	0.6559063655687478	2018.3333333333333	3
29017836_29362479_30098204	0.6558076852814438	2018.0	3
29362479_29515457_30098204	0.6558076852814438	2018.0	3
29362479_29371597_30098204	0.6558076852814438	2018.0	3
28619472_29027223_29362479	0.655681701876668	2017.3333333333333	3
28362726_29362479_30280366	0.6556615029019267	2017.6666666666667	3
29362479_30098204_31520179	0.6553674740714918	2018.3333333333333	3
29027223_29076500_31492049	0.6553438512995972	2018.0	3
28462526_29027223_31492049	0.6553438512995972	2017.6666666666667	3
29362479_29515457_31492049	0.6551748006040687	2018.3333333333333	3
28462526_29362479_31492049	0.6551748006040687	2018.0	3
27669650_29362479_31492049	0.6551748006040687	2017.6666666666667	3
29362479_31364924_31492049	0.6551748006040687	2018.6666666666667	3
28987733_29362479_31492049	0.6551748006040687	2018.3333333333333	3
29076500_29362479_31492049	0.6551748006040687	2018.3333333333333	3
29362479_31492049	0.6551748006040687	2018.5	2
27842238_29362479_31492049	0.6551748006040687	2018.0	3
28790925_29362479_31492049	0.6551748006040687	2018.0	3
28138137_29362479_31492049	0.6551748006040687	2018.0	3
28067797_29362479_31492049	0.6551748006040687	2018.0	3
29362479_29371597_31492049	0.6551748006040687	2018.3333333333333	3
29017836_29362479_31492049	0.6551748006040687	2018.3333333333333	3
28462526_30280366_31492049	0.6551065211136983	2018.0	3
28067797_30280366_31492049	0.6551065211136983	2018.0	3
29017836_30280366_31492049	0.6551065211136983	2018.3333333333333	3
27842238_30280366_31492049	0.6551065211136983	2018.0	3
29076500_30280366_31492049	0.6551065211136983	2018.3333333333333	3
28138137_30280366_31492049	0.6551065211136983	2018.0	3
30098204_30280366_30459758	0.6550016337760673	2018.0	3
28619472_29515457_31548300	0.6550007984799598	2018.0	3
28619472_29371597_31548300	0.6550007984799598	2018.0	3
29017836_30236030_31548300	0.6549700961379648	2018.3333333333333	3
29076500_30098204_31492049	0.6547880975194342	2018.3333333333333	3
30151200_30236030_31548300	0.6547465553427866	2018.3333333333333	3
28362726_30236030_31548300	0.6547309125975345	2018.0	3
30306532_31520179_31548300	0.6545470457909632	2018.6666666666667	3
29076500_30306532_31548300	0.6545470457909632	2018.3333333333333	3
28462526_30306532_31548300	0.6545470457909632	2018.0	3
28987733_30306532_31548300	0.6545470457909632	2018.3333333333333	3
27669650_30306532_31548300	0.6545470457909632	2017.6666666666667	3
28138137_30306532_31548300	0.6545470457909632	2018.0	3
30306532_30948788_31548300	0.6545470457909632	2018.6666666666667	3
28790925_30306532_31548300	0.6545470457909632	2018.0	3
28067797_30306532_31548300	0.6545470457909632	2018.0	3
29196474_30306532_31548300	0.6545470457909632	2018.0	3
30306532_31548300	0.6545470457909632	2018.5	2
27842238_30306532_31548300	0.6545470457909632	2018.0	3
29027223_29362479_30306532	0.6544865437322548	2017.6666666666667	3
29027223_29362479_30151200	0.6543743749512712	2017.6666666666667	3
29371597_30280366_30459758	0.6543696634918839	2018.0	3
29515457_30280366_30459758	0.6543696634918839	2018.0	3
29196474_30280366_31492049	0.6542266046057709	2018.0	3
29196474_29362479_30280366	0.6539636488736882	2017.6666666666667	3
30098204_31364924_31548300	0.6538619537661524	2018.6666666666667	3
28979266_29515457_31548300	0.6537679423764192	2018.0	3
28979266_29371597_31548300	0.6537679423764192	2018.0	3
28979266_29362479_31520179	0.6536701295137939	2018.0	3
28462526_29076500_31548300	0.6536651860373061	2018.0	3
28138137_29076500_31548300	0.6536651860373061	2018.0	3
28790925_29076500_31548300	0.6536651860373061	2018.0	3
27669650_29076500_31548300	0.6536651860373061	2017.6666666666667	3
29076500_29196474_31548300	0.6536651860373061	2018.0	3
29076500_30948788_31548300	0.6536651860373061	2018.6666666666667	3
28067797_29076500_31548300	0.6536651860373061	2018.0	3
29076500_31548300	0.6536651860373061	2018.5	2
29076500_31520179_31548300	0.6536651860373061	2018.6666666666667	3
28987733_29076500_31548300	0.6536651860373061	2018.3333333333333	3
27842238_29076500_31548300	0.6536651860373061	2018.0	3
28362726_30459758_31548300	0.6536564522488844	2018.0	3
30459758_31520179_31548300	0.6536564522488844	2018.6666666666667	3
30459758_30948788_31548300	0.6536564522488844	2018.6666666666667	3
28987733_30459758_31548300	0.6536564522488844	2018.3333333333333	3
27842238_30459758_31548300	0.6536564522488844	2018.0	3
28790925_30459758_31548300	0.6536564522488844	2018.0	3
30459758_31548300	0.6536564522488844	2018.5	2
28462526_30459758_31548300	0.6536564522488844	2018.0	3
29196474_30459758_31548300	0.6536564522488844	2018.0	3
28067797_30459758_31548300	0.6536564522488844	2018.0	3
28138137_30459758_31548300	0.6536564522488844	2018.0	3
27669650_30459758_31548300	0.6536564522488844	2017.6666666666667	3
28619472_29027223_31492049	0.6536504564254814	2017.6666666666667	3
29024695_29027223_30459758	0.6534012041203643	2017.6666666666667	3
28979266_30280366_30459758	0.6533042892183695	2017.6666666666667	3
29027223_30236030_30459758	0.6532252955418238	2017.6666666666667	3
30280366_30948788_31492049	0.6530716041299267	2018.6666666666667	3
28362726_29027223_29362479	0.6526938267845018	2017.3333333333333	3
28979266_29362479_30236030	0.6525317926883603	2017.6666666666667	3
29027223_30280366_31364924	0.6521101377330192	2018.0	3
29371597_30151200_31548300	0.6520285661330459	2018.3333333333333	3
29515457_30151200_31548300	0.6520285661330459	2018.3333333333333	3
28362726_29515457_31548300	0.6520129233877937	2018.0	3
28362726_29371597_31548300	0.6520129233877937	2018.0	3
28619472_29362479_31520179	0.651918450985141	2018.0	3
29362479_30098204_31364924	0.6518941443131362	2018.3333333333333	3
28979266_29024695_31548300	0.6518325457331435	2018.0	3
29024695_29362479_30236030	0.6517105504558061	2018.0	3
28987733_29362479_30098204	0.6508392297194575	2018.0	3
29196474_29362479_30098204	0.6508392297194575	2017.6666666666667	3
27669650_29362479_30098204	0.6508392297194575	2017.3333333333333	3
28462526_29362479_30098204	0.6508392297194575	2017.6666666666667	3
29362479_30098204	0.6508392297194575	2018.0	2
28067797_29362479_30098204	0.6508392297194575	2017.6666666666667	3
29076500_29362479_30098204	0.6508392297194575	2018.0	3
27842238_29362479_30098204	0.6508392297194575	2017.6666666666667	3
28138137_29362479_30098204	0.6508392297194575	2017.6666666666667	3
28790925_29362479_30098204	0.6508392297194575	2017.6666666666667	3
28619472_29196474_29362479	0.6507132463146815	2017.3333333333333	3
29027223_30236030_30280366	0.6505003677243649	2017.6666666666667	3
29017836_29024695_31548300	0.6503167102849481	2018.3333333333333	3
29362479_30280366_30306532	0.650283547104145	2018.0	3
29362479_30236030_30948788	0.6502356609072911	2018.3333333333333	3
28619472_30306532_31492049	0.6501001525914577	2018.0	3
29024695_30151200_31548300	0.65009316948977	2018.3333333333333	3
27842238_30236030_31548300	0.6500016405759784	2018.0	3
30236030_31520179_31548300	0.6500016405759784	2018.6666666666667	3
28987733_30236030_31548300	0.6500016405759784	2018.3333333333333	3
28138137_30236030_31548300	0.6500016405759784	2018.0	3
30236030_30948788_31548300	0.6500016405759784	2018.6666666666667	3
28067797_30236030_31548300	0.6500016405759784	2018.0	3
28790925_30236030_31548300	0.6500016405759784	2018.0	3
29196474_30236030_31548300	0.6500016405759784	2018.0	3
30236030_31548300	0.6500016405759784	2018.5	2
27669650_30236030_31548300	0.6500016405759784	2017.6666666666667	3
28462526_30236030_31548300	0.6500016405759784	2018.0	3
28979266_30236030_31548300	0.6500016405759784	2018.0	3
29027223_30306532_31492049	0.6499019732684691	2018.0	3
29024695_29027223_31492049	0.6498757350924135	2018.0	3
30280366_30306532_31492049	0.6496646430825703	2018.3333333333333	3
29024695_30280366_31548300	0.6496241600301143	2018.3333333333333	3
29027223_30151200_30280366	0.6494107526276962	2017.6666666666667	3
30098204_30306532_31492049	0.6493462194883063	2018.3333333333333	3
29024695_29362479_30948788	0.6492987706925037	2018.3333333333333	3
30306532_30459758_31492049	0.649298019372892	2018.3333333333333	3
30280366_30459758_31364924	0.6491388562571656	2018.3333333333333	3
29027223_29362479_31364924	0.6490194693566242	2018.0	3
28362726_29027223_31492049	0.6489911160743732	2017.6666666666667	3
29027223_30459758_30948788	0.6488109240670147	2018.0	3
28979266_29027223_30459758	0.6487984077728295	2017.3333333333333	3
28979266_29362479_30306532	0.6487848230737913	2017.6666666666667	3
29362479_29371597_30280366	0.6487300136968221	2018.0	3
29017836_29362479_30280366	0.6487300136968221	2018.0	3
29362479_29515457_30280366	0.6487300136968221	2018.0	3
28619472_31364924_31548300	0.648715076651563	2018.3333333333333	3
28979266_29362479_30151200	0.6486726542928074	2017.6666666666667	3
28619472_29024695_31548300	0.648336129815128	2018.0	3
29362479_30280366_31520179	0.6482898024868701	2018.3333333333333	3
28462526_29027223_29362479	0.6479645547629457	2017.3333333333333	3
28790925_29027223_29362479	0.6479645547629457	2017.3333333333333	3
29027223_29362479	0.6479645547629457	2017.5	2
27842238_29027223_29362479	0.6479645547629457	2017.3333333333333	3
28138137_29027223_29362479	0.6479645547629457	2017.3333333333333	3
28067797_29027223_29362479	0.6479645547629457	2017.3333333333333	3
29027223_29076500_29362479	0.6479645547629457	2017.6666666666667	3
29027223_29362479_29371597	0.6479645547629457	2017.6666666666667	3
29027223_29362479_29515457	0.6479645547629457	2017.6666666666667	3
29017836_29027223_29362479	0.6479645547629457	2017.6666666666667	3
28987733_29027223_29362479	0.6479645547629457	2017.6666666666667	3
27669650_29027223_29362479	0.6479645547629457	2017.0	3
29027223_29196474_29362479	0.6479645547629457	2017.3333333333333	3
28362726_29362479_30236030	0.6478410192047486	2017.6666666666667	3
29027223_30098204_30280366	0.6477708245130687	2017.6666666666667	3
29024695_30280366_30459758	0.6477049948270517	2018.0	3
28979266_31364924_31548300	0.6474822205480225	2018.3333333333333	3
28067797_29371597_31548300	0.6472836513662377	2018.0	3
29017836_29371597_31548300	0.6472836513662377	2018.3333333333333	3
28987733_29515457_31548300	0.6472836513662377	2018.3333333333333	3
29017836_29515457_31548300	0.6472836513662377	2018.3333333333333	3
28790925_29371597_31548300	0.6472836513662377	2018.0	3
28790925_29515457_31548300	0.6472836513662377	2018.0	3
28987733_29371597_31548300	0.6472836513662377	2018.3333333333333	3
27669650_29371597_31548300	0.6472836513662377	2017.6666666666667	3
27842238_29515457_31548300	0.6472836513662377	2018.0	3
28138137_29371597_31548300	0.6472836513662377	2018.0	3
28462526_29371597_31548300	0.6472836513662377	2018.0	3
29371597_30948788_31548300	0.6472836513662377	2018.6666666666667	3
27842238_29371597_31548300	0.6472836513662377	2018.0	3
28462526_29515457_31548300	0.6472836513662377	2018.0	3
28138137_29515457_31548300	0.6472836513662377	2018.0	3
27669650_29515457_31548300	0.6472836513662377	2017.6666666666667	3
29196474_29515457_31548300	0.6472836513662377	2018.0	3
29515457_31520179_31548300	0.6472836513662377	2018.6666666666667	3
29371597_31520179_31548300	0.6472836513662377	2018.6666666666667	3
28067797_29515457_31548300	0.6472836513662377	2018.0	3
29196474_29371597_31548300	0.6472836513662377	2018.0	3
29515457_30948788_31548300	0.6472836513662377	2018.6666666666667	3
28979266_29362479_29515457	0.6472312896664684	2017.6666666666667	3
28979266_29362479_29371597	0.6472312896664684	2017.6666666666667	3
28979266_29017836_29362479	0.6472312896664684	2017.6666666666667	3
29027223_30280366_31548300	0.6472220238726134	2018.0	3
29362479_30151200_30280366	0.6471835032309952	2018.0	3
29027223_30280366_30948788	0.647051607718669	2018.0	3
28619472_29362479_30306532	0.6470331445451383	2017.6666666666667	3
29027223_30151200_30459758	0.6470066754141693	2017.6666666666667	3
29027223_29371597_30459758	0.6466985329245486	2017.6666666666667	3
30280366_31492049_31520179	0.6466248256996664	2018.6666666666667	3
30098204_30236030_30280366	0.6464959916235993	2018.0	3
28619472_30236030_30280366	0.6464118286703059	2017.6666666666667	3
28979266_29076500_31492049	0.6462117019044588	2018.0	3
28979266_29027223_30280366	0.6460734799553706	2017.3333333333333	3
28138137_29027223_30280366	0.645988807531537	2017.3333333333333	3
29027223_29076500_30280366	0.645988807531537	2017.6666666666667	3
28619472_29027223_30280366	0.645988807531537	2017.3333333333333	3
27842238_29027223_30280366	0.645988807531537	2017.3333333333333	3
29017836_29027223_30280366	0.645988807531537	2017.6666666666667	3
28067797_29027223_30280366	0.645988807531537	2017.3333333333333	3
28462526_29027223_30280366	0.645988807531537	2017.3333333333333	3
29017836_31364924_31548300	0.6459663850998272	2018.6666666666667	3
30151200_31364924_31548300	0.6457428443046491	2018.6666666666667	3
28362726_31364924_31548300	0.6457272015593969	2018.3333333333333	3
28619472_30098204_30280366	0.645485491899201	2017.6666666666667	3
28619472_29017836_29362479	0.6454796111378156	2017.6666666666667	3
28619472_29362479_29515457	0.6454796111378156	2017.6666666666667	3
28619472_29362479_29371597	0.6454796111378156	2017.6666666666667	3
28619472_30098204_31548300	0.6454306780252911	2018.0	3
28362726_29362479_30948788	0.6454292394414461	2018.0	3
28462526_29024695_31548300	0.6453482547229618	2018.0	3
29024695_31520179_31548300	0.6453482547229618	2018.6666666666667	3
28987733_29024695_31548300	0.6453482547229618	2018.3333333333333	3
28362726_29024695_31548300	0.6453482547229618	2018.0	3
29024695_29196474_31548300	0.6453482547229618	2018.0	3
29024695_30948788_31548300	0.6453482547229618	2018.6666666666667	3
28138137_29024695_31548300	0.6453482547229618	2018.0	3
29024695_30098204_31548300	0.6453482547229618	2018.3333333333333	3
27842238_29024695_31548300	0.6453482547229618	2018.0	3
28067797_29024695_31548300	0.6453482547229618	2018.0	3
28790925_29024695_31548300	0.6453482547229618	2018.0	3
27669650_29024695_31548300	0.6453482547229618	2017.6666666666667	3
29371597_30098204_30280366	0.6449376845683107	2018.0	3
29515457_30098204_30280366	0.6449376845683107	2018.0	3
28619472_29371597_30280366	0.6448535216150173	2017.6666666666667	3
28619472_29515457_30280366	0.6448535216150173	2017.6666666666667	3
29362479_30280366_31364924	0.6448164727285145	2018.3333333333333	3
28619472_29076500_31492049	0.6444600233758057	2018.0	3
28979266_30098204_31548300	0.6441978219217505	2018.0	3
29027223_30306532_30459758	0.6441537170715251	2017.6666666666667	3
27669650_30280366_31492049	0.6440245138669185	2017.6666666666667	3
28790925_30280366_31492049	0.6440245138669185	2018.0	3
30280366_31492049	0.6440245138669185	2018.5	2
28987733_30280366_31492049	0.6440245138669185	2018.3333333333333	3
30280366_31364924_31492049	0.6440245138669185	2018.6666666666667	3
28619472_29362479_30151200	0.6439331006719884	2017.6666666666667	3
28362726_30280366_30459758	0.6438354635759943	2017.6666666666667	3
28619472_30280366_30459758	0.6438354635759943	2017.6666666666667	3
28619472_28979266_30280366	0.6437881473415029	2017.3333333333333	3
27669650_29362479_30280366	0.6437615581348358	2017.3333333333333	3
28462526_29362479_30280366	0.6437615581348358	2017.6666666666667	3
29362479_30280366	0.6437615581348358	2018.0	2
27842238_29362479_30280366	0.6437615581348358	2017.6666666666667	3
29076500_29362479_30280366	0.6437615581348358	2018.0	3
28138137_29362479_30280366	0.6437615581348358	2017.6666666666667	3
28987733_29362479_30280366	0.6437615581348358	2018.0	3
28067797_29362479_30280366	0.6437615581348358	2017.6666666666667	3
28790925_29362479_30280366	0.6437615581348358	2017.6666666666667	3
29076500_30459758_31492049	0.64365789015724	2018.3333333333333	3
28979266_29027223_31492049	0.6434491185131594	2017.6666666666667	3
28138137_29027223_31492049	0.6433644460893257	2017.6666666666667	3
28979266_29362479_31364924	0.6433177486981607	2018.0	3
28979266_29515457_30280366	0.6432403400106126	2017.6666666666667	3
28979266_29371597_30280366	0.6432403400106126	2017.6666666666667	3
30280366_30459758_30948788	0.6431147147737022	2018.3333333333333	3
29017836_30098204_31548300	0.6426819864735552	2018.3333333333333	3
29362479_30236030_31520179	0.6426190978254134	2018.3333333333333	3
29027223_30098204_31492049	0.642614972140297	2018.0	3
30098204_30151200_31548300	0.6424584456783772	2018.3333333333333	3
28362726_30098204_31548300	0.642442802933125	2018.0	3
28979266_28987733_29362479	0.642262834104482	2017.6666666666667	3
28979266_29076500_29362479	0.642262834104482	2017.6666666666667	3
28138137_28979266_29362479	0.642262834104482	2017.3333333333333	3
28067797_28979266_29362479	0.642262834104482	2017.3333333333333	3
28979266_29196474_29362479	0.642262834104482	2017.3333333333333	3
28790925_28979266_29362479	0.642262834104482	2017.3333333333333	3
28462526_28979266_29362479	0.642262834104482	2017.3333333333333	3
27842238_28979266_29362479	0.642262834104482	2017.3333333333333	3
28979266_29362479	0.642262834104482	2017.5	2
27669650_28979266_29362479	0.642262834104482	2017.0	3
28362726_29024695_29362479	0.642174856968405	2017.6666666666667	3
29196474_30280366_30459758	0.6421376095477559	2017.6666666666667	3
29024695_29362479_31520179	0.6416822076106261	2018.3333333333333	3
28619472_29362479_31364924	0.6415660701695077	2018.0	3
28790925_29027223_30459758	0.6414593521081479	2017.3333333333333	3
29027223_30280366_30306532	0.6414287892540663	2017.6666666666667	3
29024695_29027223_31548300	0.6414190726858559	2018.0	3
29196474_29362479_30236030	0.641413893154954	2017.6666666666667	3
29027223_30098204_30459758	0.6410852103426894	2017.6666666666667	3
28987733_31364924_31548300	0.6409979295378408	2018.6666666666667	3
28462526_31364924_31548300	0.6409979295378408	2018.3333333333333	3
31364924_31520179_31548300	0.6409979295378408	2019.0	3
28067797_31364924_31548300	0.6409979295378408	2018.3333333333333	3
28138137_31364924_31548300	0.6409979295378408	2018.3333333333333	3
27669650_31364924_31548300	0.6409979295378408	2018.0	3
29196474_31364924_31548300	0.6409979295378408	2018.3333333333333	3
27842238_31364924_31548300	0.6409979295378408	2018.3333333333333	3
31364924_31548300	0.6409979295378408	2019.0	2
30948788_31364924_31548300	0.6409979295378408	2019.0	3
28790925_31364924_31548300	0.6409979295378408	2018.3333333333333	3
28979266_30306532_31492049	0.6407698238733306	2018.0	3
28462526_28619472_29362479	0.640511155575829	2017.3333333333333	3
28619472_29076500_29362479	0.640511155575829	2017.6666666666667	3
28619472_29362479	0.640511155575829	2017.5	2
28138137_28619472_29362479	0.640511155575829	2017.3333333333333	3
27842238_28619472_29362479	0.640511155575829	2017.3333333333333	3
28362726_28619472_29362479	0.640511155575829	2017.3333333333333	3
28067797_28619472_29362479	0.640511155575829	2017.3333333333333	3
27669650_28619472_29362479	0.640511155575829	2017.0	3
28619472_28790925_29362479	0.640511155575829	2017.3333333333333	3
28619472_28987733_29362479	0.640511155575829	2017.6666666666667	3
29024695_29196474_29362479	0.6404770029401667	2017.6666666666667	3
29027223_30151200_30236030	0.6398488720011282	2017.6666666666667	3
30098204_30280366_31364924	0.6397068773335924	2018.3333333333333	3
28619472_30236030_31492049	0.6396367957600261	2018.0	3
28619472_30280366_31364924	0.6396227143802992	2018.0	3
29027223_30280366_31520179	0.6394350446367913	2018.0	3
30306532_30459758_31364924	0.6391258451469665	2018.3333333333333	3
28619472_28979266_31548300	0.6390509448071613	2017.6666666666667	3
30151200_30306532_31492049	0.6390131473593337	2018.3333333333333	3
29196474_29362479_30948788	0.6390021133916518	2018.0	3
29024695_29027223_30151200	0.6389119817863408	2017.6666666666667	3
30236030_30459758_31492049	0.6388346625414604	2018.3333333333333	3
29024695_29027223_31364924	0.6386234917994977	2018.0	3
29017836_30098204_30280366	0.6385540026940965	2018.0	3
30280366_30306532_30459758	0.6384575077782125	2018.0	3
28619472_29024695_30280366	0.6381888529501855	2017.6666666666667	3
28979266_30280366_31364924	0.6380095327758946	2018.0	3
28362726_29362479_31520179	0.6378126763595686	2018.0	3
29362479_30236030_30306532	0.6377337913854108	2018.0	3
29076500_30236030_31492049	0.6377174836998554	2018.3333333333333	3
27842238_30098204_31548300	0.6377135309115689	2018.0	3
30098204_31548300	0.6377135309115689	2018.5	2
30098204_30948788_31548300	0.6377135309115689	2018.6666666666667	3
27669650_30098204_31548300	0.6377135309115689	2017.6666666666667	3
28790925_30098204_31548300	0.6377135309115689	2018.0	3
28138137_30098204_31548300	0.6377135309115689	2018.0	3
29196474_30098204_31548300	0.6377135309115689	2018.0	3
30098204_31520179_31548300	0.6377135309115689	2018.6666666666667	3
28067797_30098204_31548300	0.6377135309115689	2018.0	3
28987733_30098204_31548300	0.6377135309115689	2018.3333333333333	3
28462526_30098204_31548300	0.6377135309115689	2018.0	3
28462526_29027223_30459758	0.6376317281022158	2017.3333333333333	3
29027223_29076500_30459758	0.6376317281022158	2017.6666666666667	3
28362726_29027223_30459758	0.6376317281022158	2017.3333333333333	3
28138137_29027223_30459758	0.6376317281022158	2017.3333333333333	3
29362479_30151200_30236030	0.6376216226044271	2018.0	3
28619472_29017836_31548300	0.6375351093589658	2018.0	3
29027223_30151200_30948788	0.6374370922378259	2018.0	3
29027223_29515457_30459758	0.6372879909367106	2017.6666666666667	3
28979266_30151200_31492049	0.6370440087325054	2018.0	3
28619472_28979266_31492049	0.637013114431223	2017.6666666666667	3
30098204_30151200_30280366	0.6370074922282695	2018.0	3
29017836_30280366_30459758	0.6369039743708899	2018.0	3
28979266_29017836_30280366	0.6368566581363986	2017.6666666666667	3
29024695_29362479_30306532	0.6367969011706235	2018.0	3
29024695_29362479_30151200	0.6366847323896396	2018.0	3
28362726_29196474_29362479	0.6366074716891091	2017.3333333333333	3
28979266_29024695_30280366	0.6365756713457807	2017.6666666666667	3
30280366_30459758_31520179	0.6364637631609377	2018.3333333333333	3
28979266_29017836_31548300	0.6363022532554252	2018.0	3
28979266_30459758_31492049	0.6362109812126574	2018.0	3
30098204_30151200_31492049	0.6362098623596429	2018.3333333333333	3
29017836_29362479_30236030	0.636180257978088	2018.0	3
29362479_29371597_30236030	0.636180257978088	2018.0	3
29362479_29515457_30236030	0.636180257978088	2018.0	3
28619472_30098204_31492049	0.6361789680583605	2018.0	3
28979266_30151200_31548300	0.6360787124602472	2018.0	3
28362726_28979266_31548300	0.636063069714995	2017.6666666666667	3
29362479_30306532_30948788	0.6353220116221086	2018.3333333333333	3
28979266_30151200_30280366	0.6353101476705715	2017.6666666666667	3
29024695_29362479_29371597	0.6352433677633006	2018.0	3
29017836_29024695_29362479	0.6352433677633006	2018.0	3
29024695_29362479_29515457	0.6352433677633006	2018.0	3
29362479_30151200_30948788	0.6352098428411246	2018.3333333333333	3
28790925_29027223_30280366	0.6349068002847571	2017.3333333333333	3
27669650_29027223_30280366	0.6349068002847571	2017.0	3
29027223_29196474_30280366	0.6349068002847571	2017.3333333333333	3
28362726_29027223_30280366	0.6349068002847571	2017.3333333333333	3
28987733_29027223_30280366	0.6349068002847571	2017.6666666666667	3
30098204_30280366_30948788	0.6346483473192421	2018.3333333333333	3
28619472_30280366_30948788	0.634564184365949	2018.0	3
29017836_30151200_31548300	0.6345628770120519	2018.3333333333333	3
28362726_29017836_31548300	0.6345472342667997	2018.0	3
30151200_30280366_30459758	0.6344949670227588	2018.0	3
28362726_30098204_30280366	0.6344034846524211	2017.6666666666667	3
28619472_30151200_31548300	0.6343236934716217	2018.0	3
28362726_30151200_31548300	0.6343236934716217	2018.0	3
27842238_29027223_31492049	0.6339539041014877	2017.6666666666667	3
29017836_29027223_31492049	0.6339539041014877	2018.0	3
30280366_31548300	0.6338546840119659	2018.5	2
29362479_29515457_30948788	0.6337684782147857	2018.3333333333333	3
29362479_29371597_30948788	0.6337684782147857	2018.3333333333333	3
29017836_29362479_30948788	0.6337684782147857	2018.3333333333333	3
28979266_30098204_30280366	0.6336702195559438	2017.6666666666667	3
28979266_30236030_30280366	0.6336319673952877	2017.6666666666667	3
28138137_30098204_30280366	0.6335855471321101	2017.6666666666667	3
28462526_30098204_30280366	0.6335855471321101	2017.6666666666667	3
27842238_30098204_30280366	0.6335855471321101	2017.6666666666667	3
28067797_30098204_30280366	0.6335855471321101	2017.6666666666667	3
29076500_30098204_30280366	0.6335855471321101	2018.0	3
29076500_30151200_31492049	0.6333730181436816	2018.3333333333333	3
28619472_29371597_31492049	0.633110033142751	2018.0	3
28979266_30280366_30948788	0.6329510027615444	2018.0	3
28362726_29362479_30306532	0.6329273699195659	2017.6666666666667	3
28362726_29362479_30151200	0.632815201138582	2017.6666666666667	3
29027223_30459758_31520179	0.6327494304664122	2018.0	3
28362726_28979266_30280366	0.6327061400947231	2017.3333333333333	3
30236030_30306532_30459758	0.6326767934432032	2018.0	3
28619472_29196474_30280366	0.6326214676708894	2017.3333333333333	3
29076500_30459758_31364924	0.632603856177657	2018.3333333333333	3
28362726_28619472_31548300	0.6325666537969795	2017.6666666666667	3
28619472_28790925_31548300	0.6325666537969795	2017.6666666666667	3
28619472_28987733_31548300	0.6325666537969795	2018.0	3
28619472_30948788_31548300	0.6325666537969795	2018.3333333333333	3
28462526_28619472_31548300	0.6325666537969795	2017.6666666666667	3
27669650_28619472_31548300	0.6325666537969795	2017.3333333333333	3
28619472_31548300	0.6325666537969795	2018.0	2
28619472_29196474_31548300	0.6325666537969795	2017.6666666666667	3
27842238_28619472_31548300	0.6325666537969795	2017.6666666666667	3
28619472_31520179_31548300	0.6325666537969795	2018.3333333333333	3
28067797_28619472_31548300	0.6325666537969795	2017.6666666666667	3
28138137_28619472_31548300	0.6325666537969795	2017.6666666666667	3
29371597_30098204_31492049	0.6323561000395996	2018.3333333333333	3
29027223_31492049_31520179	0.6323512597447333	2018.3333333333333	3
29371597_30459758_31492049	0.6323078999241853	2018.3333333333333	3
30236030_30306532_31492049	0.6322756056687274	2018.3333333333333	3
29362479_30236030_31364924	0.6322667170097802	2018.3333333333333	3
29027223_29515457_31492049	0.6319387016770405	2018.0	3
28790925_30280366_30459758	0.6319355188089034	2017.6666666666667	3
28462526_30280366_30459758	0.6319355188089034	2017.6666666666667	3
29076500_30280366_30459758	0.6319355188089034	2018.0	3
28138137_30280366_30459758	0.6319355188089034	2017.6666666666667	3
27669650_30280366_30459758	0.6319355188089034	2017.3333333333333	3
28067797_30280366_30459758	0.6319355188089034	2017.6666666666667	3
30280366_30459758	0.6319355188089034	2018.0	2
28987733_30280366_30459758	0.6319355188089034	2018.0	3
27842238_30280366_30459758	0.6319355188089034	2017.6666666666667	3
28138137_28979266_30280366	0.6318882025744122	2017.3333333333333	3
28067797_28979266_30280366	0.6318882025744122	2017.3333333333333	3
28979266_29076500_30280366	0.6318882025744122	2017.6666666666667	3
27842238_28979266_30280366	0.6318882025744122	2017.3333333333333	3
28462526_28979266_30280366	0.6318882025744122	2017.3333333333333	3
30098204_30306532_30459758	0.6317504566720983	2018.0	3
28619472_30948788_31492049	0.631570485342043	2018.3333333333333	3
28362726_30098204_31492049	0.6315196277072527	2018.0	3
29362479_30948788_31520179	0.6314003344855471	2018.6666666666667	3
29196474_29362479_31520179	0.631385550309774	2018.0	3
28362726_29362479_29515457	0.6313738365122431	2017.6666666666667	3
28362726_29362479_29371597	0.6313738365122431	2017.6666666666667	3
28362726_29017836_29362479	0.6313738365122431	2017.6666666666667	3
28067797_28979266_31548300	0.6313337976934389	2017.6666666666667	3
27842238_28979266_31548300	0.6313337976934389	2017.6666666666667	3
28462526_28979266_31548300	0.6313337976934389	2017.6666666666667	3
28979266_31520179_31548300	0.6313337976934389	2018.3333333333333	3
28979266_31548300	0.6313337976934389	2018.0	2
28979266_30948788_31548300	0.6313337976934389	2018.3333333333333	3
28979266_28987733_31548300	0.6313337976934389	2018.0	3
28979266_29196474_31548300	0.6313337976934389	2017.6666666666667	3
28138137_28979266_31548300	0.6313337976934389	2017.6666666666667	3
28790925_28979266_31548300	0.6313337976934389	2017.6666666666667	3
27669650_28979266_31548300	0.6313337976934389	2017.3333333333333	3
29024695_29362479_31364924	0.6313298267949929	2018.3333333333333	3
29024695_29076500_31492049	0.6313183282114538	2018.3333333333333	3
29076500_29362479_30236030	0.6312118024161016	2018.0	3
28067797_29362479_30236030	0.6312118024161016	2017.6666666666667	3
29362479_30236030	0.6312118024161016	2018.0	2
27669650_29362479_30236030	0.6312118024161016	2017.3333333333333	3
28462526_29362479_30236030	0.6312118024161016	2017.6666666666667	3
28790925_29362479_30236030	0.6312118024161016	2017.6666666666667	3
28138137_29362479_30236030	0.6312118024161016	2017.6666666666667	3
28987733_29362479_30236030	0.6312118024161016	2018.0	3
27842238_29362479_30236030	0.6312118024161016	2017.6666666666667	3
28619472_29027223_30459758	0.631209061206544	2017.3333333333333	3
29076500_29371597_31492049	0.6311907210825803	2018.3333333333333	3
29076500_29515457_31492049	0.6311907210825803	2018.3333333333333	3
29371597_30306532_30459758	0.6311184863879146	2018.0	3
29515457_30306532_30459758	0.6311184863879146	2018.0	3
28362726_29076500_31492049	0.6303542487502333	2018.0	3
28067797_29024695_29362479	0.6302749122013143	2017.6666666666667	3
29024695_29362479	0.6302749122013143	2018.0	2
28462526_29024695_29362479	0.6302749122013143	2017.6666666666667	3
28987733_29024695_29362479	0.6302749122013143	2018.0	3
28138137_29024695_29362479	0.6302749122013143	2017.6666666666667	3
27842238_29024695_29362479	0.6302749122013143	2017.6666666666667	3
29024695_29076500_29362479	0.6302749122013143	2018.0	3
27669650_29024695_29362479	0.6302749122013143	2017.3333333333333	3
28790925_29024695_29362479	0.6302749122013143	2017.6666666666667	3
28979266_30306532_30459758	0.6300531121144002	2017.6666666666667	3
29027223_29515457_31548300	0.6299871294684841	2018.0	3
29027223_29371597_31548300	0.6299871294684841	2018.0	3
28138137_29017836_31548300	0.6298179622452438	2018.0	3
28067797_29017836_31548300	0.6298179622452438	2018.0	3
27669650_29017836_31548300	0.6298179622452438	2017.6666666666667	3
28462526_29017836_31548300	0.6298179622452438	2018.0	3
28987733_29017836_31548300	0.6298179622452438	2018.3333333333333	3
29017836_31520179_31548300	0.6298179622452438	2018.6666666666667	3
29017836_31548300	0.6298179622452438	2018.5	2
29017836_30948788_31548300	0.6298179622452438	2018.6666666666667	3
29017836_29196474_31548300	0.6298179622452438	2018.0	3
28790925_29017836_31548300	0.6298179622452438	2018.0	3
27842238_29017836_31548300	0.6298179622452438	2018.0	3
29076500_30948788_31492049	0.6296511732818721	2018.6666666666667	3
28067797_30151200_31548300	0.6295944214500656	2018.0	3
30151200_31520179_31548300	0.6295944214500656	2018.6666666666667	3
30151200_31548300	0.6295944214500656	2018.5	2
27669650_30151200_31548300	0.6295944214500656	2017.6666666666667	3
28790925_30151200_31548300	0.6295944214500656	2018.0	3
28138137_30151200_31548300	0.6295944214500656	2018.0	3
29196474_30151200_31548300	0.6295944214500656	2018.0	3
28987733_30151200_31548300	0.6295944214500656	2018.3333333333333	3
27842238_30151200_31548300	0.6295944214500656	2018.0	3
28462526_30151200_31548300	0.6295944214500656	2018.0	3
30151200_30948788_31548300	0.6295944214500656	2018.6666666666667	3
28979266_29027223_30151200	0.62957991341725	2017.3333333333333	3
28362726_28987733_31548300	0.6295787787048134	2018.0	3
28138137_28362726_31548300	0.6295787787048134	2017.6666666666667	3
28362726_31548300	0.6295787787048134	2018.0	2
27842238_28362726_31548300	0.6295787787048134	2017.6666666666667	3
28362726_30948788_31548300	0.6295787787048134	2018.3333333333333	3
28362726_28790925_31548300	0.6295787787048134	2017.6666666666667	3
28362726_28462526_31548300	0.6295787787048134	2017.6666666666667	3
28362726_31520179_31548300	0.6295787787048134	2018.3333333333333	3
28362726_29196474_31548300	0.6295787787048134	2017.6666666666667	3
27669650_28362726_31548300	0.6295787787048134	2017.3333333333333	3
28067797_28362726_31548300	0.6295787787048134	2017.6666666666667	3
30236030_30280366_31364924	0.6295153145712912	2018.3333333333333	3
28979266_29027223_31364924	0.6292914234304068	2017.6666666666667	3
29027223_29076500_31364924	0.6292067510065731	2018.0	3
28462526_29027223_31364924	0.6292067510065731	2017.6666666666667	3
28138137_29027223_31364924	0.6292067510065731	2017.6666666666667	3
30098204_30280366_30306532	0.6290255288546394	2018.0	3
28619472_30280366_30306532	0.6289413659013463	2017.6666666666667	3
27842238_29362479_30948788	0.6288000226527993	2018.0	3
28790925_29362479_30948788	0.6288000226527993	2018.0	3
28067797_29362479_30948788	0.6288000226527993	2018.0	3
29362479_30948788	0.6288000226527993	2018.5	2
28138137_29362479_30948788	0.6288000226527993	2018.0	3
29362479_30948788_31364924	0.6288000226527993	2018.6666666666667	3
29076500_29362479_30948788	0.6288000226527993	2018.3333333333333	3
28462526_29362479_30948788	0.6288000226527993	2018.0	3
28987733_29362479_30948788	0.6288000226527993	2018.3333333333333	3
27669650_29362479_30948788	0.6288000226527993	2017.6666666666667	3
29027223_30098204_30151200	0.6287457670443874	2017.6666666666667	3
30151200_30236030_31492049	0.628549790527902	2018.3333333333333	3
28619472_29024695_31492049	0.6285083682500686	2018.0	3
30098204_30459758_31492049	0.6284977837825172	2018.3333333333333	3
29027223_30098204_31364924	0.6284572770575443	2018.0	3
29017836_30236030_30280366	0.6283624399317953	2018.0	3
28067797_29027223_30459758	0.6282211861143778	2017.3333333333333	3
28987733_29027223_30459758	0.6282211861143778	2017.6666666666667	3
29027223_29196474_30459758	0.6282211861143778	2017.3333333333333	3
29017836_29027223_30459758	0.6282211861143778	2017.6666666666667	3
27669650_29027223_30459758	0.6282211861143778	2017.0	3
29027223_30459758	0.6282211861143778	2017.5	2
27842238_29027223_30459758	0.6282211861143778	2017.3333333333333	3
29024695_30236030_30280366	0.6280814531411774	2018.0	3
29515457_30280366_31364924	0.6279570075160025	2018.3333333333333	3
29371597_30280366_31364924	0.6279570075160025	2018.3333333333333	3
28619472_29027223_30236030	0.627918032932755	2017.3333333333333	3
30236030_30459758_31364924	0.6277806285618777	2018.3333333333333	3
29024695_30459758_31492049	0.6277062350315029	2018.3333333333333	3
29362479_30306532_31520179	0.6277054485402308	2018.3333333333333	3
29362479_30151200_31520179	0.6275932797592471	2018.3333333333333	3
28619472_29027223_31364924	0.6275133561324572	2017.6666666666667	3
29027223_29371597_30151200	0.6274800385689692	2017.6666666666667	3
30151200_30306532_30459758	0.6274698310047258	2018.0	3
28362726_29362479_31364924	0.6274602955439355	2018.0	3
28619472_29017836_30280366	0.6273878324940233	2017.6666666666667	3
28979266_30280366_30306532	0.6273281842969416	2017.6666666666667	3
30098204_30280366_31520179	0.6270317842373646	2018.3333333333333	3
28790925_29076500_31492049	0.6269631979553564	2018.0	3
29076500_31364924_31492049	0.6269631979553564	2018.6666666666667	3
28619472_30280366_31520179	0.6269476212840713	2018.0	3
30098204_30236030_31492049	0.6269034574466034	2018.3333333333333	3
30151200_30236030_30280366	0.6268159294659681	2018.0	3
28362726_30459758_31492049	0.6267421555702822	2018.0	3
29196474_29362479_30306532	0.6265002438697713	2017.6666666666667	3
27842238_28362726_29362479	0.6264053809502567	2017.3333333333333	3
28067797_28362726_29362479	0.6264053809502567	2017.3333333333333	3
28362726_29076500_29362479	0.6264053809502567	2017.6666666666667	3
27669650_28362726_29362479	0.6264053809502567	2017.0	3
28362726_28462526_29362479	0.6264053809502567	2017.3333333333333	3
28362726_28987733_29362479	0.6264053809502567	2017.6666666666667	3
28362726_28790925_29362479	0.6264053809502567	2017.3333333333333	3
28362726_29362479	0.6264053809502567	2017.5	2
28138137_28362726_29362479	0.6264053809502567	2017.3333333333333	3
29196474_29362479_30151200	0.6263880750887876	2017.6666666666667	3
29371597_30236030_30280366	0.6263472375073482	2018.0	3
29515457_30236030_30280366	0.6263472375073482	2018.0	3
29371597_30459758_31364924	0.626222321506589	2018.3333333333333	3
29027223_30151200_31364924	0.6262060292070605	2018.0	3
29076500_30236030_30459758	0.6261548044738942	2018.0	3
29017836_29362479_31520179	0.626151915132908	2018.3333333333333	3
29362479_29515457_31520179	0.626151915132908	2018.3333333333333	3
29362479_29371597_31520179	0.626151915132908	2018.3333333333333	3
28462526_30098204_31492049	0.6259724181653856	2018.0	3
29024695_30306532_31492049	0.6258764501803261	2018.3333333333333	3
28619472_30151200_30280366	0.6258413220281962	2017.6666666666667	3
29515457_30306532_31492049	0.6257488430514524	2018.3333333333333	3
29371597_30306532_31492049	0.6257488430514524	2018.3333333333333	3
28619472_29027223_30948788	0.6255062531694529	2017.6666666666667	3
29024695_30098204_30280366	0.6254089916751671	2018.0	3
28979266_30280366_31520179	0.6253344396796665	2018.0	3
29371597_30151200_30280366	0.6252576224106795	2018.0	3
29515457_30151200_30280366	0.6252576224106795	2018.0	3
29076500_30098204_30459758	0.6252284677027891	2018.0	3
28979266_30459758_31364924	0.6251569472330748	2018.0	3
29017836_29196474_29362479	0.6249467104624484	2017.6666666666667	3
29196474_29362479_29515457	0.6249467104624484	2017.6666666666667	3
29196474_29362479_29371597	0.6249467104624484	2017.6666666666667	3
29027223_30151200_30306532	0.6249352227159455	2017.6666666666667	3
28362726_30306532_31492049	0.6249123707191052	2018.0	3
28067797_28987733_31548300	0.6248495066832574	2018.0	3
27669650_31548300	0.6248495066832574	2017.5	2
27669650_27842238_31548300	0.6248495066832574	2017.3333333333333	3
27669650_28067797_31548300	0.6248495066832574	2017.3333333333333	3
28462526_28987733_31548300	0.6248495066832574	2018.0	3
28138137_28987733_31548300	0.6248495066832574	2018.0	3
30948788_31520179_31548300	0.6248495066832574	2019.0	3
28138137_31548300	0.6248495066832574	2018.0	2
27669650_28138137_31548300	0.6248495066832574	2017.3333333333333	3
28987733_31548300	0.6248495066832574	2018.5	2
31520179_31548300	0.6248495066832574	2019.0	2
28462526_31520179_31548300	0.6248495066832574	2018.3333333333333	3
28790925_31548300	0.6248495066832574	2018.0	2
28067797_31548300	0.6248495066832574	2018.0	2
29196474_30948788_31548300	0.6248495066832574	2018.3333333333333	3
28138137_28790925_31548300	0.6248495066832574	2017.6666666666667	3
28138137_29196474_31548300	0.6248495066832574	2017.6666666666667	3
28067797_28790925_31548300	0.6248495066832574	2017.6666666666667	3
27842238_31548300	0.6248495066832574	2018.0	2
30948788_31548300	0.6248495066832574	2019.0	2
29196474_31548300	0.6248495066832574	2018.0	2
28138137_30948788_31548300	0.6248495066832574	2018.3333333333333	3
28138137_28462526_31548300	0.6248495066832574	2017.6666666666667	3
28138137_31520179_31548300	0.6248495066832574	2018.3333333333333	3
28462526_30948788_31548300	0.6248495066832574	2018.3333333333333	3
28462526_31548300	0.6248495066832574	2018.0	2
29196474_31520179_31548300	0.6248495066832574	2018.3333333333333	3
28462526_29196474_31548300	0.6248495066832574	2017.6666666666667	3
27669650_29196474_31548300	0.6248495066832574	2017.3333333333333	3
28790925_28987733_31548300	0.6248495066832574	2018.0	3
28067797_28138137_31548300	0.6248495066832574	2017.6666666666667	3
27669650_28790925_31548300	0.6248495066832574	2017.3333333333333	3
27842238_28790925_31548300	0.6248495066832574	2017.6666666666667	3
28987733_29196474_31548300	0.6248495066832574	2018.0	3
27842238_28987733_31548300	0.6248495066832574	2018.0	3
28790925_31520179_31548300	0.6248495066832574	2018.3333333333333	3
27842238_28138137_31548300	0.6248495066832574	2017.6666666666667	3
28067797_30948788_31548300	0.6248495066832574	2018.3333333333333	3
28790925_30948788_31548300	0.6248495066832574	2018.3333333333333	3
28067797_29196474_31548300	0.6248495066832574	2017.6666666666667	3
28987733_31520179_31548300	0.6248495066832574	2018.6666666666667	3
28067797_31520179_31548300	0.6248495066832574	2018.3333333333333	3
28462526_28790925_31548300	0.6248495066832574	2017.6666666666667	3
27669650_28462526_31548300	0.6248495066832574	2017.3333333333333	3
27842238_28067797_31548300	0.6248495066832574	2017.6666666666667	3
27842238_29196474_31548300	0.6248495066832574	2017.6666666666667	3
27669650_30948788_31548300	0.6248495066832574	2018.0	3
27669650_31520179_31548300	0.6248495066832574	2018.0	3
27842238_28462526_31548300	0.6248495066832574	2017.6666666666667	3
27842238_30948788_31548300	0.6248495066832574	2018.3333333333333	3
28790925_29196474_31548300	0.6248495066832574	2017.6666666666667	3
28067797_28462526_31548300	0.6248495066832574	2017.6666666666667	3
28987733_30948788_31548300	0.6248495066832574	2018.6666666666667	3
27669650_28987733_31548300	0.6248495066832574	2017.6666666666667	3
27842238_31520179_31548300	0.6248495066832574	2018.3333333333333	3
29027223_30306532_31364924	0.6246467327291022	2018.0	3
29076500_29371597_30459758	0.6245964974186055	2018.0	3
29076500_29515457_30459758	0.6245964974186055	2018.0	3
30236030_30280366_30948788	0.624456784556941	2018.3333333333333	3
29024695_30306532_30459758	0.6244538177230827	2018.0	3
30151200_30459758_31492049	0.6242171581151447	2018.3333333333333	3
28362726_30236030_30280366	0.6242119218901198	2017.6666666666667	3
30306532_30948788_31492049	0.6242092952507442	2018.6666666666667	3
29076500_29196474_31492049	0.6239271227004388	2018.0	3
28979266_29371597_31492049	0.6237797044246242	2018.0	3
28619472_29515457_31492049	0.623699491154913	2018.0	3
29076500_30098204_31364924	0.6236825416644237	2018.3333333333333	3
28619472_30306532_30459758	0.6235721615641913	2017.6666666666667	3
28979266_29076500_30459758	0.6235311231450912	2017.6666666666667	3
28462526_30236030_30280366	0.623393984369809	2017.6666666666667	3
28067797_30236030_30280366	0.623393984369809	2017.6666666666667	3
29076500_30236030_30280366	0.623393984369809	2018.0	3
28138137_30236030_30280366	0.623393984369809	2017.6666666666667	3
27842238_30236030_30280366	0.623393984369809	2017.6666666666667	3
29076500_31492049_31520179	0.6232043948516118	2018.6666666666667	3
28362726_29027223_30151200	0.6231425057681924	2017.3333333333333	3
29076500_30098204_30236030	0.6230755607755447	2018.0	3
28362726_28979266_31492049	0.622943232092277	2017.6666666666667	3
30459758_30948788_31492049	0.6229236895970863	2018.6666666666667	3
29515457_30280366_30948788	0.6228984775016523	2018.3333333333333	3
29371597_30280366_30948788	0.6228984775016523	2018.3333333333333	3
29515457_30459758_31492049	0.6228973579363473	2018.3333333333333	3
28619472_30151200_31492049	0.6228939131238483	2018.0	3
29027223_29196474_31492049	0.6228718968547077	2017.6666666666667	3
28987733_29027223_31492049	0.6228718968547077	2018.0	3
28362726_29027223_31364924	0.6228540157813492	2017.6666666666667	3
29362479_30151200_30306532	0.6227079733192444	2018.0	3
28362726_29515457_30280366	0.6226536148348311	2017.6666666666667	3
28362726_29371597_30280366	0.6226536148348311	2017.6666666666667	3
29196474_30236030_30280366	0.6225140678618815	2017.6666666666667	3
28790925_30098204_30280366	0.6225035398853302	2017.6666666666667	3
29196474_30098204_30280366	0.6225035398853302	2017.6666666666667	3
28987733_30098204_30280366	0.6225035398853302	2018.0	3
30098204_30280366	0.6225035398853302	2018.0	2
27669650_30098204_30280366	0.6225035398853302	2017.3333333333333	3
28362726_28619472_30280366	0.622419376932037	2017.3333333333333	3
28462526_28619472_30280366	0.622419376932037	2017.3333333333333	3
27669650_28619472_30280366	0.622419376932037	2017.0	3
28619472_28790925_30280366	0.622419376932037	2017.3333333333333	3
28067797_28619472_30280366	0.622419376932037	2017.3333333333333	3
28619472_29076500_30280366	0.622419376932037	2017.6666666666667	3
27842238_28619472_30280366	0.622419376932037	2017.3333333333333	3
28619472_28987733_30280366	0.622419376932037	2017.6666666666667	3
28619472_30280366	0.622419376932037	2017.5	2
28138137_28619472_30280366	0.622419376932037	2017.3333333333333	3
28619472_29024695_29027223	0.6222518706964116	2017.3333333333333	3
29024695_30151200_31492049	0.6221506350395007	2018.3333333333333	3
29371597_30151200_31492049	0.622023027910627	2018.3333333333333	3
28790925_30306532_30459758	0.6219225076987043	2017.6666666666667	3
28138137_29371597_30280366	0.6218356773145203	2017.6666666666667	3
28462526_29371597_30280366	0.6218356773145203	2017.6666666666667	3
29076500_29371597_30280366	0.6218356773145203	2018.0	3
29076500_29515457_30280366	0.6218356773145203	2018.0	3
29017836_29515457_30280366	0.6218356773145203	2018.0	3
29017836_29371597_30280366	0.6218356773145203	2018.0	3
27842238_29515457_30280366	0.6218356773145203	2017.6666666666667	3
28462526_29515457_30280366	0.6218356773145203	2017.6666666666667	3
28067797_29515457_30280366	0.6218356773145203	2017.6666666666667	3
28067797_29371597_30280366	0.6218356773145203	2017.6666666666667	3
27842238_29371597_30280366	0.6218356773145203	2017.6666666666667	3
28138137_29515457_30280366	0.6218356773145203	2017.6666666666667	3
29024695_29515457_31548300	0.6216701981541399	2018.3333333333333	3
29024695_29371597_31548300	0.6216701981541399	2018.3333333333333	3
29017836_30280366_31364924	0.6215733256417885	2018.3333333333333	3
30306532_31364924_31492049	0.6215213199242284	2018.6666666666667	3
28790925_30306532_31492049	0.6215213199242284	2018.0	3
29024695_30280366_31364924	0.6212923388511706	2018.3333333333333	3
29017836_29362479_30306532	0.6212666086929054	2018.0	3
29362479_29371597_30306532	0.6212666086929054	2018.0	3
29362479_29515457_30306532	0.6212666086929054	2018.0	3
28362726_30151200_31492049	0.6211865555782801	2018.0	3
28067797_29362479_31520179	0.6211834595709216	2018.0	3
28138137_29362479_31520179	0.6211834595709216	2018.0	3
28790925_29362479_31520179	0.6211834595709216	2018.0	3
29362479_31364924_31520179	0.6211834595709216	2018.6666666666667	3
29362479_31520179	0.6211834595709216	2018.5	2
28462526_29362479_31520179	0.6211834595709216	2018.0	3
27669650_29362479_31520179	0.6211834595709216	2017.6666666666667	3
28987733_29362479_31520179	0.6211834595709216	2018.3333333333333	3
29076500_29362479_31520179	0.6211834595709216	2018.3333333333333	3
27842238_29362479_31520179	0.6211834595709216	2018.0	3
29017836_29362479_30151200	0.6211544399119215	2018.0	3
29362479_29371597_30151200	0.6211544399119215	2018.0	3
29362479_29515457_30151200	0.6211544399119215	2018.0	3
29196474_29362479_31364924	0.6210331694941408	2018.0	3
29196474_29371597_30280366	0.6209557608065928	2017.6666666666667	3
29196474_29515457_30280366	0.6209557608065928	2017.6666666666667	3
29076500_30151200_30459758	0.6209478420354165	2018.0	3
29027223_31548300	0.6209203246461513	2018.0	2
28979266_28987733_30280366	0.6208061953276323	2017.6666666666667	3
28790925_28979266_30280366	0.6208061953276323	2017.3333333333333	3
28979266_29196474_30280366	0.6208061953276323	2017.3333333333333	3
28979266_30280366	0.6208061953276323	2017.5	2
27669650_28979266_30280366	0.6208061953276323	2017.0	3
28362726_30306532_30459758	0.6205842864720251	2017.6666666666667	3
30151200_30948788_31492049	0.620483480109919	2018.6666666666667	3
29027223_30151200_31520179	0.6204099871681101	2018.0	3
30098204_30236030_30459758	0.6204052400870096	2018.0	3
28619472_30459758_31492049	0.6203194886746103	2018.0	3
28462526_29027223_30236030	0.6202008858190328	2017.3333333333333	3
29027223_29076500_30236030	0.6202008858190328	2017.6666666666667	3
29017836_29024695_30280366	0.6201394642116745	2018.0	3
30151200_30280366_31364924	0.6200268151759613	2018.3333333333333	3
28067797_29196474_29362479	0.6199782549004621	2017.3333333333333	3
29076500_29196474_29362479	0.6199782549004621	2017.6666666666667	3
28987733_29196474_29362479	0.6199782549004621	2017.6666666666667	3
27842238_29196474_29362479	0.6199782549004621	2017.3333333333333	3
27669650_29196474_29362479	0.6199782549004621	2017.0	3
29196474_29362479	0.6199782549004621	2017.5	2
28138137_29196474_29362479	0.6199782549004621	2017.3333333333333	3
28790925_29196474_29362479	0.6199782549004621	2017.3333333333333	3
28462526_29196474_29362479	0.6199782549004621	2017.3333333333333	3
28619472_30306532_31364924	0.6198764564901046	2018.0	3
30306532_30459758_30948788	0.619863537669733	2018.3333333333333	3
27842238_29027223_31364924	0.619796209018735	2017.6666666666667	3
29017836_29027223_31364924	0.619796209018735	2018.0	3
29024695_30459758_31364924	0.6195576528417569	2018.3333333333333	3
28979266_31364924_31492049	0.6195521812974002	2018.3333333333333	3
28619472_28790925_31492049	0.619471968027689	2017.6666666666667	3
28619472_31364924_31492049	0.619471968027689	2018.3333333333333	3
30098204_30151200_30306532	0.6194110133737962	2018.0	3
28619472_30098204_30306532	0.619380119072514	2017.6666666666667	3
28462526_30306532_31492049	0.6193651611772383	2018.0	3
27842238_30306532_31492049	0.6193651611772383	2018.0	3
28067797_30306532_31492049	0.6193651611772383	2018.0	3
29076500_30306532_31492049	0.6193651611772383	2018.3333333333333	3
29017836_30306532_31492049	0.6193651611772383	2018.3333333333333	3
28138137_30306532_31492049	0.6193651611772383	2018.0	3
28619472_30236030_30306532	0.6192694756012255	2017.6666666666667	3
28462526_29024695_29027223	0.6192639956042454	2017.3333333333333	3
29024695_29027223_29076500	0.6192639956042454	2017.6666666666667	3
30098204_30306532_31364924	0.6191225233869531	2018.3333333333333	3
29027223_31364924_31520179	0.6190665825875883	2018.3333333333333	3
29196474_30306532_30459758	0.6188864324437867	2017.6666666666667	3
29371597_30098204_30459758	0.6188469330317208	2018.0	3
30236030_30280366_30306532	0.6188339660923383	2018.0	3
30098204_31364924_31492049	0.6187180349245375	2018.6666666666667	3
30459758_31364924_31492049	0.6186698348091233	2018.6666666666667	3
28790925_30459758_31492049	0.6186698348091233	2018.0	3
29024695_30151200_30280366	0.6185929537458476	2018.0	3
30098204_30236030_30306532	0.618515542498074	2018.0	3
28462526_29027223_30098204	0.6185083228501301	2017.3333333333333	3
29027223_29076500_30098204	0.6185083228501301	2017.6666666666667	3
29196474_30306532_31492049	0.6184852446693108	2018.0	3
28138137_29027223_30151200	0.6184132337466364	2017.3333333333333	3
29027223_29076500_30151200	0.6184132337466364	2017.6666666666667	3
28462526_29027223_30151200	0.6184132337466364	2017.3333333333333	3
29027223_29515457_30151200	0.6180694965811311	2017.6666666666667	3
29024695_29076500_30459758	0.6179318287537734	2018.0	3
29027223_29076500_30948788	0.6177891060557305	2018.0	3
28462526_29027223_30948788	0.6177891060557305	2017.6666666666667	3
29027223_29515457_31364924	0.6177810065942878	2018.0	3
30306532_31492049_31520179	0.6177625168204839	2018.6666666666667	3
28619472_28979266_29027223	0.6176490743488766	2017.0	3
29024695_29027223_30236030	0.6176382214016861	2017.6666666666667	3
30098204_30459758_31364924	0.6174437498029345	2018.3333333333333	3
28362726_30280366_31364924	0.617422807600113	2018.0	3
28462526_28979266_31492049	0.61739602255041	2017.6666666666667	3
29362479_30306532_31364924	0.6173530677245975	2018.3333333333333	3
29515457_30280366_30306532	0.6172756590370496	2018.0	3
29371597_30280366_30306532	0.6172756590370496	2018.0	3
29362479_30151200_31364924	0.6172408989436139	2018.3333333333333	3
28979266_29515457_30459758	0.6171495884740228	2017.6666666666667	3
28979266_29371597_30459758	0.6171495884740228	2017.6666666666667	3
28619472_29076500_30459758	0.617050172594882	2017.6666666666667	3
29027223_30098204_30236030	0.6168825486475707	2017.6666666666667	3
30236030_30280366_31520179	0.6168402214750632	2018.3333333333333	3
28619472_29027223_30098204	0.6168149279760142	2017.3333333333333	3
29515457_30459758_31364924	0.6168117795187509	2018.3333333333333	3
30280366_30948788_31364924	0.6166127556732554	2018.6666666666667	3
28138137_30280366_31364924	0.616604870079802	2018.0	3
27842238_30280366_31364924	0.616604870079802	2018.0	3
28462526_30280366_31364924	0.616604870079802	2018.0	3
29076500_30280366_31364924	0.616604870079802	2018.3333333333333	3
28067797_30280366_31364924	0.616604870079802	2018.0	3
29017836_30280366_30948788	0.6165147956274382	2018.3333333333333	3
29027223_29371597_30098204	0.616493120425683	2017.6666666666667	3
28619472_29196474_31492049	0.6164358927727714	2017.6666666666667	3
28790925_29362479_30306532	0.616298153130919	2017.6666666666667	3
27842238_29362479_30306532	0.616298153130919	2017.6666666666667	3
28067797_29362479_30306532	0.616298153130919	2017.6666666666667	3
29076500_29362479_30306532	0.616298153130919	2018.0	3
27669650_29362479_30306532	0.616298153130919	2017.3333333333333	3
28462526_29362479_30306532	0.616298153130919	2017.6666666666667	3
28987733_29362479_30306532	0.616298153130919	2018.0	3
29362479_30306532	0.616298153130919	2018.0	2
28138137_29362479_30306532	0.616298153130919	2017.6666666666667	3
28362726_29017836_30280366	0.616269932960617	2017.6666666666667	3
29024695_30280366_30948788	0.6162338088368203	2018.3333333333333	3
28138137_29362479_30151200	0.6161859843499352	2017.6666666666667	3
27842238_29362479_30151200	0.6161859843499352	2017.6666666666667	3
28987733_29362479_30151200	0.6161859843499352	2018.0	3
28462526_29362479_30151200	0.6161859843499352	2017.6666666666667	3
29362479_30151200	0.6161859843499352	2018.0	2
27669650_29362479_30151200	0.6161859843499352	2017.3333333333333	3
29076500_29362479_30151200	0.6161859843499352	2018.0	3
28790925_29362479_30151200	0.6161859843499352	2017.6666666666667	3
28067797_29362479_30151200	0.6161859843499352	2017.6666666666667	3
30151200_30236030_30459758	0.6161246144196371	2018.0	3
28362726_29024695_30280366	0.6159889461699992	2017.6666666666667	3
29027223_29371597_31492049	0.6159692817713623	2018.0	3
29017836_29362479_31364924	0.6157995343172747	2018.3333333333333	3
29362479_29371597_31364924	0.6157995343172747	2018.3333333333333	3
29362479_29515457_31364924	0.6157995343172747	2018.3333333333333	3
29196474_30280366_31364924	0.6157249535718745	2018.0	3
28619472_31492049_31520179	0.6157131649239445	2018.3333333333333	3
28362726_30459758_31364924	0.6156881215906993	2018.0	3
29076500_29515457_30098204	0.615675182905372	2018.0	3
29076500_29371597_30098204	0.615675182905372	2018.0	3
28362726_28619472_31492049	0.6156443440217572	2017.6666666666667	3
28138137_28619472_31492049	0.6156443440217572	2017.6666666666667	3
28462526_28619472_31492049	0.6156443440217572	2017.6666666666667	3
29027223_30236030_30306532	0.6156408675415621	2017.6666666666667	3
29196474_30459758_31492049	0.6156337595542056	2018.0	3
28619472_29027223_29371597	0.615549199500596	2017.3333333333333	3
28790925_29076500_30459758	0.615400518729395	2017.6666666666667	3
29515457_30280366_31520179	0.6152819144197746	2018.3333333333333	3
29371597_30280366_31520179	0.6152819144197746	2018.3333333333333	3
29024695_29027223_30948788	0.6152264416383837	2018.0	3
29024695_29076500_30280366	0.6151710086496882	2018.0	3
28067797_29024695_30280366	0.6151710086496882	2017.6666666666667	3
28462526_29024695_30280366	0.6151710086496882	2017.6666666666667	3
27842238_29024695_30280366	0.6151710086496882	2017.6666666666667	3
28138137_29024695_30280366	0.6151710086496882	2017.6666666666667	3
28979266_29076500_31364924	0.6151061460494482	2018.0	3
30151200_30280366_30948788	0.6149682851616111	2018.3333333333333	3
28462526_30459758_31492049	0.6148422108031913	2018.0	3
28138137_30459758_31492049	0.6148422108031913	2018.0	3
29076500_29362479_29371597	0.6147446197235961	2018.0	3
28462526_29362479_29371597	0.6147446197235961	2017.6666666666667	3
28462526_29362479_29515457	0.6147446197235961	2017.6666666666667	3
28138137_29017836_29362479	0.6147446197235961	2017.6666666666667	3
29076500_29362479_29515457	0.6147446197235961	2018.0	3
29362479_29515457	0.6147446197235961	2018.0	2
29362479_29371597_29515457	0.6147446197235961	2018.0	3
28138137_29362479_29371597	0.6147446197235961	2017.6666666666667	3
28138137_29362479_29515457	0.6147446197235961	2017.6666666666667	3
27842238_29362479_29515457	0.6147446197235961	2017.6666666666667	3
27842238_29362479_29371597	0.6147446197235961	2017.6666666666667	3
27842238_29017836_29362479	0.6147446197235961	2017.6666666666667	3
28790925_29017836_29362479	0.6147446197235961	2017.6666666666667	3
28067797_29362479_29371597	0.6147446197235961	2017.6666666666667	3
28067797_29362479_29515457	0.6147446197235961	2017.6666666666667	3
28790925_29362479_29371597	0.6147446197235961	2017.6666666666667	3
28790925_29362479_29515457	0.6147446197235961	2017.6666666666667	3
29017836_29362479	0.6147446197235961	2018.0	2
29017836_29362479_29515457	0.6147446197235961	2018.0	3
27669650_29362479_29515457	0.6147446197235961	2017.3333333333333	3
27669650_29362479_29371597	0.6147446197235961	2017.3333333333333	3
28462526_29017836_29362479	0.6147446197235961	2017.6666666666667	3
28987733_29017836_29362479	0.6147446197235961	2018.0	3
29017836_29076500_29362479	0.6147446197235961	2018.0	3
29017836_29362479_29371597	0.6147446197235961	2018.0	3
29362479_29371597	0.6147446197235961	2018.0	2
28067797_29017836_29362479	0.6147446197235961	2017.6666666666667	3
27669650_29017836_29362479	0.6147446197235961	2017.3333333333333	3
28987733_29362479_29515457	0.6147446197235961	2018.0	3
28987733_29362479_29371597	0.6147446197235961	2018.0	3
28362726_30151200_30280366	0.61472342249479	2017.6666666666667	3
29024695_29027223_30306532	0.6147039773267748	2017.6666666666667	3
29017836_29196474_30280366	0.6145720789323788	2017.6666666666667	3
29371597_30151200_30459758	0.6145663073643483	2018.0	3
28362726_30236030_31492049	0.6144490138876738	2018.0	3
28619472_30236030_31364924	0.6143733107198998	2018.0	3
29024695_29196474_30280366	0.6142910921417608	2017.6666666666667	3
28979266_30098204_31492049	0.614077685378948	2018.0	3
28362726_29076500_30459758	0.6140622975027159	2017.6666666666667	3
28138137_30098204_31492049	0.6139930129551143	2018.0	3
29027223_30098204_30306532	0.6139483045726595	2017.6666666666667	3
30459758_30948788_31364924	0.6139124581947286	2018.6666666666667	3
30098204_30151200_30236030	0.6139078676035915	2018.0	3
28619472_30098204_30236030	0.6138769733023093	2017.6666666666667	3
28362726_29027223_30236030	0.6138481505938089	2017.3333333333333	3
28619472_29027223_30151200	0.6137319637803543	2017.3333333333333	3
29076500_31492049	0.6137250319615865	2018.5	2
28138137_29076500_31492049	0.6137250319615865	2018.0	3
29017836_29076500_31492049	0.6137250319615865	2018.3333333333333	3
27669650_29076500_31492049	0.6137250319615865	2017.6666666666667	3
28067797_29076500_31492049	0.6137250319615865	2018.0	3
27842238_29076500_31492049	0.6137250319615865	2018.0	3
28462526_29076500_31492049	0.6137250319615865	2018.0	3
28987733_29076500_31492049	0.6137250319615865	2018.3333333333333	3
29017836_30306532_30459758	0.6136527972669206	2018.0	3
30098204_30236030_31364924	0.6136193776167483	2018.3333333333333	3
28979266_30151200_30459758	0.613500933090834	2017.6666666666667	3
28619472_29076500_31364924	0.6133544675207954	2018.0	3
29076500_30459758_30948788	0.6133415487004238	2018.3333333333333	3
29027223_30306532_30948788	0.6132290877782598	2018.0	3
30306532_30459758_31520179	0.6132125860569686	2018.3333333333333	3
29024695_30236030_30459758	0.6131086011379939	2018.0	3
29196474_30151200_30280366	0.6130255684665517	2017.6666666666667	3
28619472_29027223_30306532	0.6130043836475724	2017.3333333333333	3
29076500_30098204_30151200	0.6128890244044871	2018.0	3
28619472_29076500_30098204	0.6128581301032048	2017.6666666666667	3
28619472_29076500_30236030	0.6127474866319162	2017.6666666666667	3
29515457_30151200_31492049	0.6126124859227889	2018.3333333333333	3
29076500_30236030_31364924	0.6124539986597288	2018.3333333333333	3
29076500_29196474_30459758	0.6123644434744775	2017.6666666666667	3
28362726_30280366_30948788	0.6123642775857628	2018.0	3
27669650_30236030_30280366	0.612311977123029	2017.3333333333333	3
28987733_30236030_30280366	0.612311977123029	2018.0	3
28790925_30236030_30280366	0.612311977123029	2017.6666666666667	3
30236030_30280366	0.612311977123029	2018.0	2
28619472_30236030_30459758	0.6122269449791026	2017.6666666666667	3
28362726_29027223_30098204	0.6121555876249063	2017.3333333333333	3
30280366_30306532_31364924	0.6120448518023314	2018.3333333333333	3
28462526_28790925_29027223	0.6120034135583109	2017.0	3
28790925_29027223_29076500	0.6120034135583109	2017.3333333333333	3
30098204_30948788_31492049	0.6119580959713427	2018.6666666666667	3
28979266_29024695_31492049	0.6119279063432264	2018.0	3
28619472_29371597_30306532	0.6118690977310527	2017.6666666666667	3
28619472_29515457_30306532	0.6118690977310527	2017.6666666666667	3
28979266_29515457_31492049	0.6118002992143526	2018.0	3
29024695_29371597_30459758	0.6115502940827052	2018.0	3
29024695_29515457_30459758	0.6115502940827052	2018.0	3
27842238_30280366_30948788	0.6115463400654518	2018.0	3
28067797_30280366_30948788	0.6115463400654518	2018.0	3
29076500_30280366_30948788	0.6115463400654518	2018.3333333333333	3
28462526_30280366_30948788	0.6115463400654518	2018.0	3
28138137_30280366_30948788	0.6115463400654518	2018.0	3
28362726_29027223_30948788	0.6114363708305066	2017.6666666666667	3
29515457_30236030_30459758	0.6113743855041647	2018.0	3
29371597_30236030_30459758	0.6113743855041647	2018.0	3
27842238_28362726_30280366	0.6113014773986307	2017.3333333333333	3
28138137_28362726_30280366	0.6113014773986307	2017.3333333333333	3
28362726_28462526_30280366	0.6113014773986307	2017.3333333333333	3
28067797_28362726_30280366	0.6113014773986307	2017.3333333333333	3
28362726_29076500_30280366	0.6113014773986307	2017.6666666666667	3
29515457_30098204_30306532	0.6111151646279013	2018.0	3
29371597_30098204_30306532	0.6111151646279013	2018.0	3
29515457_30098204_31492049	0.6109661528414901	2018.3333333333333	3
29017836_30280366_30306532	0.6108919771628354	2018.0	3
29027223_30948788_31492049	0.6108492130590442	2018.3333333333333	3
28979266_30151200_30306532	0.6108346177588208	2017.6666666666667	3
27669650_29362479_31364924	0.6108310787552884	2017.6666666666667	3
28462526_29362479_31364924	0.6108310787552884	2018.0	3
28987733_29362479_31364924	0.6108310787552884	2018.3333333333333	3
28790925_29362479_31364924	0.6108310787552884	2018.0	3
28067797_29362479_31364924	0.6108310787552884	2018.0	3
29362479_31364924	0.6108310787552884	2018.5	2
28138137_29362479_31364924	0.6108310787552884	2018.0	3
27842238_29362479_31364924	0.6108310787552884	2018.0	3
29076500_29362479_31364924	0.6108310787552884	2018.3333333333333	3
28619472_28979266_30306532	0.6108037234575384	2017.3333333333333	3
28987733_29371597_30280366	0.6107536700677403	2018.0	3
27669650_29371597_30280366	0.6107536700677403	2017.3333333333333	3
27669650_29515457_30280366	0.6107536700677403	2017.3333333333333	3
28987733_29515457_30280366	0.6107536700677403	2018.0	3
28790925_29371597_30280366	0.6107536700677403	2017.6666666666667	3
28790925_29515457_30280366	0.6107536700677403	2017.6666666666667	3
29027223_31364924_31492049	0.6107301009549616	2018.3333333333333	3
28619472_29371597_30459758	0.6106686379238138	2017.6666666666667	3
29196474_30280366_30948788	0.6106664235575243	2018.0	3
29024695_30280366_30306532	0.6106109903722174	2018.0	3
28790925_30236030_30459758	0.6105772911136155	2017.6666666666667	3
28979266_30306532_31364924	0.6105461277719776	2018.0	3
29027223_30236030_31492049	0.6105166391783661	2018.0	3
28979266_29024695_30459758	0.610484919809191	2017.6666666666667	3
28362726_29196474_30280366	0.6104215608907032	2017.3333333333333	3
28619472_28790925_29027223	0.610310018684195	2017.0	3
28979266_30948788_31492049	0.6102607514136447	2018.3333333333333	3
28462526_29027223_31520179	0.6101725429738528	2017.6666666666667	3
29027223_29076500_31520179	0.6101725429738528	2018.0	3
28462526_28979266_29027223	0.6099319272351545	2017.0	3
28979266_29027223_29076500	0.6099319272351545	2017.3333333333333	3
28362726_29076500_30098204	0.6098702550110386	2017.6666666666667	3
28138137_29076500_29362479	0.6097761641616097	2017.6666666666667	3
28790925_28987733_29362479	0.6097761641616097	2017.6666666666667	3
28790925_29076500_29362479	0.6097761641616097	2017.6666666666667	3
28462526_28987733_29362479	0.6097761641616097	2017.6666666666667	3
28987733_29076500_29362479	0.6097761641616097	2018.0	3
28462526_29076500_29362479	0.6097761641616097	2017.6666666666667	3
28138137_28987733_29362479	0.6097761641616097	2017.6666666666667	3
28462526_28790925_29362479	0.6097761641616097	2017.3333333333333	3
27669650_28790925_29362479	0.6097761641616097	2017.0	3
27669650_28987733_29362479	0.6097761641616097	2017.3333333333333	3
29076500_29362479	0.6097761641616097	2018.0	2
27842238_28067797_29362479	0.6097761641616097	2017.3333333333333	3
27842238_28987733_29362479	0.6097761641616097	2017.6666666666667	3
27842238_28790925_29362479	0.6097761641616097	2017.3333333333333	3
28462526_29362479	0.6097761641616097	2017.5	2
27669650_28138137_29362479	0.6097761641616097	2017.0	3
27669650_28067797_29362479	0.6097761641616097	2017.0	3
28067797_29076500_29362479	0.6097761641616097	2017.6666666666667	3
27669650_29362479	0.6097761641616097	2017.0	2
27669650_29076500_29362479	0.6097761641616097	2017.3333333333333	3
28067797_28987733_29362479	0.6097761641616097	2017.6666666666667	3
28067797_28138137_29362479	0.6097761641616097	2017.3333333333333	3
28067797_28462526_29362479	0.6097761641616097	2017.3333333333333	3
28138137_29362479	0.6097761641616097	2017.5	2
27842238_29362479	0.6097761641616097	2017.5	2
28067797_29362479	0.6097761641616097	2017.5	2
27669650_28462526_29362479	0.6097761641616097	2017.0	3
28067797_28790925_29362479	0.6097761641616097	2017.3333333333333	3
27669650_27842238_29362479	0.6097761641616097	2017.0	3
27842238_28138137_29362479	0.6097761641616097	2017.3333333333333	3
28987733_29362479	0.6097761641616097	2018.0	2
27842238_28462526_29362479	0.6097761641616097	2017.3333333333333	3
28790925_29362479	0.6097761641616097	2017.5	2
28138137_28790925_29362479	0.6097761641616097	2017.3333333333333	3
28138137_28462526_29362479	0.6097761641616097	2017.3333333333333	3
27842238_29076500_29362479	0.6097761641616097	2017.6666666666667	3
27842238_29196474_30280366	0.6096036233703923	2017.3333333333333	3
28138137_29196474_30280366	0.6096036233703923	2017.3333333333333	3
29076500_29196474_30280366	0.6096036233703923	2017.6666666666667	3
28462526_29196474_30280366	0.6096036233703923	2017.3333333333333	3
28067797_29196474_30280366	0.6096036233703923	2017.3333333333333	3
28619472_28979266_30459758	0.6096032636502995	2017.3333333333333	3
28790925_29024695_29027223	0.6094407491409641	2017.3333333333333	3
29515457_30098204_30459758	0.6094363910438827	2018.0	3
30151200_30280366_30306532	0.6093454666970084	2018.0	3
28619472_30459758_31364924	0.6092654546950275	2018.0	3
28362726_30236030_30459758	0.6092390698869364	2017.6666666666667	3
28790925_29371597_30459758	0.6090189840583268	2017.6666666666667	3
29027223_29196474_30151200	0.6090026917587982	2017.3333333333333	3
27669650_29027223_30151200	0.6090026917587982	2017.0	3
28067797_29027223_30151200	0.6090026917587982	2017.3333333333333	3
28987733_29027223_30151200	0.6090026917587982	2017.6666666666667	3
29027223_30151200	0.6090026917587982	2017.5	2
28790925_29027223_30151200	0.6090026917587982	2017.3333333333333	3
29017836_29027223_30151200	0.6090026917587982	2017.6666666666667	3
27842238_29027223_30151200	0.6090026917587982	2017.3333333333333	3
30280366_31364924_31520179	0.6089961925913777	2018.6666666666667	3
28462526_30236030_31492049	0.6089018043458069	2018.0	3
29017836_30280366_31520179	0.6088982325455605	2018.3333333333333	3
29024695_29371597_31492049	0.6088863307316195	2018.3333333333333	3
29027223_29196474_31364924	0.608714201771955	2017.6666666666667	3
28987733_29027223_31364924	0.608714201771955	2018.0	3
27669650_30306532_30459758	0.6086843417049342	2017.3333333333333	3
28987733_30306532_30459758	0.6086843417049342	2018.0	3
28067797_30306532_30459758	0.6086843417049342	2017.6666666666667	3
27842238_30306532_30459758	0.6086843417049342	2017.6666666666667	3
30306532_30459758	0.6086843417049342	2018.0	2
28462526_30306532_30459758	0.6086843417049342	2017.6666666666667	3
29076500_30306532_30459758	0.6086843417049342	2018.0	3
28138137_30306532_30459758	0.6086843417049342	2017.6666666666667	3
29024695_30280366_31520179	0.6086172457549427	2018.3333333333333	3
29027223_30236030_31520179	0.6085467687712934	2018.0	3
30236030_30459758_30948788	0.6085183210846442	2018.3333333333333	3
28619472_29027223_31520179	0.6084791480997369	2017.6666666666667	3
28619472_30306532_30948788	0.608458811539262	2018.0	3
28362726_30098204_30459758	0.6083127331158312	2017.6666666666667	3
28987733_30306532_31492049	0.6082831539304584	2018.3333333333333	3
30306532_31492049	0.6082831539304584	2018.5	2
27669650_30306532_31492049	0.6082831539304584	2017.6666666666667	3
28138137_29027223_30236030	0.6082214806087614	2017.3333333333333	3
29017836_29027223_30236030	0.6082214806087614	2017.6666666666667	3
27842238_29027223_30236030	0.6082214806087614	2017.3333333333333	3
30151200_30236030_30306532	0.6081824703691014	2018.0	3
28362726_29024695_29027223	0.6081819883574655	2017.3333333333333	3
29027223_29371597_31520179	0.6081573405494057	2018.0	3
30459758_31492049_31520179	0.6080319806481012	2018.6666666666667	3
28790925_28979266_30459758	0.6079536097848125	2017.3333333333333	3
28362726_29371597_31492049	0.6079222512703986	2018.0	3
28362726_29515457_31492049	0.6079222512703986	2018.0	3
28979266_29027223_29371597	0.6079167248107074	2017.3333333333333	3
29024695_30151200_30459758	0.6079016386995162	2018.0	3
30236030_30306532_31364924	0.6078939803822582	2018.3333333333333	3
29017836_29027223_29371597	0.6078320523868737	2017.6666666666667	3
29027223_29076500_29515457	0.6078320523868737	2017.6666666666667	3
28462526_29027223_29515457	0.6078320523868737	2017.3333333333333	3
28462526_29027223_29371597	0.6078320523868737	2017.3333333333333	3
29027223_29076500_29371597	0.6078320523868737	2017.6666666666667	3
28138137_29027223_29371597	0.6078320523868737	2017.3333333333333	3
27842238_29027223_29371597	0.6078320523868737	2017.3333333333333	3
29017836_30151200_30280366	0.6077919332896855	2018.0	3
27669650_29027223_31492049	0.6076838575475696	2017.3333333333333	3
28362726_29371597_30459758	0.6076807628316476	2017.6666666666667	3
28362726_29515457_30459758	0.6076807628316476	2017.6666666666667	3
29024695_30098204_31492049	0.6076402777298905	2018.3333333333333	3
29024695_29027223_31520179	0.607609878556506	2018.0	3
30098204_30459758_30948788	0.6075919843135391	2018.3333333333333	3
29027223_30098204_30948788	0.6075917178269907	2018.0	3
28979266_30098204_30459758	0.607579468019354	2017.6666666666667	3
28790925_28979266_31492049	0.6075727760871287	2017.6666666666667	3
29196474_30236030_30459758	0.607541215858698	2017.6666666666667	3
28979266_30236030_30459758	0.607541215858698	2017.6666666666667	3
28790925_29027223_30306532	0.6074433952808402	2017.3333333333333	3
28979266_29024695_29027223	0.6073692628178078	2017.3333333333333	3
30151200_30280366_31520179	0.6073517220797334	2018.3333333333333	3
28067797_29024695_29027223	0.6072845903939741	2017.3333333333333	3
29017836_29024695_29027223	0.6072845903939741	2017.6666666666667	3
27842238_29024695_29027223	0.6072845903939741	2017.3333333333333	3
28138137_29024695_29027223	0.6072845903939741	2017.3333333333333	3
28979266_30236030_31492049	0.6071603821610142	2018.0	3
29017836_29076500_30459758	0.6071308082976115	2018.0	3
28979266_29076500_29515457	0.6070987872903965	2017.6666666666667	3
28979266_29076500_29371597	0.6070987872903965	2017.6666666666667	3
30280366_30306532_30948788	0.6069863217879811	2018.3333333333333	3
28619472_29371597_31364924	0.6069729328497269	2018.0	3
29515457_30459758_30948788	0.6069600140293556	2018.3333333333333	3
29371597_30459758_30948788	0.6069600140293556	2018.3333333333333	3
28362726_30280366_30306532	0.6067414591211601	2017.6666666666667	3
28790925_30098204_31492049	0.6067386297142662	2018.0	3
29076500_30459758_31520179	0.6066905970876593	2018.3333333333333	3
28362726_28979266_30459758	0.6066153885581334	2017.3333333333333	3
28979266_29027223_30098204	0.6066135900636924	2017.3333333333333	3
28138137_29027223_30098204	0.6065289176398587	2017.3333333333333	3
29371597_30098204_30151200	0.6065074897334188	2018.0	3
28462526_28619472_29027223	0.6064823946782631	2017.0	3
28362726_28619472_29027223	0.6064823946782631	2017.0	3
28619472_29027223_29076500	0.6064823946782631	2017.3333333333333	3
28138137_28619472_29027223	0.6064823946782631	2017.0	3
28790925_29076500_30098204	0.6064792042161616	2017.6666666666667	3
28619472_29371597_30098204	0.6064765954321365	2017.6666666666667	3
28362726_30948788_31492049	0.6063827034696906	2018.3333333333333	3
28619472_28987733_31492049	0.606233802033919	2018.0	3
27669650_28619472_31492049	0.606233802033919	2017.3333333333333	3
28619472_29017836_31492049	0.606233802033919	2018.0	3
28619472_31492049	0.606233802033919	2018.0	2
27842238_28619472_31492049	0.606233802033919	2017.6666666666667	3
28067797_28619472_31492049	0.606233802033919	2017.6666666666667	3
29371597_30098204_31364924	0.6062189997465756	2018.3333333333333	3
29027223_29515457_30236030	0.6062062781843144	2017.6666666666667	3
28619472_29027223_29515457	0.6061386575127579	2017.3333333333333	3
28619472_30151200_30306532	0.6060950641380016	2017.6666666666667	3
29196474_29371597_30459758	0.6059829088034092	2017.6666666666667	3
28462526_30280366_30306532	0.6059235216008491	2017.6666666666667	3
28138137_30280366_30306532	0.6059235216008491	2017.6666666666667	3
29076500_30280366_30306532	0.6059235216008491	2018.0	3
28067797_30280366_30306532	0.6059235216008491	2017.6666666666667	3
27842238_30280366_30306532	0.6059235216008491	2017.6666666666667	3
28619472_28979266_31364924	0.6059075585762127	2017.6666666666667	3
28979266_30459758_30948788	0.6058946397558413	2018.0	3
28979266_29027223_30948788	0.6058943732692929	2017.6666666666667	3
27842238_29027223_30948788	0.6058097008454592	2017.6666666666667	3
29017836_29027223_30948788	0.6058097008454592	2018.0	3
28138137_29027223_30948788	0.6058097008454592	2017.6666666666667	3
30098204_30151200_30459758	0.6057877356606938	2018.0	3
28362726_28790925_29027223	0.6056506783330871	2017.0	3
29027223_30306532_31520179	0.6056125246963822	2018.0	3
30280366_31364924	0.6055228628330221	2018.5	2
28987733_30280366_31364924	0.6055228628330221	2018.3333333333333	3
28790925_30280366_31364924	0.6055228628330221	2018.0	3
27669650_30280366_31364924	0.6055228628330221	2017.6666666666667	3
28987733_30459758_31492049	0.6054316688153533	2018.3333333333333	3
29017836_30459758_31492049	0.6054316688153533	2018.3333333333333	3
27669650_30459758_31492049	0.6054316688153533	2017.6666666666667	3
28067797_30459758_31492049	0.6054316688153533	2018.0	3
30459758_31492049	0.6054316688153533	2018.5	2
27842238_30459758_31492049	0.6054316688153533	2018.0	3
28067797_28979266_31492049	0.6054166173401386	2017.6666666666667	3
27842238_28979266_31492049	0.6054166173401386	2017.6666666666667	3
28138137_28979266_31492049	0.6054166173401386	2017.6666666666667	3
28979266_29017836_31492049	0.6054166173401386	2018.0	3
29076500_30098204_30948788	0.6053858456563037	2018.3333333333333	3
28979266_29027223_30306532	0.6053719089576838	2017.3333333333333	3
29196474_30151200_31492049	0.6053488875406475	2018.0	3
28619472_29076500_29515457	0.6053471087617435	2017.6666666666667	3
28619472_29076500_29371597	0.6053471087617435	2017.6666666666667	3
28362726_30098204_30306532	0.6053102367335679	2017.6666666666667	3
28138137_29027223_30306532	0.6052872365338501	2017.3333333333333	3
28067797_29027223_30306532	0.6052872365338501	2017.3333333333333	3
29017836_29027223_30306532	0.6052872365338501	2017.6666666666667	3
28462526_29027223_30306532	0.6052872365338501	2017.3333333333333	3
29027223_29076500_30306532	0.6052872365338501	2017.6666666666667	3
27842238_29027223_30306532	0.6052872365338501	2017.3333333333333	3
28619472_29024695_30306532	0.6052044290662207	2017.6666666666667	3
28979266_29024695_29076500	0.6051633906471205	2017.6666666666667	3
29515457_30151200_30459758	0.6051557653765102	2018.0	3
28619472_30098204_31364924	0.6050734122033502	2018.0	3
29076500_29515457_31364924	0.6050536207895564	2018.3333333333333	3
29076500_29371597_31364924	0.6050536207895564	2018.3333333333333	3
29196474_30280366_30306532	0.6050436050929217	2017.6666666666667	3
28362726_30280366_31520179	0.6047477145038851	2018.0	3
29017836_30098204_30306532	0.6047314827536873	2018.0	3
29024695_31364924_31492049	0.6046588076043955	2018.6666666666667	3
30151200_31492049_31520179	0.6046261596918205	2018.6666666666667	3
28067797_30098204_31492049	0.6045824709672762	2018.0	3
27842238_30098204_31492049	0.6045824709672762	2018.0	3
29017836_30098204_31492049	0.6045824709672762	2018.3333333333333	3
29196474_30459758_31364924	0.604579725574623	2018.0	3
29024695_29027223_30280366	0.6045640750511033	2017.6666666666667	3
28462526_30151200_31492049	0.6045573387896331	2018.0	3
28138137_30151200_31492049	0.6045573387896331	2018.0	3
28979266_29076500_30098204	0.6044077178930052	2017.6666666666667	3
28790925_29017836_30280366	0.6043699881935263	2017.6666666666667	3
27842238_29017836_30280366	0.6043699881935263	2017.6666666666667	3
28462526_29017836_30280366	0.6043699881935263	2017.6666666666667	3
29017836_30280366	0.6043699881935263	2018.0	2
28987733_29017836_30280366	0.6043699881935263	2018.0	3
28067797_29017836_30280366	0.6043699881935263	2017.6666666666667	3
28138137_29017836_30280366	0.6043699881935263	2017.6666666666667	3
27669650_29017836_30280366	0.6043699881935263	2017.3333333333333	3
29017836_29076500_30280366	0.6043699881935263	2018.0	3
28979266_29076500_30151200	0.6043126287895115	2017.6666666666667	3
28619472_28979266_29076500	0.6042817344882292	2017.3333333333333	3
28790925_29024695_30280366	0.6040890014029083	2017.6666666666667	3
27669650_29024695_30280366	0.6040890014029083	2017.3333333333333	3
28987733_29024695_30280366	0.6040890014029083	2018.0	3
28362726_30151200_30459758	0.6040321074484587	2017.6666666666667	3
28619472_29024695_30459758	0.6040039692589819	2017.6666666666667	3
27842238_30280366_31520179	0.6039297769835742	2018.0	3
29076500_30280366_31520179	0.6039297769835742	2018.3333333333333	3
28462526_30280366_31520179	0.6039297769835742	2018.0	3
28138137_30280366_31520179	0.6039297769835742	2018.0	3
28067797_30280366_31520179	0.6039297769835742	2018.0	3
28362726_29027223_31520179	0.603819807748629	2017.6666666666667	3
28979266_31492049_31520179	0.6038139729833844	2018.3333333333333	3
29027223_29515457_30948788	0.603794498421012	2018.0	3
28138137_30459758_31364924	0.6037881768236085	2018.0	3
28462526_30459758_31364924	0.6037881768236085	2018.0	3
28362726_28790925_31492049	0.6036947281431746	2017.6666666666667	3
28362726_31364924_31492049	0.6036947281431746	2018.3333333333333	3
28979266_29076500_30948788	0.6036885010986057	2018.0	3
28362726_28979266_29027223	0.6035791920099307	2017.0	3
28362726_29027223_29076500	0.603494519586097	2017.3333333333333	3
28362726_29017836_29027223	0.603494519586097	2017.3333333333333	3
28067797_28362726_29027223	0.603494519586097	2017.0	3
27842238_28362726_29027223	0.603494519586097	2017.0	3
28362726_28462526_29027223	0.603494519586097	2017.0	3
28138137_28362726_29027223	0.603494519586097	2017.0	3
29024695_30236030_31492049	0.6034336881386232	2018.3333333333333	3
28979266_29076500_30236030	0.6033324854899557	2017.6666666666667	3
28362726_29024695_31492049	0.6033205863777164	2018.0	3
30151200_30459758_30948788	0.6033113586461666	2018.3333333333333	3
29027223_29371597_30306532	0.603272034109403	2017.6666666666667	3
29027223_29515457_30306532	0.603272034109403	2017.6666666666667	3
29024695_29076500_31364924	0.6031182241462805	2018.3333333333333	3
29024695_29027223_30098204	0.6030816342044717	2017.6666666666667	3
30280366_30948788_31520179	0.6030646446514197	2018.6666666666667	3
29196474_30280366_31520179	0.6030498604756467	2018.0	3
28619472_30236030_30948788	0.6029556657690572	2018.0	3
30151200_30280366	0.6028234777276992	2018.0	2
27842238_30151200_30280366	0.6028234777276992	2017.6666666666667	3
28987733_30151200_30280366	0.6028234777276992	2018.0	3
27669650_30151200_30280366	0.6028234777276992	2017.3333333333333	3
28067797_30151200_30280366	0.6028234777276992	2017.6666666666667	3
29076500_30151200_30280366	0.6028234777276992	2018.0	3
28462526_30151200_30280366	0.6028234777276992	2017.6666666666667	3
28790925_30151200_30280366	0.6028234777276992	2017.6666666666667	3
28138137_30151200_30280366	0.6028234777276992	2017.6666666666667	3
28619472_28790925_30306532	0.6026731190418424	2017.3333333333333	3
28979266_29371597_30306532	0.6025387690129258	2017.6666666666667	3
28979266_29515457_30306532	0.6025387690129258	2017.6666666666667	3
29024695_29076500_30236030	0.6025112432574014	2018.0	3
28619472_30948788_31364924	0.6025077320642577	2018.3333333333333	3
28462526_29024695_31492049	0.6025026488574053	2018.0	3
29017836_29371597_31492049	0.6023750417285316	2018.3333333333333	3
27842238_29371597_31492049	0.6023750417285316	2018.0	3
28138137_29371597_31492049	0.6023750417285316	2018.0	3
28462526_29515457_31492049	0.6023750417285316	2018.0	3
28462526_29371597_31492049	0.6023750417285316	2018.0	3
28790925_29024695_30459758	0.6023543153934948	2017.6666666666667	3
29017836_30236030_30459758	0.6023075806818319	2018.0	3
29027223_30236030_31364924	0.6022010149104976	2018.0	3
28138137_29076500_30459758	0.602162352735625	2017.6666666666667	3
28987733_29076500_30459758	0.602162352735625	2018.0	3
27842238_29076500_30459758	0.602162352735625	2017.6666666666667	3
28462526_29076500_30459758	0.602162352735625	2017.6666666666667	3
27669650_29076500_30459758	0.602162352735625	2017.3333333333333	3
29076500_30459758	0.602162352735625	2018.0	2
28067797_29076500_30459758	0.602162352735625	2017.6666666666667	3
28619472_29076500_30948788	0.6019368225699527	2018.0	3
28790925_30098204_30306532	0.601919185938691	2017.6666666666667	3
28619472_30098204_30459758	0.6018900662201593	2017.6666666666667	3
30236030_30459758_31520179	0.6018673694718799	2018.3333333333333	3
29076500_30151200_30236030	0.6016604813997923	2018.0	3
28362726_28462526_31492049	0.6015385693961847	2017.6666666666667	3
28362726_29017836_31492049	0.6015385693961847	2018.0	3
27842238_28362726_31492049	0.6015385693961847	2017.6666666666667	3
28138137_28362726_31492049	0.6015385693961847	2017.6666666666667	3
28067797_28362726_31492049	0.6015385693961847	2017.6666666666667	3
29196474_29371597_31492049	0.6014951252206042	2018.0	3
28362726_29027223_29515457	0.6014793171616498	2017.3333333333333	3
28362726_29027223_29371597	0.6014793171616498	2017.3333333333333	3
28362726_28979266_29076500	0.6012938593960631	2017.3333333333333	3
28619472_29515457_30459758	0.6012580959359757	2017.6666666666667	3
29371597_29515457_31548300	0.6011714501144355	2018.3333333333333	3
[truncated: 2,496 more rows]
