# Supplementary material for: TrendyGenes, a computational pipeline for the detection of literature trends in academia and drug discovery
Source: Sci Rep. 2021 Aug 3;11:15747. doi: 10.1038/s41598-021-94897-9 (PMC8333311; doi:10.1038/s41598-021-94897-9)
Supplement: Supplementary file 1 — Supplementary Dataset. [file 41598_2021_94897_MOESM1_ESM.zip › whatReview2Read_YAP1.csv]

PMID_COMBINATION	INFO_RATIO	MEAN_YEAR	N_REVIEWS
20951342_25266986_27300434	0.7569392243362706	2013.6666666666667	3
20951342_25266986_29642615	0.7562987738875303	2014.3333333333333	3
24336504_25266986_29088905	0.7545030771754673	2015.3333333333333	3
25266986_27589805_29642615	0.7543360107532471	2016.3333333333333	3
24336504_26544935_29088905	0.7477315932505075	2015.3333333333333	3
25266986_27589805_29088905	0.7470337988090341	2016.0	3
26544935_29366442_29642615	0.7465800198531817	2017.0	3
20951342_26544935_29642615	0.7462413001381469	2014.3333333333333	3
21808241_25266986_29088905	0.7434159151541978	2014.3333333333333	3
24336504_25266986_29642615	0.7427068479732104	2015.6666666666667	3
20951342_26432795_29642615	0.7422989800801119	2014.6666666666667	3
25266986_27300434_27589805	0.7400477099142836	2015.6666666666667	3
25266986_26544935_27589805	0.7396375778809894	2015.3333333333333	3
21138973_25266986_27589805	0.7392951771436742	2014.0	3
24336504_26432795_29088905	0.7392311537233234	2015.6666666666667	3
22659496_25266986_29642615	0.738698798228293	2015.0	3
23431053_25266986_29642615	0.7377669690853783	2015.3333333333333	3
20951342_27300434_29088905	0.7377663559496479	2014.3333333333333	3
24336504_27300434_29088905	0.7376437877743698	2015.6666666666667	3
22356765_25266986_29642615	0.7372733976398516	2015.0	3
20951342_25266986_26045258	0.7371343416930222	2013.3333333333333	3
20951342_26045258_27300434	0.7366581920058771	2013.6666666666667	3
20951342_25266986_27589805	0.7364188750593141	2013.6666666666667	3
22659496_25266986_26544935	0.7359683236236513	2014.0	3
25266986_26544935_29088905	0.7354870066056934	2015.6666666666667	3
24336504_29088905_29642615	0.7350661767875671	2016.3333333333333	3
18955139_25266986_29642615	0.7350322280898053	2013.6666666666667	3
24336504_25266986_27300434	0.7345653037689819	2015.0	3
26544935_29088905_29642615	0.7342127769255026	2016.6666666666667	3
25266986_26544935_29642615	0.7341216572996621	2016.0	3
18955139_25266986_27300434	0.7331719544337807	2013.0	3
24336504_26432795_29642615	0.7331153181364948	2016.0	3
24336504_26045258_29088905	0.7327064289133899	2015.3333333333333	3
20951342_25266986_26544935	0.7325622411168927	2013.3333333333333	3
20951342_25266986_29088905	0.7324331253095252	2014.0	3
18955139_26544935_29642615	0.7324156217795698	2013.6666666666667	3
18955139_25266986_27589805	0.7311339110064495	2013.0	3
25266986_29088905_29642615	0.7304340577005212	2016.6666666666667	3
21808241_25266986_29642615	0.7298880505571345	2014.6666666666667	3
25266986_27589805_27805903	0.7296453145108349	2015.6666666666667	3
21138973_25266986_29642615	0.7289360983568461	2014.6666666666667	3
23431053_26432795_29642615	0.7280467207515254	2015.6666666666667	3
23431053_25266986_27300434	0.727646204551138	2014.6666666666667	3
25266986_26045258_27589805	0.7274763782550129	2015.3333333333333	3
24336504_25266986_26045258	0.7265909312987612	2014.6666666666667	3
20951342_27589805_29642615	0.7259419023443232	2014.6666666666667	3
21808241_25266986_27589805	0.7258962582133001	2014.0	3
25266986_27147489_27589805	0.7253851851084979	2015.6666666666667	3
21138973_25266986_27300434	0.7247756633320284	2014.0	3
21808241_26432795_29642615	0.7247230391024198	2015.0	3
20951342_29088905_29642615	0.7245668993853809	2015.0	3
25266986_25858067_27589805	0.7244131763594613	2015.3333333333333	3
20951342_26432795_27300434	0.7242492753654872	2014.0	3
24336504_25266986_27589805	0.7240135463334341	2015.0	3
20951342_26045258_29642615	0.7237578201648637	2014.3333333333333	3
22659496_26544935_29642615	0.7237126768593645	2015.0	3
24336504_25266986_27147489	0.7225748019220922	2015.0	3
24336504_27826640_29088905	0.7208334540328015	2016.0	3
24336504_25266986_26544935	0.7207837437607455	2014.6666666666667	3
20951342_26544935_27300434	0.7207692939645248	2013.6666666666667	3
20951342_27300434_29642615	0.7206312684243948	2014.6666666666667	3
20452772_25266986_27589805	0.72059736746487	2013.6666666666667	3
25266986_27300434_29088905	0.7204254408742157	2016.0	3
22659496_25266986_29088905	0.7203480890568928	2014.6666666666667	3
25266986_29397869_29642615	0.7201290686566993	2017.0	3
20951342_27300434_27589805	0.7199965999140693	2014.0	3
25266986_27589805_27826640	0.7195969671844207	2016.0	3
20951342_26544935_29088905	0.7194635033974061	2014.0	3
21808241_25266986_27300434	0.7192844029101786	2014.0	3
25266986_27589805_29397869	0.7192342499797746	2016.3333333333333	3
20951342_22659496_25266986	0.7183135451483597	2012.3333333333333	3
23431053_27300434_29088905	0.7181536891880745	2015.3333333333333	3
25266986_26544935_29397869	0.7177438385512748	2016.0	3
22356765_25266986_27300434	0.7176826249951104	2014.3333333333333	3
26432795_27589805_29642615	0.717586195080179	2016.6666666666667	3
25266986_26432795_27589805	0.7173539615592884	2015.6666666666667	3
23431053_29088905_29642615	0.7173252373169443	2016.0	3
25266986_27589805_29602952	0.7173195259585322	2016.3333333333333	3
18955139_25266986_26544935	0.7172687068371761	2012.6666666666667	3
25266986_26544935_29366442	0.7171545053434164	2016.0	3
26544935_29088905_29366442	0.7171062431177702	2016.6666666666667	3
25266986_27589805_29366442	0.7165155740770899	2016.3333333333333	3
25266986_26226451_29088905	0.7161497511245385	2015.6666666666667	3
21808241_27300434_29088905	0.7161180911166934	2014.6666666666667	3
26226451_26544935_29642615	0.7160919453469912	2016.0	3
18955139_26045258_27300434	0.7160268515952084	2013.0	3
20951342_27300434_29366442	0.71588765387242	2014.6666666666667	3
25266986_27805903_29642615	0.7158368136050811	2016.3333333333333	3
26544935_27589805_29088905	0.7156407297455686	2016.0	3
23431053_25266986_27589805	0.7152896765640527	2014.6666666666667	3
24336504_26544935_29642615	0.7147720029230563	2015.6666666666667	3
26045258_27589805_29642615	0.714753364902066	2016.3333333333333	3
24336504_25266986_27826640	0.7145595045470297	2015.3333333333333	3
26045258_26544935_29642615	0.7142090779323503	2016.0	3
22549587_25266986_27589805	0.7141343526136104	2014.3333333333333	3
23792172_25266986_27589805	0.7139847843400665	2014.6666666666667	3
21808241_29088905_29642615	0.7134037749084935	2015.3333333333333	3
21138973_26045258_27589805	0.7130742518781124	2014.0	3
24336504_26045258_27300434	0.7130313313945128	2015.0	3
25266986_29602952_29642615	0.7129915337824789	2017.0	3
21138973_27589805_29088905	0.7129599313771335	2014.6666666666667	3
25266986_29366442_29642615	0.7127986625077992	2017.0	3
20951342_25266986_27826640	0.7126364881215023	2014.0	3
24336504_26432795_27300434	0.7120281579108952	2015.3333333333333	3
21808241_26432795_29088905	0.7118523058562607	2014.6666666666667	3
22659496_25266986_27826640	0.7116568080177044	2014.6666666666667	3
22356765_25266986_27589805	0.7110738219051576	2014.3333333333333	3
26544935_27300434_29366442	0.710661848760882	2016.3333333333333	3
25266986_28003097_29642615	0.7105176348745162	2016.6666666666667	3
21138973_27300434_29366442	0.710392237933257	2015.0	3
24336504_26045258_29642615	0.7102781535165076	2015.6666666666667	3
24336504_27300434_29366442	0.7101178376420465	2016.0	3
22659496_25266986_27300434	0.7100862791479646	2014.3333333333333	3
24336504_25266986_29397869	0.7093068033971494	2015.6666666666667	3
23431053_26544935_29088905	0.7090963039522838	2015.0	3
26544935_27589805_29642615	0.7089826570510388	2016.3333333333333	3
22659496_24336504_25266986	0.7088507677356496	2013.6666666666667	3
22356765_25266986_26544935	0.7088010594581048	2014.0	3
25266986_26226451_27589805	0.7087131891558587	2015.3333333333333	3
18955139_26432795_29642615	0.708553349325044	2014.0	3
24825474_25266986_27589805	0.7084189917418736	2015.0	3
23431053_25266986_27147489	0.7082464168796746	2014.6666666666667	3
21808241_22659496_25266986	0.7077909283023456	2012.6666666666667	3
20951342_26045258_29088905	0.7076854757807245	2014.0	3
21138973_22659496_25266986	0.7074364457766199	2012.6666666666667	3
23431053_26544935_29642615	0.7073451790615267	2015.3333333333333	3
20452772_25266986_29642615	0.7072991242784176	2014.3333333333333	3
21138973_26432795_29642615	0.7071198262367219	2015.0	3
18955139_26045258_27589805	0.7070507625040864	2013.0	3
23792172_26544935_29642615	0.7068077585127349	2015.3333333333333	3
21138973_25266986_26544935	0.7067970171619838	2013.6666666666667	3
20951342_27826640_29642615	0.7064281430605875	2015.0	3
25266986_27589805_28003097	0.7061235963353183	2016.0	3
26432795_26544935_29642615	0.7060482439491527	2016.3333333333333	3
25266986_27147489_29642615	0.706028852281174	2016.3333333333333	3
26432795_27589805_29088905	0.7060159513961726	2016.3333333333333	3
21138973_27300434_29088905	0.7060110937405779	2014.6666666666667	3
18955139_25266986_26045258	0.7059410393439964	2012.6666666666667	3
21808241_26544935_29088905	0.7058541463019324	2014.3333333333333	3
20951342_25266986_26226451	0.7056357234039613	2013.3333333333333	3
24336504_25266986_26432795	0.7055075308290497	2015.0	3
25266986_27589805_29286147	0.7055065154467774	2016.3333333333333	3
26045258_27300434_27589805	0.7054784092745955	2015.6666666666667	3
22659496_25266986_27589805	0.7054636050047469	2014.3333333333333	3
20951342_26432795_29088905	0.7053757983103534	2014.3333333333333	3
23431053_25266986_26544935	0.705326713477999	2014.3333333333333	3
24336504_27589805_29088905	0.7052475039610604	2015.6666666666667	3
24336504_25266986_29366442	0.7050558070943403	2015.6666666666667	3
21808241_25266986_26045258	0.704858292361879	2013.6666666666667	3
21138973_26544935_29366442	0.7046721123401564	2014.6666666666667	3
21138973_24336504_25266986	0.704564374181906	2013.3333333333333	3
18955139_24336504_27300434	0.7043891478490774	2012.6666666666667	3
20452772_25266986_27300434	0.7042966205065743	2013.6666666666667	3
23792172_26432795_29642615	0.7042804643802718	2015.6666666666667	3
24336504_29366442_29642615	0.7042336948824931	2016.6666666666667	3
23431053_26432795_27300434	0.7037615370169352	2015.0	3
25266986_27300434_29397869	0.7037367150691641	2016.3333333333333	3
21138973_26432795_27589805	0.7037104519709031	2014.3333333333333	3
25266986_26045258_26544935	0.7036749509121956	2015.0	3
22549587_25266986_29088905	0.7034093453344576	2014.6666666666667	3
20951342_26226451_29642615	0.7032884120899874	2014.3333333333333	3
23431053_25266986_27826640	0.7029632719527619	2015.0	3
24336504_29088905_29397869	0.702946542683955	2016.3333333333333	3
23431053_25266986_29088905	0.7027648052136789	2015.0	3
20951342_22659496_27300434	0.7024591999778244	2012.6666666666667	3
26045258_27589805_29088905	0.7024586633301713	2016.0	3
20951342_29366442_29642615	0.702424279527666	2015.3333333333333	3
23792172_26544935_29088905	0.702201949132502	2015.0	3
18955139_24336504_25266986	0.702148257369687	2012.3333333333333	3
18955139_26045258_29642615	0.7020416467606941	2013.6666666666667	3
25266986_26226451_29642615	0.7020149822667886	2016.0	3
23792172_25266986_29642615	0.7019277844517319	2015.3333333333333	3
23431053_26045258_27300434	0.7017834117997636	2014.6666666666667	3
22659496_24336504_27300434	0.7011393631781944	2014.0	3
21808241_25266986_27147489	0.7010957166421189	2014.0	3
20452772_22659496_25266986	0.7010313656676375	2012.3333333333333	3
23431053_27826640_29088905	0.7010215067794067	2015.6666666666667	3
20951342_25266986_26432795	0.7009224584625465	2013.6666666666667	3
20951342_25858067_27300434	0.700730873719498	2013.6666666666667	3
21138973_26544935_29088905	0.7005179868180242	2014.3333333333333	3
18955139_26544935_27589805	0.7004251432146628	2013.0	3
21138973_26544935_29642615	0.7003320147337554	2014.6666666666667	3
26544935_29088905_29397869	0.7001165607613248	2016.6666666666667	3
22659496_25266986_29397869	0.7000637471202344	2015.0	3
22356765_26544935_29642615	0.700044795076887	2015.0	3
22356765_26432795_29642615	0.6999263832503576	2015.3333333333333	3
20951342_25266986_29397869	0.6998404233803757	2014.3333333333333	3
22659496_26045258_26544935	0.6997923144119172	2014.0	3
25266986_26544935_27300434	0.699702059141232	2015.3333333333333	3
18955139_25266986_29088905	0.6995645157564434	2013.3333333333333	3
23431053_27589805_29088905	0.6995337636764383	2015.3333333333333	3
24336504_25266986_29602952	0.6994371891761039	2015.6666666666667	3
26432795_29397869_29642615	0.6993832215162568	2017.3333333333333	3
25266986_26226451_26544935	0.6992846799765357	2015.0	3
18955139_26544935_27300434	0.6991532517183116	2013.0	3
22659496_25266986_27147489	0.6989273098224608	2014.3333333333333	3
21138973_29088905_29642615	0.6984553712729029	2015.3333333333333	3
20951342_25266986_27147489	0.6984447502901003	2013.6666666666667	3
20951342_27300434_29397869	0.6983953960135196	2014.6666666666667	3
21808241_26045258_27300434	0.698385430268645	2014.0	3
25266986_28003097_29088905	0.6980735670515379	2016.3333333333333	3
26226451_26432795_29642615	0.6978333174483218	2016.3333333333333	3
27589805_29088905_29642615	0.6977893128959873	2017.0	3
25266986_26226451_27300434	0.6977645797736747	2015.3333333333333	3
24336504_29088905_29602952	0.697637518492505	2016.3333333333333	3
23792172_27300434_29088905	0.6976212712758022	2015.3333333333333	3
21138973_26045258_27300434	0.6975195650970472	2014.0	3
22659496_26432795_29642615	0.6973879260809956	2015.3333333333333	3
22356765_25266986_26045258	0.6973855587928404	2014.0	3
25266986_26432795_29642615	0.6973690589951892	2016.3333333333333	3
26544935_27805903_29642615	0.6972619176064601	2016.3333333333333	3
26226451_29088905_29642615	0.6970938249317804	2016.6666666666667	3
22659496_23431053_25266986	0.6970451795332673	2013.3333333333333	3
21138973_25266986_26226451	0.6968488982865846	2013.6666666666667	3
23431053_26045258_29642615	0.6967688236676299	2015.3333333333333	3
21808241_25266986_29397869	0.6967548072825186	2014.6666666666667	3
25266986_26045258_28003097	0.6967499774023465	2015.6666666666667	3
25858067_26544935_29088905	0.6965842169571517	2015.6666666666667	3
18955139_24336504_26544935	0.696488706728027	2012.3333333333333	3
21808241_26432795_27300434	0.6961881940317282	2014.3333333333333	3
21138973_27300434_27589805	0.6960702191177683	2014.3333333333333	3
18955139_26045258_26544935	0.6960658844299547	2012.6666666666667	3
20951342_21138973_27300434	0.6958856008061581	2012.3333333333333	3
21138973_29366442_29642615	0.6958411260846996	2015.6666666666667	3
18955139_24336504_29642615	0.6958044303637129	2013.3333333333333	3
24336504_27826640_29642615	0.6957404889245911	2016.3333333333333	3
26432795_26544935_29088905	0.6956325725327663	2016.0	3
25858067_27589805_29088905	0.6955049263762384	2016.0	3
26544935_29397869_29642615	0.6954839493036625	2017.0	3
21808241_26544935_29642615	0.6954833303114185	2014.6666666666667	3
25266986_26045258_29642615	0.6954644044313739	2016.0	3
20951342_22659496_26432795	0.6953793408999178	2012.6666666666667	3
23792172_25266986_26544935	0.6952319343677563	2014.3333333333333	3
22659496_25266986_26045258	0.6951847493771934	2014.0	3
21138973_26226451_29642615	0.6951611673294292	2014.6666666666667	3
21808241_25266986_27826640	0.695084353424518	2014.3333333333333	3
21808241_25266986_26432795	0.6949917010204197	2014.0	3
21808241_25266986_26544935	0.6949074196908006	2013.6666666666667	3
24336504_26045258_26544935	0.6947520049091659	2014.6666666666667	3
26544935_27300434_29088905	0.694683920189105	2016.0	3
22659496_24336504_26045258	0.6945093525642109	2013.6666666666667	3
22659496_24825474_25266986	0.6944709678972967	2013.6666666666667	3
18955139_22659496_25266986	0.6943079826032886	2011.6666666666667	3
22659496_26045258_27826640	0.6942905272629794	2014.6666666666667	3
22659496_26544935_29088905	0.6942687798624423	2014.6666666666667	3
22659496_25858067_26544935	0.6942062742898722	2014.0	3
20951342_23431053_27300434	0.6941001641280782	2013.0	3
22659496_24336504_29642615	0.6940501451865295	2014.6666666666667	3
21138973_27589805_27826640	0.6939365952038706	2014.6666666666667	3
21808241_26045258_29642615	0.6938537252492271	2014.6666666666667	3
26045258_26544935_29088905	0.6937639482778222	2015.6666666666667	3
20452772_26432795_29642615	0.693751072345458	2014.6666666666667	3
24336504_27147489_29088905	0.6936883487193981	2015.6666666666667	3
22659496_25266986_25858067	0.6935938753833495	2014.0	3
20951342_25266986_27805903	0.6935907284186975	2013.6666666666667	3
26226451_26544935_29088905	0.6935608247120952	2015.6666666666667	3
22356765_25266986_29088905	0.6935170415265749	2014.6666666666667	3
20951342_23792172_27300434	0.6934780461833183	2013.0	3
20951342_25266986_29366442	0.6934206233668815	2014.3333333333333	3
20951342_24336504_25266986	0.6933812110800225	2013.0	3
22549587_22659496_25266986	0.6933494803238704	2013.0	3
22356765_24336504_25266986	0.6932581424296069	2013.6666666666667	3
18955139_26544935_29088905	0.6932347268393038	2013.3333333333333	3
24825474_25266986_29642615	0.6931327207399736	2015.6666666666667	3
18955139_24336504_26045258	0.6930181419715227	2012.3333333333333	3
20951342_25266986_25858067	0.6929650499960643	2013.3333333333333	3
22659496_24336504_26432795	0.6929429860565612	2014.0	3
24336504_25266986_29286147	0.6928524944895755	2015.6666666666667	3
26045258_26544935_29366442	0.692835137713997	2016.0	3
20951342_27589805_29088905	0.6927643480610242	2014.3333333333333	3
21138973_22659496_27300434	0.6925418754180257	2013.0	3
20951342_27300434_27826640	0.6925245068168396	2014.3333333333333	3
18955139_26432795_26544935	0.6924955954775932	2013.0	3
20951342_26544935_29366442	0.692473627537445	2014.3333333333333	3
22659496_26432795_26544935	0.6924355176381114	2014.3333333333333	3
20951342_25266986_29602952	0.692362276858089	2014.3333333333333	3
20951342_24336504_27300434	0.6923522792170025	2013.3333333333333	3
23431053_27826640_29642615	0.6922994821194864	2016.0	3
23431053_27300434_29366442	0.6922081263369622	2015.6666666666667	3
22659496_26544935_27300434	0.6921289769620579	2014.3333333333333	3
18955139_27300434_27589805	0.6920522993606827	2013.3333333333333	3
26432795_27300434_27589805	0.6918372875530514	2016.0	3
24336504_25858067_29088905	0.6917559503356194	2015.3333333333333	3
20452772_26544935_29088905	0.6917118342628805	2014.0	3
20951342_26045258_26432795	0.6916253251679296	2013.6666666666667	3
27300434_27589805_29088905	0.6916239381434686	2016.3333333333333	3
25266986_26544935_27147489	0.6915833832175465	2015.3333333333333	3
20951342_23431053_25266986	0.691564674638902	2012.6666666666667	3
25266986_26045258_26226451	0.6915262012790043	2015.0	3
22659496_26045258_29642615	0.6914487141122522	2015.0	3
20951342_24825474_25266986	0.6913442262344447	2013.0	3
20452772_25266986_26544935	0.691085368564417	2013.3333333333333	3
18955139_26432795_27589805	0.6908865791890415	2013.3333333333333	3
22659496_24336504_27826640	0.6903760104761409	2014.3333333333333	3
25266986_25858067_29642615	0.6901258757968732	2016.0	3
20452772_25266986_29088905	0.6900957668091291	2014.0	3
22659496_24336504_26544935	0.6900603744505771	2013.6666666666667	3
25266986_27300434_29642615	0.6900006755259747	2016.3333333333333	3
26432795_29366442_29642615	0.6899889901502888	2017.3333333333333	3
23792172_27300434_27589805	0.6899038318810706	2015.0	3
20951342_25266986_29286147	0.6897400891354186	2014.3333333333333	3
24336504_29088905_29366442	0.6897251351908211	2016.3333333333333	3
20951342_26432795_26544935	0.6893599931311505	2013.6666666666667	3
24336504_26544935_27300434	0.6892927252396337	2015.0	3
24336504_26226451_29642615	0.6892918861259784	2015.6666666666667	3
21138973_24336504_26045258	0.6892315595336727	2013.3333333333333	3
21138973_27589805_29642615	0.6892260656356267	2015.0	3
20951342_27147489_27300434	0.6890859315479259	2014.0	3
20951342_29397869_29642615	0.6888313609052943	2015.3333333333333	3
21138973_25266986_27147489	0.6887711375774683	2014.0	3
22659496_23431053_27300434	0.6887055850626277	2013.6666666666667	3
23431053_24336504_25266986	0.6885503428652482	2014.0	3
22549587_25266986_29642615	0.6883710093591056	2015.0	3
21138973_25266986_27826640	0.6883200597545805	2014.3333333333333	3
23792172_24336504_25266986	0.6882967505620128	2014.0	3
21808241_24336504_25266986	0.6882944751467965	2013.3333333333333	3
23431053_27300434_29642615	0.6882617067916641	2015.6666666666667	3
25266986_27805903_29088905	0.6882539618149057	2016.0	3
18955139_24336504_26432795	0.6882312212072091	2012.6666666666667	3
18955139_21138973_27300434	0.688181415641427	2011.6666666666667	3
20951342_27300434_29602952	0.6881717500157957	2014.6666666666667	3
26045258_29366442_29642615	0.6881263313296355	2017.0	3
18955139_25266986_27805903	0.6881068496679685	2013.0	3
22356765_25266986_27805903	0.688001914451096	2014.3333333333333	3
25266986_26226451_27147489	0.6879770075962259	2015.3333333333333	3
26045258_26226451_29642615	0.6877955081421749	2016.0	3
24336504_25266986_26226451	0.6877635998953944	2014.6666666666667	3
21808241_22659496_27300434	0.6877264948161855	2013.0	3
20951342_24825474_27300434	0.6876615868913966	2013.3333333333333	3
26045258_26544935_27589805	0.6875101294533327	2015.3333333333333	3
20452772_27300434_29088905	0.6874512108820854	2014.3333333333333	3
21138973_27589805_29366442	0.6874458140595894	2015.0	3
20951342_24336504_29642615	0.6873795347598091	2014.0	3
23431053_26432795_29088905	0.6873641632643976	2015.3333333333333	3
20951342_26045258_27826640	0.6873499370833405	2014.0	3
26432795_27589805_29397869	0.6872773136766156	2016.6666666666667	3
20951342_26432795_27589805	0.6871913325670608	2014.0	3
22356765_26045258_27300434	0.6869803234003353	2014.3333333333333	3
20951342_22659496_26544935	0.6868227812995635	2012.3333333333333	3
22659496_25858067_26045258	0.6868123557726012	2014.0	3
20951342_29602952_29642615	0.6867137252111194	2015.3333333333333	3
20951342_22356765_27300434	0.6866919595564364	2012.6666666666667	3
24336504_27300434_29642615	0.6866099626541857	2016.0	3
20951342_22659496_29642615	0.6865754296643338	2013.3333333333333	3
24336504_26432795_29397869	0.6864942918997007	2016.0	3
18955139_26045258_26432795	0.686483695688379	2013.0	3
20951342_27826640_29088905	0.6864756549114476	2014.6666666666667	3
27589805_27805903_29642615	0.6864098180792516	2016.6666666666667	3
21138973_26544935_27589805	0.6863812914953347	2014.0	3
25858067_27300434_29088905	0.6863793068411783	2016.0	3
21138973_26432795_27300434	0.6863630966489834	2014.3333333333333	3
25266986_26544935_27805903	0.6862875874378206	2015.3333333333333	3
22356765_26045258_29642615	0.6862788263947003	2015.0	3
20951342_26226451_27300434	0.6860857055861719	2013.6666666666667	3
20951342_26045258_27589805	0.6860025056735194	2013.6666666666667	3
18955139_24336504_27826640	0.6858424378349519	2013.0	3
22659496_25266986_28003097	0.6857279200431489	2014.6666666666667	3
21138973_25266986_29366442	0.6856838756036245	2014.6666666666667	3
22659496_23431053_26432795	0.6856787824894505	2013.6666666666667	3
26432795_29088905_29642615	0.6856389595151889	2017.0	3
25858067_29088905_29642615	0.6856131390950017	2016.6666666666667	3
20951342_27147489_29642615	0.6855809206535884	2014.6666666666667	3
18955139_27589805_29642615	0.6854063267171862	2014.0	3
25266986_26226451_27805903	0.6853271078689566	2015.3333333333333	3
22356765_22659496_25266986	0.6853218095195321	2013.0	3
24336504_26226451_29088905	0.6852963675869074	2015.3333333333333	3
20452772_24336504_25266986	0.6852366499868286	2013.0	3
23792172_26544935_27300434	0.6852364272998083	2014.6666666666667	3
20951342_26544935_29397869	0.6850837417117799	2014.3333333333333	3
24336504_27589805_29642615	0.6850580740891992	2016.0	3
21138973_26045258_27826640	0.6848461624300729	2014.3333333333333	3
24336504_26544935_29366442	0.6847191043018293	2015.6666666666667	3
27300434_29088905_29397869	0.6847042846551249	2017.0	3
20951342_21808241_25266986	0.684670997590444	2012.0	3
23431053_27805903_29642615	0.6845541858536108	2015.6666666666667	3
24336504_26045258_26432795	0.6844778279764003	2015.0	3
22659496_25266986_27805903	0.6842051585015563	2014.3333333333333	3
21808241_25266986_29602952	0.684192211418128	2014.6666666666667	3
22659496_26544935_27826640	0.6841814744044479	2014.6666666666667	3
21808241_27589805_29088905	0.6841482654170493	2014.6666666666667	3
21138973_26045258_29366442	0.684076793222414	2014.6666666666667	3
18955139_25266986_27826640	0.6837570494153621	2013.3333333333333	3
20452772_27589805_29088905	0.6837135402548578	2014.3333333333333	3
23431053_25266986_29366442	0.6836697869915774	2015.3333333333333	3
21138973_24336504_29088905	0.6835711985332417	2014.0	3
20951342_26226451_29088905	0.6834344931454913	2014.0	3
29088905_29397869_29642615	0.6833417798867348	2017.6666666666667	3
21138973_26045258_29642615	0.6833361794238878	2014.6666666666667	3
26432795_26544935_29397869	0.6832588260321766	2016.3333333333333	3
24336504_26432795_26544935	0.6832017784959611	2015.0	3
22659496_26544935_29366442	0.6831953899030109	2015.0	3
23431053_26226451_29642615	0.6831158676678044	2015.3333333333333	3
24336504_25266986_25858067	0.6830747969295387	2014.6666666666667	3
20951342_21138973_25266986	0.683013414921988	2012.0	3
25266986_25858067_29088905	0.6829779558657966	2015.6666666666667	3
27300434_27589805_27805903	0.68293668687072	2016.0	3
22549587_25266986_27300434	0.6828987626749101	2014.3333333333333	3
23431053_29366442_29642615	0.6828637574777022	2016.3333333333333	3
20951342_25858067_29642615	0.6828492981197828	2014.3333333333333	3
27589805_29366442_29642615	0.6827975078559411	2017.3333333333333	3
21138973_25266986_29088905	0.6827708538486958	2014.3333333333333	3
25266986_27805903_27826640	0.6827587977988936	2016.0	3
24336504_25266986_27805903	0.6827433975583802	2015.0	3
22659496_25266986_26226451	0.6826940478856921	2014.0	3
21138973_27826640_29642615	0.6826508597290444	2015.3333333333333	3
21138973_26045258_26544935	0.682630275903493	2013.6666666666667	3
21138973_21808241_25266986	0.6825945232896256	2012.3333333333333	3
22659496_25858067_27300434	0.6825856320151651	2014.3333333333333	3
21808241_27826640_29088905	0.682468253759087	2015.0	3
22659496_25266986_29602952	0.6824292892572348	2015.0	3
22659496_26045258_27300434	0.6820364701851681	2014.3333333333333	3
18955139_26432795_27300434	0.6820123040560812	2013.3333333333333	3
25266986_26432795_26544935	0.6819902431771342	2015.3333333333333	3
21808241_27300434_29366442	0.6819818045261401	2015.0	3
18955139_26544935_29366442	0.681953112110728	2013.6666666666667	3
21138973_22659496_26544935	0.6818771581029845	2012.6666666666667	3
18955139_24336504_27589805	0.681864958434759	2012.6666666666667	3
26432795_26544935_27589805	0.681757033502988	2015.6666666666667	3
20951342_27300434_27805903	0.6817205924124935	2014.0	3
20951342_25858067_29088905	0.6817090294816114	2014.0	3
20951342_26045258_26544935	0.6815824941826014	2013.3333333333333	3
24336504_26432795_29602952	0.6815412702834931	2016.0	3
25266986_27300434_27805903	0.6813922535916275	2015.6666666666667	3
23792172_29088905_29642615	0.6812589380079827	2016.0	3
27589805_27805903_29088905	0.6811995944454906	2016.3333333333333	3
21138973_27826640_29366442	0.6811630437264058	2015.3333333333333	3
23792172_25266986_27300434	0.6811626621950607	2014.6666666666667	3
24336504_26045258_27826640	0.6811567080836858	2015.3333333333333	3
26045258_26432795_27589805	0.6810990853345665	2015.6666666666667	3
21138973_28003097_29642615	0.6810822140343898	2015.3333333333333	3
22356765_24336504_26045258	0.6809539341497101	2013.6666666666667	3
27589805_29088905_29602952	0.6809468436103467	2017.0	3
22659496_26544935_29397869	0.6809433177733071	2015.0	3
26226451_27589805_29642615	0.6807504091104567	2016.3333333333333	3
21808241_27589805_29642615	0.6805713082159816	2015.0	3
22659496_25266986_29286147	0.6804300352065737	2015.0	3
20951342_22659496_27826640	0.680359364846448	2013.0	3
25266986_26226451_27826640	0.6803573740262999	2015.6666666666667	3
21808241_26045258_29088905	0.6803521616577033	2014.3333333333333	3
21808241_22659496_26432795	0.6803504417551384	2013.0	3
21138973_24336504_26432795	0.6803471479218097	2013.6666666666667	3
20452772_26544935_29642615	0.6802257541428318	2014.3333333333333	3
26544935_29366442_29397869	0.6801831492951792	2017.0	3
22549587_25266986_29397869	0.6801724160963297	2015.0	3
24336504_26432795_27589805	0.680164652288482	2015.3333333333333	3
26045258_27589805_27805903	0.6801511129217652	2015.6666666666667	3
20951342_27589805_29397869	0.68013179297601	2014.6666666666667	3
18955139_26045258_27826640	0.6801216314011481	2013.3333333333333	3
23431053_27300434_27805903	0.6801067377877998	2015.0	3
24336504_27300434_27805903	0.6800153329164071	2015.3333333333333	3
21138973_24336504_27826640	0.6799896128730584	2014.0	3
20951342_22659496_26045258	0.6799619062989234	2012.3333333333333	3
20951342_21138973_26544935	0.6799243677068432	2012.0	3
20452772_22659496_26432795	0.6798838061544693	2012.6666666666667	3
21808241_26226451_29642615	0.6798176799229861	2014.6666666666667	3
26432795_27589805_29602952	0.6797851956998556	2016.6666666666667	3
23792172_24336504_27300434	0.6797715266847862	2014.3333333333333	3
25266986_27826640_29642615	0.6797709564273562	2016.6666666666667	3
18955139_24825474_25266986	0.6797485104207224	2012.3333333333333	3
27300434_27589805_29366442	0.6796983756882189	2016.6666666666667	3
24336504_24825474_25266986	0.6796777861769653	2014.3333333333333	3
20452772_25266986_26045258	0.6796698678991527	2013.3333333333333	3
22356765_24336504_27826640	0.6796228024866617	2014.3333333333333	3
24336504_25266986_28003097	0.6796044998423281	2015.3333333333333	3
26045258_28003097_29642615	0.6795885186993534	2016.6666666666667	3
21138973_22356765_25266986	0.6795862504884288	2012.6666666666667	3
21808241_25266986_29366442	0.6795275733682348	2014.6666666666667	3
24825474_25266986_29397869	0.6793008863964324	2015.6666666666667	3
24825474_26226451_29642615	0.6792548167672189	2015.6666666666667	3
20951342_27589805_29602952	0.6792451976530021	2014.6666666666667	3
20951342_24825474_29642615	0.6791897890868617	2014.0	3
26045258_29088905_29642615	0.6790797280133404	2016.6666666666667	3
26226451_26432795_29088905	0.6790518736238359	2016.0	3
26544935_27589805_29366442	0.67899677276762	2016.3333333333333	3
18955139_24336504_29088905	0.6789689186697777	2013.0	3
24336504_26045258_27589805	0.6788965196857717	2015.0	3
26544935_27147489_29366442	0.678882179153598	2016.3333333333333	3
23792172_27589805_29088905	0.6788707053236631	2015.3333333333333	3
23431053_27300434_27589805	0.6788152045791014	2015.0	3
26045258_26544935_27300434	0.6787830254161128	2015.3333333333333	3
18955139_26544935_27826640	0.6787394934421471	2013.3333333333333	3
21138973_26432795_26544935	0.6785822260136941	2014.0	3
25266986_29286147_29397869	0.6785815773162449	2017.0	3
20951342_26045258_29366442	0.6785613653790712	2014.3333333333333	3
18955139_25266986_27147489	0.6785444914306064	2013.0	3
26045258_27300434_29088905	0.6784602873044843	2016.0	3
20452772_22659496_27300434	0.6784533234088236	2012.6666666666667	3
22659496_25266986_26432795	0.6783293307628802	2014.3333333333333	3
26045258_27589805_29602952	0.6782555900977179	2016.3333333333333	3
25266986_26226451_29602952	0.6781798176062424	2016.0	3
22659496_26544935_27147489	0.6781483559046014	2014.3333333333333	3
20951342_26432795_29397869	0.6781095654818803	2014.6666666666667	3
26544935_27300434_27589805	0.6780895591888811	2015.6666666666667	3
21138973_22659496_26432795	0.678020666076287	2013.0	3
18955139_20951342_27300434	0.6779767394422563	2011.3333333333333	3
18955139_23431053_27300434	0.6779113146803166	2012.3333333333333	3
22356765_24336504_26432795	0.6778992556527199	2014.0	3
20951342_26045258_29602952	0.6777022708069063	2014.3333333333333	3
23431053_27589805_29642615	0.6776354143991531	2015.6666666666667	3
24336504_27300434_27826640	0.6775840764332435	2015.6666666666667	3
26544935_27589805_27805903	0.6775426749511263	2015.6666666666667	3
21808241_27300434_27589805	0.6775014370598286	2014.3333333333333	3
26045258_26226451_29088905	0.6773724936110695	2015.6666666666667	3
24336504_27805903_29088905	0.6773287853924951	2015.6666666666667	3
20951342_27805903_29642615	0.6772387605985439	2014.6666666666667	3
24336504_27805903_29642615	0.6771375237285241	2016.0	3
20951342_25266986_28003097	0.6770899326952615	2014.0	3
25266986_29088905_29397869	0.6770629629759339	2016.6666666666667	3
18955139_27300434_29642615	0.6770320110100945	2014.0	3
24336504_26544935_27826640	0.6769690910562192	2015.3333333333333	3
24336504_26432795_29286147	0.6769447128104871	2016.0	3
21138973_22659496_27826640	0.6769390800931542	2013.3333333333333	3
21808241_29366442_29642615	0.6768870970029816	2015.6666666666667	3
26544935_27826640_29088905	0.6768774565042277	2016.3333333333333	3
21808241_25266986_27805903	0.6768332546358017	2014.0	3
24336504_28003097_29088905	0.6767999660391609	2016.0	3
21138973_24336504_27300434	0.6767327594382251	2013.6666666666667	3
24336504_27147489_29642615	0.6767304115815239	2016.0	3
25266986_27300434_28003097	0.6766378212295466	2016.0	3
20951342_28003097_29642615	0.6766374206447381	2015.0	3
24336504_26045258_29366442	0.6766257710874057	2015.6666666666667	3
24336504_26544935_29286147	0.6766024764634573	2015.6666666666667	3
26045258_27589805_29366442	0.6764003046423063	2016.3333333333333	3
25266986_26226451_29397869	0.6763336830182569	2016.0	3
22659496_26045258_27589805	0.6761691567291094	2014.3333333333333	3
22356765_25266986_27826640	0.676165359907944	2014.6666666666667	3
25266986_26544935_27826640	0.6760213274209348	2015.6666666666667	3
24825474_25266986_29088905	0.6759145548866003	2015.3333333333333	3
18955139_24825474_29642615	0.6758309886177513	2013.3333333333333	3
20452772_20951342_27300434	0.6757870555219443	2012.0	3
24825474_27589805_29642615	0.6757354680583322	2016.0	3
25266986_29286147_29642615	0.6757022386736637	2017.0	3
21138973_26544935_27826640	0.6755676485955101	2014.3333333333333	3
18955139_22659496_26544935	0.6755629277422867	2011.6666666666667	3
18955139_21808241_25266986	0.6753945325256936	2011.3333333333333	3
18955139_24825474_27300434	0.6753701924188313	2012.6666666666667	3
25858067_26045258_27589805	0.6753680766650156	2015.3333333333333	3
22549587_25266986_26045258	0.6753220214199461	2014.0	3
22659496_24336504_29088905	0.6752677770876171	2014.3333333333333	3
25266986_27805903_28003097	0.6751787671124724	2016.0	3
20951342_26544935_29602952	0.6751739850875961	2014.3333333333333	3
22356765_26045258_27589805	0.6751478003613481	2014.3333333333333	3
18955139_23431053_25266986	0.6751375163736395	2012.0	3
20452772_26045258_27300434	0.6751322039115792	2013.6666666666667	3
25266986_27300434_29366442	0.6751032957842197	2016.3333333333333	3
22659496_23431053_26544935	0.6750674040551874	2013.3333333333333	3
23431053_25266986_26045258	0.6750220497601709	2014.3333333333333	3
25266986_25858067_27300434	0.6749525265227616	2015.3333333333333	3
18955139_21138973_25266986	0.6747973492352175	2011.3333333333333	3
25266986_27589805	0.6746828018655936	2015.5	2
26544935_28003097_29642615	0.674557004170567	2016.6666666666667	3
21808241_25266986_26226451	0.6744644978312953	2013.6666666666667	3
27147489_29366442_29642615	0.6743521273117875	2017.3333333333333	3
21138973_25266986_28003097	0.6743494553226632	2014.3333333333333	3
20452772_29088905_29642615	0.6743091514401363	2015.0	3
25266986_26544935_28003097	0.6741868608323347	2015.6666666666667	3
20452772_26432795_27300434	0.674152274010694	2014.0	3
23431053_27300434_27826640	0.6741190106875383	2015.3333333333333	3
20951342_22549587_25266986	0.6741056756192213	2012.3333333333333	3
21138973_25266986_26045258	0.6740166736729	2013.6666666666667	3
26226451_27805903_29642615	0.6738442811348319	2016.3333333333333	3
22659496_26544935_27805903	0.6738271788780024	2014.3333333333333	3
24825474_27589805_29088905	0.6738044665239947	2015.6666666666667	3
22549587_24336504_25266986	0.6737106754759976	2013.6666666666667	3
22356765_24336504_26544935	0.6736997295326219	2013.6666666666667	3
20951342_23792172_25266986	0.6736683497822364	2012.6666666666667	3
23431053_26432795_27589805	0.6736154176840422	2015.0	3
22356765_24336504_27300434	0.6735961790613819	2014.0	3
24336504_26432795_27147489	0.673594383897962	2015.3333333333333	3
26432795_28003097_29642615	0.6734962932479154	2017.0	3
22659496_23792172_26544935	0.6734810971907976	2013.3333333333333	3
18955139_21138973_29642615	0.6734454420472389	2012.3333333333333	3
24336504_27826640_29366442	0.6734127274177308	2016.3333333333333	3
18955139_25266986_26432795	0.6733954472292258	2013.0	3
25858067_26045258_27300434	0.6733158521065322	2015.3333333333333	3
21808241_22659496_26544935	0.673189685244387	2012.6666666666667	3
20951342_27300434_28003097	0.6731690033263484	2014.3333333333333	3
26544935_27805903_29088905	0.6728073074382158	2016.0	3
20951342_21138973_26045258	0.6728067600515839	2012.0	3
22659496_23431053_27826640	0.6727410486552314	2014.0	3
20452772_22659496_26544935	0.6725560003216697	2012.3333333333333	3
23431053_26432795_26544935	0.6725408188903206	2014.6666666666667	3
26226451_27589805_29088905	0.6725112366880311	2016.0	3
22356765_26544935_29088905	0.6724934371916237	2014.6666666666667	3
23431053_26544935_27300434	0.6724610098954283	2014.6666666666667	3
20951342_21808241_27300434	0.6723900179298528	2012.3333333333333	3
24336504_26226451_27300434	0.6723700787243405	2015.0	3
22659496_26432795_29397869	0.6721712591306495	2015.3333333333333	3
21808241_26432795_27589805	0.6721624334222814	2014.3333333333333	3
21138973_27300434_29642615	0.6721008546247165	2015.0	3
23792172_24825474_25266986	0.6720555031442543	2014.0	3
21808241_24336504_29088905	0.6720400545629627	2014.0	3
21138973_27589805_27805903	0.6720266532988168	2014.3333333333333	3
26045258_28003097_29088905	0.6719615088836749	2016.3333333333333	3
24825474_29366442_29642615	0.6719535257002075	2016.6666666666667	3
26432795_27805903_29642615	0.671919669339985	2016.6666666666667	3
21138973_27589805_28003097	0.6717545328475178	2014.6666666666667	3
27589805_29088905_29397869	0.6717441656387226	2017.0	3
20452772_27300434_29366442	0.6716749463808243	2014.6666666666667	3
23431053_24336504_29088905	0.6716476305875552	2014.6666666666667	3
20951342_21138973_29642615	0.671618251883605	2013.0	3
23792172_27589805_29642615	0.6715668203892425	2015.6666666666667	3
20951342_26544935_27589805	0.6714863913385035	2013.6666666666667	3
22356765_24336504_29088905	0.6714757840104412	2014.3333333333333	3
25266986_29088905_29366442	0.6714687930443097	2016.6666666666667	3
25858067_26432795_29642615	0.6714589853868986	2016.3333333333333	3
20951342_27589805_29366442	0.6713341130350241	2014.6666666666667	3
21138973_26544935_27300434	0.6713327479980127	2014.0	3
24336504_27300434_29286147	0.6713014033417973	2016.0	3
24336504_26544935_29397869	0.6712945682248548	2015.6666666666667	3
20951342_24336504_29088905	0.6712854376372164	2013.6666666666667	3
22356765_26226451_29642615	0.671278272062506	2015.0	3
21808241_22356765_25266986	0.6712581890174689	2012.6666666666667	3
22356765_25266986_25858067	0.6711766547678532	2014.0	3
24336504_27147489_27300434	0.6711734452166319	2015.3333333333333	3
22549587_27300434_29366442	0.6711468461187998	2015.3333333333333	3
18955139_21138973_27589805	0.6711203496673486	2011.6666666666667	3
25266986_25858067_27147489	0.671041951933628	2015.3333333333333	3
25266986_27826640_29088905	0.6708619904001102	2016.3333333333333	3
25266986_26544935_29602952	0.6707933819228341	2016.0	3
24336504_26432795_29366442	0.6707574577630983	2016.0	3
24825474_25266986_27300434	0.6706894590940796	2015.0	3
23792172_26432795_27300434	0.6706858257840659	2015.0	3
18955139_23431053_26432795	0.6706711629090751	2012.3333333333333	3
18955139_25266986_29602952	0.6705820316572816	2013.6666666666667	3
26432795_27300434_29397869	0.6705791933264172	2016.6666666666667	3
21808241_26432795_29397869	0.6705176670852577	2015.0	3
18955139_25266986_26226451	0.6704844627838071	2012.6666666666667	3
18955139_25266986_29397869	0.670451505826646	2013.6666666666667	3
21138973_26226451_27300434	0.6704420294165513	2014.0	3
20452772_25266986_26226451	0.6703736577115211	2013.3333333333333	3
26045258_27300434_29366442	0.6703538853253485	2016.3333333333333	3
25266986_26226451_26432795	0.6703475224806883	2015.3333333333333	3
22356765_26432795_27589805	0.670341460337487	2014.6666666666667	3
22549587_27589805_29088905	0.6703338695239401	2015.0	3
22659496_26045258_29088905	0.6703336687868999	2014.6666666666667	3
26432795_29602952_29642615	0.6702992464006949	2017.3333333333333	3
24336504_28003097_29642615	0.6702502940371521	2016.3333333333333	3
22549587_25266986_29366442	0.6702283180998345	2015.0	3
22356765_24825474_25266986	0.6701939568650661	2013.6666666666667	3
25858067_26045258_29642615	0.6701632373341173	2016.0	3
21138973_27300434_28003097	0.6700973653069378	2014.6666666666667	3
20452772_24336504_29088905	0.6700576705851676	2013.6666666666667	3
20951342_23431053_29642615	0.6700424598599767	2013.6666666666667	3
23792172_25266986_29088905	0.6699822898021947	2015.0	3
22659496_26432795_29088905	0.6698353397864932	2015.0	3
29088905_29602952_29642615	0.6698228366748464	2017.6666666666667	3
25266986_27147489_29397869	0.6698164126552866	2016.3333333333333	3
18955139_20951342_25266986	0.6698157423966941	2011.0	3
23431053_27147489_29642615	0.6698108105050715	2015.6666666666667	3
22356765_25266986_26432795	0.6697929285687494	2014.3333333333333	3
26544935_27147489_29642615	0.669739266042602	2016.3333333333333	3
20452772_20951342_25266986	0.6696830040615709	2011.6666666666667	3
24336504_27826640_29397869	0.6696534235152959	2016.3333333333333	3
22549587_26432795_29642615	0.6695942880466352	2015.3333333333333	3
23792172_24825474_27300434	0.6695921466497153	2014.3333333333333	3
18955139_26045258_29088905	0.6693106765019182	2013.3333333333333	3
21138973_24336504_26544935	0.6692880104435718	2013.3333333333333	3
26226451_27147489_29642615	0.6692804947538875	2016.3333333333333	3
25266986_27147489_29088905	0.6692654629425415	2016.0	3
25266986_27826640_29397869	0.6691851941760146	2016.6666666666667	3
24336504_29286147_29642615	0.6691027217334287	2016.6666666666667	3
24336504_24825474_29088905	0.6690615706313654	2015.0	3
20951342_26544935_27826640	0.6690115020093691	2014.0	3
20951342_27300434_29286147	0.6690042270845215	2014.6666666666667	3
21808241_22659496_29642615	0.668967293228594	2013.6666666666667	3
20951342_29088905_29602952	0.6689201605864381	2015.0	3
23792172_26432795_27589805	0.668855808424121	2015.0	3
26432795_27147489_29642615	0.6688069790540808	2016.6666666666667	3
22356765_23431053_25266986	0.668786932328247	2013.3333333333333	3
25266986_26226451_29286147	0.6687522821190797	2016.0	3
25858067_27589805_29642615	0.6686598328257521	2016.3333333333333	3
28003097_29088905_29642615	0.6686374887740115	2017.3333333333333	3
23431053_26045258_27589805	0.668606379150564	2014.6666666666667	3
26432795_26544935_29366442	0.6685516830860658	2016.3333333333333	3
21808241_27826640_29642615	0.6685226832695059	2015.3333333333333	3
20452772_26432795_27589805	0.6685020424329862	2014.0	3
21808241_24825474_25266986	0.6684839385421909	2013.3333333333333	3
26544935_27805903_29366442	0.6684818852207396	2016.3333333333333	3
26045258_26432795_29642615	0.6684368963904629	2016.3333333333333	3
22659496_25858067_29088905	0.6683649754441947	2014.6666666666667	3
26544935_27826640_29642615	0.668352133056397	2016.6666666666667	3
21808241_27300434_29642615	0.6683405640103348	2015.0	3
21138973_22659496_26045258	0.6683332261429756	2012.6666666666667	3
24336504_26432795_27826640	0.6683027196589307	2015.6666666666667	3
23431053_25266986_26226451	0.6682741334173823	2014.3333333333333	3
26432795_26544935_27300434	0.6682087474902084	2015.6666666666667	3
24336504_27300434_27589805	0.6681658726714713	2015.3333333333333	3
23792172_26544935_27589805	0.6681580485546398	2014.6666666666667	3
25266986_26544935_29286147	0.6680064793513106	2016.0	3
26544935_27826640_29366442	0.6678999541848283	2016.6666666666667	3
20951342_26432795_29602952	0.667891381629709	2014.6666666666667	3
25266986_27147489_27805903	0.6678885224535973	2015.6666666666667	3
22356765_26544935_29366442	0.6678501127999487	2015.0	3
24336504_25858067_27300434	0.667802979992815	2015.0	3
18955139_27589805_29397869	0.6677438072392986	2014.0	3
20452772_27300434_27589805	0.6677140526426257	2014.0	3
21138973_26226451_27589805	0.6677028009094783	2014.0	3
21138973_23792172_27300434	0.6676109287184335	2013.3333333333333	3
18955139_26544935_27147489	0.6675747304614101	2013.0	3
27589805_27805903_29397869	0.6675739602788543	2016.6666666666667	3
25266986_26045258_29088905	0.6674992154409659	2015.6666666666667	3
24336504_26045258_29602952	0.6674916656552836	2015.6666666666667	3
26226451_29366442_29642615	0.6674783716669743	2017.0	3
18955139_21808241_27300434	0.6673981101424655	2011.6666666666667	3
20452772_26432795_29088905	0.6673458377530671	2014.3333333333333	3
23431053_25266986_29286147	0.6673340682229504	2015.3333333333333	3
21808241_25266986_29286147	0.6672791275995145	2014.6666666666667	3
23431053_26544935_29366442	0.6671412996927262	2015.3333333333333	3
20951342_22356765_25266986	0.667132867970839	2012.3333333333333	3
23431053_25266986_26432795	0.6670466818728211	2014.6666666666667	3
18955139_20951342_26544935	0.6669501400145291	2011.0	3
22659496_27300434_29397869	0.666915243001909	2015.3333333333333	3
22356765_26045258_26544935	0.6669081732248818	2014.0	3
24336504_27147489_27826640	0.6668981764893696	2015.6666666666667	3
21138973_22659496_29642615	0.6668818408954004	2013.6666666666667	3
20452772_21808241_25266986	0.6667631920594767	2012.0	3
22659496_24336504_27147489	0.6667390967268543	2014.0	3
18955139_27300434_29088905	0.6667136084349756	2013.6666666666667	3
23792172_26045258_27300434	0.6667127007805006	2014.6666666666667	3
23431053_25266986_28003097	0.6666884982358331	2015.0	3
23792172_25266986_27826640	0.6666004430235241	2015.0	3
22549587_27300434_29088905	0.6665378969739058	2015.0	3
27589805_28003097_29642615	0.6664958952957715	2017.0	3
22659496_27147489_27826640	0.6664520156349766	2015.0	3
22659496_24825474_27300434	0.666431549044057	2014.0	3
20951342_22356765_29642615	0.6663613980831086	2013.3333333333333	3
25858067_26544935_29642615	0.6663506163829545	2016.0	3
25858067_26226451_29642615	0.6663342022867866	2016.0	3
21138973_26226451_29088905	0.6662729048384963	2014.3333333333333	3
24336504_27300434_28003097	0.6662630707964744	2015.6666666666667	3
20452772_23431053_25266986	0.6662550798706941	2012.6666666666667	3
24825474_25266986_26544935	0.6662508591512843	2014.6666666666667	3
24336504_26045258_29286147	0.666237732087762	2015.6666666666667	3
18955139_27589805_29602952	0.6661914949672522	2014.0	3
22356765_22549587_25266986	0.666182216158324	2013.0	3
22659496_26226451_29642615	0.666170595418926	2015.0	3
18955139_21138973_26544935	0.6661371510947256	2011.3333333333333	3
26544935_29366442_29602952	0.6660881460541245	2017.0	3
23431053_24825474_25266986	0.6660602638818572	2014.0	3
22356765_25266986_29602952	0.6659542523495465	2015.0	3
23431053_26045258_29088905	0.6659168052223142	2015.0	3
20951342_26432795_29286147	0.6659025599779534	2014.6666666666667	3
25858067_26226451_29088905	0.6658467910292483	2015.6666666666667	3
22356765_26432795_26544935	0.6658276186928431	2014.3333333333333	3
25266986_25858067_26544935	0.6658003741389471	2015.0	3
29366442_29602952_29642615	0.6657057030165372	2018.0	3
27147489_27589805_29642615	0.6655879769692536	2016.6666666666667	3
23431053_26045258_27826640	0.6655763704520363	2015.0	3
23792172_26432795_26544935	0.6655591811569612	2014.6666666666667	3
18955139_23431053_29642615	0.6655370521343774	2013.0	3
26226451_26544935_27300434	0.6655230897355864	2015.3333333333333	3
23431053_27826640_29397869	0.6655185810890477	2016.0	3
25858067_27300434_27589805	0.6654980145133753	2015.6666666666667	3
18955139_25266986_29286147	0.6654603221752011	2013.6666666666667	3
25266986_26045258_27826640	0.6653861759375298	2015.6666666666667	3
22549587_25266986_26226451	0.6653700472725741	2014.0	3
20951342_27589805_27826640	0.6653456549809699	2014.3333333333333	3
21138973_26432795_29366442	0.6653385963037808	2015.0	3
22356765_26432795_27300434	0.6652220617167244	2014.6666666666667	3
22659496_24825474_29642615	0.6652136750790252	2014.6666666666667	3
26544935_27589805_29397869	0.665171652971534	2016.3333333333333	3
22659496_25858067_27826640	0.6651297636537512	2014.6666666666667	3
18955139_24825474_27589805	0.6650961070325236	2012.6666666666667	3
23792172_26045258_29642615	0.6650690798523241	2015.3333333333333	3
27589805_29366442_29602952	0.6650442711315775	2017.3333333333333	3
26544935_28003097_29088905	0.6649087269981745	2016.3333333333333	3
21808241_22659496_27826640	0.6648677019451796	2013.3333333333333	3
23792172_25266986_26226451	0.6648176288569642	2014.3333333333333	3
23431053_26432795_27147489	0.6647889803100372	2015.0	3
24825474_27300434_29366442	0.6647113971843731	2016.0	3
26544935_29286147_29642615	0.6646924231960469	2017.0	3
22356765_26045258_26432795	0.6646205129743148	2014.3333333333333	3
18955139_25858067_26544935	0.6645527059530159	2012.6666666666667	3
22356765_25266986_27147489	0.6645379076659647	2014.3333333333333	3
23431053_24336504_27300434	0.664501828162241	2014.3333333333333	3
25858067_26432795_27589805	0.6644657343442425	2015.6666666666667	3
23431053_25266986_29397869	0.6644105583595231	2015.3333333333333	3
22356765_25266986_29397869	0.6644040315967773	2015.0	3
18955139_26544935_29397869	0.6643338067008493	2013.6666666666667	3
22356765_23792172_27300434	0.664319769382696	2013.6666666666667	3
22659496_26544935_27589805	0.6642431749287688	2014.3333333333333	3
25266986_27805903_29366442	0.6641816545065479	2016.3333333333333	3
22356765_24336504_29642615	0.664176643444351	2014.6666666666667	3
20951342_21138973_27589805	0.6641604594399347	2012.3333333333333	3
20951342_23792172_29642615	0.6641403125903929	2013.6666666666667	3
21808241_29088905_29602952	0.6641296249569353	2015.3333333333333	3
24825474_29088905_29642615	0.6640119379866378	2016.3333333333333	3
21138973_25858067_27589805	0.6639878283308326	2014.0	3
26045258_27589805_29286147	0.6639387199407654	2016.3333333333333	3
20452772_25266986_27826640	0.6639215855352266	2014.0	3
23431053_27147489_27300434	0.6639036584069327	2015.0	3
23792172_24336504_29088905	0.6638942795657194	2014.6666666666667	3
18955139_27300434_29602952	0.6638594346150729	2014.0	3
18955139_22549587_25266986	0.6638213824983195	2011.6666666666667	3
26045258_29088905_29366442	0.6637968778263965	2016.6666666666667	3
24336504_27826640_29602952	0.6637094549433226	2016.3333333333333	3
21138973_26226451_26544935	0.6636926137395951	2013.6666666666667	3
24336504_29366442_29602952	0.6634234028185582	2016.6666666666667	3
25266986_27300434_29602952	0.6633241850726618	2016.3333333333333	3
22659496_23431053_29642615	0.6632551951944541	2014.3333333333333	3
20452772_25266986_29397869	0.6632550505385983	2014.3333333333333	3
22659496_25858067_26432795	0.6632431168356328	2014.3333333333333	3
22659496_26045258_26432795	0.6632057115172814	2014.3333333333333	3
18955139_23431053_26544935	0.6632039962244345	2012.0	3
26045258_27300434_29397869	0.6631924842363655	2016.3333333333333	3
22659496_27147489_29642615	0.6631811587457207	2015.3333333333333	3
27589805_29602952_29642615	0.6631759018635925	2017.3333333333333	3
18955139_27589805_29088905	0.6631693297255191	2013.6666666666667	3
20452772_27589805_29642615	0.6631070282837374	2014.6666666666667	3
25266986_25858067_29366442	0.6630610369989085	2016.0	3
22549587_26226451_29642615	0.6630224937747315	2015.0	3
22659496_27300434_29088905	0.6629538994972871	2015.0	3
25266986_27300434_29286147	0.6629454420406281	2016.3333333333333	3
22659496_25858067_29642615	0.6629280984391885	2015.0	3
18955139_27589805_27826640	0.6629079593951371	2013.6666666666667	3
21138973_27826640_29088905	0.6628167267490503	2015.0	3
21138973_24825474_25266986	0.6627512745434581	2013.3333333333333	3
21138973_24336504_29642615	0.6627427085115265	2014.3333333333333	3
24825474_25266986_27147489	0.6625836034620357	2015.0	3
22356765_25266986_26226451	0.6625242267639438	2014.0	3
18955139_25266986_25858067	0.6624440410617323	2012.6666666666667	3
21808241_27805903_29642615	0.6624141506132868	2015.0	3
20951342_22356765_26544935	0.6623867607184619	2012.3333333333333	3
20951342_23431053_26432795	0.6623738013850233	2013.0	3
25266986_26226451_29366442	0.6623560212652371	2016.0	3
26226451_27300434_29088905	0.6623534774762105	2016.0	3
26432795_27589805_27805903	0.662218430296189	2016.0	3
26045258_27300434_29642615	0.6621895069352784	2016.3333333333333	3
26045258_27826640_29642615	0.6621321243851603	2016.6666666666667	3
24336504_26544935_27805903	0.6621241168697112	2015.0	3
26045258_26226451_27300434	0.6620908077694116	2015.3333333333333	3
22549587_26432795_29088905	0.6620896822474162	2015.0	3
21138973_26226451_26432795	0.6620363753388019	2014.0	3
21138973_23431053_27826640	0.662002173226787	2013.6666666666667	3
23431053_27147489_29088905	0.6619306851192832	2015.3333333333333	3
27826640_29397869_29642615	0.6618351920749233	2017.6666666666667	3
18955139_25858067_27589805	0.6617811551441852	2013.0	3
20951342_24336504_26045258	0.6617627747316402	2013.0	3
22549587_29366442_29642615	0.6616796953725105	2016.0	3
23431053_27147489_27826640	0.6616743458535307	2015.3333333333333	3
18955139_27300434_29397869	0.6616641338656081	2014.0	3
21808241_26544935_27300434	0.661642657316201	2014.0	3
26544935_27300434_27805903	0.6616267824331565	2015.6666666666667	3
26544935_29286147_29366442	0.6615043991544376	2017.0	3
21138973_27147489_27589805	0.6614757615809065	2014.3333333333333	3
25266986_29088905_29602952	0.6614705261195887	2016.6666666666667	3
18955139_25858067_26045258	0.6613581887205993	2012.6666666666667	3
22356765_27300434_29088905	0.661235017348033	2015.0	3
18955139_23431053_27826640	0.6611985312896509	2012.6666666666667	3
18955139_20452772_27300434	0.6611708935708559	2011.3333333333333	3
18955139_22659496_27300434	0.6610914689725841	2012.0	3
26045258_26544935_29397869	0.6610843800282931	2016.0	3
22356765_27826640_29642615	0.6610697175651896	2015.6666666666667	3
24336504_27826640_29286147	0.6610609128772533	2016.3333333333333	3
21808241_29088905_29397869	0.6610449321733197	2015.3333333333333	3
20452772_25266986_27147489	0.6609960063505919	2013.6666666666667	3
21138973_22356765_27300434	0.660969254444965	2013.0	3
25266986_25858067_26226451	0.6607915269741537	2015.0	3
23431053_26045258_26544935	0.6607527072057536	2014.3333333333333	3
25858067_26045258_29088905	0.6606589481924032	2015.6666666666667	3
21808241_26432795_26544935	0.6605399540577618	2014.0	3
26432795_27589805_29286147	0.6604569900797098	2016.6666666666667	3
22659496_23792172_27826640	0.660435234218254	2014.0	3
24336504_29602952_29642615	0.6603796049983	2016.6666666666667	3
23431053_26544935_27826640	0.6603343563092345	2015.0	3
21138973_25266986_29286147	0.6603233616645486	2014.6666666666667	3
22356765_29088905_29642615	0.6602344356191444	2015.6666666666667	3
18955139_22659496_26432795	0.6602295962583187	2012.0	3
22659496_23792172_25266986	0.6602200964538857	2013.3333333333333	3
23431053_27589805_27826640	0.6602051058168662	2015.3333333333333	3
20452772_26045258_29642615	0.6601727556584123	2014.3333333333333	3
22659496_27589805_29642615	0.6601275782821244	2015.3333333333333	3
24336504_29366442_29397869	0.6601119091285607	2016.6666666666667	3
22356765_26045258_27826640	0.6600959337610978	2014.6666666666667	3
25266986_26045258_27300434	0.6600855850230781	2015.3333333333333	3
22549587_25266986_27147489	0.6600690765105056	2014.3333333333333	3
21138973_26045258_26226451	0.6600220940507712	2013.6666666666667	3
20951342_29088905_29397869	0.6599518389974589	2015.0	3
24825474_26544935_29642615	0.6599299853178505	2015.6666666666667	3
26226451_26432795_27300434	0.6598996381439881	2015.6666666666667	3
18955139_26226451_29642615	0.6598981259091726	2013.6666666666667	3
18955139_23431053_27589805	0.6598706282556305	2012.3333333333333	3
20951342_25858067_27589805	0.6598422342740058	2013.6666666666667	3
26226451_29602952_29642615	0.6597759243553931	2017.0	3
24336504_25266986	0.6597743860606765	2014.5	2
26544935_29088905_29602952	0.6597240428346844	2016.6666666666667	3
23792172_24825474_29642615	0.6597228999309407	2015.0	3
22549587_27589805_29642615	0.6595981956484696	2015.3333333333333	3
21808241_25266986_28003097	0.6595377979982773	2014.3333333333333	3
23431053_25266986_29602952	0.6595358425390648	2015.3333333333333	3
23792172_24336504_29642615	0.6594957703510902	2015.0	3
21138973_27300434_27826640	0.6594778017761921	2014.6666666666667	3
22549587_29088905_29642615	0.6594511375425749	2015.6666666666667	3
24336504_27147489_29366442	0.6594288961178637	2016.0	3
24336504_27300434_29397869	0.6593803185925141	2016.0	3
23431053_28003097_29642615	0.6593473046400345	2016.0	3
20951342_21138973_26432795	0.6593411200961558	2012.3333333333333	3
24336504_27589805_27826640	0.6592732428942658	2015.6666666666667	3
27589805_28003097_29088905	0.659236153555803	2016.6666666666667	3
20951342_25858067_26432795	0.6591821221086492	2013.6666666666667	3
18955139_27147489_27589805	0.6591786238674814	2013.3333333333333	3
26544935_27805903_29397869	0.6591689884770647	2016.3333333333333	3
21808241_22659496_26045258	0.659130543621631	2012.6666666666667	3
22549587_25266986_27826640	0.6590669544517196	2014.6666666666667	3
21138973_25266986_29397869	0.6590565878640037	2014.6666666666667	3
20951342_27826640_29366442	0.6590032584736302	2015.0	3
18955139_27147489_29642615	0.6589554040182921	2014.0	3
22659496_26432795_27589805	0.6589313339636504	2014.6666666666667	3
20452772_25266986_29366442	0.6589091201237646	2014.3333333333333	3
24336504_27589805_29366442	0.6588555904251365	2016.0	3
20951342_22659496_27589805	0.6587623867956737	2012.6666666666667	3
26544935_27300434_29397869	0.6586866902068952	2016.3333333333333	3
26045258_27300434_28003097	0.6586839501183774	2016.0	3
22659496_27300434_29642615	0.6586735294626167	2015.3333333333333	3
21808241_26045258_27589805	0.6586454525907955	2014.0	3
25266986_27826640_29366442	0.6585874769486952	2016.6666666666667	3
20452772_26226451_29642615	0.6585737972745642	2014.3333333333333	3
21808241_27300434_27805903	0.6585273156056412	2014.3333333333333	3
20951342_22549587_27300434	0.6585216353528784	2012.6666666666667	3
27589805_27826640_29088905	0.6584826715955794	2016.6666666666667	3
21808241_24336504_27300434	0.6584688581928533	2013.6666666666667	3
24336504_27300434_29602952	0.6584616812240481	2016.0	3
26544935_27147489_29088905	0.6584447895468379	2016.0	3
21138973_25858067_27826640	0.6583467222134797	2014.3333333333333	3
23792172_26045258_26544935	0.6583295351053484	2014.3333333333333	3
22356765_26544935_27300434	0.6583089915810161	2014.3333333333333	3
23792172_27300434_29642615	0.6582658564465149	2015.6666666666667	3
25266986_27147489_27300434	0.6582423830267101	2015.6666666666667	3
18955139_27589805_27805903	0.6582123817520378	2013.3333333333333	3
24336504_26045258_29397869	0.6581639582688912	2015.6666666666667	3
22659496_23431053_26045258	0.6581333664950477	2013.3333333333333	3
27589805_27805903_29602952	0.6580818564050169	2016.6666666666667	3
27589805_29088905_29366442	0.6580666273924285	2017.0	3
24336504_24825474_27300434	0.6580091926739317	2014.6666666666667	3
18955139_26544935_27805903	0.6579677596037298	2013.0	3
18955139_26045258_29366442	0.6579420216354267	2013.6666666666667	3
25266986_28003097_29397869	0.6579089826547369	2016.6666666666667	3
20951342_27826640_29397869	0.6578729019611199	2015.0	3
18955139_21138973_26045258	0.6577363749700943	2011.3333333333333	3
20951342_26432795_29366442	0.657712839350944	2014.6666666666667	3
22549587_25266986_26432795	0.6576646735794649	2014.3333333333333	3
18955139_22549587_27300434	0.6576533004721005	2012.0	3
20452772_26045258_27589805	0.6575996116253352	2013.6666666666667	3
20951342_27805903_29088905	0.6575464036344203	2014.3333333333333	3
22356765_23431053_26432795	0.657468281331824	2013.6666666666667	3
25266986_25858067_27826640	0.657457379558603	2015.6666666666667	3
22549587_24336504_29088905	0.6574562548921637	2014.3333333333333	3
22659496_25858067_27589805	0.6574118087893739	2014.3333333333333	3
23431053_23792172_27300434	0.6573934815567066	2014.0	3
27589805_27826640_29642615	0.6573718441115288	2017.0	3
26045258_27805903_29642615	0.6573525134553856	2016.3333333333333	3
22659496_27826640_29642615	0.6572673934028165	2015.6666666666667	3
20951342_26045258_26226451	0.6571903840574927	2013.3333333333333	3
25266986_27805903_29397869	0.6571651377464072	2016.3333333333333	3
21138973_26045258_29088905	0.6571253264437142	2014.3333333333333	3
20951342_25858067_26544935	0.6571160953979189	2013.3333333333333	3
21138973_26226451_27826640	0.6570422788154158	2014.3333333333333	3
18955139_29088905_29642615	0.6570313650506688	2014.3333333333333	3
27300434_29088905_29602952	0.6570267386197528	2017.0	3
18955139_20951342_29642615	0.6569982504265661	2012.0	3
22356765_23792172_26544935	0.6569791855213413	2013.3333333333333	3
23431053_25266986_27805903	0.6569543896215098	2014.6666666666667	3
22659496_25858067_27147489	0.6569119476411709	2014.3333333333333	3
22549587_27300434_27589805	0.6569115968685058	2014.6666666666667	3
18955139_24336504_27147489	0.6569114950420206	2012.6666666666667	3
18955139_21808241_29642615	0.6569047614828422	2012.3333333333333	3
22659496_26045258_26226451	0.6567915416573488	2014.0	3
18955139_22659496_26045258	0.6567355309421926	2011.6666666666667	3
22659496_24336504_27589805	0.6567203760195562	2014.0	3
22356765_27589805_29642615	0.6567079333176239	2015.3333333333333	3
21138973_26045258_28003097	0.6566804525471329	2014.3333333333333	3
18955139_20951342_27589805	0.6566221767423823	2011.3333333333333	3
20951342_26226451_26544935	0.6566112569011745	2013.3333333333333	3
27300434_27589805_29642615	0.6565736329402431	2016.6666666666667	3
26045258_27589805_29397869	0.6565157788251094	2016.3333333333333	3
24825474_25266986_29366442	0.6565088123891536	2015.6666666666667	3
23431053_26226451_27300434	0.6565009981715125	2014.6666666666667	3
21138973_22659496_27589805	0.6564963059778799	2013.0	3
23792172_24336504_26544935	0.6564938411382077	2014.0	3
26544935_27589805_29286147	0.6564775212737367	2016.3333333333333	3
21808241_26226451_29088905	0.6564419768465435	2014.3333333333333	3
22549587_26045258_27300434	0.6564387377405996	2014.3333333333333	3
21138973_27300434_29397869	0.6564253077573237	2015.0	3
25266986_27147489_29366442	0.6563759257701729	2016.3333333333333	3
18955139_25266986_29366442	0.6563740873945425	2013.6666666666667	3
24825474_27300434_27589805	0.6563395900162443	2015.3333333333333	3
26226451_27300434_29642615	0.6561939279523386	2016.3333333333333	3
21138973_21808241_26432795	0.6561356335616395	2012.6666666666667	3
21808241_26432795_29602952	0.6561355418243341	2015.0	3
27300434_27805903_29088905	0.6560384405243607	2016.3333333333333	3
20452772_26045258_29088905	0.6560316574663458	2014.0	3
18955139_23792172_27300434	0.6559404432045882	2012.3333333333333	3
24825474_26432795_29642615	0.6558916510204144	2016.0	3
23431053_29602952_29642615	0.6558870428509199	2016.3333333333333	3
20951342_26544935_29286147	0.6558632547035704	2014.3333333333333	3
23792172_24336504_26432795	0.6558398889741053	2014.3333333333333	3
20951342_26226451_26432795	0.655835743618726	2013.6666666666667	3
25858067_26544935_29366442	0.655833253755196	2016.0	3
23431053_26226451_29088905	0.6557927579833597	2015.0	3
21808241_23431053_25266986	0.6557675683645036	2013.0	3
26432795_27589805_29366442	0.6557359872271864	2016.6666666666667	3
21138973_27589805_29397869	0.6556967094551983	2015.0	3
22659496_24825474_27826640	0.6556773766047853	2014.3333333333333	3
24336504_29397869_29642615	0.6556370287745719	2016.6666666666667	3
21808241_26045258_26432795	0.6556070194724251	2014.0	3
18955139_27826640_29642615	0.6555278724431535	2014.3333333333333	3
25266986_29088905_29286147	0.6555055624337466	2016.6666666666667	3
23431053_27826640_29366442	0.6554691514666979	2016.0	3
22356765_26544935_27826640	0.6554449168213258	2014.6666666666667	3
26432795_29088905_29397869	0.6554258083439013	2017.0	3
20951342_26226451_27589805	0.6553523270343549	2013.6666666666667	3
21138973_27147489_29642615	0.6553301210106046	2015.0	3
26544935_27826640_29397869	0.6553199491709686	2016.6666666666667	3
27826640_29366442_29642615	0.6553065830857632	2017.6666666666667	3
21138973_23431053_27300434	0.6552085278596094	2013.3333333333333	3
26045258_27589805_28003097	0.655148488183465	2016.0	3
20951342_23431053_26544935	0.6550756931899882	2012.6666666666667	3
23431053_26432795_29286147	0.6550643462701105	2015.6666666666667	3
20951342_21808241_29642615	0.6550235019423335	2013.0	3
27300434_29366442_29642615	0.6549967373689548	2017.3333333333333	3
26045258_29397869_29642615	0.6549893168188342	2017.0	3
23792172_26544935_29366442	0.6549371592220566	2015.3333333333333	3
22659496_26226451_26544935	0.6549266497969037	2014.0	3
25858067_27300434_29366442	0.6549184906371792	2016.3333333333333	3
20452772_29366442_29642615	0.6549141724956824	2015.3333333333333	3
21808241_26432795_27147489	0.6549052552205598	2014.3333333333333	3
22549587_25266986_26544935	0.6549008498710606	2014.0	3
23792172_27826640_29642615	0.6548911242570977	2016.0	3
18955139_25266986_28003097	0.6548424886179286	2013.3333333333333	3
20452772_20951342_29642615	0.6548085665062542	2012.6666666666667	3
22659496_26432795_27826640	0.654803066999037	2015.0	3
20951342_24336504_26432795	0.6547622097608142	2013.3333333333333	3
20951342_29286147_29642615	0.654643325752054	2015.3333333333333	3
22659496_23792172_27300434	0.6545527199429791	2013.6666666666667	3
22549587_23431053_25266986	0.6545441438513586	2013.3333333333333	3
22356765_23431053_27300434	0.6545213205974617	2013.6666666666667	3
18955139_26544935_29602952	0.6545036850350229	2013.6666666666667	3
22356765_25266986_29286147	0.6544945369815857	2015.0	3
22549587_26432795_27589805	0.6544923814605209	2014.6666666666667	3
21138973_26544935_29397869	0.6544035620105846	2014.6666666666667	3
23792172_26045258_27589805	0.6543353039256166	2014.6666666666667	3
24336504_25858067_26432795	0.654334676877563	2015.0	3
26432795_27147489_27589805	0.6543090951068582	2016.0	3
25266986_29366442_29397869	0.654289773312849	2017.0	3
26544935_27589805_27826640	0.6542862542458916	2016.0	3
21808241_23792172_27300434	0.6542647906349703	2013.3333333333333	3
23431053_26432795_27826640	0.6542463310233618	2015.3333333333333	3
21808241_26226451_27300434	0.654246306597575	2014.0	3
20452772_22659496_27826640	0.6542171019814729	2013.0	3
22356765_26544935_27805903	0.6542157248335518	2014.3333333333333	3
20951342_25858067_26045258	0.6542129593678475	2013.3333333333333	3
27805903_29088905_29642615	0.6541386814547342	2017.0	3
21138973_27826640_29397869	0.6541349987270396	2015.3333333333333	3
18955139_29602952_29642615	0.6540756023296828	2014.6666666666667	3
22549587_22659496_27300434	0.6540740063716071	2013.3333333333333	3
20452772_26544935_29366442	0.6540108447900144	2014.3333333333333	3
20951342_24336504_26544935	0.6539960716893013	2013.0	3
24825474_25266986_28003097	0.6539059840410716	2015.3333333333333	3
26544935_27300434_29642615	0.6538480197343628	2016.3333333333333	3
20951342_23792172_26544935	0.653742085176847	2012.6666666666667	3
18955139_20951342_26045258	0.6537329450706537	2011.0	3
23431053_25858067_27300434	0.6536847047284319	2014.6666666666667	3
22356765_23431053_27826640	0.6536438950085139	2014.0	3
22659496_27826640_29397869	0.6536081605800366	2015.6666666666667	3
22659496_24336504_29397869	0.653605428933637	2014.6666666666667	3
18955139_25858067_27300434	0.6535972331179595	2013.0	3
21808241_26544935_29366442	0.6535748223730652	2014.6666666666667	3
22356765_25266986_29366442	0.6535661143491003	2015.0	3
20452772_25266986_26432795	0.6535599833490904	2013.6666666666667	3
25266986_25858067_29397869	0.6535578356557884	2016.0	3
21138973_22356765_26544935	0.6534629720836203	2012.6666666666667	3
22549587_26544935_29088905	0.6534119803143026	2014.6666666666667	3
21138973_29088905_29366442	0.6533296256226562	2015.3333333333333	3
21808241_27300434_29397869	0.6533021524834535	2015.0	3
21808241_23792172_25266986	0.653163163687547	2013.0	3
23431053_24336504_29642615	0.6531629488344749	2015.0	3
18955139_27300434_27805903	0.653128374470305	2013.3333333333333	3
24336504_26544935_29602952	0.6530462484969759	2015.6666666666667	3
27589805_29397869_29642615	0.6530181347250854	2017.3333333333333	3
18955139_21808241_27589805	0.6529831647070088	2011.6666666666667	3
22356765_29366442_29642615	0.652963762530409	2016.0	3
23431053_27300434_29397869	0.6528826980806557	2015.6666666666667	3
23431053_27300434_29286147	0.6528415753078908	2015.6666666666667	3
26432795_27300434_29088905	0.6528314275710866	2016.3333333333333	3
24336504_25858067_29642615	0.6528001309319725	2015.6666666666667	3
22659496_29602952_29642615	0.6527789879684708	2016.0	3
20452772_26544935_27300434	0.6527479018944926	2013.6666666666667	3
20951342_26226451_27826640	0.6526913748038295	2014.0	3
26045258_27589805_27826640	0.6526425447946433	2016.0	3
20951342_26045258_29397869	0.652628519975485	2014.3333333333333	3
24825474_25266986_26226451	0.6526219864421845	2014.6666666666667	3
25266986_26045258_27147489	0.65253489440511	2015.3333333333333	3
23431053_27826640_29602952	0.6525304149196496	2016.0	3
24825474_25266986_26045258	0.6525147379094172	2014.6666666666667	3
22356765_27300434_29366442	0.6525025396822103	2015.3333333333333	3
22549587_26045258_27589805	0.6524645583124288	2014.3333333333333	3
21138973_22356765_26045258	0.6524226231875068	2012.6666666666667	3
20951342_27589805_27805903	0.6524185080545831	2014.0	3
25858067_27826640_29088905	0.6523978109344329	2016.3333333333333	3
24336504_26226451_26544935	0.6523503234150909	2014.6666666666667	3
22659496_26432795_27300434	0.6523269552509603	2014.6666666666667	3
22549587_22659496_26432795	0.6522972839189077	2013.3333333333333	3
21808241_26432795_29286147	0.6522763807947528	2015.0	3
26226451_27300434_27589805	0.6522677568138142	2015.6666666666667	3
24825474_29397869_29642615	0.6522475979962475	2016.6666666666667	3
22356765_26045258_29366442	0.6522462657263834	2015.0	3
20951342_23431053_27826640	0.6522349942415014	2013.3333333333333	3
24336504_26432795_27805903	0.6522017233441894	2015.3333333333333	3
18955139_24825474_27826640	0.652149764261005	2013.0	3
22659496_27300434_27589805	0.6521355046150566	2014.6666666666667	3
18955139_24336504_29397869	0.6521142183409487	2013.3333333333333	3
21808241_29397869_29642615	0.6521067841968236	2015.6666666666667	3
23431053_29088905_29366442	0.652023629456523	2016.0	3
20452772_22659496_29642615	0.6520172263061909	2013.3333333333333	3
22356765_25858067_26045258	0.6520085489979739	2014.0	3
20452772_25266986_29286147	0.651972705978086	2014.3333333333333	3
20951342_29088905_29366442	0.6519546327014608	2015.0	3
18955139_26432795_29088905	0.651943626749911	2013.6666666666667	3
25266986_26045258_29286147	0.6519239464029417	2016.0	3
22356765_26544935_27589805	0.6519141747352356	2014.3333333333333	3
25858067_26432795_27300434	0.6519118486689189	2015.6666666666667	3
21138973_26544935_28003097	0.6519114241037155	2014.3333333333333	3
18955139_24336504_29602952	0.6518910137781142	2013.3333333333333	3
23431053_26432795_29366442	0.6518584746904567	2015.6666666666667	3
21808241_25858067_29088905	0.6518490758656224	2014.3333333333333	3
21138973_29397869_29642615	0.6518221326677957	2015.6666666666667	3
27300434_29088905_29366442	0.6518159681928407	2017.0	3
22356765_27805903_29642615	0.6518130739685754	2015.3333333333333	3
18955139_21808241_26544935	0.6517921631222252	2011.3333333333333	3
23431053_27589805_27805903	0.6517706709977429	2015.0	3
18955139_26226451_27589805	0.6517558357254274	2013.0	3
21138973_26432795_29088905	0.6517527046054692	2014.6666666666667	3
22659496_25266986_29366442	0.6517508958373568	2015.0	3
24825474_26045258_27589805	0.6517452918168064	2015.0	3
20452772_24336504_27300434	0.6517376726328903	2013.3333333333333	3
21138973_23792172_27589805	0.65166332636456	2013.3333333333333	3
20951342_27826640_29286147	0.6516348973869722	2015.0	3
18955139_24825474_26432795	0.6516048370555314	2012.6666666666667	3
22356765_27300434_27805903	0.6516004102709034	2014.6666666666667	3
25858067_29088905_29366442	0.651583172388933	2016.6666666666667	3
18955139_23431053_26045258	0.6515813819133687	2012.0	3
26432795_27300434_29642615	0.6515773979105365	2016.6666666666667	3
20951342_27826640_29602952	0.6515635584819176	2015.0	3
24336504_26544935_27589805	0.651557824910836	2015.0	3
21808241_24336504_29642615	0.6513796402011884	2014.3333333333333	3
21808241_27147489_29088905	0.651357451728399	2014.6666666666667	3
21138973_27147489_27300434	0.6513187004958797	2014.3333333333333	3
25266986_28003097_29286147	0.6512645866742276	2016.6666666666667	3
25858067_26544935_27589805	0.65126271412861	2015.3333333333333	3
23792172_26226451_29642615	0.6512015492800032	2015.3333333333333	3
22356765_22659496_26544935	0.651138002906023	2013.0	3
27300434_29088905_29642615	0.651119625708502	2017.0	3
23431053_26045258_29366442	0.6511181675313729	2015.3333333333333	3
27300434_27805903_29397869	0.6511100807645527	2016.6666666666667	3
22659496_29397869_29642615	0.6511052738596746	2016.0	3
22356765_27300434_27589805	0.6510461772759222	2014.6666666666667	3
18955139_20452772_26544935	0.651045223008645	2011.0	3
21138973_22659496_29088905	0.6510435213779564	2013.3333333333333	3
18955139_26045258_26226451	0.6510397309680324	2012.6666666666667	3
20951342_24336504_27826640	0.6510016340527183	2013.6666666666667	3
18955139_21808241_26432795	0.6509984334890877	2011.6666666666667	3
18955139_21138973_26432795	0.6509467102533222	2011.6666666666667	3
22356765_27589805_27805903	0.6509445701859216	2014.6666666666667	3
24825474_29088905_29397869	0.6509012237854791	2016.3333333333333	3
27300434_27589805_29397869	0.6508746203609078	2016.6666666666667	3
20452772_22659496_26045258	0.6508590418055625	2012.3333333333333	3
18955139_20452772_27589805	0.650835936978341	2011.3333333333333	3
25266986_29286147_29366442	0.650774740715954	2017.0	3
21138973_27300434_27805903	0.6507621693153601	2014.3333333333333	3
21138973_23792172_26544935	0.6507596559984531	2013.0	3
22549587_26432795_29397869	0.6507066719157834	2015.3333333333333	3
18955139_27147489_27300434	0.6506808801780519	2013.3333333333333	3
25266986_26045258_29366442	0.6506441008990236	2016.0	3
21808241_27147489_29642615	0.6506178860144303	2015.0	3
25266986_27805903_29286147	0.6505959066130153	2016.3333333333333	3
22549587_25266986_29602952	0.6505839462918273	2015.0	3
25266986_29286147_29602952	0.6505358529688178	2017.0	3
25858067_28003097_29088905	0.6505210357279505	2016.3333333333333	3
22659496_25858067_29397869	0.6504645142076125	2015.0	3
22659496_24336504_29602952	0.6504524568161808	2014.6666666666667	3
21138973_27147489_29366442	0.6504339933172198	2015.0	3
26544935_29602952_29642615	0.6504291913658703	2017.0	3
25266986_28003097_29366442	0.6503948009330589	2016.6666666666667	3
20951342_21138973_27826640	0.650394219038811	2012.6666666666667	3
20452772_25266986_27805903	0.6503855126601111	2013.6666666666667	3
20951342_27147489_29088905	0.6503556117219449	2014.3333333333333	3
24336504_26544935_27147489	0.6503450899680329	2015.0	3
27589805_29366442_29397869	0.6503224580358629	2017.3333333333333	3
23792172_27826640_29088905	0.6502866563631474	2015.6666666666667	3
27300434_29366442_29397869	0.6501281425617618	2017.3333333333333	3
26226451_27805903_29088905	0.649945257189003	2016.0	3
21138973_22356765_29642615	0.6499081146807416	2013.6666666666667	3
23431053_29088905_29602952	0.6498919130970642	2016.0	3
20951342_25266986	0.6498682321393554	2012.5	2
23431053_29397869_29642615	0.6498064159077102	2016.3333333333333	3
20452772_27826640_29642615	0.6497928510294634	2015.0	3
26432795_29286147_29397869	0.6497857644176368	2017.3333333333333	3
24336504_25858067_26045258	0.6497788869042938	2014.6666666666667	3
26226451_27826640_29642615	0.6497439940055961	2016.6666666666667	3
21138973_23431053_25266986	0.6496312933930388	2013.0	3
22659496_24825474_26432795	0.6496303905975289	2014.0	3
18955139_20452772_25266986	0.6495877539625993	2011.0	3
24336504_24825474_29642615	0.6495589787516297	2015.3333333333333	3
20951342_26544935_27147489	0.6495142204281518	2013.6666666666667	3
23431053_27300434_29602952	0.6494592839467161	2015.6666666666667	3
24825474_27300434_29088905	0.6494213516471881	2015.6666666666667	3
22659496_27805903_27826640	0.649414643823029	2015.0	3
23792172_26432795_29088905	0.6493667416295897	2015.3333333333333	3
27589805_27826640_29602952	0.6492802848760442	2017.0	3
27805903_29366442_29642615	0.6492648683929773	2017.3333333333333	3
22356765_27300434_29642615	0.6492631905829802	2015.3333333333333	3
23431053_25858067_29642615	0.6492581449714925	2015.3333333333333	3
21808241_28003097_29642615	0.6492337426491791	2015.3333333333333	3
20951342_22356765_26045258	0.6491695657745864	2012.3333333333333	3
27300434_27589805_29602952	0.6490926029771904	2016.6666666666667	3
22659496_26544935_29602952	0.6490623470407014	2015.0	3
25266986_27147489_28003097	0.649055322946627	2016.0	3
20951342_27300434	0.6490056055925869	2013.0	2
24825474_26045258_29642615	0.6489046389752973	2015.6666666666667	3
21138973_22356765_26432795	0.6488833139746746	2013.0	3
25858067_29366442_29642615	0.6488114066797512	2017.0	3
21808241_25266986_25858067	0.648801405095822	2013.6666666666667	3
20951342_26045258_29286147	0.6487456470483112	2014.3333333333333	3
21138973_26432795_27147489	0.6487333506406584	2014.3333333333333	3
26432795_29286147_29642615	0.6487140279970565	2017.3333333333333	3
24336504_26045258_27147489	0.6487005010792536	2015.0	3
20452772_25266986_28003097	0.6486853358008642	2014.0	3
18955139_23792172_26544935	0.6486752023772363	2012.0	3
21138973_25858067_27300434	0.6486133187776382	2014.0	3
25858067_26432795_29088905	0.6485929524126154	2016.0	3
25858067_27589805_29397869	0.6485459271051544	2016.3333333333333	3
20452772_24336504_26432795	0.6484998180537005	2013.3333333333333	3
20951342_26432795_27826640	0.648496083918826	2014.3333333333333	3
20951342_25858067_27826640	0.6484922276355953	2014.0	3
23431053_27589805_29397869	0.6483739312515274	2015.6666666666667	3
24336504_25858067_27826640	0.6482558982774895	2015.3333333333333	3
24336504_26045258_27805903	0.6482022290735094	2015.0	3
27147489_27300434_27589805	0.6481619757601932	2016.0	3
25858067_29088905_29397869	0.6480964139583595	2016.6666666666667	3
26045258_27826640_29366442	0.6480311555002134	2016.6666666666667	3
23431053_26432795_29397869	0.6479207333410327	2015.6666666666667	3
21138973_22549587_25266986	0.6478980378913437	2012.6666666666667	3
18955139_20951342_26432795	0.6478631349674734	2011.3333333333333	3
24825474_26432795_29397869	0.6478387604198531	2016.0	3
23431053_24336504_26432795	0.6477796730093944	2014.3333333333333	3
23431053_24336504_27826640	0.6477607232410629	2014.6666666666667	3
26226451_29088905_29602952	0.6476595626463811	2016.6666666666667	3
25266986_27300434_27826640	0.6475975438028305	2016.0	3
22549587_26045258_29642615	0.6475345894980508	2015.0	3
21138973_21808241_27300434	0.6473665168170243	2012.6666666666667	3
23792172_26045258_27826640	0.6473609595735239	2015.0	3
23792172_27589805_29602952	0.647346094218321	2015.6666666666667	3
26226451_29397869_29642615	0.6473198513229123	2017.0	3
29088905_29366442_29642615	0.6472134624451575	2017.6666666666667	3
27147489_27589805_29088905	0.6471222420757254	2016.3333333333333	3
25266986_28003097_29602952	0.6471212457347149	2016.6666666666667	3
21138973_22659496_27147489	0.6471021130199724	2013.0	3
20452772_26226451_29088905	0.6470782077439736	2014.0	3
26544935_27589805_29602952	0.6470754024203864	2016.3333333333333	3
18955139_22549587_27589805	0.6470450964175286	2012.0	3
20452772_24825474_25266986	0.6470396259458912	2013.0	3
25266986_26432795_28003097	0.6470393302463775	2016.0	3
18955139_26432795_29397869	0.6470079053451269	2014.0	3
22356765_26432795_29088905	0.6469681500139787	2015.0	3
20951342_24336504_29397869	0.6469348185069166	2014.0	3
21138973_23792172_29642615	0.6468460281723761	2014.0	3
20951342_27589805_28003097	0.6468320208221846	2014.3333333333333	3
21138973_27805903_29642615	0.6467944063602703	2015.0	3
26226451_27826640_29088905	0.6467720727455173	2016.3333333333333	3
24336504_27589805_29397869	0.6467174277265261	2016.0	3
23792172_26544935_29602952	0.6467096922965346	2015.3333333333333	3
21138973_27589805_29602952	0.6466291297378682	2015.0	3
21808241_26045258_27826640	0.6466153522975941	2014.3333333333333	3
22549587_22659496_27826640	0.6465811744458223	2013.6666666666667	3
25266986_26432795_27300434	0.6464961681565228	2015.6666666666667	3
21808241_29088905_29366442	0.6464938073102849	2015.3333333333333	3
24825474_25266986_27826640	0.646489409608419	2015.3333333333333	3
24336504_26226451_26432795	0.6464494662046588	2015.0	3
26226451_26432795_26544935	0.6463909466777529	2015.3333333333333	3
24825474_25266986_27805903	0.6463897760107814	2015.0	3
24336504_29088905_29286147	0.6463774200102265	2016.3333333333333	3
27805903_27826640_29642615	0.6463434229325937	2017.0	3
26045258_26226451_26544935	0.6463122270572945	2015.0	3
22356765_23792172_25266986	0.6462728946580886	2013.3333333333333	3
25858067_26226451_27300434	0.6461975882571823	2015.3333333333333	3
25266986_25858067_28003097	0.6461488310676614	2015.6666666666667	3
24825474_25266986_29602952	0.6461212126839214	2015.6666666666667	3
20951342_22356765_27589805	0.6460052921096646	2012.6666666666667	3
20452772_27589805_27826640	0.6459281322419826	2014.3333333333333	3
23792172_26544935_29397869	0.6458587667560715	2015.3333333333333	3
22659496_26226451_26432795	0.645819757015262	2014.3333333333333	3
22659496_24825474_26045258	0.6457671038666657	2013.6666666666667	3
21808241_27147489_27300434	0.6457542300871721	2014.3333333333333	3
20452772_25266986_29602952	0.6456829731056831	2014.3333333333333	3
18955139_26432795_27805903	0.6456816134083043	2013.3333333333333	3
26226451_26432795_29602952	0.645654190501639	2016.3333333333333	3
22659496_29088905_29642615	0.6456249824334825	2015.6666666666667	3
24825474_28003097_29642615	0.6456228483111784	2016.3333333333333	3
26045258_27826640_29088905	0.6456114015131309	2016.3333333333333	3
21808241_27826640_29397869	0.6455647244742555	2015.3333333333333	3
25266986_27147489_27826640	0.6455478913260981	2016.0	3
20951342_26544935_27805903	0.6454861791776603	2013.6666666666667	3
22549587_26432795_27300434	0.6454318861990743	2014.6666666666667	3
18955139_21138973_27826640	0.6454064476679017	2012.0	3
22659496_23792172_26432795	0.6453989823741338	2013.6666666666667	3
21138973_27147489_27826640	0.6453482553970612	2014.6666666666667	3
26226451_29286147_29642615	0.6453400138505773	2017.0	3
22549587_26226451_29088905	0.6452950359944027	2014.6666666666667	3
25266986_25858067_26045258	0.645293945511713	2015.0	3
21808241_26045258_26544935	0.6452571262678153	2013.6666666666667	3
22659496_23431053_27147489	0.6452233645803811	2013.6666666666667	3
22659496_27589805_27805903	0.6451432039487408	2014.6666666666667	3
21808241_24336504_26432795	0.6451289698051929	2013.6666666666667	3
25266986_26045258_29397869	0.6450325755391951	2016.0	3
26226451_27300434_27805903	0.6449694483216297	2015.6666666666667	3
23431053_29286147_29642615	0.6449684269107031	2016.3333333333333	3
21138973_24336504_29366442	0.6448468254015377	2014.3333333333333	3
22659496_27805903_29642615	0.6448278750289758	2015.3333333333333	3
22356765_22659496_27300434	0.6447241923571666	2013.3333333333333	3
20951342_23431053_29088905	0.6446368658933587	2013.3333333333333	3
18955139_29397869_29642615	0.6445196431840647	2014.6666666666667	3
20951342_24336504_27589805	0.6444771128196127	2013.3333333333333	3
26045258_27147489_27589805	0.6444345790621147	2015.6666666666667	3
20452772_22356765_25266986	0.6444026062276114	2012.3333333333333	3
18955139_26432795_29602952	0.6443983938458779	2014.0	3
22549587_27826640_29088905	0.644398364492869	2015.3333333333333	3
25858067_26045258_29366442	0.6443604653211948	2016.0	3
26226451_26544935_27589805	0.644343169123762	2015.3333333333333	3
21138973_26045258_26432795	0.644259139919664	2014.0	3
20951342_27805903_27826640	0.6442535196028759	2014.3333333333333	3
20951342_22356765_26432795	0.6442464097697911	2012.6666666666667	3
26045258_27147489_29642615	0.644158196775525	2016.3333333333333	3
21808241_27300434_27826640	0.6441339066696913	2014.6666666666667	3
23431053_26544935_27589805	0.6441320541332348	2014.6666666666667	3
21808241_29602952_29642615	0.644105519697285	2015.6666666666667	3
18955139_24825474_26045258	0.6439550425032238	2012.3333333333333	3
22659496_24825474_26544935	0.6439096867924922	2013.6666666666667	3
21808241_22356765_26432795	0.6438654485176556	2013.0	3
18955139_20452772_29642615	0.6438617747056545	2012.0	3
27589805_29286147_29642615	0.6438404726680808	2017.3333333333333	3
20951342_26226451_29397869	0.6438376261073645	2014.3333333333333	3
22356765_23431053_26544935	0.6438371230745629	2013.3333333333333	3
25266986_27147489_29602952	0.6438287679054518	2016.3333333333333	3
23431053_27589805_29366442	0.6438036984117119	2015.6666666666667	3
22659496_27826640_29602952	0.6437809279935943	2015.6666666666667	3
26045258_29602952_29642615	0.64376447651172	2017.0	3
27300434_29397869_29642615	0.6437640189552691	2017.3333333333333	3
28003097_29366442_29642615	0.6437251280466526	2017.6666666666667	3
27589805_28003097_29397869	0.6437191315263254	2017.0	3
25858067_26045258_26544935	0.6437069241859564	2015.0	3
24825474_26432795_27589805	0.6436536584803823	2015.3333333333333	3
20452772_23431053_27300434	0.6436102402087874	2013.0	3
24336504_26045258_26226451	0.6436013030018298	2014.6666666666667	3
22356765_23431053_26045258	0.6435926200761591	2013.3333333333333	3
22549587_25266986_28003097	0.6435858786415135	2014.6666666666667	3
27147489_27589805_29366442	0.6435857836749355	2016.6666666666667	3
27589805_27805903_29366442	0.6435659863423377	2016.6666666666667	3
23431053_26544935_29397869	0.6435616383487488	2015.3333333333333	3
20951342_26432795_27805903	0.6435201843450029	2014.0	3
27147489_29088905_29642615	0.643498689701739	2017.0	3
22659496_23431053_29088905	0.6434681912690396	2014.0	3
23431053_24336504_26045258	0.6434426999871308	2014.0	3
20951342_26432795_27147489	0.6434195065158378	2014.0	3
25266986_27147489_29286147	0.6434141857349313	2016.3333333333333	3
21808241_28003097_29088905	0.6433738918522534	2015.0	3
18955139_27300434_29366442	0.6433702443289886	2014.0	3
21808241_27589805_27826640	0.64332830167427	2014.6666666666667	3
20951342_26045258_27805903	0.6433222305011689	2013.6666666666667	3
21138973_26544935_27147489	0.6431408025438604	2014.0	3
26226451_26432795_29397869	0.6431170775351434	2016.3333333333333	3
22356765_26045258_29088905	0.6431002901973217	2014.6666666666667	3
23431053_26544935_27805903	0.6430703310291752	2014.6666666666667	3
23431053_29366442_29397869	0.6430600552912076	2016.3333333333333	3
21138973_26432795_27826640	0.6430227684580081	2014.6666666666667	3
22356765_23792172_29642615	0.6429810923454109	2014.3333333333333	3
20452772_28003097_29642615	0.6429560326985528	2015.0	3
21138973_24336504_27147489	0.6429393800039612	2013.6666666666667	3
23792172_25266986_29286147	0.6429260443079817	2015.3333333333333	3
25858067_27826640_29397869	0.6429146162438588	2016.6666666666667	3
25266986_27826640_29286147	0.6428880668883493	2016.6666666666667	3
20452772_25858067_29088905	0.642869345171974	2014.0	3
18955139_22549587_26432795	0.6428637835801286	2012.0	3
22659496_26226451_27300434	0.6428561951914261	2014.3333333333333	3
18955139_21808241_27826640	0.6428364519625752	2012.0	3
22659496_26432795_27147489	0.6427994153960032	2014.6666666666667	3
22659496_27300434_27805903	0.6427941756694073	2014.6666666666667	3
18955139_22356765_25266986	0.6427922164395219	2011.6666666666667	3
18955139_22549587_29642615	0.6427875085893463	2012.6666666666667	3
23792172_25266986_26045258	0.6427729407736134	2014.3333333333333	3
24825474_26544935_29366442	0.6427282689213702	2015.6666666666667	3
22356765_25858067_26432795	0.6427201643012296	2014.3333333333333	3
23431053_27300434_28003097	0.6426999461057828	2015.3333333333333	3
23792172_29602952_29642615	0.6426723831469754	2016.3333333333333	3
26432795_27826640_29642615	0.6426599044552866	2017.0	3
24825474_27826640_29642615	0.6426354199640768	2016.3333333333333	3
25858067_26544935_29397869	0.6426339195546077	2016.0	3
22356765_24825474_29642615	0.6425895243961643	2014.6666666666667	3
21138973_21808241_27826640	0.6424556313263257	2013.0	3
18955139_27589805_28003097	0.6424525235044841	2013.6666666666667	3
22549587_29088905_29397869	0.6424100506937114	2015.6666666666667	3
21138973_24336504_27589805	0.6423961248919737	2013.6666666666667	3
20452772_26045258_26432795	0.6423845215839079	2013.6666666666667	3
21138973_26432795_28003097	0.6423109756559193	2014.6666666666667	3
18955139_26226451_26544935	0.6423063095713877	2012.6666666666667	3
21138973_27589805_29286147	0.6422675021617987	2015.0	3
20452772_25266986_25858067	0.6422587660844145	2013.3333333333333	3
21808241_27589805_29366442	0.6422514074186902	2015.0	3
24336504_24825474_26045258	0.6422345377051425	2014.3333333333333	3
25266986_27826640_29602952	0.6422304434035516	2016.6666666666667	3
18955139_27805903_29642615	0.642208317198856	2014.0	3
20951342_24825474_26432795	0.6421608682749907	2013.3333333333333	3
22356765_24336504_27589805	0.6421475682876515	2014.0	3
26432795_27589805_27826640	0.6421296347124006	2016.3333333333333	3
25858067_27589805_29366442	0.6421074149259721	2016.3333333333333	3
24336504_25858067_26544935	0.6420678847857896	2014.6666666666667	3
23792172_25266986_27147489	0.6420480233769686	2014.6666666666667	3
22659496_23431053_27589805	0.6420041862404037	2013.6666666666667	3
23792172_27300434_27826640	0.6419956035773071	2015.3333333333333	3
22659496_26045258_28003097	0.6419717322660788	2014.6666666666667	3
23792172_26045258_29088905	0.6419621480433503	2015.0	3
20452772_20951342_26544935	0.6419565209440585	2011.6666666666667	3
23431053_27805903_27826640	0.6419341517943308	2015.3333333333333	3
27300434_27589805_28003097	0.6419170239863071	2016.3333333333333	3
21808241_27300434_29286147	0.6419000517521233	2015.0	3
27300434_29366442_29602952	0.6418830239511358	2017.3333333333333	3
18955139_20951342_27826640	0.6418667825063344	2011.6666666666667	3
24336504_26432795_28003097	0.641864114457097	2015.6666666666667	3
22356765_22659496_26432795	0.6418580332238583	2013.3333333333333	3
18955139_25858067_26432795	0.6418047741263171	2013.0	3
25266986_29366442_29602952	0.6417930968512807	2017.0	3
27300434_27805903_29366442	0.6417843582558034	2016.6666666666667	3
26045258_26432795_29088905	0.6417735862108933	2016.0	3
23792172_24336504_27826640	0.6417574476727368	2014.6666666666667	3
24825474_27589805_29366442	0.6417533679669604	2016.0	3
24336504_24825474_27826640	0.641750970865469	2015.0	3
20452772_26432795_26544935	0.6417451052687367	2013.6666666666667	3
18955139_26045258_29602952	0.6416325898049459	2013.6666666666667	3
23792172_26544935_27826640	0.641427598782299	2015.0	3
26226451_26544935_29397869	0.641383132941329	2016.0	3
21808241_24825474_27300434	0.641382080758872	2013.6666666666667	3
24336504_27805903_27826640	0.641364890565572	2015.6666666666667	3
18955139_27589805_29366442	0.6413333531958433	2014.0	3
23792172_27589805_27826640	0.6412921229176011	2015.3333333333333	3
21138973_27826640_28003097	0.6412790694638955	2015.0	3
21808241_24825474_29642615	0.6412789497759327	2014.3333333333333	3
20951342_26045258_28003097	0.6412767044036446	2014.0	3
22549587_26045258_29088905	0.6411917425809299	2014.6666666666667	3
18955139_26045258_28003097	0.6411723990589625	2013.3333333333333	3
20951342_22549587_29642615	0.6411551193653591	2013.3333333333333	3
21808241_22659496_27589805	0.6411542503599339	2013.0	3
25266986_27826640_28003097	0.6411446170664512	2016.3333333333333	3
20452772_27300434_29642615	0.6411346348813433	2014.6666666666667	3
25266986_26226451_28003097	0.6410952717348214	2015.6666666666667	3
20452772_24336504_29642615	0.6410364816130545	2014.0	3
24825474_26226451_29088905	0.6410353659908156	2015.3333333333333	3
21808241_26432795_29366442	0.6410331944501435	2015.0	3
18955139_24825474_26544935	0.6410244906187977	2012.3333333333333	3
20951342_27147489_27589805	0.6410041114341717	2014.0	3
21808241_27805903_29088905	0.6409925987446795	2014.6666666666667	3
25266986_26432795_29286147	0.6409796866012012	2016.3333333333333	3
24336504_26544935_28003097	0.6408931889474648	2015.3333333333333	3
24336504_26045258_28003097	0.6408677205929705	2015.3333333333333	3
20951342_28003097_29088905	0.6408556025991822	2014.6666666666667	3
18955139_23792172_27589805	0.6408484895607008	2012.3333333333333	3
22356765_25266986_28003097	0.6408359048532869	2014.6666666666667	3
26045258_26544935_27826640	0.6407609134570197	2015.6666666666667	3
23431053_23792172_29642615	0.6407518060669274	2014.6666666666667	3
23431053_29366442_29602952	0.6407422003603642	2016.3333333333333	3
27300434_27805903_29642615	0.6407100632259557	2016.6666666666667	3
22549587_25266986_27805903	0.6407028108233139	2014.3333333333333	3
23431053_27589805_29602952	0.6406963680884504	2015.6666666666667	3
22659496_27300434_27826640	0.6406832580618124	2015.0	3
29366442_29397869_29642615	0.64066556198189	2018.0	3
22549587_22659496_26544935	0.6406643958019083	2013.0	3
26226451_29088905_29397869	0.6406557028957499	2016.6666666666667	3
20452772_26544935_27589805	0.6406530158014555	2013.6666666666667	3
22356765_26226451_26544935	0.6406110160145398	2014.0	3
26226451_27589805_27805903	0.6405846521200471	2015.6666666666667	3
21138973_24825474_27589805	0.6405844663134354	2013.6666666666667	3
23792172_26432795_29286147	0.6405426699706755	2015.6666666666667	3
21808241_26045258_29366442	0.6404265861490955	2014.6666666666667	3
28003097_29397869_29642615	0.6403700130895272	2017.6666666666667	3
23792172_27300434_29366442	0.6403442582178969	2015.6666666666667	3
22659496_27147489_27300434	0.6403086313850902	2014.6666666666667	3
26226451_26432795_27589805	0.6401761638040416	2015.6666666666667	3
27589805_27826640_29397869	0.640157700034597	2017.0	3
23431053_25858067_29088905	0.6401506467328121	2015.0	3
20951342_23792172_26432795	0.6401421399520352	2013.0	3
26045258_26544935_29286147	0.6401375619836852	2016.0	3
27147489_27300434_29366442	0.6401351130539487	2016.6666666666667	3
20951342_25858067_29397869	0.6400428827137408	2014.3333333333333	3
25858067_27589805_29286147	0.6400358086738798	2016.3333333333333	3
18955139_25858067_29642615	0.640013464314015	2013.6666666666667	3
21808241_22659496_27147489	0.6399998851755251	2013.0	3
22356765_26045258_26226451	0.6399054020664366	2014.0	3
27300434_27589805_27826640	0.6398886700599095	2016.3333333333333	3
22549587_22659496_26045258	0.6398870010900086	2013.0	3
21808241_27589805_29397869	0.6398616931758897	2015.0	3
24825474_26045258_27300434	0.6398611848274881	2015.0	3
24825474_26226451_27300434	0.6398520103703141	2015.0	3
27826640_29088905_29642615	0.6398356253667419	2017.3333333333333	3
18955139_26045258_27147489	0.6398216988259915	2013.0	3
27300434_27589805_29286147	0.6398214741407932	2016.6666666666667	3
21138973_23431053_26544935	0.6398108673095061	2013.0	3
20951342_22659496_29397869	0.6398031459701901	2013.3333333333333	3
21808241_24336504_26045258	0.6398013808380743	2013.3333333333333	3
21808241_26432795_27826640	0.6397787315745451	2014.6666666666667	3
23431053_25266986_25858067	0.6397555984117115	2014.3333333333333	3
23792172_27147489_29642615	0.6397460056995082	2015.6666666666667	3
25266986_26432795_29088905	0.6397409814489664	2016.0	3
22659496_27826640_29088905	0.6397135600541028	2015.3333333333333	3
23431053_26432795_29602952	0.6395803618085061	2015.6666666666667	3
24336504_27589805_27805903	0.6395464348595786	2015.3333333333333	3
21138973_26045258_27147489	0.6395237413508575	2014.0	3
21138973_25266986_26432795	0.6395225269340249	2014.0	3
22356765_26226451_27589805	0.6395155743466442	2014.3333333333333	3
20452772_24336504_27826640	0.6394071520678486	2013.6666666666667	3
26045258_26226451_26432795	0.6393486842619224	2015.3333333333333	3
18955139_23792172_25266986	0.6393094782495872	2012.0	3
27805903_27826640_29397869	0.639303516430809	2017.0	3
24825474_25266986_25858067	0.6391917292687999	2014.6666666666667	3
18955139_22549587_26544935	0.6391853816070179	2011.6666666666667	3
20951342_22659496_29088905	0.6391765426807385	2013.0	3
25858067_26544935_27300434	0.6391277503468498	2015.3333333333333	3
20951342_25858067_29602952	0.6391044778748017	2014.3333333333333	3
22659496_25858067_29602952	0.6390529444136637	2015.0	3
21138973_23792172_27826640	0.6390376658790113	2013.6666666666667	3
23431053_29088905_29397869	0.6390253615806285	2016.0	3
23431053_26544935_29286147	0.6389974577176221	2015.3333333333333	3
20951342_21808241_26432795	0.6389939470777132	2012.3333333333333	3
26045258_27300434_27805903	0.6389849837386976	2015.6666666666667	3
20951342_24825474_29088905	0.6389549938984054	2013.6666666666667	3
26432795_27147489_29397869	0.6389094478143005	2016.6666666666667	3
25858067_26226451_27589805	0.6388954957319827	2015.3333333333333	3
22659496_23792172_29642615	0.6388809926785758	2014.3333333333333	3
26045258_26432795_26544935	0.6388626934254887	2015.3333333333333	3
21808241_22549587_25266986	0.6388358099794746	2012.6666666666667	3
26432795_26544935_29286147	0.6387963348364607	2016.3333333333333	3
20951342_26544935_28003097	0.6387837195205166	2014.0	3
26544935_27147489_27589805	0.6387568254122248	2015.6666666666667	3
18955139_27300434_27826640	0.6387198983459648	2013.6666666666667	3
22356765_25858067_27300434	0.6386536093876735	2014.3333333333333	3
20951342_29366442_29602952	0.6386459226112702	2015.3333333333333	3
21138973_25266986_27805903	0.6386327311452424	2014.0	3
23431053_27826640_29286147	0.6386223884951412	2016.0	3
23792172_24336504_26045258	0.6386085101407385	2014.0	3
20951342_22659496_29602952	0.6386018917923435	2013.3333333333333	3
27300434_28003097_29088905	0.6385953656080674	2016.6666666666667	3
22356765_26432795_27805903	0.6385641986353504	2014.6666666666667	3
24336504_29088905	0.6385301901613264	2015.5	2
27805903_29397869_29642615	0.6385195537708596	2017.3333333333333	3
21138973_24825474_27826640	0.6385101304146079	2014.0	3
26432795_28003097_29088905	0.6385092836503659	2016.6666666666667	3
21138973_22356765_27826640	0.638476435432995	2013.3333333333333	3
25858067_27589805_29602952	0.6384747983966964	2016.3333333333333	3
22549587_26544935_29366442	0.6383674207425942	2015.0	3
21808241_24336504_27826640	0.6383549803157395	2014.0	3
21808241_27826640_29366442	0.6383485731922662	2015.3333333333333	3
27147489_27589805_27805903	0.638341515756898	2016.0	3
18955139_22356765_27300434	0.6383359118299584	2012.0	3
21138973_25266986_25858067	0.6383025905520044	2013.6666666666667	3
22356765_27589805_29088905	0.6382770072834322	2015.0	3
24336504_26226451_27826640	0.6382526413628989	2015.3333333333333	3
22549587_24336504_27300434	0.6382368132259403	2014.0	3
18955139_21808241_26045258	0.6382341703542768	2011.3333333333333	3
21138973_24825474_27300434	0.6382241298145909	2013.6666666666667	3
18955139_26226451_26432795	0.6380590594214428	2013.0	3
22659496_27589805_29602952	0.6380124937001352	2015.3333333333333	3
22356765_23431053_29642615	0.6379847111996185	2014.3333333333333	3
18955139_26045258_27805903	0.6379345410130616	2013.0	3
20452772_23792172_27300434	0.6379125824777846	2013.0	3
22549587_26226451_27300434	0.6378343928255095	2014.3333333333333	3
24825474_26544935_29088905	0.6378195157707265	2015.3333333333333	3
22356765_26226451_27300434	0.6378117682364415	2014.3333333333333	3
24336504_27589805_29602952	0.6378117443862474	2016.0	3
22356765_27589805_27826640	0.6378063905900677	2015.0	3
18955139_22356765_26544935	0.6377842529656944	2011.6666666666667	3
26045258_27826640_28003097	0.6377161508976751	2016.3333333333333	3
23431053_24825474_29642615	0.6377159398177922	2015.0	3
22549587_23792172_25266986	0.6376855962598353	2013.3333333333333	3
24336504_27826640_28003097	0.6376294799466994	2016.0	3
20951342_23792172_27589805	0.6375534230860922	2013.0	3
21138973_22356765_27589805	0.6375403461172595	2013.0	3
21138973_23431053_26432795	0.6375268057718317	2013.3333333333333	3
24825474_27805903_29642615	0.6375189178694419	2016.0	3
24825474_27300434_29397869	0.6374990596658645	2016.0	3
21138973_25858067_26544935	0.6374879382497338	2013.6666666666667	3
22659496_26432795_29602952	0.6374859568198743	2015.3333333333333	3
26432795_27300434_28003097	0.6374384103348656	2016.3333333333333	3
22356765_29602952_29642615	0.6374372518192358	2016.0	3
21138973_23431053_29642615	0.6374289318723361	2014.0	3
21138973_26544935_27805903	0.6374124443670178	2014.0	3
20951342_22659496_27147489	0.6374049205622622	2012.6666666666667	3
21808241_27300434_28003097	0.6373966585091939	2014.6666666666667	3
20951342_24336504_29602952	0.637346138824752	2014.0	3
23431053_24825474_27300434	0.6372584577425666	2014.3333333333333	3
18955139_26432795_27147489	0.6372485903866846	2013.3333333333333	3
21808241_27300434_29602952	0.6371948776803656	2015.0	3
21808241_22659496_29088905	0.6370861504421953	2013.3333333333333	3
22356765_26432795_29397869	0.6370709088274706	2015.3333333333333	3
22659496_27589805_29397869	0.6370639451345333	2015.3333333333333	3
20452772_26432795_29397869	0.6369841414035385	2014.6666666666667	3
26045258_27826640_29397869	0.6369533207669736	2016.6666666666667	3
21808241_22356765_27300434	0.6369494586382689	2013.0	3
22356765_25858067_26544935	0.6369372577855924	2014.0	3
22356765_29397869_29642615	0.6368447036259545	2016.0	3
24336504_24825474_26432795	0.6368251543479011	2014.6666666666667	3
22356765_23792172_27589805	0.6367674084606191	2013.6666666666667	3
21138973_27300434_29286147	0.6367198194083493	2015.0	3
21808241_26544935_27589805	0.6366165279961568	2014.0	3
21138973_23431053_27589805	0.6365331733432755	2013.3333333333333	3
26544935_29286147_29397869	0.6365096159678855	2017.0	3
24336504_27589805_29286147	0.6363816270586505	2016.0	3
20951342_26226451_29602952	0.6363363290268502	2014.3333333333333	3
25858067_27589805_27826640	0.6363268134856109	2016.0	3
22659496_29088905_29397869	0.6362890361967183	2015.6666666666667	3
21138973_28003097_29088905	0.6362660524423972	2015.0	3
23431053_28003097_29088905	0.636198982583638	2015.6666666666667	3
22659496_27300434_29602952	0.636152179789002	2015.3333333333333	3
20951342_23431053_26045258	0.6361347981633685	2012.6666666666667	3
21138973_27805903_27826640	0.636123222002644	2014.6666666666667	3
25266986_25858067_29286147	0.6361057954321175	2016.0	3
26045258_27300434_27826640	0.6360727705285281	2016.0	3
21138973_26226451_29366442	0.6359811699280693	2014.6666666666667	3
21808241_29286147_29642615	0.6359078172412513	2015.6666666666667	3
22549587_26544935_29642615	0.6358824476493858	2015.0	3
22659496_24336504_25858067	0.6358574764644891	2013.6666666666667	3
21808241_26544935_29397869	0.6358453270795975	2014.6666666666667	3
26045258_26544935_27805903	0.6358162964748539	2015.3333333333333	3
20951342_27589805_29286147	0.6358028732504535	2014.6666666666667	3
20452772_27826640_29088905	0.6357994794692738	2014.6666666666667	3
27826640_29602952_29642615	0.6357823598932071	2017.6666666666667	3
26432795_27805903_29088905	0.6357411675312401	2016.3333333333333	3
22356765_22659496_26045258	0.6357280741921486	2013.0	3
27589805_27805903_27826640	0.6356305497087492	2016.3333333333333	3
18955139_24336504_29366442	0.6356158253084185	2013.3333333333333	3
20951342_23431053_27589805	0.6356044596139638	2013.0	3
25858067_29088905_29602952	0.6355969228748672	2016.6666666666667	3
26226451_26544935_29366442	0.6355580730291067	2016.0	3
23792172_27805903_29642615	0.6354720376021605	2015.6666666666667	3
21138973_21808241_26045258	0.6354507454534035	2012.3333333333333	3
26226451_27589805_29397869	0.6354376475207629	2016.3333333333333	3
20452772_26226451_27300434	0.6353760738490901	2013.6666666666667	3
27805903_27826640_29088905	0.6352850440160561	2016.6666666666667	3
22659496_29088905_29602952	0.6352840640474082	2015.6666666666667	3
24825474_27589805_27805903	0.6352828498569928	2015.3333333333333	3
25858067_27147489_29088905	0.6352409900149023	2016.0	3
27147489_27589805_29602952	0.6351843900330382	2016.6666666666667	3
22549587_29088905_29366442	0.6351420617484652	2015.6666666666667	3
21138973_21808241_26544935	0.6350555428490399	2012.3333333333333	3
20452772_23431053_26432795	0.6350412293920586	2013.0	3
18955139_26544935_28003097	0.6350326563993143	2013.3333333333333	3
27589805_27826640_29366442	0.6349468131484485	2017.0	3
22549587_22659496_29642615	0.6349315324078265	2014.0	3
25266986_26544935	0.6349283709224117	2015.0	2
24336504_26226451_29602952	0.634832061474127	2015.6666666666667	3
23431053_26045258_26432795	0.6348276271961596	2014.6666666666667	3
20452772_22549587_25266986	0.6348106746662461	2012.3333333333333	3
18955139_25858067_27826640	0.6347964813134926	2013.3333333333333	3
22659496_26045258_29397869	0.6347376745753518	2015.0	3
26226451_26544935_27805903	0.6346833260396086	2015.3333333333333	3
20452772_21138973_25266986	0.6346152542015813	2012.0	3
26045258_26544935_29602952	0.6346127844456775	2016.0	3
23792172_29366442_29642615	0.6345661328909362	2016.3333333333333	3
20951342_23792172_26045258	0.6345170405526636	2012.6666666666667	3
26544935_27589805_28003097	0.6345098276891062	2016.0	3
20452772_26045258_26544935	0.6344787388060578	2013.3333333333333	3
23792172_27589805_29397869	0.6342896580406573	2015.6666666666667	3
24825474_29088905_29366442	0.6342596880446429	2016.3333333333333	3
21138973_25858067_29088905	0.6342500838216493	2014.3333333333333	3
18955139_22549587_27826640	0.6342188412943095	2012.3333333333333	3
25858067_26432795_26544935	0.634204115783137	2015.3333333333333	3
20452772_24336504_26045258	0.6341750190365883	2013.0	3
21138973_25858067_29642615	0.6340553065550408	2014.6666666666667	3
22549587_23792172_27300434	0.6339484594625673	2013.6666666666667	3
23431053_27147489_29366442	0.6339477021601615	2015.6666666666667	3
22356765_28003097_29642615	0.6339405113946667	2015.6666666666667	3
24825474_26432795_29088905	0.6339334912171227	2015.6666666666667	3
26432795_26544935_27826640	0.6339279049714617	2016.0	3
27147489_27805903_29642615	0.6339263718192822	2016.6666666666667	3
23792172_26226451_27300434	0.6339103468899414	2014.6666666666667	3
22659496_27147489_27589805	0.6338219611516006	2014.6666666666667	3
20951342_22659496_25858067	0.6337838171822708	2012.3333333333333	3
20951342_23792172_27826640	0.633774210618506	2013.3333333333333	3
22356765_24825474_27300434	0.6336552947626315	2014.0	3
22659496_24336504_29366442	0.6336438168479758	2014.6666666666667	3
26226451_29088905_29366442	0.6336157558043359	2016.6666666666667	3
20951342_29366442_29397869	0.6335460000470466	2015.3333333333333	3
20452772_27300434_28003097	0.6334925984585044	2014.3333333333333	3
21808241_27826640_29602952	0.6333717521896896	2015.3333333333333	3
21138973_26226451_27147489	0.6333506273458368	2014.0	3
21808241_23792172_29642615	0.6332957238636403	2014.0	3
21138973_24825474_29642615	0.6332795925721766	2014.3333333333333	3
20951342_27147489_27826640	0.6332153588210165	2014.3333333333333	3
27300434_27826640_29397869	0.6331902907526823	2017.0	3
27805903_28003097_29642615	0.6331111940623101	2017.0	3
21808241_27589805_29602952	0.6330914690475181	2015.0	3
28003097_29602952_29642615	0.6330393413125732	2017.6666666666667	3
22356765_25858067_29088905	0.632915886230858	2014.6666666666667	3
26544935_28003097_29366442	0.6329049482114955	2016.6666666666667	3
18955139_20452772_26432795	0.6328890819574969	2011.3333333333333	3
20452772_23792172_25266986	0.6328653311321631	2012.6666666666667	3
24336504_26226451_29397869	0.6328564911487311	2015.6666666666667	3
23431053_26544935_29602952	0.6328226420853235	2015.3333333333333	3
21808241_23431053_27300434	0.6328210487220287	2013.3333333333333	3
20452772_27589805_29366442	0.6327466546446006	2014.6666666666667	3
25858067_27589805_27805903	0.6326837138137137	2015.6666666666667	3
23431053_26544935_27147489	0.6326683202003969	2014.6666666666667	3
25858067_29397869_29642615	0.6326598862529156	2017.0	3
26045258_26432795_28003097	0.6326175416802919	2016.0	3
22659496_27589805_29088905	0.6325907847601676	2015.0	3
26432795_27589805_28003097	0.6324944379170424	2016.3333333333333	3
18955139_28003097_29642615	0.6324641284551503	2014.3333333333333	3
26432795_26544935_29602952	0.6324485711238863	2016.3333333333333	3
24825474_27300434_27805903	0.6324364300768193	2015.3333333333333	3
26045258_28003097_29366442	0.632423096052007	2016.6666666666667	3
22356765_25858067_29642615	0.6323566474418646	2015.0	3
21808241_25266986	0.6323160974423713	2013.0	2
22659496_26045258_27805903	0.6322584820258181	2014.3333333333333	3
26045258_26226451_29366442	0.6322392712143444	2016.0	3
22549587_24825474_25266986	0.6321751871884451	2013.6666666666667	3
20452772_26045258_29366442	0.6321199679142164	2014.3333333333333	3
22659496_23792172_27589805	0.6321025006068329	2013.6666666666667	3
24825474_27589805_29397869	0.6320881137154009	2016.0	3
18955139_25858067_29088905	0.632056515168628	2013.3333333333333	3
22659496_26226451_27826640	0.6320554040913041	2014.6666666666667	3
25858067_26226451_26544935	0.632013453446866	2015.0	3
22356765_23792172_26432795	0.6320111457986148	2013.6666666666667	3
24336504_27805903_29397869	0.6320100086438515	2016.0	3
22356765_27300434_27826640	0.6320031610002548	2015.0	3
23431053_26226451_27589805	0.6319602213992471	2014.6666666666667	3
20951342_24825474_27826640	0.6319548949387603	2013.6666666666667	3
20452772_20951342_26432795	0.6318931394893336	2012.0	3
22549587_27300434_29397869	0.6318809975525731	2015.3333333333333	3
25266986_26432795_29397869	0.6318671268961501	2016.3333333333333	3
25266986_26045258_27805903	0.6318602985190926	2015.3333333333333	3
20452772_27300434_27826640	0.6318426468164561	2014.3333333333333	3
23431053_25858067_27826640	0.6317392232081686	2015.0	3
26226451_27300434_29366442	0.6317147981116666	2016.3333333333333	3
23431053_27589805_29286147	0.6316981573264171	2015.6666666666667	3
18955139_26045258_29397869	0.6316858944234397	2013.6666666666667	3
24825474_27300434_29642615	0.6316835831339865	2016.0	3
27826640_29088905_29397869	0.6316829125129771	2017.3333333333333	3
20951342_29642615	0.6316390896050676	2014.0	2
22659496_26544935_29286147	0.6315750208578772	2015.0	3
22659496_26432795_28003097	0.6315327844082563	2015.0	3
23792172_27300434_29397869	0.6315147287563345	2015.6666666666667	3
23792172_26226451_29088905	0.6315097728848323	2015.0	3
21808241_27589805_27805903	0.6315013331447639	2014.3333333333333	3
21138973_21808241_29642615	0.6314678347160667	2013.3333333333333	3
21138973_24825474_26432795	0.6313821900472409	2013.6666666666667	3
20951342_22356765_27826640	0.631373866376401	2013.0	3
24825474_27826640_29397869	0.6313016700662764	2016.3333333333333	3
22659496_24336504_26226451	0.6312770965503485	2013.6666666666667	3
26226451_27147489_29088905	0.6312083807738815	2016.0	3
25858067_26045258_26226451	0.6311850417215515	2015.0	3
22549587_24336504_29642615	0.6311475952342755	2014.6666666666667	3
20452772_23431053_29088905	0.6310719584576173	2013.3333333333333	3
22356765_24336504_29366442	0.63106818068448	2014.6666666666667	3
22549587_27589805_29366442	0.631033176635161	2015.3333333333333	3
20452772_22356765_26544935	0.6309962870189824	2012.3333333333333	3
22549587_27826640_29366442	0.6309859984773882	2015.6666666666667	3
26226451_26432795_29286147	0.6309746663396263	2016.3333333333333	3
18955139_20452772_26045258	0.6309656665577171	2011.0	3
20452772_26544935_27826640	0.6309545875455433	2014.0	3
18955139_23792172_29642615	0.6309269323373384	2013.0	3
18955139_26226451_27300434	0.6309158846707793	2013.0	3
20452772_21808241_27300434	0.6308596160876411	2012.3333333333333	3
25266986_29397869_29602952	0.6308215420215533	2017.0	3
22659496_26432795_27805903	0.630803584928007	2014.6666666666667	3
22659496_27589805_27826640	0.630774521961583	2015.0	3
27805903_29088905_29366442	0.6307217368319524	2017.0	3
25858067_27300434_29397869	0.6306991942892641	2016.3333333333333	3
22356765_27589805_28003097	0.6306916047863541	2015.0	3
23431053_23792172_25266986	0.630575365256952	2013.6666666666667	3
22549587_26045258_29366442	0.6305386388729611	2015.0	3
20452772_27300434_27805903	0.6305375900867409	2014.0	3
21808241_23792172_26432795	0.6305345269014293	2013.3333333333333	3
18955139_26432795_29286147	0.6304786109212079	2014.0	3
26544935_27805903_27826640	0.6304731319470741	2016.0	3
22659496_26544935_28003097	0.6304124219523174	2014.6666666666667	3
26226451_27589805_29602952	0.6303640420991815	2016.3333333333333	3
24336504_26226451_27589805	0.6303365041626561	2015.0	3
22659496_26045258_29366442	0.6301709983701468	2015.0	3
22659496_26045258_27147489	0.6301184189997421	2014.3333333333333	3
26045258_26226451_27826640	0.6301019972734729	2015.6666666666667	3
21808241_26045258_29602952	0.630093037628983	2014.6666666666667	3
20951342_26432795_28003097	0.630063996191065	2014.3333333333333	3
23431053_26226451_26432795	0.630041960836772	2014.6666666666667	3
22549587_24336504_26045258	0.6300396347489685	2013.6666666666667	3
21138973_26432795_29286147	0.6300042570551925	2015.0	3
18955139_26432795_27826640	0.6299414954055015	2013.6666666666667	3
24336504_27805903_29602952	0.6299365310075286	2016.0	3
24336504_29286147_29366442	0.6299360587498803	2016.6666666666667	3
21138973_27300434_29602952	0.6299237809249345	2015.0	3
20452772_26432795_29286147	0.6299218215558946	2014.6666666666667	3
20452772_22659496_27589805	0.6298423187148152	2012.6666666666667	3
20951342_22659496_26226451	0.6298361759431597	2012.3333333333333	3
23792172_25266986_28003097	0.6297882422948384	2015.0	3
18955139_24336504_26226451	0.6297858859576602	2012.3333333333333	3
22356765_27300434_29397869	0.629763072738964	2015.3333333333333	3
26544935_27147489_29397869	0.6297535645777417	2016.3333333333333	3
22356765_26226451_26432795	0.6296137936513171	2014.3333333333333	3
27589805_29397869_29602952	0.6295980203358769	2017.3333333333333	3
22356765_27589805_29366442	0.6295857469781003	2015.3333333333333	3
23792172_27300434_27805903	0.6295245839198346	2015.0	3
21138973_26432795_29397869	0.6295092516528019	2015.0	3
23792172_26544935_27147489	0.629427568323081	2014.6666666666667	3
24336504_27589805_28003097	0.6294255973069087	2015.6666666666667	3
23792172_27147489_27589805	0.629395326130518	2015.0	3
20452772_26045258_27826640	0.6293185746830825	2014.0	3
22659496_26432795_29286147	0.6292814277092297	2015.3333333333333	3
24336504_27147489_29602952	0.62926853170807	2016.0	3
18955139_22549587_26045258	0.6292402189188342	2011.6666666666667	3
21808241_27589805_28003097	0.6292238843864449	2014.6666666666667	3
25858067_27826640_29642615	0.6291858847690065	2016.6666666666667	3
26045258_29366442_29602952	0.6291814868691474	2017.0	3
22549587_27826640_29397869	0.6291264246141262	2015.6666666666667	3
24825474_25266986_26432795	0.6290038683081232	2015.0	3
23792172_24825474_27589805	0.628961707584016	2014.3333333333333	3
20951342_26045258_27147489	0.6289100387931207	2013.6666666666667	3
26226451_26432795_27805903	0.6289011543148003	2015.6666666666667	3
21808241_25858067_27300434	0.6288946585081286	2014.0	3
22659496_26226451_29088905	0.6288892311339727	2014.6666666666667	3
22356765_26045258_27805903	0.6288434802024625	2014.3333333333333	3
21808241_29366442_29397869	0.6288253692820379	2015.6666666666667	3
26045258_29366442_29397869	0.6287938124220167	2017.0	3
26432795_29088905_29366442	0.6287808621808397	2017.0	3
22659496_27147489_29397869	0.6287791634802256	2015.3333333333333	3
26432795_29366442_29397869	0.6287563052161188	2017.3333333333333	3
20452772_22356765_27300434	0.6287488390769783	2012.6666666666667	3
20452772_20951342_26045258	0.628739326000183	2011.6666666666667	3
26544935_27300434_27826640	0.6287349251893035	2016.0	3
18955139_22659496_24336504	0.6287170149701111	2011.3333333333333	3
21808241_26544935_27826640	0.6286598095997015	2014.3333333333333	3
21808241_26544935_29286147	0.6285889486496195	2014.6666666666667	3
20452772_26544935_29397869	0.6285291301828633	2014.3333333333333	3
22659496_25858067_26226451	0.6284615971371628	2014.0	3
25858067_26045258_28003097	0.6284514593126924	2015.6666666666667	3
20951342_22549587_26432795	0.6284286251064903	2012.6666666666667	3
21808241_26226451_27589805	0.6283360717757042	2014.0	3
23792172_24825474_29088905	0.6283190274515235	2014.6666666666667	3
23792172_27300434_29602952	0.6281650785740994	2015.6666666666667	3
23431053_27147489_27589805	0.6281295481380896	2015.0	3
22659496_23431053_29602952	0.6280798684881099	2014.3333333333333	3
24336504_27147489_27589805	0.6280449159353947	2015.3333333333333	3
20452772_27589805_29602952	0.6280149203508785	2014.6666666666667	3
22356765_24825474_27826640	0.6279845501212795	2014.3333333333333	3
21138973_21808241_29088905	0.6279534519545991	2013.0	3
26226451_27147489_27300434	0.627921200068746	2015.6666666666667	3
22659496_24336504_27805903	0.6278473756179784	2014.0	3
22356765_26432795_29366442	0.6278362569317744	2015.3333333333333	3
26045258_27300434_29286147	0.6278346711525149	2016.3333333333333	3
20452772_20951342_27589805	0.6278213238841904	2012.0	3
22356765_27805903_27826640	0.62775121186719	2015.0	3
22549587_27589805_27826640	0.6277213165536979	2015.0	3
22356765_27589805_29602952	0.6276965126443893	2015.3333333333333	3
26544935_28003097_29397869	0.6276013619562363	2016.6666666666667	3
23792172_26544935_27805903	0.627537841825483	2014.6666666666667	3
21138973_26544935_29286147	0.6275348782835001	2014.6666666666667	3
23431053_26432795_28003097	0.6274635907128757	2015.3333333333333	3
26045258_26432795_29397869	0.6273918250928642	2016.3333333333333	3
25858067_27589805_28003097	0.6273884568992979	2016.0	3
23792172_25858067_27300434	0.627384394614341	2014.6666666666667	3
24336504_25858067_27589805	0.6273479327976056	2015.0	3
18955139_22659496_29642615	0.6273369100177809	2012.6666666666667	3
26432795_26544935_28003097	0.6273205081053518	2016.0	3
20951342_29397869_29602952	0.6273094370561014	2015.3333333333333	3
21808241_22659496_29397869	0.6272955038626719	2013.6666666666667	3
22659496_23431053_29397869	0.6272911651964386	2014.3333333333333	3
22549587_25266986_29286147	0.6272725577797742	2015.0	3
25858067_27826640_29366442	0.6272275398972972	2016.6666666666667	3
23431053_24825474_26432795	0.6272218893349907	2014.3333333333333	3
26226451_26544935_27826640	0.6271841499030338	2015.6666666666667	3
22549587_27826640_29642615	0.6271497333975363	2015.6666666666667	3
25858067_28003097_29642615	0.6271221917929403	2016.6666666666667	3
25266986_26432795_27147489	0.6271126424675041	2015.6666666666667	3
21808241_22356765_29642615	0.6271040375210079	2013.6666666666667	3
22356765_23431053_27589805	0.6270996001158877	2013.6666666666667	3
26544935_27300434_28003097	0.627084634284637	2016.0	3
22356765_22659496_29642615	0.6270741299810954	2014.0	3
22659496_26226451_27147489	0.6270431560179276	2014.3333333333333	3
22659496_24825474_27589805	0.626999770128109	2014.0	3
22659496_28003097_29642615	0.6269266516846611	2015.6666666666667	3
20452772_24336504_26544935	0.6269208144195003	2013.0	3
24336504_28003097_29397869	0.6268767390072237	2016.3333333333333	3
18955139_23792172_26432795	0.6268744609865211	2012.3333333333333	3
21808241_27589805_29286147	0.6268629062994702	2015.0	3
21138973_25858067_29366442	0.6268410792858892	2014.6666666666667	3
26432795_27805903_29397869	0.6267590733233522	2016.6666666666667	3
23431053_26226451_27826640	0.6267396933866856	2015.0	3
26432795_27300434_27805903	0.6267373593478422	2016.0	3
22549587_24336504_26432795	0.6266895140657425	2014.0	3
25858067_26432795_29397869	0.6266874628772263	2016.3333333333333	3
23431053_27805903_29088905	0.626654879281117	2015.3333333333333	3
18955139_26544935_29286147	0.6266539884460828	2013.6666666666667	3
21138973_24336504_26226451	0.6266031354095484	2013.3333333333333	3
24825474_27589805_27826640	0.626519332739392	2015.6666666666667	3
22659496_26226451_27805903	0.6265115792919416	2014.3333333333333	3
22356765_23792172_26045258	0.626499177122149	2013.3333333333333	3
23431053_24825474_29088905	0.6264929493735495	2014.6666666666667	3
24825474_25858067_27300434	0.6264500403396251	2015.0	3
18955139_27805903_27826640	0.6263480607395352	2013.6666666666667	3
27826640_29366442_29602952	0.6263449400218243	2017.6666666666667	3
22549587_29397869_29642615	0.6263131860428125	2016.0	3
22356765_24336504_26226451	0.6262760322019133	2013.6666666666667	3
22356765_26544935_29397869	0.6262289976394431	2015.0	3
23792172_27589805_27805903	0.6262097562612133	2015.0	3
26432795_27300434_29366442	0.6261903125733668	2016.6666666666667	3
24825474_29366442_29397869	0.6261644870427303	2016.6666666666667	3
18955139_27147489_27826640	0.6261543411301338	2013.6666666666667	3
25858067_26045258_27826640	0.6261489936206078	2015.6666666666667	3
22356765_24336504_27147489	0.6261185262543252	2014.0	3
21138973_24825474_26045258	0.6260566784660702	2013.3333333333333	3
21138973_25266986_29602952	0.6260434949529478	2014.6666666666667	3
26045258_26544935_28003097	0.6260382154877241	2015.6666666666667	3
22356765_26045258_29602952	0.6259556180622955	2015.0	3
26432795_28003097_29397869	0.6259161931428912	2017.0	3
21138973_24336504_29397869	0.625909965286805	2014.3333333333333	3
22659496_24825474_29397869	0.6258832782401578	2014.6666666666667	3
26045258_29286147_29642615	0.6258493403495996	2017.0	3
20951342_23431053_29602952	0.6258284981016063	2013.6666666666667	3
22549587_26432795_29366442	0.6258257928196725	2015.3333333333333	3
24825474_25858067_29088905	0.6258105259773301	2015.3333333333333	3
24825474_29366442_29602952	0.6257895836543461	2016.6666666666667	3
21138973_27147489_29088905	0.6257821560892202	2014.6666666666667	3
29088905_29366442_29602952	0.6257801773912813	2017.6666666666667	3
20951342_24825474_26045258	0.6257738337898762	2013.0	3
22659496_23792172_29088905	0.6257554536974468	2014.0	3
23431053_24336504_26544935	0.6257177862624786	2014.0	3
20452772_22659496_27147489	0.6257174726093483	2012.6666666666667	3
27589805_28003097_29602952	0.6257120345716303	2017.0	3
22356765_25858067_27589805	0.6257083439759958	2014.3333333333333	3
26045258_26226451_27805903	0.6257041627593768	2015.3333333333333	3
27589805_27805903_28003097	0.62570291878618	2016.3333333333333	3
20951342_24825474_27589805	0.6256904772668977	2013.3333333333333	3
21138973_23792172_25266986	0.625687927078625	2013.0	3
20951342_24825474_26544935	0.6256540261571978	2013.0	3
27147489_27589805_27826640	0.625651654086025	2016.3333333333333	3
27826640_29366442_29397869	0.6256303785013665	2017.6666666666667	3
22356765_27147489_29642615	0.6256022907646863	2015.3333333333333	3
25266986_26432795_27826640	0.6255948267202367	2016.0	3
22659496_27300434_29366442	0.6255932665475769	2015.3333333333333	3
24825474_26045258_29088905	0.6255350120650548	2015.3333333333333	3
26432795_26544935_27147489	0.6253954462661845	2015.6666666666667	3
22356765_25858067_27826640	0.6253736614604857	2014.6666666666667	3
18955139_24336504_27805903	0.6253697603885802	2012.6666666666667	3
23792172_24336504_29602952	0.6253178420993869	2015.0	3
22356765_22659496_27826640	0.6252820555286301	2013.6666666666667	3
23431053_26226451_26544935	0.6252727739538306	2014.3333333333333	3
25858067_27300434_27805903	0.6252585696150191	2015.6666666666667	3
22659496_27826640_29366442	0.6252294189194963	2015.6666666666667	3
22356765_22549587_26432795	0.6251777658007549	2013.3333333333333	3
24336504_27147489_29397869	0.6250995952900409	2016.0	3
18955139_23792172_26045258	0.6250938540638374	2012.0	3
23431053_26045258_27147489	0.6250147593156331	2014.6666666666667	3
24825474_26432795_27300434	0.6248980441084863	2015.3333333333333	3
21138973_22659496_26226451	0.6248905527465806	2012.6666666666667	3
27300434_29286147_29397869	0.6248894475977473	2017.3333333333333	3
26432795_27826640_29397869	0.6248793130740312	2017.0	3
21808241_24825474_29088905	0.6248517026672623	2014.0	3
27300434_27826640_29366442	0.624840727725317	2017.0	3
20951342_23792172_29088905	0.6246968603791684	2013.3333333333333	3
22659496_29366442_29642615	0.6246670570260685	2016.0	3
21808241_25858067_26432795	0.62461221730074	2014.0	3
24336504_26226451_27147489	0.6246092665741548	2015.0	3
20951342_29088905_29286147	0.6245879299589192	2015.0	3
24825474_27147489_29642615	0.6245670508839752	2016.0	3
21138973_27826640_29286147	0.6245652389870091	2015.3333333333333	3
21808241_24336504_26544935	0.6245218675361123	2013.3333333333333	3
20452772_21808241_26432795	0.6244670451884738	2012.3333333333333	3
22549587_23431053_27300434	0.6244389075344812	2013.6666666666667	3
23431053_26045258_26226451	0.6244232233712885	2014.3333333333333	3
26226451_27589805_29366442	0.6243786683807404	2016.3333333333333	3
20452772_23431053_27826640	0.6243756706295183	2013.3333333333333	3
24825474_25266986_29286147	0.624372339479477	2015.6666666666667	3
18955139_29366442_29642615	0.6243622939384332	2014.6666666666667	3
20951342_27826640_28003097	0.6243561273020993	2014.6666666666667	3
26544935_29088905_29286147	0.6243161934384077	2016.6666666666667	3
20452772_23431053_29642615	0.6243092297341105	2013.6666666666667	3
24336504_29286147_29397869	0.6242903313347492	2016.6666666666667	3
25266986_26045258_29602952	0.6242663999249934	2016.0	3
21138973_29286147_29642615	0.6242078897955566	2015.6666666666667	3
21138973_29602952_29642615	0.6241695505848518	2015.6666666666667	3
22659496_27147489_29088905	0.6241060114722533	2015.0	3
23431053_26045258_29286147	0.6240765866381753	2015.3333333333333	3
22356765_24825474_26432795	0.6240662227518771	2014.0	3
23792172_24336504_27589805	0.6240200675683145	2014.3333333333333	3
21138973_21808241_27589805	0.6240100422723963	2012.6666666666667	3
20452772_27805903_29642615	0.6239966818606377	2014.6666666666667	3
18955139_22356765_26045258	0.6239917263169992	2011.6666666666667	3
20951342_22659496_29366442	0.6239802749123081	2013.3333333333333	3
18955139_22659496_27826640	0.6239597214295111	2012.3333333333333	3
23792172_25858067_27589805	0.6239072477833931	2014.6666666666667	3
21138973_27805903_29366442	0.6239017845377611	2015.0	3
18955139_21138973_24336504	0.6238781135635674	2011.0	3
24825474_27826640_29088905	0.6238390025050102	2016.0	3
26045258_26226451_29602952	0.6238366186522174	2016.0	3
[truncated: 2,496 more rows]
