# Supplementary material for: TrendyGenes, a computational pipeline for the detection of literature trends in academia and drug discovery
Source: Sci Rep. 2021 Aug 3;11:15747. doi: 10.1038/s41598-021-94897-9 (PMC8333311; doi:10.1038/s41598-021-94897-9)
Supplement: Supplementary file 1 — Supplementary Dataset. [file 41598_2021_94897_MOESM1_ESM.zip › whatReview2Read_TIGIT.csv]

PMID_COMBINATION	INFO_RATIO	MEAN_YEAR	N_REVIEWS
28900677_29868026_31690319	0.8463657324166719	2018.0	3
28900677_29868026_31681269	0.8433698100210568	2018.0	3
28900677_30132062_30250471	0.8325206183017819	2017.6666666666667	3
28900677_30250471_31690319	0.8306867712928906	2018.0	3
28900677_30250471_31681269	0.82508476677063	2018.0	3
26578451_30132062_30538707	0.8221159681373547	2017.0	3
26578451_30132062_30250471	0.8215972000687353	2017.0	3
28073373_28900677_31681269	0.8212995030184923	2017.6666666666667	3
28258696_28900677_30132062	0.8181630406546703	2017.3333333333333	3
25743219_28900677_31681269	0.8175434836461473	2017.0	3
28443090_28900677_30132062	0.81740110721169	2017.3333333333333	3
26578451_29868026_31681269	0.8150581071622015	2017.3333333333333	3
28900677_30132062_31690319	0.8149514447242808	2018.0	3
28258696_28900677_31681269	0.8148515562521226	2017.6666666666667	3
27192565_29868026_30538707	0.8141305743699172	2017.3333333333333	3
28443090_28900677_31681269	0.8140896228091421	2017.6666666666667	3
26578451_28900677_31681269	0.8137476824292289	2017.0	3
25743219_28900677_31690319	0.8116387954906633	2017.0	3
28900677_30132062_31681269	0.8105582085399621	2018.0	3
26347741_28900677_31681269	0.8094149127656176	2017.0	3
28258696_28900677_31690319	0.8089468680966386	2017.6666666666667	3
28443090_28900677_31690319	0.8081849346536583	2017.6666666666667	3
26578451_28900677_31690319	0.807842994273745	2017.0	3
29868026_30132062_30538707	0.8067022796388089	2018.0	3
26578451_29868026_31690319	0.8065518787164823	2017.3333333333333	3
28073373_29868026_31681269	0.8039875370394606	2018.0	3
26347741_28900677_31690319	0.8035102246101337	2017.0	3
28900677_29868026_30132062	0.8029911474180127	2017.6666666666667	3
26578451_28258696_30132062	0.802907068372465	2016.6666666666667	3
26347741_29868026_31681269	0.8025374316457549	2017.3333333333333	3
28073373_28900677_31690319	0.8024241155008731	2017.6666666666667	3
28258696_30132062_30538707	0.8023468496640964	2017.6666666666667	3
26578451_28443090_30132062	0.8021451349294847	2016.6666666666667	3
28900677_31681269_31690319	0.80182554603464	2018.3333333333333	3
28730595_28900677_31690319	0.8008407014802638	2017.6666666666667	3
26578451_30132062_31690319	0.7996954724420754	2017.3333333333333	3
26578451_30132062_31681269	0.7996347903069154	2017.3333333333333	3
27192565_28900677_30250471	0.7993734225433647	2017.0	3
28730595_28900677_31681269	0.7993630640866076	2017.6666666666667	3
27192565_30250471_30538707	0.7968899829234336	2017.3333333333333	3
28900677_30132062_30538707	0.7960733295380308	2017.6666666666667	3
26578451_28073373_31681269	0.7952384017437844	2017.0	3
26578451_30250471_31690319	0.7952054716418595	2017.3333333333333	3
28900677_30132062_30174217	0.79514147365576	2017.6666666666667	3
30132062_30250471_30538707	0.7949053051634702	2018.0	3
28900677_30174217_31681269	0.7946805752491113	2018.0	3
28900677_29544515_30132062	0.7944997911574767	2017.6666666666667	3
27192565_29868026_31681269	0.7943221227484966	2017.6666666666667	3
26347741_29868026_31690319	0.7940312032000354	2017.3333333333333	3
28073373_30132062_30538707	0.7936836758852523	2017.6666666666667	3
28900677_29104763_31681269	0.7932973109343426	2017.6666666666667	3
28900677_30538707_31681269	0.7927618451354832	2018.0	3
28900677_29544515_31681269	0.791188306754929	2018.0	3
29868026_30132062_30174217	0.7906034890719055	2018.0	3
28073373_30132062_30250471	0.7897630280076365	2017.6666666666667	3
28073373_28900677_30250471	0.7896684198128782	2017.3333333333333	3
27192569_28900677_31681269	0.7894324471299816	2017.3333333333333	3
25743219_28900677_30250471	0.7893142802495295	2016.6666666666667	3
28900677_29868026_30250471	0.788790064761324	2017.6666666666667	3
28900677_30174217_31690319	0.7887758870936273	2018.0	3
27192565_30132062_30538707	0.7886948972803333	2017.3333333333333	3
29868026_30538707_31681269	0.7883662122569369	2018.3333333333333	3
28900677_29735917_31681269	0.7881994737172283	2018.0	3
27192565_30132062_30250471	0.7881761292117138	2017.3333333333333	3
28900677_29868026_30174217	0.7880245173481357	2017.6666666666667	3
26578451_29868026_30132062	0.7877351751358072	2017.0	3
26578451_29868026_30538707	0.7875905444158471	2017.0	3
28900677_30538707_31690319	0.7868571569799991	2018.0	3
26578451_28258696_31681269	0.7865398533932674	2017.0	3
28900677_29868026_30538707	0.7861057872345076	2017.6666666666667	3
27192565_29868026_31690319	0.7858158943027771	2017.6666666666667	3
26578451_28900677_30250471	0.7855184790326112	2016.6666666666667	3
28900677_29544515_31690319	0.7852836185994452	2018.0	3
28900677_29211042_31690319	0.7851013329405095	2017.6666666666667	3
27192565_30538707_31681269	0.785012768744452	2017.6666666666667	3
28900677_29544515_29868026	0.7845322488539537	2017.6666666666667	3
27192565_29868026_30174217	0.7843728869925368	2017.3333333333333	3
28882429_28900677_31681269	0.7842519435413938	2017.6666666666667	3
26578451_30250471_31681269	0.7842461304460888	2017.3333333333333	3
28900677_29789862_30132062	0.783638095974755	2017.6666666666667	3
28900677_29023417_30132062	0.783638095974755	2017.3333333333333	3
28900677_30132062_30215300	0.783638095974755	2017.6666666666667	3
28882429_28900677_30132062	0.783638095974755	2017.3333333333333	3
28545567_28900677_30132062	0.783638095974755	2017.3333333333333	3
27192569_28900677_31690319	0.7835277589744974	2017.3333333333333	3
27192565_28073373_30250471	0.7829777517000642	2017.0	3
28900677_29735917_31690319	0.7828728614105442	2018.0	3
28073373_29868026_31690319	0.7825106092316058	2018.0	3
28900677_29211042_31681269	0.7822263817581497	2017.6666666666667	3
26347741_30132062_30538707	0.7817990856323777	2017.0	3
26347741_30132062_30250471	0.7812803175637584	2017.0	3
26347741_28900677_30250471	0.7811857093689999	2016.6666666666667	3
25743219_27192565_30250471	0.7803730105525686	2016.3333333333333	3
22725958_28900677_31681269	0.7803266115722074	2016.0	3
28900677_31575023_31681269	0.7803266115722074	2018.3333333333333	3
28900677_29023417_31681269	0.7803266115722074	2017.6666666666667	3
28545567_28900677_31681269	0.7803266115722074	2017.6666666666667	3
27192565_28900677_31681269	0.7803266115722074	2017.3333333333333	3
28900677_30215300_31681269	0.7803266115722074	2018.0	3
28649381_28900677_31681269	0.7803266115722074	2017.6666666666667	3
28900677_29789862_31681269	0.7803266115722074	2018.0	3
28900677_31681269	0.7803266115722074	2018.0	2
26018646_28900677_31681269	0.7803266115722074	2017.0	3
28258696_30132062_31690319	0.7799263539688174	2018.0	3
26578451_30132062_30174217	0.7798855013735547	2017.0	3
28258696_30132062_31681269	0.7798656718336573	2018.0	3
28258696_29868026_30132062	0.7798620448338808	2017.6666666666667	3
29868026_30538707_31690319	0.7798599838112175	2018.3333333333333	3
27192565_29868026_30250471	0.7798487950643628	2017.3333333333333	3
27192565_28073373_30538707	0.7795160740285401	2017.0	3
30132062_30174217_30538707	0.7793252826651864	2018.0	3
26578451_29544515_30132062	0.7792438188752714	2017.0	3
29868026_30132062_31690319	0.7783875995716689	2018.3333333333333	3
28882429_28900677_31690319	0.7783472553859097	2017.6666666666667	3
29868026_30132062_31681269	0.7783269174365088	2018.3333333333333	3
27192565_28258696_28900677	0.7776335193471129	2016.6666666666667	3
29868026_30174217_31681269	0.7775706042842772	2018.3333333333333	3
27192565_28443090_28900677	0.7768715859041326	2016.6666666666667	3
25743219_26578451_31681269	0.7767048473216059	2016.3333333333333	3
26578451_27192565_30250471	0.7765772093356499	2016.3333333333333	3
28073373_29868026_30538707	0.7765199742931062	2017.6666666666667	3
29868026_30174217_31690319	0.7762339726307337	2018.3333333333333	3
27192565_30250471_31681269	0.7760370794980698	2017.6666666666667	3
28900677_29023417_31690319	0.775819237205427	2017.6666666666667	3
27192569_28258696_30132062	0.7757034803326074	2017.0	3
28443090_30132062_30538707	0.7754532400242197	2017.6666666666667	3
30132062_30174217_30250471	0.7754046347875704	2018.0	3
27192565_28900677_29868026	0.7752875686307403	2017.0	3
26347741_29868026_30538707	0.7750698688994003	2017.0	3
28900677_29023417_29868026	0.7750678674599355	2017.3333333333333	3
27192565_28073373_31681269	0.7745024173300792	2017.3333333333333	3
28073373_28258696_30132062	0.7744747761203628	2017.3333333333333	3
27192565_30250471_31690319	0.7744694872281543	2017.6666666666667	3
28258696_28900677_29868026	0.7744324871142123	2017.3333333333333	3
26018646_28900677_31690319	0.7744219234167233	2017.0	3
28649381_28900677_31690319	0.7744219234167233	2017.6666666666667	3
28900677_29104763_31690319	0.7744219234167233	2017.6666666666667	3
28545567_28900677_31690319	0.7744219234167233	2017.6666666666667	3
28900677_30215300_31690319	0.7744219234167233	2018.0	3
27192565_28900677_31690319	0.7744219234167233	2017.3333333333333	3
22725958_28900677_31690319	0.7744219234167233	2016.0	3
28900677_31575023_31690319	0.7744219234167233	2018.3333333333333	3
28900677_29789862_31690319	0.7744219234167233	2018.0	3
28900677_31690319	0.7744219234167233	2018.0	2
28073373_28443090_30132062	0.7737128426773824	2017.3333333333333	3
28900677_29868026_30215300	0.7736705536712318	2017.6666666666667	3
28443090_28900677_29868026	0.7736705536712318	2017.3333333333333	3
28882429_28900677_29868026	0.7736705536712318	2017.3333333333333	3
28545567_28900677_29868026	0.7736705536712318	2017.3333333333333	3
28900677_29789862_29868026	0.7736705536712318	2017.6666666666667	3
26578451_31681269_31690319	0.7735138431757848	2017.6666666666667	3
25743219_27192565_30538707	0.7735094530720479	2016.3333333333333	3
30132062_30538707_31690319	0.7730035775368106	2018.3333333333333	3
30132062_30538707_31681269	0.7729428954016504	2018.3333333333333	3
26578451_29023417_30132062	0.7727146777417083	2016.6666666666667	3
26578451_28882429_30132062	0.7727146777417083	2016.6666666666667	3
30132062_30250471_31690319	0.7724848094681912	2018.3333333333333	3
29868026_30132062_30250471	0.7724205003332548	2018.0	3
26347741_27192565_30250471	0.7722444396720389	2016.3333333333333	3
25743219_26578451_31690319	0.7718249417904737	2016.3333333333333	3
26578451_28900677_30132062	0.7714001674235099	2016.6666666666667	3
28073373_28258696_28900677	0.7713303964256228	2017.0	3
27192565_29544515_29868026	0.7712584251078339	2017.3333333333333	3
28073373_30132062_31681269	0.7712024980548131	2018.0	3
28730595_28900677_30250471	0.7711338606899897	2017.3333333333333	3
27192565_28258696_30538707	0.7708175256780232	2017.0	3
25743219_28258696_30132062	0.7707187567480177	2016.6666666666667	3
28073373_28443090_28900677	0.7705684629826425	2017.0	3
27192565_27192569_30250471	0.7702466135919444	2016.6666666666667	3
27192565_28443090_30538707	0.7700555922350428	2017.0	3
26347741_26578451_31681269	0.7700328353656348	2016.3333333333333	3
26578451_27192565_30538707	0.7697136518551292	2016.3333333333333	3
27192565_28258696_30132062	0.7694859975154436	2017.0	3
25743219_28258696_31681269	0.7694626623140339	2017.0	3
28073373_28900677_29868026	0.7689844457092503	2017.3333333333333	3
27192565_28443090_30132062	0.7687240640724632	2017.0	3
25743219_27192565_31681269	0.7684957963735869	2016.6666666666667	3
26578451_28545567_30132062	0.7683821236925498	2016.6666666666667	3
26578451_30132062_30215300	0.7683821236925498	2017.0	3
26578451_29789862_30132062	0.7683821236925498	2017.0	3
27192569_30132062_30250471	0.7682619358319812	2017.3333333333333	3
28258696_30132062_30250471	0.7680650703585422	2017.6666666666667	3
27192565_30538707_31690319	0.7676059297476336	2017.6666666666667	3
25743219_28258696_28900677	0.7675743770532777	2016.3333333333333	3
25743219_28443090_28900677	0.7668124436102973	2016.3333333333333	3
27192565_30132062_31690319	0.7662744015850541	2017.6666666666667	3
27192565_30132062_31681269	0.766213719449894	2017.6666666666667	3
27192565_29023417_29868026	0.7661265977629743	2017.0	3
27192565_28258696_31681269	0.7658038689795622	2017.3333333333333	3
26578451_30538707_31690319	0.7654906064333069	2017.3333333333333	3
26347741_27192565_30538707	0.7653808821915182	2016.3333333333333	3
26347741_26578451_31690319	0.7651529298345024	2016.3333333333333	3
28900677_29104763_30250471	0.7650681075377251	2017.3333333333333	3
27192565_28443090_31681269	0.7650419355365818	2017.3333333333333	3
27192565_28730595_30538707	0.7649619606457955	2017.0	3
26578451_28073373_31690319	0.7648608633848305	2017.0	3
27192565_28882429_29868026	0.7647292839742708	2017.0	3
26578451_27192565_31681269	0.7646999951566684	2016.6666666666667	3
28900677_30250471_30538707	0.7645326417388654	2017.6666666666667	3
27192565_28730595_30250471	0.7644431925771757	2017.0	3
30132062_30250471_31681269	0.7639672061552683	2018.3333333333333	3
28073373_28900677_30132062	0.7638408674675595	2017.3333333333333	3
29544515_29868026_30132062	0.7638301303767259	2018.0	3
25743219_30132062_30538707	0.7637959803160109	2017.0	3
26578451_28258696_28900677	0.7637785758363592	2016.3333333333333	3
27192565_30174217_30250471	0.7637304157370568	2017.3333333333333	3
26578451_28730595_31690319	0.7632774493642211	2017.0	3
25743219_30132062_30250471	0.7632772122473915	2017.0	3
25743219_29868026_31681269	0.7631172787155491	2017.3333333333333	3
25743219_28073373_31681269	0.7630500901193371	2017.0	3
28900677_30174217_30250471	0.7630494920434969	2017.6666666666667	3
26578451_28443090_28900677	0.7630166423933789	2016.3333333333333	3
26347741_28258696_30132062	0.7625901858674881	2016.6666666666667	3
26347741_28443090_30132062	0.7618282524245078	2016.6666666666667	3
27192569_29868026_31681269	0.7617228429254477	2017.6666666666667	3
28258696_29104763_30132062	0.7615837045814271	2017.3333333333333	3
28258696_29868026_31681269	0.7615259774520087	2018.0	3
30174217_30250471_31690319	0.7614856857471145	2018.3333333333333	3
26578451_28900677_29868026	0.7614326251199866	2016.6666666666667	3
28900677_29211042_30250471	0.7612886765220964	2017.3333333333333	3
27192569_28900677_30250471	0.7612032437333638	2017.0	3
27192565_28258696_29868026	0.7611586633680926	2017.0	3
26347741_31681269_31690319	0.7609931676593379	2017.6666666666667	3
26578451_28730595_31681269	0.7607750293462133	2017.0	3
28900677_29735917_30250471	0.7605483461694105	2017.6666666666667	3
27192565_29789862_29868026	0.7603967299251122	2017.3333333333333	3
27192565_28443090_29868026	0.7603967299251122	2017.0	3
27192565_29868026_30215300	0.7603967299251122	2017.3333333333333	3
27192565_28545567_29868026	0.7603967299251122	2017.0	3
26347741_27192565_31681269	0.7603672254930572	2016.6666666666667	3
27192565_28073373_28258696	0.7603071742636504	2016.6666666666667	3
27192565_30174217_30538707	0.7602687380655325	2017.3333333333333	3
28258696_30132062_30174217	0.7601163829002966	2017.6666666666667	3
25743219_28900677_30132062	0.7600848480952146	2016.6666666666667	3
27192565_28073373_28443090	0.75954524082067	2016.6666666666667	3
28258696_29544515_30132062	0.7594747004020135	2017.6666666666667	3
26347741_28258696_28900677	0.759445806172748	2016.3333333333333	3
26347741_30132062_31690319	0.7593785899370986	2017.3333333333333	3
28443090_30132062_30174217	0.7593544494573162	2017.6666666666667	3
26347741_30132062_31681269	0.7593179078019385	2017.3333333333333	3
28073373_29868026_30132062	0.759302882883705	2017.6666666666667	3
26347741_28443090_28900677	0.7586838727297678	2016.3333333333333	3
26578451_30538707_31681269	0.7586795929988583	2017.3333333333333	3
27192565_27192569_31681269	0.7583693994129628	2017.0	3
28073373_30132062_31690319	0.7582924808278378	2018.0	3
27192565_28073373_29868026	0.7579612235472778	2017.0	3
26578451_29868026_30174217	0.7578328570384668	2017.0	3
26578451_30250471_30538707	0.7578230195036774	2017.0	3
27192565_29211042_30538707	0.7575693730762469	2017.0	3
27192565_28900677_30174217	0.7574625383441015	2017.0	3
29023417_29868026_30132062	0.7573009892431627	2017.6666666666667	3
28882429_29868026_30132062	0.7573009892431627	2017.6666666666667	3
26347741_28900677_29868026	0.7570998554563755	2016.6666666666667	3
28258696_29735917_30132062	0.7570639432131124	2017.6666666666667	3
27192565_29211042_30250471	0.7570506050076277	2017.0	3
30132062_30174217_31690319	0.7569047869699074	2018.3333333333333	3
30132062_30174217_31681269	0.7568441048347472	2018.3333333333333	3
28258696_28730595_28900677	0.756776283042878	2017.0	3
25743219_28900677_29868026	0.7564964651663825	2016.6666666666667	3
26578451_28073373_30250471	0.7564377217459941	2016.6666666666667	3
26347741_30174217_31681269	0.756300793472154	2017.3333333333333	3
29868026_31681269_31690319	0.7561313022745646	2018.6666666666667	3
27192565_29104763_30250471	0.756126837840764	2017.0	3
28882429_28900677_30250471	0.7560227401447759	2017.3333333333333	3
28443090_28730595_28900677	0.7560143495998978	2017.0	3
30174217_30250471_31681269	0.7558836812248539	2018.3333333333333	3
26347741_28443090_31690319	0.7558504054370219	2017.0	3
27192565_28900677_30538707	0.7555438082304735	2017.0	3
28900677_29544515_30250471	0.75536583920582	2017.6666666666667	3
29104763_30132062_30538707	0.7546609281494202	2017.6666666666667	3
25743219_29868026_31690319	0.7546110502698298	2017.3333333333333	3
28258696_29211042_30132062	0.7545071895911524	2017.3333333333333	3
28073373_30174217_31681269	0.7543490190568632	2018.0	3
27192565_29868026_30132062	0.7543141042787859	2017.3333333333333	3
25743219_27192565_28258696	0.7543005533071581	2016.0	3
29104763_30132062_30250471	0.7541421600808008	2017.6666666666667	3
27192565_28900677_29544515	0.7539702698499192	2017.0	3
28258696_31681269_31690319	0.7537447247025266	2018.3333333333333	3
25743219_27192565_28443090	0.7535386198641778	2016.0	3
28900677_29023417_30250471	0.7534947219642933	2017.3333333333333	3
26578451_29868026_30250471	0.7533087651102928	2017.0	3
27192569_29868026_31690319	0.7532166144797283	2017.6666666666667	3
28443090_30132062_31690319	0.7530327443289406	2018.0	3
28258696_29868026_31690319	0.7530197490062893	2018.0	3
26578451_28073373_30538707	0.7529760440744699	2016.6666666666667	3
28443090_30132062_31681269	0.7529720621937805	2018.0	3
29789862_29868026_30132062	0.7529684351940041	2018.0	3
29868026_30132062_30215300	0.7529684351940041	2018.0	3
28443090_29868026_30132062	0.7529684351940041	2017.6666666666667	3
28545567_29868026_30132062	0.7529684351940041	2017.6666666666667	3
28258696_28882429_30132062	0.7529455592684502	2017.3333333333333	3
28258696_29023417_30132062	0.7529455592684502	2017.3333333333333	3
28258696_28900677_30250471	0.7528593416185699	2017.3333333333333	3
27192565_31681269_31690319	0.7527778587620796	2018.0	3
27192569_30132062_30174217	0.752681913333697	2017.3333333333333	3
27192565_28730595_31681269	0.7525659783981943	2017.3333333333333	3
29544515_30132062_30538707	0.7525519239700065	2018.0	3
28443090_28900677_30250471	0.7520974081755897	2017.3333333333333	3
28649381_28900677_30250471	0.7520974081755897	2017.3333333333333	3
28900677_30250471_31575023	0.7520974081755897	2018.0	3
28900677_30215300_30250471	0.7520974081755897	2017.6666666666667	3
26018646_28900677_30250471	0.7520974081755897	2016.6666666666667	3
28900677_30250471	0.7520974081755897	2017.5	2
22725958_28900677_30250471	0.7520974081755897	2015.6666666666667	3
28545567_28900677_30250471	0.7520974081755897	2017.3333333333333	3
28900677_29789862_30250471	0.7520974081755897	2017.6666666666667	3
26578451_28649381_31681269	0.7520149087133521	2017.0	3
28730595_29868026_31681269	0.7519940899414929	2018.0	3
26347741_28900677_30132062	0.7519562772146849	2016.6666666666667	3
25743219_30174217_31681269	0.7517442779093675	2017.3333333333333	3
27192565_29735917_30250471	0.7516070764724493	2017.3333333333333	3
25743219_27192565_31690319	0.7510889573767685	2016.6666666666667	3
28900677_29104763_30132062	0.7509497959286239	2017.3333333333333	3
28073373_29544515_30132062	0.7508115266231693	2017.6666666666667	3
27192569_30132062_30538707	0.750796064345059	2017.3333333333333	3
26578451_27192565_28258696	0.7505047520902395	2016.0	3
29735917_30132062_30538707	0.7501411667811055	2018.0	3
25743219_30538707_31681269	0.7500129524163412	2017.3333333333333	3
26578451_29211042_31690319	0.749990677422812	2017.0	3
26578451_27192569_30132062	0.7498135993975988	2016.3333333333333	3
26578451_27192565_28443090	0.7497428186472591	2016.0	3
29735917_30132062_30250471	0.7496223987124864	2018.0	3
28073373_31681269_31690319	0.7494725736909083	2018.3333333333333	3
27192565_29104763_30538707	0.7492632803602433	2017.0	3
28073373_28900677_30538707	0.7492406853089832	2017.3333333333333	3
25743219_26347741_31681269	0.7490730512599453	2016.3333333333333	3
28258696_30174217_31681269	0.7490523505153428	2018.0	3
27192569_28443090_30132062	0.7488098706927306	2017.0	3
26018646_28258696_30132062	0.7486130052192916	2016.6666666666667	3
22725958_28258696_30132062	0.7486130052192916	2015.6666666666667	3
28258696_28649381_30132062	0.7486130052192916	2017.3333333333333	3
28258696_28545567_30132062	0.7486130052192916	2017.3333333333333	3
28258696_30132062	0.7486130052192916	2017.5	2
28258696_28730595_30132062	0.7486130052192916	2017.3333333333333	3
28258696_29789862_30132062	0.7486130052192916	2017.6666666666667	3
28258696_28443090_30132062	0.7486130052192916	2017.3333333333333	3
28258696_30132062_31575023	0.7486130052192916	2018.0	3
28258696_30132062_30215300	0.7486130052192916	2017.6666666666667	3
26578451_28073373_30132062	0.7485848951853542	2016.6666666666667	3
27192565_28258696_31690319	0.7483970299827439	2017.3333333333333	3
26578451_27192565_29868026	0.7481588013738669	2016.3333333333333	3
27192565_30174217_31681269	0.7480854845748958	2017.6666666666667	3
28073373_30132062_30174217	0.748051329312456	2017.6666666666667	3
28073373_28900677_30174217	0.7477575356136148	2017.3333333333333	3
25743219_30132062_30174217	0.7476971897491075	2017.0	3
28073373_28900677_29544515	0.7476671469284293	2017.3333333333333	3
27192565_28443090_31690319	0.7476350965397636	2017.3333333333333	3
29104763_29868026_31681269	0.7476030671742673	2018.0	3
29211042_30132062_30538707	0.7475844131591456	2017.6666666666667	3
26347741_29868026_30132062	0.7474182926308304	2017.0	3
25743219_28900677_30174217	0.7474033960502663	2016.6666666666667	3
26578451_27192565_31690319	0.7472931561598499	2016.6666666666667	3
27192565_29544515_30538707	0.7471542761808295	2017.3333333333333	3
27192569_28900677_30132062	0.7470849321242625	2017.0	3
27192565_28882429_30250471	0.7470814704478148	2017.0	3
29211042_30132062_30250471	0.7470656450905263	2017.6666666666667	3
27192565_28882429_28900677	0.747033906636384	2016.6666666666667	3
28258696_28900677_29211042	0.7469310988749848	2017.0	3
30538707_31681269_31690319	0.74682194827052	2018.6666666666667	3
27192565_30132062_30174217	0.7464644305165333	2017.3333333333333	3
28900677_29735917_30132062	0.7464300345603093	2017.6666666666667	3
27192565_29544515_30250471	0.7464245695088589	2017.3333333333333	3
27192569_30132062_31690319	0.7463602082053216	2017.6666666666667	3
27192565_28073373_30174217	0.7463565068421633	2017.0	3
27192569_30132062_31681269	0.7462995260701615	2017.6666666666667	3
26578451_28258696_31690319	0.7462817066684172	2017.0	3
26347741_27192565_28258696	0.7461719824266284	2016.0	3
28443090_28900677_29211042	0.7461691654320044	2017.0	3
26347741_30174217_31690319	0.7460635512675118	2017.3333333333333	3
28882429_30132062_30538707	0.7460227828364434	2017.6666666666667	3
29023417_30132062_30538707	0.7460227828364434	2017.6666666666667	3
29868026_30174217_30538707	0.7459866274691042	2018.0	3
27192565_29544515_30132062	0.7458227480182501	2017.3333333333333	3
27192565_28258696_28730595	0.7457530608809055	2016.6666666666667	3
29868026_30250471_31681269	0.7456275117736197	2018.3333333333333	3
27192565_30250471_31575023	0.7456087350769736	2017.6666666666667	3
29868026_30250471_31690319	0.7455782045056631	2018.3333333333333	3
26578451_28443090_31690319	0.7455197732254368	2017.0	3
29544515_29868026_31681269	0.7454940629948537	2018.3333333333333	3
25743219_28900677_30538707	0.7454846659366383	2016.6666666666667	3
26347741_27192565_28443090	0.7454100489836482	2016.0	3
27192565_27192569_30538707	0.745398416555882	2016.6666666666667	3
26347741_29868026_30174217	0.7453121815220201	2017.0	3
27192565_28443090_28730595	0.7449911274379252	2016.6666666666667	3
25743219_26578451_30132062	0.7448288758130092	2016.0	3
27192565_29735917_30538707	0.7447435189919287	2017.3333333333333	3
26578451_29544515_29868026	0.7447183951537638	2017.0	3
28258696_28900677_30174217	0.7447114686562416	2017.3333333333333	3
27192565_29023417_30250471	0.7445534522673323	2017.0	3
27192565_28882429_30538707	0.7445504670164528	2017.0	3
27192565_28900677_29023417	0.7445058884559013	2016.6666666666667	3
29544515_30132062_30250471	0.7444398917488958	2018.0	3
28073373_28443090_31690319	0.7443298114685921	2017.6666666666667	3
28073373_29023417_30132062	0.744282385489606	2017.3333333333333	3
28073373_28882429_30132062	0.744282385489606	2017.3333333333333	3
27192565_29104763_31681269	0.7442496236617823	2017.3333333333333	3
27192565_27192569_28258696	0.7441741563465339	2016.3333333333333	3
27192565_28073373_31690319	0.7441248789711254	2017.3333333333333	3
28443090_28900677_30174217	0.7439495352132612	2017.3333333333333	3
27192565_28258696_30250471	0.743918071921609	2017.0	3
25743219_28900677_29544515	0.7439111275560841	2016.6666666666667	3
28073373_30538707_31681269	0.7438803217555715	2018.0	3
28900677_29211042_30132062	0.7438732809383493	2017.3333333333333	3
26347741_27192565_29868026	0.7438260317102557	2016.3333333333333	3
25743219_28443090_30132062	0.743825147108141	2016.6666666666667	3
25743219_27192565_30174217	0.7437517656946675	2016.3333333333333	3
26578451_28900677_30174217	0.7436075948333477	2016.6666666666667	3
28730595_29868026_31690319	0.7434878614957736	2018.0	3
27192565_27192569_28443090	0.7434122229035537	2016.3333333333333	3
28073373_29868026_30174217	0.7433604071067292	2017.6666666666667	3
28258696_28900677_29104763	0.7433282043414733	2017.0	3
25743219_27192565_29868026	0.7432226414202628	2016.3333333333333	3
27192565_30215300_30250471	0.7431561384786286	2017.3333333333333	3
27192565_28649381_30250471	0.7431561384786286	2017.0	3
27192565_29789862_30250471	0.7431561384786286	2017.3333333333333	3
27192565_28443090_30250471	0.7431561384786286	2017.0	3
27192565_30250471	0.7431561384786286	2017.0	2
22725958_27192565_30250471	0.7431561384786286	2015.3333333333333	3
26018646_27192565_30250471	0.7431561384786286	2016.3333333333333	3
27192565_28545567_30250471	0.7431561384786286	2017.0	3
28730595_28900677_29868026	0.743122674808179	2017.3333333333333	3
27192565_28545567_28900677	0.7431085746671976	2016.6666666666667	3
27192565_28900677_30215300	0.7431085746671976	2017.0	3
27192565_28900677_29789862	0.7431085746671976	2017.0	3
26347741_27192565_31690319	0.742960386496239	2016.6666666666667	3
28258696_28900677_30538707	0.7427927385426135	2017.3333333333333	3
28443090_28900677_29104763	0.7425662708984929	2017.0	3
27192565_28730595_31690319	0.7425414649505161	2017.3333333333333	3
29735917_29868026_31681269	0.7425052299571528	2018.3333333333333	3
27192565_29544515_31681269	0.7421406194823685	2017.6666666666667	3
28443090_28900677_30538707	0.7420308050996333	2017.3333333333333	3
27192565_29023417_30538707	0.7420224488359702	2017.0	3
27192565_27192569_29868026	0.7418282056301615	2016.6666666666667	3
26347741_30250471_31690319	0.7417052141009867	2017.3333333333333	3
28730595_30132062_30538707	0.7416902287872849	2017.6666666666667	3
28649381_30132062_30538707	0.7416902287872849	2017.6666666666667	3
29789862_30132062_30538707	0.7416902287872849	2018.0	3
26018646_30132062_30538707	0.7416902287872849	2017.0	3
30132062_30538707_31575023	0.7416902287872849	2018.3333333333333	3
30132062_30538707	0.7416902287872849	2018.0	2
30132062_30215300_30538707	0.7416902287872849	2018.0	3
22725958_30132062_30538707	0.7416902287872849	2016.0	3
28545567_30132062_30538707	0.7416902287872849	2017.6666666666667	3
26578451_28900677_30538707	0.7416888647197198	2016.6666666666667	3
25743219_30174217_31690319	0.7415070357047252	2017.3333333333333	3
25743219_30132062_31690319	0.7413754846207318	2017.3333333333333	3
25743219_30132062_31681269	0.7413148024855718	2017.3333333333333	3
25743219_26578451_30250471	0.7413060471328123	2016.0	3
29211042_29868026_31681269	0.7412353361805664	2018.0	3
28258696_28900677_29544515	0.7412192001620596	2017.3333333333333	3
26018646_30132062_30250471	0.7411714607186654	2017.0	3
28882429_30132062_30250471	0.7411714607186654	2017.6666666666667	3
28443090_30132062_30250471	0.7411714607186654	2017.6666666666667	3
29023417_30132062_30250471	0.7411714607186654	2017.6666666666667	3
30132062_30250471	0.7411714607186654	2018.0	2
30132062_30250471_31575023	0.7411714607186654	2018.3333333333333	3
28649381_30132062_30250471	0.7411714607186654	2017.6666666666667	3
30132062_30215300_30250471	0.7411714607186654	2018.0	3
28545567_30132062_30250471	0.7411714607186654	2017.6666666666667	3
28730595_30132062_30250471	0.7411714607186654	2017.6666666666667	3
29789862_30132062_30250471	0.7411714607186654	2018.0	3
22725958_30132062_30250471	0.7411714607186654	2016.0	3
27192565_28258696_30174217	0.7410598383006427	2017.0	3
25743219_30250471_31681269	0.7410372631699589	2017.3333333333333	3
28900677_29104763_29868026	0.7409822536251007	2017.3333333333333	3
27192565_27192569_31690319	0.7409625604161444	2017.0	3
28073373_28545567_31681269	0.740944338590611	2017.6666666666667	3
22725958_28073373_31681269	0.740944338590611	2016.0	3
26347741_29868026_30250471	0.7407880895938459	2017.0	3
28073373_28882429_28900677	0.7407307837148938	2017.0	3
30132062_31681269_31690319	0.7407079854192782	2018.6666666666667	3
28443090_28900677_29544515	0.7404572667190792	2017.3333333333333	3
27192565_28443090_30174217	0.7402979048576623	2017.0	3
26578451_28900677_29544515	0.7401153263391657	2016.6666666666667	3
26578451_27192565_30174217	0.7399559644777488	2016.3333333333333	3
28073373_28545567_30132062	0.7399498314404475	2017.3333333333333	3
28073373_30132062_30215300	0.7399498314404475	2017.6666666666667	3
28073373_29789862_30132062	0.7399498314404475	2017.6666666666667	3
26578451_29023417_29868026	0.7395865678089044	2016.6666666666667	3
26347741_30132062_30174217	0.7395686188685778	2017.0	3
26347741_28545567_31681269	0.7394942331969052	2017.0	3
27192569_28258696_28900677	0.7394633405371119	2016.6666666666667	3
27192565_28882429_30132062	0.7392936068846868	2017.0	3
27192565_29023417_30132062	0.7392936068846868	2017.0	3
26347741_28900677_30174217	0.7392748251697366	2016.6666666666667	3
27192565_29735917_31681269	0.739151786444668	2017.6666666666667	3
26347741_29544515_30132062	0.7389269363702945	2017.0	3
26578451_27192569_31690319	0.7388472371018175	2016.6666666666667	3
28073373_29868026_30250471	0.7388363151785552	2017.6666666666667	3
28258696_28900677_29735917	0.7388084429731587	2017.3333333333333	3
27192565_30538707_31575023	0.7387451775964529	2017.6666666666667	3
26578451_28443090_31681269	0.7387087597909883	2017.0	3
27192569_28443090_28900677	0.7387014070941316	2016.6666666666667	3
29104763_30132062_30174217	0.7385621375825168	2017.6666666666667	3
27192565_28073373_28900677	0.738422466705216	2016.6666666666667	3
27192565_28258696_29211042	0.7383604733113573	2016.6666666666667	3
28073373_28900677_29023417	0.7382027655344112	2017.0	3
26578451_28882429_29868026	0.7381892540202009	2016.6666666666667	3
28443090_28900677_29735917	0.7380465095301783	2017.3333333333333	3
28649381_28900677_30132062	0.7379790965664884	2017.3333333333333	3
28900677_30132062	0.7379790965664884	2017.5	2
22725958_28900677_30132062	0.7379790965664884	2015.6666666666667	3
28730595_28900677_30132062	0.7379790965664884	2017.3333333333333	3
27192565_28900677_30132062	0.7379790965664884	2017.0	3
26018646_28900677_30132062	0.7379790965664884	2016.6666666666667	3
28900677_30132062_31575023	0.7379790965664884	2018.0	3
27192565_29211042_31681269	0.7378818926680815	2017.3333333333333	3
27192565_30174217_31690319	0.7378482423702535	2017.6666666666667	3
30250471_31681269_31690319	0.7378462590241378	2018.6666666666667	3
27192565_28443090_29211042	0.737598539868377	2016.6666666666667	3
26347741_29211042_31690319	0.7374700019063654	2017.0	3
26347741_28900677_30538707	0.7373560950561086	2016.6666666666667	3
26578451_30174217_30250471	0.7371903857829867	2017.0	3
27192569_28900677_29868026	0.7371173898207394	2017.0	3
29868026_31575023_31681269	0.7370849644104768	2018.6666666666667	3
29544515_29868026_31690319	0.7369878345491342	2018.3333333333333	3
25743219_28882429_28900677	0.7369747643425488	2016.3333333333333	3
28073373_28545567_28900677	0.7368054517457076	2017.0	3
28073373_28900677_30215300	0.7368054517457076	2017.3333333333333	3
28073373_28900677_29789862	0.7368054517457076	2017.3333333333333	3
27192565_28073373_29544515	0.7366439247664568	2017.0	3
30174217_30250471_30538707	0.7366301670746184	2018.0	3
28730595_28900677_30174217	0.7366053020398665	2017.3333333333333	3
28900677_29735917_29868026	0.7364624922567861	2017.6666666666667	3
29544515_30132062_30174217	0.7364531334031031	2018.0	3
27192565_28545567_30538707	0.7362925809981079	2017.0	3
27192565_28649381_30538707	0.7362925809981079	2017.0	3
27192565_30215300_30538707	0.7362925809981079	2017.3333333333333	3
27192565_30538707	0.7362925809981079	2017.0	2
27192565_29789862_30538707	0.7362925809981079	2017.3333333333333	3
22725958_27192565_30538707	0.7362925809981079	2015.3333333333333	3
26018646_27192565_30538707	0.7362925809981079	2016.3333333333333	3
30174217_31681269_31690319	0.7360263402978603	2018.6666666666667	3
28730595_30174217_31681269	0.7358144599339749	2018.0	3
26347741_28900677_29544515	0.7357825566755545	2016.6666666666667	3
26578451_30174217_31690319	0.7357329190559266	2017.3333333333333	3
26578451_29104763_30132062	0.7356938236464186	2016.6666666666667	3
25743219_29868026_30538707	0.7356497159691946	2017.0	3
26347741_27192565_30174217	0.7356231948141377	2016.3333333333333	3
27192565_28730595_30174217	0.735204273268415	2017.0	3
27192565_28882429_31681269	0.7352042562688333	2017.3333333333333	3
28258696_30538707_31681269	0.7351817734050546	2018.0	3
30174217_30538707_31690319	0.7351727003475584	2018.3333333333333	3
27192565_29789862_30132062	0.7349610528355283	2017.3333333333333	3
27192565_28545567_30132062	0.7349610528355283	2017.0	3
27192565_30132062_30215300	0.7349610528355283	2017.3333333333333	3
26347741_30538707_31690319	0.7348416566204659	2017.3333333333333	3
28443090_29104763_30132062	0.7346900949415502	2017.3333333333333	3
28730595_28900677_30538707	0.7346865719262387	2017.3333333333333	3
25743219_27192565_28900677	0.734666447332871	2016.0	3
26347741_26578451_30250471	0.7346340351768411	2016.0	3
28882429_29868026_31681269	0.7346323678121318	2018.0	3
29023417_29868026_31681269	0.7346323678121318	2018.0	3
22725958_29868026_31681269	0.7346323678121318	2016.3333333333333	3
29868026_30215300_31681269	0.7346323678121318	2018.3333333333333	3
26018646_29868026_31681269	0.7346323678121318	2017.3333333333333	3
28649381_29868026_31681269	0.7346323678121318	2018.0	3
29868026_31681269	0.7346323678121318	2018.5	2
28443090_29868026_31681269	0.7346323678121318	2018.0	3
29789862_29868026_31681269	0.7346323678121318	2018.3333333333333	3
28545567_29868026_31681269	0.7346323678121318	2018.0	3
26578451_28258696_29868026	0.7346186334140224	2016.6666666666667	3
26578451_28649381_31690319	0.7346080697165337	2017.0	3
26578451_30215300_31690319	0.7346080697165337	2017.3333333333333	3
26578451_29789862_31690319	0.7346080697165337	2017.3333333333333	3
29735917_29868026_31690319	0.7345770773602334	2018.3333333333333	3
25743219_28900677_29023417	0.7344467461620661	2016.3333333333333	3
25743219_26578451_30538707	0.7344424896522916	2016.0	3
27192569_29868026_30132062	0.7343999108990534	2017.3333333333333	3
28258696_28882429_28900677	0.7342828369485241	2017.0	3
26578451_30174217_31681269	0.7342792422949881	2017.3333333333333	3
29211042_29868026_31690319	0.7341264215235506	2018.0	3
28258696_29868026_30538707	0.7340584147056541	2017.6666666666667	3
29735917_30132062_30174217	0.7340423762142023	2018.0	3
27192565_28073373_28882429	0.7340401156020799	2016.6666666666667	3
26578451_28443090_29868026	0.7338566999710423	2016.6666666666667	3
26578451_28545567_29868026	0.7338566999710423	2016.6666666666667	3
26578451_29868026_30215300	0.7338566999710423	2017.0	3
26578451_29789862_29868026	0.7338566999710423	2017.0	3
26578451_28073373_28258696	0.7337671443095802	2016.3333333333333	3
27192565_31575023_31681269	0.7337315208979919	2018.0	3
30174217_30538707_31681269	0.7337190235866199	2018.3333333333333	3
28073373_29544515_29868026	0.7336478250310229	2017.6666666666667	3
27192565_27192569_30174217	0.7336253687340433	2016.6666666666667	3
28443090_28882429_28900677	0.7335209035055438	2017.0	3
26578451_28882429_28900677	0.7331789631256301	2016.3333333333333	3
28730595_28900677_29544515	0.7331130335456845	2017.3333333333333	3
25743219_28545567_28900677	0.7330494323733624	2016.3333333333333	3
25743219_28900677_30215300	0.7330494323733624	2016.6666666666667	3
25743219_28900677_29789862	0.7330494323733624	2016.6666666666667	3
26578451_28073373_28443090	0.7330052108665999	2016.3333333333333	3
28730595_30174217_31690319	0.7329595432784728	2018.0	3
26347741_29544515_31690319	0.7329490893828087	2017.3333333333333	3
28443090_29544515_30132062	0.7325810907621366	2017.6666666666667	3
26347741_28882429_30132062	0.7323977952367314	2016.6666666666667	3
26347741_29023417_30132062	0.7323977952367314	2016.6666666666667	3
22725958_28258696_31681269	0.7322457902400941	2016.0	3
28258696_28545567_31681269	0.7322457902400941	2017.6666666666667	3
26347741_29544515_29868026	0.7321977196373171	2017.0	3
29104763_30132062_31681269	0.7321797503189811	2018.0	3
27192565_28730595_29868026	0.7320994526462066	2017.0	3
26578451_27192569_31681269	0.732036223667369	2016.6666666666667	3
25743219_29868026_30174217	0.7320237047887108	2017.0	3
29023417_29868026_31690319	0.7318560072042748	2018.0	3
28258696_28900677_29023417	0.7317548187680414	2017.0	3
27192565_28073373_29023417	0.7315120974215973	2016.6666666666667	3
28073373_30250471_31681269	0.7315027527001928	2018.0	3
29211042_30132062_30174217	0.7314856225922423	2017.6666666666667	3
26578451_28073373_29868026	0.7314211935932078	2016.6666666666667	3
28900677_29211042_29868026	0.7313086382376113	2017.3333333333333	3
27192565_28649381_31681269	0.7312789242996469	2017.3333333333333	3
26018646_27192565_31681269	0.7312789242996469	2016.6666666666667	3
27192565_31681269	0.7312789242996469	2017.5	2
22725958_27192565_31681269	0.7312789242996469	2015.6666666666667	3
27192565_28545567_31681269	0.7312789242996469	2017.3333333333333	3
27192565_29023417_31681269	0.7312789242996469	2017.3333333333333	3
27192565_30215300_31681269	0.7312789242996469	2017.6666666666667	3
27192565_29789862_31681269	0.7312789242996469	2017.6666666666667	3
26578451_27192569_30250471	0.7311796501721882	2016.3333333333333	3
26578451_29735917_30132062	0.7311740622781038	2017.0	3
28073373_30174217_31690319	0.7311410774900856	2018.0	3
28443090_28900677_29023417	0.730992885325061	2017.0	3
26578451_27192565_28900677	0.7308706461159525	2016.0	3
26578451_28900677_29023417	0.7306509449451476	2016.3333333333333	3
25743219_27192565_29544515	0.7306373038099646	2016.3333333333333	3
26347741_29735917_31690319	0.7305383321939078	2017.3333333333333	3
28882429_29868026_31690319	0.7304586934155711	2018.0	3
28258696_28649381_28900677	0.7303575049793378	2017.0	3
28258696_28900677	0.7303575049793378	2017.0	2
28258696_28443090_28900677	0.7303575049793378	2017.0	3
28258696_28545567_28900677	0.7303575049793378	2017.0	3
22725958_28258696_28900677	0.7303575049793378	2015.3333333333333	3
28258696_28900677_29789862	0.7303575049793378	2017.3333333333333	3
28258696_28900677_30215300	0.7303575049793378	2017.3333333333333	3
28258696_28900677_31575023	0.7303575049793378	2017.6666666666667	3
26018646_28258696_28900677	0.7303575049793378	2016.3333333333333	3
26347741_28882429_31690319	0.7303452802184318	2017.0	3
25743219_31681269_31690319	0.7303049758996549	2017.6666666666667	3
28258696_29211042_31690319	0.7302215589495539	2017.6666666666667	3
28443090_29735917_30132062	0.7301703335732357	2017.6666666666667	3
29544515_30132062_31690319	0.7301314282747273	2018.3333333333333	3
29544515_30132062_31681269	0.7300707461395672	2018.3333333333333	3
27192565_28258696_29104763	0.7300543805953537	2016.6666666666667	3
25743219_28443090_31681269	0.7300421192084711	2017.0	3
29023417_30132062_30174217	0.7299239922695399	2017.6666666666667	3
28882429_30132062_30174217	0.7299239922695399	2017.6666666666667	3
26347741_30538707_31681269	0.7299032828961798	2017.3333333333333	3
26018646_28443090_28900677	0.7295955715363575	2016.3333333333333	3
28443090_28900677_31575023	0.7295955715363575	2017.6666666666667	3
22725958_28443090_28900677	0.7295955715363575	2015.3333333333333	3
28443090_28900677	0.7295955715363575	2017.0	2
28443090_28649381_28900677	0.7295955715363575	2017.0	3
28443090_28900677_30215300	0.7295955715363575	2017.3333333333333	3
28443090_28545567_28900677	0.7295955715363575	2017.0	3
28443090_28900677_29789862	0.7295955715363575	2017.3333333333333	3
27192565_28443090_29104763	0.7292924471523733	2016.6666666666667	3
27192565_29211042_31690319	0.729254693009107	2017.3333333333333	3
26578451_28545567_28900677	0.7292536311564439	2016.3333333333333	3
26578451_28900677_30215300	0.7292536311564439	2016.6666666666667	3
26578451_28900677_29789862	0.7292536311564439	2016.6666666666667	3
26347741_28882429_28900677	0.7288461934620192	2016.3333333333333	3
26578451_29211042_30132062	0.7286173086561438	2016.6666666666667	3
29868026_31575023_31690319	0.7285787359647574	2018.6666666666667	3
28073373_29023417_29868026	0.7285159976861634	2017.3333333333333	3
26347741_29789862_30132062	0.7280652411875729	2017.0	3
26347741_30132062_30215300	0.7280652411875729	2017.0	3
26347741_28545567_30132062	0.7280652411875729	2016.6666666666667	3
25743219_27192565_28882429	0.7280334946455876	2016.0	3
28900677_29868026	0.7280115542629653	2017.5	2
26018646_28900677_29868026	0.7280115542629653	2016.6666666666667	3
28900677_29868026_31575023	0.7280115542629653	2018.0	3
22725958_28900677_29868026	0.7280115542629653	2015.6666666666667	3
28649381_28900677_29868026	0.7280115542629653	2017.3333333333333	3
27192565_28258696_29544515	0.72794537641594	2017.0	3
26347741_26578451_30538707	0.7277704776963204	2016.0	3
25743219_26578451_28258696	0.7277605233530879	2015.6666666666667	3
29735917_30132062_31690319	0.7277206710858266	2018.3333333333333	3
27192565_29104763_29868026	0.7277084298789811	2017.0	3
28443090_29211042_30132062	0.7276135799512756	2017.3333333333333	3
30250471_30538707_31690319	0.7275339947121686	2018.3333333333333	3
27192565_28443090_29544515	0.7271834429729597	2017.0	3
28073373_28882429_29868026	0.7271186838974597	2017.3333333333333	3
29735917_30132062_31681269	0.7270819131018665	2018.3333333333333	3
26347741_29023417_29868026	0.7270658922924575	2016.6666666666667	3
22725958_26347741_31681269	0.7269672997312191	2015.3333333333333	3
28443090_31681269_31690319	0.72685111506265	2018.3333333333333	3
26578451_27192565_29544515	0.7268415025930459	2016.3333333333333	3
28073373_30250471_31690319	0.7267827403235604	2018.0	3
29868026_30250471_30538707	0.7266168702050281	2018.0	3
26347741_27192565_28900677	0.7265378764523414	2016.0	3
26347741_28900677_29023417	0.7263181752815364	2016.3333333333333	3
26018646_29868026_31690319	0.7261261393664126	2017.3333333333333	3
22725958_29868026_31690319	0.7261261393664126	2016.3333333333333	3
28649381_29868026_31690319	0.7261261393664126	2018.0	3
28545567_29868026_31690319	0.7261261393664126	2018.0	3
29104763_29868026_31690319	0.7261261393664126	2018.0	3
28443090_29868026_31690319	0.7261261393664126	2018.0	3
29868026_30215300_31690319	0.7261261393664126	2018.3333333333333	3
29868026_31690319	0.7261261393664126	2018.5	2
29789862_29868026_31690319	0.7261261393664126	2018.3333333333333	3
28443090_28882429_30132062	0.7260519496285733	2017.3333333333333	3
28443090_29023417_30132062	0.7260519496285733	2017.3333333333333	3
27192569_29544515_30132062	0.7259085546385176	2017.3333333333333	3
26578451_28730595_30538707	0.7258949972260391	2016.6666666666667	3
27192565_28073373_28545567	0.7257822295837351	2016.6666666666667	3
27192565_28073373_29789862	0.7257822295837351	2017.0	3
27192565_28073373_30215300	0.7257822295837351	2017.0	3
26347741_28882429_29868026	0.725668578503754	2016.6666666666667	3
26018646_30132062_30174217	0.7255914382203813	2017.0	3
28545567_30132062_30174217	0.7255914382203813	2017.6666666666667	3
22725958_30132062_30174217	0.7255914382203813	2016.0	3
30132062_30174217	0.7255914382203813	2018.0	2
28730595_30132062_30174217	0.7255914382203813	2017.6666666666667	3
30132062_30174217_31575023	0.7255914382203813	2018.3333333333333	3
29789862_30132062_30174217	0.7255914382203813	2018.0	3
28649381_30132062_30174217	0.7255914382203813	2017.6666666666667	3
30132062_30174217_30215300	0.7255914382203813	2018.0	3
27192565_28258696_29735917	0.7255346192270389	2017.0	3
25743219_27192565_29023417	0.7255054764651052	2016.0	3
26347741_26578451_30132062	0.7254717774137218	2016.0	3
26578451_28730595_30250471	0.7253762291574197	2016.6666666666667	3
27192565_28258696_28882429	0.7253415672515628	2016.6666666666667	3
25743219_28443090_31690319	0.7251622136773388	2017.0	3
26347741_28900677_29789862	0.7249208614928327	2016.6666666666667	3
26347741_28900677_30215300	0.7249208614928327	2016.6666666666667	3
26347741_28545567_28900677	0.7249208614928327	2016.3333333333333	3
28900677_29211042_30174217	0.7248603476860311	2017.3333333333333	3
28900677_29211042_30538707	0.7248413877583453	2017.3333333333333	3
27192565_28443090_29735917	0.7247726857840585	2017.0	3
27192565_29544515_31690319	0.7247337804855505	2017.6666666666667	3
28073373_28258696_31681269	0.7246714219906818	2017.6666666666667	3
26347741_30174217_30250471	0.7246697102665399	2017.0	3
27192565_28443090_28882429	0.7245796338085825	2016.6666666666667	3
26578451_28073373_28900677	0.7245675231944623	2016.3333333333333	3
26347741_31575023_31690319	0.7245399907984319	2017.6666666666667	3
28730595_29868026_30538707	0.7245265271951384	2017.6666666666667	3
26578451_27192565_28882429	0.7242376934286691	2016.0	3
28073373_28443090_31681269	0.7239094885477014	2017.6666666666667	3
27192565_28730595_28900677	0.7238683533224713	2016.6666666666667	3
28073373_29211042_31690319	0.7236988063537882	2017.6666666666667	3
28730595_28900677_29023417	0.7236486521516665	2017.0	3
29023417_30132062_31690319	0.7236022871411643	2018.0	3
28882429_30132062_31690319	0.7236022871411643	2018.0	3
28073373_28258696_29868026	0.7235480632912814	2017.3333333333333	3
27192565_29211042_30174217	0.7234593189145795	2017.0	3
25743219_27192569_31681269	0.7233695830848519	2016.6666666666667	3
28073373_30538707_31690319	0.7233210626520361	2018.0	3
29211042_30538707_31690319	0.7232987825175473	2018.0	3
28900677_29211042_29544515	0.7232678493777913	2017.3333333333333	3
29735917_30250471_31690319	0.7232306702856105	2018.3333333333333	3
26347741_28258696_31681269	0.7232213165969762	2017.0	3
27192565_29735917_29868026	0.7231886685106664	2017.3333333333333	3
28900677_29104763_30174217	0.7231572233384617	2017.3333333333333	3
27192565_28258696_29023417	0.7228135490710804	2016.6666666666667	3
28073373_29868026_30215300	0.722786129848301	2017.6666666666667	3
28073373_29789862_29868026	0.722786129848301	2017.6666666666667	3
28073373_28443090_29868026	0.722786129848301	2017.3333333333333	3
28073373_28545567_29868026	0.722786129848301	2017.3333333333333	3
29211042_30250471_31690319	0.7227800144489278	2018.0	3
27192565_29211042_29868026	0.7227380126739836	2017.0	3
26018646_26578451_30132062	0.7227231242842831	2016.0	3
26578451_28730595_30132062	0.7227231242842831	2016.6666666666667	3
22725958_26578451_30132062	0.7227231242842831	2015.0	3
26578451_28649381_30132062	0.7227231242842831	2016.6666666666667	3
26578451_30132062_31575023	0.7227231242842831	2017.3333333333333	3
26578451_30132062	0.7227231242842831	2016.5	2
26578451_27192565_30132062	0.7227231242842831	2016.3333333333333	3
28073373_30174217_30250471	0.7227179358512492	2017.6666666666667	3
28900677_30174217_30538707	0.7226217575396022	2017.6666666666667	3
26578451_29544515_31690319	0.7226184571712237	2017.3333333333333	3
26347741_27192565_29544515	0.7225087329294348	2016.3333333333333	3
27192565_29735917_31690319	0.7223230232966494	2017.6666666666667	3
28730595_28900677_29789862	0.722251338362963	2017.3333333333333	3
28730595_28900677_30215300	0.722251338362963	2017.3333333333333	3
28545567_28730595_28900677	0.722251338362963	2017.0	3
28730595_28882429_28900677	0.722251338362963	2017.0	3
27192565_28882429_31690319	0.7221299713211735	2017.3333333333333	3
26347741_28258696_29868026	0.7220979578975757	2016.6666666666667	3
27192565_28730595_29544515	0.722089811383712	2017.0	3
26018646_26347741_31690319	0.7220873942000869	2016.3333333333333	3
26347741_30215300_31690319	0.7220873942000869	2017.3333333333333	3
26347741_28545567_31690319	0.7220873942000869	2017.0	3
27192565_28443090_29023417	0.7220516156281	2016.6666666666667	3
28443090_28730595_30132062	0.7217193955794148	2017.3333333333333	3
28443090_28649381_30132062	0.7217193955794148	2017.3333333333333	3
22725958_28443090_30132062	0.7217193955794148	2015.6666666666667	3
28443090_28545567_30132062	0.7217193955794148	2017.3333333333333	3
28443090_30132062	0.7217193955794148	2017.5	2
28443090_30132062_30215300	0.7217193955794148	2017.6666666666667	3
28443090_30132062_31575023	0.7217193955794148	2018.0	3
26018646_28443090_30132062	0.7217193955794148	2016.6666666666667	3
28443090_29789862_30132062	0.7217193955794148	2017.6666666666667	3
26578451_27192565_29023417	0.7217096752481865	2016.0	3
28073373_29544515_31690319	0.7214284954143788	2018.0	3
26578451_28258696_30538707	0.7214261879959213	2016.6666666666667	3
26578451_28882429_31681269	0.7213980139889257	2017.0	3
27192569_28073373_30132062	0.7213813071454968	2017.0	3
26347741_28545567_29868026	0.7213360244545953	2016.6666666666667	3
26347741_28443090_29868026	0.7213360244545953	2016.6666666666667	3
26347741_29789862_29868026	0.7213360244545953	2017.0	3
26347741_29868026_30215300	0.7213360244545953	2017.0	3
28900677_29104763_30538707	0.7212384932248338	2017.3333333333333	3
26347741_30174217_30538707	0.7212080325950156	2017.0	3
26347741_26578451_28258696	0.7210885113971168	2015.6666666666667	3
28900677_29544515_30174217	0.721048219159048	2017.6666666666667	3
26347741_30250471_31681269	0.7209275936497975	2017.3333333333333	3
25743219_29544515_30132062	0.7209238310539278	2017.0	3
28730595_29868026_30174217	0.7209005160146545	2017.6666666666667	3
25743219_26578451_28900677	0.7208115038221173	2015.6666666666667	3
25743219_29868026_30132062	0.7206832261439409	2017.0	3
26578451_28882429_30250471	0.7205414404937447	2016.6666666666667	3
27192565_27192569_29544515	0.7205109068493405	2016.6666666666667	3
29104763_29868026_30132062	0.7202801351478728	2017.6666666666667	3
26578451_29735917_31690319	0.7202076999823227	2017.3333333333333	3
27192569_31681269_31690319	0.7201785789390308	2018.0	3
25743219_30174217_30250471	0.7201131947037535	2017.0	3
26578451_28882429_31690319	0.720014648006847	2017.0	3
26578451_31575023_31681269	0.7199252786180842	2017.6666666666667	3
26347741_27192565_28882429	0.7199049237650579	2016.0	3
26578451_28073373_30174217	0.7198164768880931	2016.6666666666667	3
25743219_27192565_28545567	0.7197756086272429	2016.0	3
25743219_27192565_29789862	0.7197756086272429	2016.3333333333333	3
25743219_27192565_30215300	0.7197756086272429	2016.3333333333333	3
28900677_29104763_29544515	0.7196649548442796	2017.3333333333333	3
27192565_29023417_31690319	0.719601953140691	2017.3333333333333	3
29868026_30174217_30250471	0.7195889792155477	2018.0	3
27192565_28258696_31575023	0.7195362778315632	2017.3333333333333	3
27192565_29104763_30174217	0.7195055929828629	2017.0	3
27192569_29023417_30132062	0.7193794135049544	2017.0	3
27192569_28882429_30132062	0.7193794135049544	2017.0	3
27192569_29868026_30174217	0.7193432581376149	2017.3333333333333	3
27192569_28900677_30174217	0.7192923595341005	2017.0	3
30132062_31690319	0.7192697330920056	2018.5	2
26018646_30132062_31690319	0.7192697330920056	2017.3333333333333	3
28730595_30132062_31690319	0.7192697330920056	2018.0	3
28649381_30132062_31690319	0.7192697330920056	2018.0	3
29789862_30132062_31690319	0.7192697330920056	2018.3333333333333	3
29211042_30132062_31690319	0.7192697330920056	2018.0	3
22725958_30132062_31690319	0.7192697330920056	2016.3333333333333	3
30132062_30215300_31690319	0.7192697330920056	2018.3333333333333	3
29104763_30132062_31690319	0.7192697330920056	2018.0	3
28545567_30132062_31690319	0.7192697330920056	2018.0	3
30132062_31575023_31690319	0.7192697330920056	2018.6666666666667	3
26578451_28258696_28730595	0.7192130309268355	2016.3333333333333	3
22725958_30132062_31681269	0.7192090509568455	2016.3333333333333	3
28730595_30132062_31681269	0.7192090509568455	2018.0	3
30132062_31575023_31681269	0.7192090509568455	2018.6666666666667	3
28649381_30132062_31681269	0.7192090509568455	2018.0	3
30132062_30215300_31681269	0.7192090509568455	2018.3333333333333	3
29789862_30132062_31681269	0.7192090509568455	2018.3333333333333	3
29023417_30132062_31681269	0.7192090509568455	2018.0	3
26018646_30132062_31681269	0.7192090509568455	2017.3333333333333	3
29211042_30132062_31681269	0.7192090509568455	2018.0	3
30132062_31681269	0.7192090509568455	2018.5	2
28882429_30132062_31681269	0.7192090509568455	2018.0	3
28545567_30132062_31681269	0.7192090509568455	2018.0	3
28900677_29544515_30538707	0.71912948904542	2017.6666666666667	3
26578451_30250471_31575023	0.7190687051229034	2017.3333333333333	3
28073373_29735917_31690319	0.719017738225478	2018.0	3
28443090_30538707_31690319	0.7188278783201721	2018.0	3
28073373_28882429_31690319	0.7188246862500022	2017.6666666666667	3
27192565_28443090_31575023	0.7187743443885828	2017.3333333333333	3
26347741_26578451_29868026	0.7187425606807444	2016.0	3
28882429_30250471_31690319	0.7187050642609761	2018.0	3
28900677_29735917_30174217	0.7186374619701472	2017.6666666666667	3
29544515_30250471_31690319	0.7180481633220201	2018.3333333333333	3
26578451_29211042_30250471	0.7179836415878714	2016.6666666666667	3
26578451_29104763_31681269	0.7179164479161887	2017.0	3
27192565_27192569_28882429	0.7179070976849635	2016.3333333333333	3
26578451_29023417_31690319	0.7174866298263641	2017.0	3
26578451_28545567_31681269	0.7174726820197393	2017.0	3
26578451_30215300_31681269	0.7174726820197393	2017.3333333333333	3
27192565_29544515_30174217	0.7173965888034493	2017.3333333333333	3
26578451_28258696_30250471	0.7173780419675388	2016.6666666666667	3
26347741_27192565_29023417	0.7173769055845755	2016.0	3
27192569_28900677_30538707	0.7173736294204726	2017.0	3
27192569_28073373_31681269	0.7172369524240824	2017.3333333333333	3
30250471_31575023_31690319	0.7172323288901347	2018.6666666666667	3
25743219_26578451_30174217	0.7172117357405973	2016.0	3
27192565_29868026_31575023	0.7171903271151906	2017.6666666666667	3
27192565_28258696_28649381	0.7170836812332182	2016.6666666666667	3
22725958_27192565_28258696	0.7170836812332182	2015.0	3
27192565_28258696_28443090	0.7170836812332182	2016.6666666666667	3
26018646_27192565_28258696	0.7170836812332182	2016.0	3
27192565_28258696_28545567	0.7170836812332182	2016.6666666666667	3
27192565_28258696_30215300	0.7170836812332182	2017.0	3
27192565_28258696	0.7170836812332182	2016.5	2
27192565_28258696_29789862	0.7170836812332182	2017.0	3
26578451_29104763_30250471	0.7170598744210078	2016.6666666666667	3
27192565_28730595_29023417	0.7169579840388526	2016.6666666666667	3
28900677_29735917_30538707	0.7167187318565192	2017.6666666666667	3
25743219_26578451_29868026	0.7166826114661928	2016.0	3
25743219_30174217_30538707	0.7166515170322292	2017.0	3
26578451_28545567_30250471	0.7166161085245585	2016.6666666666667	3
26578451_28649381_30250471	0.7166161085245585	2016.6666666666667	3
26578451_30215300_30250471	0.7166161085245585	2017.0	3
28443090_28730595_31690319	0.7166147212510864	2017.6666666666667	3
25743219_28073373_30132062	0.716396583560907	2016.6666666666667	3
27192565_27192569_30132062	0.7163925285405774	2016.6666666666667	3
28545567_30250471_31681269	0.7163473245617051	2018.0	3
28882429_28900677_29211042	0.7163314861642557	2017.0	3
27192565_31575023_31690319	0.7163246819011736	2018.0	3
27192565_28443090_28545567	0.7163217477902378	2016.6666666666667	3
27192565_28443090	0.7163217477902378	2016.5	2
27192565_28443090_28649381	0.7163217477902378	2016.6666666666667	3
26018646_27192565_28443090	0.7163217477902378	2016.0	3
27192565_28443090_30215300	0.7163217477902378	2017.0	3
22725958_27192565_28443090	0.7163217477902378	2015.0	3
27192565_28443090_29789862	0.7163217477902378	2017.0	3
26578451_27192565_28545567	0.7159798074103242	2016.0	3
26578451_27192565_29789862	0.7159798074103242	2016.3333333333333	3
26578451_27192565_30215300	0.7159798074103242	2016.3333333333333	3
28258696_30174217_31690319	0.7159638005826687	2018.0	3
26578451_29544515_31681269	0.715807443736775	2017.3333333333333	3
27192569_28900677_29544515	0.7158000910399183	2017.0	3
29735917_29868026_30132062	0.7157603737795583	2018.0	3
26347741_28258696_31690319	0.7156327568555763	2017.0	3
27192565_28730595_28882429	0.7155606702501488	2016.6666666666667	3
27192565_27192569_29023417	0.715379079504481	2016.3333333333333	3
29211042_30174217_31690319	0.7153204045527765	2018.0	3
26578451_27192569_29868026	0.7152881756760913	2016.3333333333333	3
28443090_30174217_31690319	0.7152018671396884	2018.0	3
27192565_28073373_30132062	0.7151638243283328	2017.0	3
28900677_29544515_29735917	0.7151451934759652	2017.6666666666667	3
27192569_28545567_30132062	0.7150468594557957	2017.0	3
27192569_29789862_30132062	0.7150468594557957	2017.3333333333333	3
27192569_30132062_30215300	0.7150468594557957	2017.3333333333333	3
27192565_29735917_30174217	0.7149858316145483	2017.3333333333333	3
28258696_30215300_31690319	0.7148389512432757	2018.0	3
27192565_28882429_30174217	0.7147927796390724	2017.0	3
28545567_30250471_31690319	0.7147797322917897	2018.0	3
26018646_30250471_31690319	0.7147797322917897	2017.3333333333333	3
28443090_30250471_31690319	0.7147797322917897	2018.0	3
30215300_30250471_31690319	0.7147797322917897	2018.3333333333333	3
22725958_27192565_29868026	0.7147377305168456	2015.3333333333333	3
27192565_28649381_29868026	0.7147377305168456	2017.0	3
27192565_29868026	0.7147377305168456	2017.0	2
26018646_27192565_29868026	0.7147377305168456	2016.3333333333333	3
27192565_29211042_29544515	0.7146972238141639	2017.0	3
28649381_30174217_31681269	0.7145274058354275	2018.0	3
25743219_26578451_28443090	0.7144716564444216	2015.6666666666667	3
25743219_28882429_30132062	0.7143946899203647	2016.6666666666667	3
25743219_29023417_30132062	0.7143946899203647	2016.6666666666667	3
28730595_31681269_31690319	0.7143751579242624	2018.3333333333333	3
26578451_31575023_31690319	0.7142093585868469	2017.6666666666667	3
28882429_28900677_30174217	0.7141118559455126	2017.3333333333333	3
26347741_28073373_31681269	0.7140600912728406	2017.0	3
27192565_28900677_29211042	0.714023169154578	2016.6666666666667	3
27192565_29104763_31690319	0.7138720853028286	2017.3333333333333	3
27192565_28545567_31690319	0.7138720853028286	2017.3333333333333	3
27192565_30215300_31690319	0.7138720853028286	2017.6666666666667	3
22725958_27192565_31690319	0.7138720853028286	2015.6666666666667	3
27192565_28649381_31690319	0.7138720853028286	2017.3333333333333	3
26018646_27192565_31690319	0.7138720853028286	2016.6666666666667	3
27192565_29789862_31690319	0.7138720853028286	2017.6666666666667	3
27192565_31690319	0.7138720853028286	2017.5	2
28443090_30174217_31681269	0.7137481903787498	2018.0	3
26578451_27192565_28073373	0.7135443010324898	2016.0	3
25743219_28073373_28900677	0.7132522038661671	2016.3333333333333	3
28073373_31575023_31690319	0.7130193968300022	2018.3333333333333	3
26578451_29735917_31681269	0.7128186106990742	2017.3333333333333	3
25743219_28882429_31681269	0.7127313734064086	2017.0	3
28882429_28900677_29104763	0.7127285916307442	2017.0	3
26578451_29735917_30250471	0.7125401130526933	2017.0	3
28545567_28900677_29211042	0.7124061541950696	2017.0	3
28900677_29023417_29211042	0.7124061541950696	2017.0	3
28900677_29211042_29789862	0.7124061541950696	2017.3333333333333	3
28900677_29211042_30215300	0.7124061541950696	2017.3333333333333	3
27192565_29023417_30174217	0.7122647614585897	2017.0	3
28882429_28900677_30538707	0.7121931258318848	2017.3333333333333	3
27192565_28882429_29211042	0.7120934146497868	2016.6666666666667	3
26578451_28258696_29211042	0.7118204433572871	2016.3333333333333	3
29104763_29544515_30132062	0.7117887788873369	2017.6666666666667	3
26578451_31690319	0.7117567619885019	2017.0	2
26578451_28545567_31690319	0.7117567619885019	2017.0	3
26018646_26578451_31690319	0.7117567619885019	2016.3333333333333	3
22725958_26578451_31690319	0.7117567619885019	2015.3333333333333	3
26578451_29104763_31690319	0.7117567619885019	2017.0	3
26347741_27192565_28545567	0.7116470377467131	2016.0	3
26347741_27192565_30215300	0.7116470377467131	2016.3333333333333	3
26347741_27192565_29789862	0.7116470377467131	2016.3333333333333	3
28900677_29023417_30174217	0.7115838377650301	2017.3333333333333	3
26578451_29211042_31681269	0.7115487169224878	2017.0	3
25743219_27192565_30132062	0.7114078049559878	2016.3333333333333	3
25743219_31575023_31681269	0.7112586380355672	2017.6666666666667	3
27192565_28545567_28730595	0.7112281162009902	2016.6666666666667	3
27192565_28730595_30215300	0.7112281162009902	2017.0	3
27192565_28730595_29789862	0.7112281162009902	2017.0	3
25743219_28258696_31690319	0.7110762412927896	2017.0	3
25743219_30250471_31690319	0.7110170223413036	2017.3333333333333	3
28882429_28900677_29544515	0.7106195874513305	2017.3333333333333	3
26018646_28073373_31690319	0.7105668002316572	2017.0	3
28073373_28545567_31690319	0.7105668002316572	2017.6666666666667	3
28073373_30215300_31690319	0.7105668002316572	2018.0	3
26347741_26578451_30174217	0.710539723784626	2016.0	3
27192565_28900677_29104763	0.7104202746210664	2016.6666666666667	3
28900677_29023417_29104763	0.7102005734502616	2017.0	3
28649381_28900677_30174217	0.7101865239763263	2017.3333333333333	3
28900677_30174217	0.7101865239763263	2017.5	2
28900677_29789862_30174217	0.7101865239763263	2017.6666666666667	3
28545567_28900677_30174217	0.7101865239763263	2017.3333333333333	3
22725958_28900677_30174217	0.7101865239763263	2015.6666666666667	3
26018646_28900677_30174217	0.7101865239763263	2016.6666666666667	3
28900677_30174217_30215300	0.7101865239763263	2017.6666666666667	3
28900677_30174217_31575023	0.7101865239763263	2018.0	3
26578451_28073373_29544515	0.7101038948123868	2016.6666666666667	3
25743219_28545567_30132062	0.7100621358712061	2016.6666666666667	3
25743219_30132062_30215300	0.7100621358712061	2017.0	3
25743219_29789862_30132062	0.7100621358712061	2017.0	3
26578451_28730595_28900677	0.7100134098117176	2016.3333333333333	3
27192569_30174217_30250471	0.7099867977431292	2017.3333333333333	3
26347741_28443090_31681269	0.7099324496883097	2017.0	3
26578451_28649381_30538707	0.7097525510440378	2016.6666666666667	3
28900677_29023417_30538707	0.709665107651402	2017.3333333333333	3
27192565_27192569_28545567	0.7096492116666188	2016.3333333333333	3
27192565_27192569_29789862	0.7096492116666188	2016.6666666666667	3
27192565_27192569_30215300	0.7096492116666188	2016.6666666666667	3
26347741_27192569_30132062	0.7094967168926221	2016.3333333333333	3
25743219_29104763_31681269	0.7092498073336716	2017.0	3
27192569_28882429_28900677	0.708863727826383	2016.6666666666667	3
29104763_29868026_30538707	0.7088494935669184	2017.6666666666667	3
25743219_28258696_29868026	0.7088094811642665	2016.6666666666667	3
25743219_28545567_31681269	0.7088060414372221	2017.0	3
25743219_28649381_31681269	0.7088060414372221	2017.0	3
25743219_30215300_31681269	0.7088060414372221	2017.3333333333333	3
28545567_28900677_29104763	0.708803259661558	2017.0	3
28900677_29104763_30215300	0.708803259661558	2017.3333333333333	3
28900677_29104763_29789862	0.708803259661558	2017.3333333333333	3
26578451_28730595_30174217	0.7086642433143447	2016.6666666666667	3
27192569_28258696_31681269	0.7085384040735654	2017.3333333333333	3
27192569_30174217_31690319	0.7085293310160691	2017.6666666666667	3
26018646_28900677_30538707	0.7082677938626983	2016.6666666666667	3
28900677_30538707_31575023	0.7082677938626983	2018.0	3
28545567_28900677_30538707	0.7082677938626983	2017.3333333333333	3
28900677_29789862_30538707	0.7082677938626983	2017.6666666666667	3
28900677_30538707	0.7082677938626983	2017.5	2
28900677_30215300_30538707	0.7082677938626983	2017.6666666666667	3
22725958_28900677_30538707	0.7082677938626983	2015.6666666666667	3
28649381_28900677_30538707	0.7082677938626983	2017.3333333333333	3
28882429_28900677_29735917	0.7082088302624296	2017.3333333333333	3
26347741_27192569_31690319	0.7081982872889767	2016.6666666666667	3
27192565_29023417_29211042	0.7081680826806006	2016.6666666666667	3
28900677_29023417_29544515	0.7080915692708479	2017.3333333333333	3
30215300_30538707_31690319	0.7079161748112689	2018.3333333333333	3
26347741_26578451_28443090	0.7077996444884505	2015.6666666666667	3
28073373_28900677_29211042	0.7077200462330878	2017.0	3
25743219_26578451_27192565	0.7075376800759976	2015.3333333333333	3
26578451_28073373_28882429	0.7075000856480099	2016.3333333333333	3
27192569_28258696_29868026	0.7074150453741651	2017.0	3
26578451_29544515_30250471	0.7073576060891027	2017.0	3
22725958_29868026_30132062	0.7073094357857375	2016.0	3
29868026_30132062_31575023	0.7073094357857375	2018.3333333333333	3
29211042_29868026_30132062	0.7073094357857375	2017.6666666666667	3
26018646_29868026_30132062	0.7073094357857375	2017.0	3
28649381_29868026_30132062	0.7073094357857375	2017.6666666666667	3
29868026_30132062	0.7073094357857375	2018.0	2
28730595_29868026_30132062	0.7073094357857375	2017.6666666666667	3
29544515_29735917_30132062	0.7072690175190224	2018.0	3
27192565_27192569_28073373	0.7072137052887842	2016.3333333333333	3
25743219_29544515_31681269	0.7071408031542578	2017.3333333333333	3
27192569_30174217_31681269	0.7070756542551306	2017.6666666666667	3
25743219_29211042_31690319	0.7067818101466821	2017.0	3
30250471_30538707_31681269	0.7067563742609795	2018.3333333333333	3
29544515_29868026_30538707	0.7067404893875048	2018.0	3
28649381_28900677_29544515	0.7066942554821443	2017.3333333333333	3
28900677_29544515_29789862	0.7066942554821443	2017.6666666666667	3
22725958_28900677_29544515	0.7066942554821443	2015.6666666666667	3
28900677_29544515	0.7066942554821443	2017.5	2
26018646_28900677_29544515	0.7066942554821443	2016.6666666666667	3
28545567_28900677_29544515	0.7066942554821443	2017.3333333333333	3
28900677_29544515_30215300	0.7066942554821443	2017.6666666666667	3
28900677_29544515_31575023	0.7066942554821443	2018.0	3
27192565_27192569_28900677	0.7065554108167053	2016.3333333333333	3
27192565_28545567_30174217	0.7065348936207274	2017.0	3
27192565_28649381_30174217	0.7065348936207274	2017.0	3
27192565_30174217_30215300	0.7065348936207274	2017.3333333333333	3
27192565_30174217	0.7065348936207274	2017.0	2
26018646_27192565_30174217	0.7065348936207274	2016.3333333333333	3
27192565_30174217_31575023	0.7065348936207274	2017.6666666666667	3
22725958_27192565_30174217	0.7065348936207274	2015.3333333333333	3
27192565_29789862_30174217	0.7065348936207274	2017.3333333333333	3
27192565_29104763_29544515	0.7063911310981602	2017.0	3
27192569_28900677_29023417	0.7063357096459003	2016.6666666666667	3
26578451_28443090_28730595	0.7059241640181692	2016.3333333333333	3
27192565_28900677_29735917	0.705900513252752	2017.0	3
28900677_29023417_29735917	0.7056808120819472	2017.3333333333333	3
26578451_28730595_29868026	0.7055594226921367	2016.6666666666667	3
26347741_28073373_30132062	0.7055193595509386	2016.6666666666667	3
26578451_29023417_30250471	0.7054864888475761	2016.6666666666667	3
29023417_29104763_30132062	0.7052596377537739	2017.3333333333333	3
28882429_29104763_30132062	0.7052596377537739	2017.3333333333333	3
29104763_29868026_30174217	0.7052234823864345	2017.6666666666667	3
27192569_29868026_30538707	0.7049846297625569	2017.3333333333333	3
26578451_28073373_29023417	0.7049720674675273	2016.3333333333333	3
26018646_26578451_31681269	0.7049457485540533	2016.3333333333333	3
26578451_29789862_31681269	0.7049457485540533	2017.3333333333333	3
26578451_31681269	0.7049457485540533	2017.0	2
26578451_29023417_31681269	0.7049457485540533	2017.0	3
22725958_26578451_31681269	0.7049457485540533	2015.3333333333333	3
27192569_28900677_29789862	0.7049383958571966	2017.0	3
27192569_28545567_28900677	0.7049383958571966	2016.6666666666667	3
27192569_28900677_30215300	0.7049383958571966	2017.0	3
28258696_30538707_31690319	0.7047419059356228	2018.0	3
29211042_29544515_30132062	0.7047122638970625	2017.6666666666667	3
25743219_26347741_30132062	0.7045119933080324	2016.0	3
29735917_29868026_30538707	0.7043297321986037	2018.0	3
28258696_29868026_30174217	0.7043007273282739	2017.6666666666667	3
30174217_30215300_31690319	0.7042901636307852	2018.3333333333333	3
29789862_30174217_31690319	0.7042901636307852	2018.3333333333333	3
28649381_30174217_31690319	0.7042901636307852	2018.0	3
28545567_28900677_29735917	0.7042834982932434	2017.3333333333333	3
28900677_29735917_29789862	0.7042834982932434	2017.6666666666667	3
28900677_29735917_30215300	0.7042834982932434	2017.6666666666667	3
27192569_28073373_29868026	0.7042176055533502	2017.0	3
28730595_30174217_30250471	0.7041833767283607	2017.6666666666667	3
25743219_30538707_31690319	0.7041534648607828	2017.3333333333333	3
25743219_29735917_31681269	0.7041519701165571	2017.3333333333333	3
28073373_28258696_31690319	0.7041121628871465	2017.6666666666667	3
26347741_28545567_30250471	0.7040954330081117	2016.6666666666667	3
26578451_30250471	0.7040891750588724	2016.5	2
26578451_29789862_30250471	0.7040891750588724	2017.0	3
22725958_26578451_30250471	0.7040891750588724	2015.0	3
26578451_28443090_30250471	0.7040891750588724	2016.6666666666667	3
26018646_26578451_30250471	0.7040891750588724	2016.0	3
25743219_28900677_29211042	0.7039640268607428	2016.3333333333333	3
29544515_31681269_31690319	0.7039497990084366	2018.6666666666667	3
29211042_29868026_30538707	0.7038790763619212	2017.6666666666667	3
27192565_29211042_29789862	0.703835528631442	2017.0	3
27192565_29211042_30215300	0.703835528631442	2017.0	3
27192565_28545567_29211042	0.703835528631442	2016.6666666666667	3
22725958_30250471_31681269	0.703820391096019	2016.3333333333333	3
27192565_28882429_29104763	0.703787321933783	2016.6666666666667	3
28443090_29211042_31690319	0.7033279493096771	2017.6666666666667	3
26347741_27192565_30132062	0.7032792340754581	2016.3333333333333	3
26347741_27192569_31681269	0.7032599135646905	2016.6666666666667	3
25743219_26347741_31690319	0.703213563704387	2016.3333333333333	3
28882429_29544515_30132062	0.7031506335743603	2017.6666666666667	3
29023417_29544515_30132062	0.7031506335743603	2017.6666666666667	3
29544515_29868026_30174217	0.7031144782070209	2018.0	3
25743219_29211042_31681269	0.7028820763399707	2017.0	3
28258696_29544515_31690319	0.7028493386979656	2018.0	3
26347741_27192569_29868026	0.7027675001596446	2016.3333333333333	3
28073373_29735917_30132062	0.7027417700260017	2017.6666666666667	3
28258696_28730595_31681269	0.7027349830587969	2017.6666666666667	3
28258696_28730595_31690319	0.702528748866537	2017.6666666666667	3
25743219_28730595_31681269	0.7024550415248697	2017.0	3
28073373_28730595_28900677	0.7024541098557674	2017.0	3
26347741_28073373_28900677	0.7023749798561987	2016.3333333333333	3
27192565_29104763_30132062	0.7022727527893972	2017.0	3
25743219_29544515_31690319	0.7022608976231256	2017.3333333333333	3
25743219_27192565_28073373	0.7022289817041946	2016.0	3
28073373_28545567_30250471	0.7021436585928209	2017.3333333333333	3
26347741_28258696_30174217	0.7019991328301259	2016.6666666666667	3
27192565_29544515_29735917	0.7018713697298454	2017.3333333333333	3
27192565_28882429_29544515	0.7016783177543694	2017.0	3
29023417_29868026_30538707	0.7016086620426452	2017.6666666666667	3
25743219_26578451_28882429	0.7014934646915176	2015.6666666666667	3
26347741_26578451_28900677	0.70145440542283	2015.6666666666667	3
25743219_29868026_30250471	0.7013679366636403	2017.0	3
25743219_26347741_28900677	0.7013676136132924	2015.6666666666667	3
27192565_29023417_29104763	0.7012593037533006	2016.6666666666667	3
26347741_28443090_30174217	0.7012371993871456	2016.6666666666667	3
25743219_27192565_27192569	0.701207084332292	2015.6666666666667	3
26578451_29104763_29868026	0.701168399924911	2016.6666666666667	3
28882429_28900677_29023417	0.7011552060573125	2017.0	3
26347741_28073373_29868026	0.7010407444021086	2016.6666666666667	3
28073373_29544515_31681269	0.7010081724934883	2018.0	3
29735917_31681269_31690319	0.700960965970736	2018.6666666666667	3
29104763_29789862_30132062	0.7009270837046153	2017.6666666666667	3
29104763_30132062_30215300	0.7009270837046153	2017.6666666666667	3
28545567_29104763_30132062	0.7009270837046153	2017.3333333333333	3
27192569_30250471_31690319	0.7008906253806795	2017.6666666666667	3
25743219_28073373_28443090	0.7008168992421528	2016.3333333333333	3
28882429_29735917_30132062	0.7007398763854593	2017.6666666666667	3
29023417_29735917_30132062	0.7007398763854593	2017.6666666666667	3
29735917_29868026_30174217	0.7007037210181198	2018.0	3
28258696_30250471_31690319	0.7006937599072405	2018.0	3
28258696_29735917_31690319	0.7004385815090647	2018.0	3
25743219_28900677_29104763	0.7003611323272313	2016.3333333333333	3
27192569_28073373_28900677	0.700252287895215	2016.6666666666667	3
28258696_28882429_31690319	0.7002455295335888	2017.6666666666667	3
28882429_29868026_30538707	0.7002113482539416	2017.6666666666667	3
28073373_29211042_30132062	0.7001850164040418	2017.3333333333333	3
26578451_28900677_29211042	0.7001682256438242	2016.3333333333333	3
27192569_29868026_30250471	0.6999735008735388	2017.3333333333333	3
25743219_29735917_31690319	0.6998501404342248	2017.3333333333333	3
28258696_29868026_30250471	0.6997766354000997	2017.6666666666667	3
28649381_28882429_28900677	0.6997578922686088	2017.0	3
26018646_28882429_28900677	0.6997578922686088	2016.3333333333333	3
28882429_28900677_29789862	0.6997578922686088	2017.3333333333333	3
28882429_28900677_30215300	0.6997578922686088	2017.3333333333333	3
22725958_28882429_28900677	0.6997578922686088	2015.3333333333333	3
28882429_28900677_31575023	0.6997578922686088	2017.6666666666667	3
28882429_28900677	0.6997578922686088	2017.0	2
28545567_28882429_28900677	0.6997578922686088	2017.0	3
29211042_31681269_31690319	0.6996910721941495	2018.3333333333333	3
25743219_28882429_31690319	0.6996570884587489	2017.0	3
28073373_28900677_29735917	0.6995973903312618	2017.3333333333333	3
27192565_28882429_29735917	0.6992675605654685	2017.0	3
26578451_28073373_30215300	0.6992421996296649	2016.6666666666667	3
26578451_28073373_28545567	0.6992421996296649	2016.3333333333333	3
26578451_28073373_29789862	0.6992421996296649	2016.6666666666667	3
27192565_29023417_29544515	0.6991502995738869	2017.0	3
27192565_28073373_29211042	0.6991494206694604	2016.6666666666667	3
26578451_27192565_28730595	0.6989901876497451	2016.0	3
28545567_29544515_30132062	0.6988180795252017	2017.6666666666667	3
29544515_30132062_30215300	0.6988180795252017	2018.0	3
26018646_29544515_30132062	0.6988180795252017	2017.0	3
22725958_29544515_30132062	0.6988180795252017	2016.0	3
28730595_29544515_30132062	0.6988180795252017	2017.6666666666667	3
29544515_29789862_30132062	0.6988180795252017	2018.0	3
29544515_30132062_31575023	0.6988180795252017	2018.3333333333333	3
29544515_30132062	0.6988180795252017	2018.0	2
28649381_29544515_30132062	0.6988180795252017	2017.6666666666667	3
25743219_28730595_28900677	0.6986980904834224	2016.3333333333333	3
29868026_30538707_31575023	0.6983313908031279	2018.3333333333333	3
28882429_29211042_30132062	0.6981831227634993	2017.3333333333333	3
29023417_29211042_30132062	0.6981831227634993	2017.3333333333333	3
28073373_29735917_31681269	0.6980193394557873	2018.0	3
29023417_29868026_30174217	0.6979826508621614	2017.6666666666667	3
27192565_29735917_30132062	0.6977529914210825	2017.3333333333333	3
28258696_28730595_29868026	0.6976862923902103	2017.3333333333333	3
27192565_28900677	0.697449575258931	2016.5	2
26018646_27192565_28900677	0.697449575258931	2016.0	3
27192565_28900677_31575023	0.697449575258931	2017.3333333333333	3
22725958_27192565_28900677	0.697449575258931	2015.0	3
27192565_28649381_28900677	0.697449575258931	2016.6666666666667	3
25743219_28258696_30174217	0.6974426172673394	2016.6666666666667	3
26578451_27192565_27192569	0.6974112831153735	2015.6666666666667	3
26347741_28545567_30538707	0.6972318755275911	2016.6666666666667	3
28900677_29023417	0.6972298740881262	2017.0	2
28900677_29023417_29789862	0.6972298740881262	2017.3333333333333	3
28649381_28900677_29023417	0.6972298740881262	2017.0	3
28545567_28900677_29023417	0.6972298740881262	2017.0	3
28900677_29023417_31575023	0.6972298740881262	2017.6666666666667	3
28900677_29023417_30215300	0.6972298740881262	2017.3333333333333	3
22725958_28900677_29023417	0.6972298740881262	2015.3333333333333	3
26018646_28900677_29023417	0.6972298740881262	2016.3333333333333	3
28882429_31681269_31690319	0.6970134357949013	2018.3333333333333	3
27192565_29023417_29735917	0.6967395423849859	2017.0	3
25743219_28443090_30174217	0.696680683824359	2016.6666666666667	3
27192569_28073373_31690319	0.6966776933205471	2017.3333333333333	3
27192569_29211042_31690319	0.6966554131860581	2017.3333333333333	3
26578451_29735917_29868026	0.6966486385565964	2017.0	3
28882429_29868026_30174217	0.6965853370734577	2017.6666666666667	3
26578451_28900677_29104763	0.6965653311103128	2016.3333333333333	3
25743219_27192569_28900677	0.69649626852287	2016.0	3
29735917_29789862_30132062	0.6964073223363008	2018.0	3
28545567_29735917_30132062	0.6964073223363008	2017.6666666666667	3
29735917_30132062_30215300	0.6964073223363008	2018.0	3
25743219_26018646_31681269	0.6962791079715361	2016.3333333333333	3
25743219_29023417_31681269	0.6962791079715361	2017.0	3
25743219_29789862_31681269	0.6962791079715361	2017.3333333333333	3
22725958_25743219_31681269	0.6962791079715361	2015.3333333333333	3
25743219_31681269	0.6962791079715361	2017.0	2
26578451_29211042_29868026	0.6961979827199135	2016.6666666666667	3
29544515_30538707_31690319	0.695926562265959	2018.3333333333333	3
29211042_29868026_30174217	0.6959006983971501	2017.6666666666667	3
26018646_29868026_30538707	0.6958787942047829	2017.0	3
22725958_29868026_30538707	0.6958787942047829	2016.0	3
28443090_29868026_30538707	0.6958787942047829	2017.6666666666667	3
29868026_30538707	0.6958787942047829	2018.0	2
29789862_29868026_30538707	0.6958787942047829	2018.0	3
28649381_29868026_30538707	0.6958787942047829	2017.6666666666667	3
29868026_30215300_30538707	0.6958787942047829	2018.0	3
28545567_29868026_30538707	0.6958787942047829	2017.6666666666667	3
27192565_29544515_31575023	0.6958730283343697	2017.6666666666667	3
29104763_30174217_30250471	0.6958670219919489	2017.6666666666667	3
25743219_28900677_29735917	0.6958413709589167	2016.6666666666667	3
26347741_28900677_29211042	0.6958354559802131	2016.3333333333333	3
22725958_28900677_30215300	0.6958325602994226	2015.6666666666667	3
28545567_28900677_30215300	0.6958325602994226	2017.3333333333333	3
28900677_30215300_31575023	0.6958325602994226	2018.0	3
28900677_29789862_31575023	0.6958325602994226	2018.0	3
28545567_28900677	0.6958325602994226	2017.0	2
22725958_28900677_29789862	0.6958325602994226	2015.6666666666667	3
28545567_28900677_29789862	0.6958325602994226	2017.3333333333333	3
28900677_29789862	0.6958325602994226	2017.5	2
28900677_30215300	0.6958325602994226	2017.5	2
28545567_28649381_28900677	0.6958325602994226	2017.0	3
26018646_28900677_30215300	0.6958325602994226	2016.6666666666667	3
26018646_28545567_28900677	0.6958325602994226	2016.3333333333333	3
28545567_28900677_31575023	0.6958325602994226	2017.6666666666667	3
28900677_29789862_30215300	0.6958325602994226	2017.6666666666667	3
26018646_28900677_29789862	0.6958325602994226	2016.6666666666667	3
28649381_28900677_30215300	0.6958325602994226	2017.3333333333333	3
28649381_28900677_29789862	0.6958325602994226	2017.3333333333333	3
22725958_28545567_28900677	0.6958325602994226	2015.3333333333333	3
28730595_30538707_31690319	0.6956059724345305	2018.0	3
31575023_31681269_31690319	0.69554070042406	2019.0	3
27192565_29104763_30215300	0.6955294359154384	2017.0	3
27192565_29104763_29789862	0.6955294359154384	2017.0	3
27192565_28545567_29104763	0.6955294359154384	2016.6666666666667	3
25743219_27192565_29211042	0.6953934012971154	2016.0	3
26347741_29104763_30132062	0.6953769411414417	2016.6666666666667	3
27192565_29211042_30132062	0.6951962377991225	2017.0	3
28730595_30250471_31690319	0.6950872043659111	2018.0	3
26347741_26578451_28882429	0.6948214527355464	2015.6666666666667	3
26578451_27192569_28258696	0.694782818664432	2016.0	3
25743219_28258696_29211042	0.6947432522780538	2016.3333333333333	3
26347741_28730595_31690319	0.6946660712781345	2017.0	3
26347741_27192569_30174217	0.6945646632635265	2016.3333333333333	3
28073373_29211042_31681269	0.6944988440950538	2017.6666666666667	3
28258696_31575023_31690319	0.6944402401135887	2018.3333333333333	3
28258696_29104763_31681269	0.694418628322385	2017.6666666666667	3
28073373_30132062	0.6942908320321809	2017.5	2
28073373_30132062_31575023	0.6942908320321809	2018.0	3
22725958_28073373_30132062	0.6942908320321809	2015.6666666666667	3
28073373_29104763_30132062	0.6942908320321809	2017.3333333333333	3
26018646_28073373_30132062	0.6942908320321809	2016.6666666666667	3
28073373_28649381_30132062	0.6942908320321809	2017.3333333333333	3
28073373_28730595_30132062	0.6942908320321809	2017.3333333333333	3
28073373_28882429_31681269	0.6940718092799528	2017.6666666666667	3
28073373_28730595_31681269	0.6940718092799528	2017.6666666666667	3
25743219_31575023_31690319	0.6938517990387487	2017.6666666666667	3
28545567_29211042_30132062	0.6938505687143407	2017.3333333333333	3
29211042_30132062_30215300	0.6938505687143407	2017.6666666666667	3
29211042_29789862_30132062	0.6938505687143407	2017.6666666666667	3
28730595_29544515_31690319	0.6937134051968732	2018.0	3
29735917_30538707_31690319	0.693515805077058	2018.3333333333333	3
26347741_28073373_31690319	0.6935008321693051	2017.0	3
22725958_27192565_29544515	0.6934204317360247	2015.3333333333333	3
27192565_29544515_29789862	0.6934204317360247	2017.3333333333333	3
27192565_29544515_30215300	0.6934204317360247	2017.3333333333333	3
27192565_28649381_29544515	0.6934204317360247	2017.0	3
26018646_27192565_29544515	0.6934204317360247	2016.3333333333333	3
27192565_29544515	0.6934204317360247	2017.0	2
27192565_28545567_29544515	0.6934204317360247	2017.0	3
28882429_30538707_31690319	0.693322753101582	2018.0	3
28258696_29104763_29868026	0.6932952696229846	2017.3333333333333	3
27192565_28882429_31575023	0.6932692191699925	2017.3333333333333	3
25743219_26578451_30215300	0.6932355786731728	2016.0	3
25743219_26578451_28545567	0.6932355786731728	2015.6666666666667	3
29789862_31681269_31690319	0.693088103825715	2018.6666666666667	3
31681269_31690319	0.693088103825715	2019.0	2
28649381_31681269_31690319	0.693088103825715	2018.3333333333333	3
22725958_31681269_31690319	0.693088103825715	2016.6666666666667	3
28545567_31681269_31690319	0.693088103825715	2018.3333333333333	3
30215300_31681269_31690319	0.693088103825715	2018.6666666666667	3
29104763_31681269_31690319	0.693088103825715	2018.3333333333333	3
26018646_31681269_31690319	0.693088103825715	2017.6666666666667	3
29023417_31681269_31690319	0.693088103825715	2018.3333333333333	3
26347741_27192565_27192569	0.6930785134517623	2015.6666666666667	3
29104763_30174217_31681269	0.6929558785039504	2018.0	3
28545567_28730595_31681269	0.6928762234618296	2017.6666666666667	3
25743219_29544515_29868026	0.6927775667071113	2017.0	3
26578451_27192569_28900677	0.6927004673059514	2016.0	3
27192565_27192569_28730595	0.6926595919060395	2016.3333333333333	3
26347741_28882429_31681269	0.6926217038862472	2017.0	3
28073373_31575023_31681269	0.6925990739091115	2018.3333333333333	3
28258696_30250471_31681269	0.6924430729217375	2018.0	3
29211042_30174217_30250471	0.6924384223745252	2017.6666666666667	3
28258696_29544515_31681269	0.6923096241429713	2018.0	3
29544515_30174217_31690319	0.6923005510854751	2018.3333333333333	3
22725958_29023417_30132062	0.6922889383916384	2015.6666666666667	3
28882429_29023417_30132062	0.6922889383916384	2017.3333333333333	3
28730595_29023417_30132062	0.6922889383916384	2017.3333333333333	3
29023417_29789862_30132062	0.6922889383916384	2017.6666666666667	3
28730595_28882429_30132062	0.6922889383916384	2017.3333333333333	3
28545567_29023417_30132062	0.6922889383916384	2017.3333333333333	3
29023417_30132062_30215300	0.6922889383916384	2017.6666666666667	3
22725958_28882429_30132062	0.6922889383916384	2015.6666666666667	3
26018646_28882429_30132062	0.6922889383916384	2016.6666666666667	3
29023417_30132062_31575023	0.6922889383916384	2018.0	3
26018646_29023417_30132062	0.6922889383916384	2016.6666666666667	3
28545567_28882429_30132062	0.6922889383916384	2017.3333333333333	3
28882429_30132062	0.6922889383916384	2017.5	2
28882429_30132062_30215300	0.6922889383916384	2017.6666666666667	3
29023417_30132062	0.6922889383916384	2017.5	2
28649381_29023417_30132062	0.6922889383916384	2017.3333333333333	3
28882429_30132062_31575023	0.6922889383916384	2018.0	3
28649381_28882429_30132062	0.6922889383916384	2017.3333333333333	3
28882429_29789862_30132062	0.6922889383916384	2017.6666666666667	3
28649381_29868026_30174217	0.692252783024299	2017.6666666666667	3
26018646_29868026_30174217	0.692252783024299	2017.0	3
29868026_30174217	0.692252783024299	2018.0	2
29868026_30174217_31575023	0.692252783024299	2018.3333333333333	3
29868026_30174217_30215300	0.692252783024299	2018.0	3
22725958_29868026_30174217	0.692252783024299	2016.0	3
28443090_29868026_30174217	0.692252783024299	2017.6666666666667	3
29789862_29868026_30174217	0.692252783024299	2018.0	3
28545567_29868026_30174217	0.692252783024299	2017.6666666666667	3
26347741_28900677_29104763	0.6922325614467016	2016.3333333333333	3
27192565_28882429_29023417	0.6922139363603513	2016.6666666666667	3
27192569_28443090_31690319	0.6921845089886828	2017.3333333333333	3
26578451_28900677_29735917	0.6920455697419982	2016.6666666666667	3
28258696_28545567_31690319	0.6919876435152439	2017.6666666666667	3
28258696_28443090_31690319	0.6919876435152439	2017.6666666666667	3
26018646_28258696_31690319	0.6919876435152439	2017.0	3
25743219_28073373_31690319	0.6916929697359573	2017.0	3
26578451_28258696_30174217	0.6916685006185408	2016.6666666666667	3
26578451_27192565_29211042	0.6915976000801967	2016.0	3
25743219_26578451_29544515	0.6915703403902085	2016.0	3
25743219_27192569_30132062	0.6914936115762554	2016.3333333333333	3
27192565_28073373_28730595	0.6914308876937949	2016.6666666666667	3
25743219_26018646_31690319	0.6913992024404039	2016.3333333333333	3
25743219_30215300_31690319	0.6913992024404039	2017.3333333333333	3
25743219_28545567_31690319	0.6913992024404039	2017.0	3
26347741_27192565_28073373	0.6913517576942262	2016.0	3
29735917_30174217_30250471	0.6913472606236342	2018.0	3
28730595_29735917_31690319	0.6913026480079724	2018.0	3
28258696_29544515_29868026	0.6911862654435709	2017.6666666666667	3
26347741_31575023_31681269	0.6911489685154059	2017.6666666666667	3
28073373_28900677_31575023	0.691146452337441	2017.6666666666667	3
22725958_28073373_28900677	0.691146452337441	2015.3333333333333	3
26018646_28073373_28900677	0.691146452337441	2016.3333333333333	3
28073373_28900677	0.691146452337441	2017.0	2
28073373_28900677_29104763	0.691146452337441	2017.0	3
28073373_28649381_28900677	0.691146452337441	2017.0	3
27192565_29735917_29789862	0.6910096745471236	2017.3333333333333	3
27192565_29735917_30215300	0.6910096745471236	2017.3333333333333	3
27192565_28545567_29735917	0.6910096745471236	2017.0	3
26347741_29735917_30132062	0.690857179773127	2017.0	3
29544515_30174217_31681269	0.6908468743245366	2018.3333333333333	3
27192565_28882429_29789862	0.6908166225716476	2017.0	3
27192565_28882429	0.6908166225716476	2016.5	2
27192565_28882429_30215300	0.6908166225716476	2017.0	3
26018646_27192565_28882429	0.6908166225716476	2016.0	3
27192565_28649381_28882429	0.6908166225716476	2016.6666666666667	3
22725958_27192565_28882429	0.6908166225716476	2015.0	3
27192565_28545567_28882429	0.6908166225716476	2016.6666666666667	3
28545567_30538707_31681269	0.6907807871144747	2018.0	3
27192565_29023417_31575023	0.6907412009895101	2017.3333333333333	3
28073373_30174217_30538707	0.6906634693300913	2017.6666666666667	3
26578451_29868026_31575023	0.6906502971611205	2017.3333333333333	3
26347741_28730595_28900677	0.6905695196028927	2016.3333333333333	3
26578451_28258696_30215300	0.6905436512791481	2016.6666666666667	3
26578451_28258696_29789862	0.6905436512791481	2016.6666666666667	3
26578451_28258696_28649381	0.6905436512791481	2016.3333333333333	3
25743219_28073373_29868026	0.690500920798238	2016.6666666666667	3
28730595_29868026_30250471	0.6902447478895841	2017.6666666666667	3
28073373_30215300_31681269	0.6901464773107665	2018.0	3
28073373_29104763_31681269	0.6901464773107665	2017.6666666666667	3
28073373_28649381_31681269	0.6901464773107665	2017.6666666666667	3
28073373_31681269	0.6901464773107665	2018.0	2
26018646_28073373_31681269	0.6901464773107665	2017.0	3
28073373_29023417_31681269	0.6901464773107665	2017.6666666666667	3
28073373_29789862_31681269	0.6901464773107665	2018.0	3
25743219_27192569_30174217	0.6900081477007399	2016.3333333333333	3
28545567_30250471_30538707	0.6899242136192939	2017.6666666666667	3
29735917_30174217_31690319	0.6898897938965741	2018.3333333333333	3
26578451_28443090_28649381	0.6897817178361677	2016.3333333333333	3
28882429_30174217_31690319	0.6896967419210983	2018.0	3
25743219_26347741_30174217	0.6895799396789368	2016.0	3
28730595_28900677_29104763	0.6895630383168316	2017.0	3
26347741_28073373_30174217	0.689436027696994	2016.6666666666667	3
28258696_29735917_31681269	0.6893207911052704	2018.0	3
27192565_30132062	0.6893020534272617	2017.0	2
22725958_27192565_30132062	0.6893020534272617	2015.3333333333333	3
27192565_28649381_30132062	0.6893020534272617	2017.0	3
27192565_30132062_31575023	0.6893020534272617	2017.6666666666667	3
27192565_28730595_30132062	0.6893020534272617	2017.0	3
26018646_27192565_30132062	0.6893020534272617	2016.3333333333333	3
26347741_29104763_31681269	0.6891401378135102	2017.0	3
25743219_26347741_29868026	0.6890508154045323	2016.0	3
26578451_28730595_28882429	0.6890206402960788	2016.3333333333333	3
28258696_29735917_29868026	0.6887755082546699	2017.6666666666667	3
26347741_28649381_31681269	0.6886963719170609	2017.0	3
26347741_30215300_31681269	0.6886963719170609	2017.3333333333333	3
26347741_29104763_29868026	0.6886477244084642	2016.6666666666667	3
28730595_29211042_31690319	0.6886013905871423	2017.6666666666667	3
27192565_28073373_29735917	0.6885741681692893	2017.0	3
26347741_27192569_28900677	0.6883676976423404	2016.0	3
28258696_29211042_29868026	0.6883248524179872	2017.3333333333333	3
26347741_29211042_30132062	0.688300426151167	2016.6666666666667	3
27192565_29023417_30215300	0.6882886043911651	2017.0	3
22725958_27192565_29023417	0.6882886043911651	2015.0	3
26018646_27192565_29023417	0.6882886043911651	2016.0	3
27192565_29023417_29789862	0.6882886043911651	2017.0	3
27192565_29023417	0.6882886043911651	2016.5	2
27192565_28545567_29023417	0.6882886043911651	2016.6666666666667	3
27192565_28649381_29023417	0.6882886043911651	2016.6666666666667	3
26578451_29868026	0.6881977005627755	2016.5	2
22725958_26578451_29868026	0.6881977005627755	2015.0	3
26578451_28649381_29868026	0.6881977005627755	2016.6666666666667	3
26018646_26578451_29868026	0.6881977005627755	2016.0	3
26347741_26578451_27192565	0.68818058167671	2015.3333333333333	3
25743219_26347741_27192565	0.6880937898671727	2015.3333333333333	3
28258696_29211042_31681269	0.6880508973286841	2017.6666666666667	3
28649381_29789862_30132062	0.6879563843424799	2017.6666666666667	3
30132062_30215300_31575023	0.6879563843424799	2018.3333333333333	3
29789862_30132062_31575023	0.6879563843424799	2018.3333333333333	3
29789862_30132062_30215300	0.6879563843424799	2018.0	3
28649381_30132062_30215300	0.6879563843424799	2017.6666666666667	3
28545567_30132062_30215300	0.6879563843424799	2017.6666666666667	3
28545567_29789862_30132062	0.6879563843424799	2017.6666666666667	3
28545567_28730595_30132062	0.6879563843424799	2017.3333333333333	3
28545567_28649381_30132062	0.6879563843424799	2017.3333333333333	3
28545567_30132062_31575023	0.6879563843424799	2018.0	3
28730595_30132062_30215300	0.6879563843424799	2017.6666666666667	3
22725958_28545567_30132062	0.6879563843424799	2015.6666666666667	3
26018646_28545567_30132062	0.6879563843424799	2016.6666666666667	3
26018646_30132062_30215300	0.6879563843424799	2017.0	3
28545567_30132062	0.6879563843424799	2017.5	2
29789862_30132062	0.6879563843424799	2018.0	2
26018646_29789862_30132062	0.6879563843424799	2017.0	3
22725958_30132062_30215300	0.6879563843424799	2016.0	3
30132062_30215300	0.6879563843424799	2018.0	2
28730595_29789862_30132062	0.6879563843424799	2017.6666666666667	3
22725958_29789862_30132062	0.6879563843424799	2016.0	3
28443090_28649381_31690319	0.6879453416033989	2017.6666666666667	3
28443090_29789862_31690319	0.6879453416033989	2018.0	3
28443090_30215300_31690319	0.6879453416033989	2018.0	3
29735917_30174217_31681269	0.6878580412868357	2018.3333333333333	3
25743219_28443090_30538707	0.687779761539157	2016.6666666666667	3
26347741_28900677_29735917	0.6877128000783871	2016.6666666666667	3
25743219_27192565_28730595	0.6876748683214498	2016.0	3
25743219_29023417_29868026	0.6876457393622519	2016.6666666666667	3
25743219_28073373_30174217	0.687628165263646	2016.6666666666667	3
30538707_31575023_31690319	0.6875174636815822	2018.6666666666667	3
25743219_26018646_28900677	0.6873904329650958	2015.6666666666667	3
25743219_28649381_28900677	0.6873904329650958	2016.3333333333333	3
22725958_25743219_28900677	0.6873904329650958	2014.6666666666667	3
25743219_28900677_31575023	0.6873904329650958	2017.0	3
25743219_28900677	0.6873904329650958	2016.0	2
26347741_27192565_29211042	0.6872648304165856	2016.0	3
28730595_28882429_31690319	0.6871842640633101	2017.6666666666667	3
29023417_30174217_31690319	0.6871687237406158	2018.0	3
25743219_27192565_29104763	0.6870873085811117	2016.0	3
26347741_29544515_31681269	0.6870311336340965	2017.3333333333333	3
25743219_26347741_28443090	0.686839860382761	2015.6666666666667	3
26347741_29023417_31690319	0.6868376800135232	2017.0	3
28882429_30174217_30250471	0.6868216545989998	2017.6666666666667	3
26347741_26578451_28545567	0.6865635667172015	2015.6666666666667	3
26347741_26578451_30215300	0.6865635667172015	2016.0	3
25743219_26578451_29023417	0.6864385130453489	2015.6666666666667	3
25743219_28882429_29868026	0.6862484255735484	2016.6666666666667	3
25743219_28258696_30538707	0.6862207226202937	2016.6666666666667	3
29544515_30174217_30250471	0.6861647536600439	2018.0	3
28258696_29023417_29868026	0.6860544380987114	2017.3333333333333	3
29104763_29868026_30250471	0.6858537251223585	2017.6666666666667	3
28730595_28900677_29211042	0.6857836073012029	2017.0	3
27192569_28730595_28900677	0.6856981745124703	2016.6666666666667	3
28073373_29735917_29868026	0.6855780684338553	2017.6666666666667	3
28258696_28882429_31681269	0.685373260929436	2017.6666666666667	3
28730595_31575023_31690319	0.6853043066124963	2018.3333333333333	3
27192565_27192569_29211042	0.6852670043364912	2016.3333333333333	3
26018646_30538707_31690319	0.6850648670832372	2017.3333333333333	3
28545567_30538707_31690319	0.6850648670832372	2018.0	3
28730595_28900677_29735917	0.685043276948517	2017.3333333333333	3
27192565_28545567_31575023	0.6850113331516479	2017.3333333333333	3
27192565_30215300_31575023	0.6850113331516479	2017.6666666666667	3
27192565_29789862_31575023	0.6850113331516479	2017.6666666666667	3
26347741_26578451_29544515	0.6848983284342373	2016.0	3
26578451_28730595_30215300	0.6846880862469202	2016.6666666666667	3
26578451_28545567_28730595	0.6846880862469202	2016.3333333333333	3
28258696_28882429_29868026	0.6846571243100077	2017.3333333333333	3
26347741_29211042_30174217	0.6843986134440627	2016.6666666666667	3
25743219_28258696_29544515	0.6843281553826365	2016.6666666666667	3
29023417_30174217_30250471	0.684293636418517	2017.6666666666667	3
26347741_29735917_29868026	0.6841279630401496	2017.0	3
26347741_29735917_31681269	0.6840423005963956	2017.3333333333333	3
26578451_29211042_30538707	0.6839601829628781	2016.6666666666667	3
28882429_30174217_31681269	0.6839105111110012	2018.0	3
28258696_31575023_31681269	0.6839005255585946	2018.3333333333333	3
26347741_29211042_29868026	0.6836773072034669	2016.6666666666667	3
28258696_30174217_30250471	0.6836582560727938	2017.6666666666667	3
26578451_28900677_31575023	0.6835946317481774	2017.0	3
26578451_28649381_28900677	0.6835946317481774	2016.3333333333333	3
26018646_26578451_28900677	0.6835946317481774	2015.6666666666667	3
22725958_26578451_28900677	0.6835946317481774	2014.6666666666667	3
26578451_28900677	0.6835946317481774	2016.0	2
26578451_27192565_29104763	0.683291507364193	2016.0	3
28730595_30538707_31681269	0.6832852731611041	2018.0	3
25743219_28073373_30250471	0.683269828097121	2016.6666666666667	3
26578451_28730595_29544515	0.683022847963956	2016.6666666666667	3
28545567_30174217_30250471	0.6828963226298135	2017.6666666666667	3
28443090_30174217_30250471	0.6828963226298135	2017.6666666666667	3
29789862_30174217_30250471	0.6828963226298135	2018.0	3
28649381_30174217_30250471	0.6828963226298135	2017.6666666666667	3
30174217_30250471	0.6828963226298135	2018.0	2
22725958_30174217_30250471	0.6828963226298135	2016.0	3
26018646_30174217_30250471	0.6828963226298135	2017.0	3
30174217_30215300_30250471	0.6828963226298135	2018.0	3
30174217_30250471_31575023	0.6828963226298135	2018.3333333333333	3
28073373_29211042_29868026	0.6828768110130253	2017.3333333333333	3
26018646_28730595_31690319	0.6828517100141515	2017.0	3
28545567_28730595_31690319	0.6828517100141515	2017.6666666666667	3
28730595_30215300_31690319	0.6828517100141515	2018.0	3
28258696_29868026_31575023	0.6827771668591941	2018.0	3
26347741_29211042_31681269	0.6827724068198091	2017.0	3
27192565_28073373_31575023	0.6825758267738132	2017.3333333333333	3
25743219_27192565_29735917	0.682567547212797	2016.3333333333333	3
22725958_27192565_30215300	0.6825587365533029	2015.3333333333333	3
27192565_28545567_30215300	0.6825587365533029	2017.0	3
26018646_27192565_29789862	0.6825587365533029	2016.3333333333333	3
22725958_27192565_28545567	0.6825587365533029	2015.0	3
27192565_28545567_28649381	0.6825587365533029	2016.6666666666667	3
22725958_27192565_29789862	0.6825587365533029	2015.3333333333333	3
27192565_28545567_29789862	0.6825587365533029	2017.0	3
26018646_27192565_30215300	0.6825587365533029	2016.3333333333333	3
27192565_28649381_29789862	0.6825587365533029	2017.0	3
27192565_30215300	0.6825587365533029	2017.0	2
27192565_28649381_30215300	0.6825587365533029	2017.0	3
27192565_29789862	0.6825587365533029	2017.0	2
27192565_28545567	0.6825587365533029	2016.5	2
26018646_27192565_28545567	0.6825587365533029	2016.0	3
27192565_29789862_30215300	0.6825587365533029	2017.3333333333333	3
26347741_30132062	0.6824062417793062	2016.5	2
26347741_30132062_31575023	0.6824062417793062	2017.3333333333333	3
26347741_28730595_30132062	0.6824062417793062	2016.6666666666667	3
26347741_28649381_30132062	0.6824062417793062	2016.6666666666667	3
22725958_26347741_30132062	0.6824062417793062	2015.0	3
26018646_26347741_30132062	0.6824062417793062	2016.0	3
27192569_29104763_30132062	0.6823585594096646	2017.0	3
26347741_28730595_31681269	0.6823453720047084	2017.0	3
29211042_30174217_31681269	0.6822357807259621	2018.0	3
25743219_28258696_29735917	0.6819173981937354	2016.6666666666667	3
25743219_29789862_29868026	0.6819158715243897	2017.0	3
25743219_28443090_29868026	0.6819158715243897	2016.6666666666667	3
25743219_29868026_30215300	0.6819158715243897	2017.0	3
25743219_28545567_29868026	0.6819158715243897	2016.6666666666667	3
25743219_28258696_28882429	0.6817243462182595	2016.3333333333333	3
28730595_29544515_29868026	0.6816543779330552	2017.6666666666667	3
28258696_29023417_31681269	0.6814479289602496	2017.6666666666667	3
28258696_28649381_31681269	0.6814479289602496	2017.6666666666667	3
28258696_29789862_31681269	0.6814479289602496	2018.0	3
28258696_28443090_31681269	0.6814479289602496	2017.6666666666667	3
28258696_31681269	0.6814479289602496	2018.0	2
26018646_28258696_31681269	0.6814479289602496	2017.0	3
28258696_30215300_31681269	0.6814479289602496	2018.0	3
30174217_31690319	0.6814388559027534	2018.5	2
22725958_30174217_31690319	0.6814388559027534	2016.3333333333333	3
30174217_31575023_31690319	0.6814388559027534	2018.6666666666667	3
26018646_30174217_31690319	0.6814388559027534	2017.3333333333333	3
29104763_30174217_31690319	0.6814388559027534	2018.0	3
28545567_30174217_31690319	0.6814388559027534	2018.0	3
29735917_29868026_30250471	0.6813339637540438	2018.0	3
27192569_30215300_31690319	0.6812728054797798	2017.6666666666667	3
26347741_29104763_31690319	0.681107812175661	2017.0	3
26347741_31690319	0.681107812175661	2017.0	2
26347741_29789862_31690319	0.681107812175661	2017.3333333333333	3
22725958_26347741_31690319	0.681107812175661	2015.3333333333333	3
26347741_28649381_31690319	0.681107812175661	2017.0	3
26347741_28730595_30174217	0.6810324472526843	2016.6666666666667	3
28073373_28730595_31690319	0.6808948757255577	2017.6666666666667	3
29211042_29868026_30250471	0.6808833079173611	2017.6666666666667	3
25743219_26578451_29789862	0.6807086452074866	2016.0	3
26578451_27192569_28073373	0.6806736753347141	2016.0	3
26578451_28258696_29104763	0.6806630429132516	2016.3333333333333	3
26347741_29104763_30174217	0.6804448875123461	2016.6666666666667	3
29211042_29544515_31690319	0.680426633255464	2018.0	3
22725958_28730595_31681269	0.6803492899961436	2016.0	3
26018646_28258696_29868026	0.6803245702608491	2016.6666666666667	3
28258696_29868026_30215300	0.6803245702608491	2017.6666666666667	3
28258696_29789862_29868026	0.6803245702608491	2017.6666666666667	3
28258696_28443090_29868026	0.6803245702608491	2017.3333333333333	3
28258696_28545567_29868026	0.6803245702608491	2017.3333333333333	3
28258696_28649381_29868026	0.6803245702608491	2017.3333333333333	3
28258696_29868026	0.6803245702608491	2017.5	2
22725958_28258696_29868026	0.6803245702608491	2015.6666666666667	3
27192565_28073373_29104763	0.6801232301754683	2016.6666666666667	3
26018646_27192565_28073373	0.6801232301754683	2016.0	3
22725958_27192565_28073373	0.6801232301754683	2015.0	3
27192565_28073373_28649381	0.6801232301754683	2016.6666666666667	3
27192565_28073373	0.6801232301754683	2016.5	2
27192569_30250471_31681269	0.6801130049294905	2017.6666666666667	3
27192569_29544515_29868026	0.6800971200560154	2017.3333333333333	3
26578451_28649381_30174217	0.6799948636666574	2016.6666666666667	3
28545567_30174217_31681269	0.6799851791418149	2018.0	3
22725958_30174217_31681269	0.6799851791418149	2016.3333333333333	3
30174217_30215300_31681269	0.6799851791418149	2018.3333333333333	3
30174217_31575023_31681269	0.6799851791418149	2018.6666666666667	3
30174217_31681269	0.6799851791418149	2018.5	2
26018646_30174217_31681269	0.6799851791418149	2017.3333333333333	3
29023417_30174217_31681269	0.6799851791418149	2018.0	3
29789862_30174217_31681269	0.6799851791418149	2018.3333333333333	3
25743219_29211042_30174217	0.6798420978812763	2016.6666666666667	3
25743219_28073373_30538707	0.679808150425597	2016.6666666666667	3
26347741_26578451_29023417	0.6797665010893778	2015.6666666666667	3
28900677_29104763_29211042	0.6797178541489384	2017.0	3
28073373_29868026_31575023	0.6795797270383794	2018.0	3
26347741_27192565_28730595	0.6795462974409202	2016.0	3
28730595_30174217_30538707	0.6795112357563431	2017.6666666666667	3
26347741_28900677_31575023	0.6792618620845662	2017.0	3
26347741_28649381_28900677	0.6792618620845662	2016.3333333333333	3
26347741_28900677	0.6792618620845662	2016.0	2
26018646_26347741_28900677	0.6792618620845662	2015.6666666666667	3
22725958_26347741_28900677	0.6792618620845662	2014.6666666666667	3
26347741_27192565_29104763	0.6789587377005819	2016.0	3
26578451_27192565_29735917	0.6787717459958782	2016.3333333333333	3
26578451_28258696_29544515	0.678554038733838	2016.6666666666667	3
27192565_28730595_29104763	0.678539816154859	2016.6666666666667	3
26347741_29544515_30174217	0.6783358833329325	2017.0	3
22725958_30538707_31681269	0.6782538536487887	2016.3333333333333	3
26347741_29868026_31575023	0.6781296216446737	2017.3333333333333	3
27192569_28258696_31690319	0.6780985366041336	2017.3333333333333	3
26347741_28258696_28545567	0.6780229757627013	2016.3333333333333	3
29211042_29735917_31690319	0.678015876066563	2018.0	3
26347741_28730595_29868026	0.677927626630476	2016.6666666666667	3
25743219_28073373_29544515	0.6779155831879397	2016.6666666666667	3
26578451_28730595_29023417	0.6778910206190965	2016.3333333333333	3
27192569_29735917_30132062	0.6778387980413498	2017.3333333333333	3
28882429_29211042_31690319	0.6778228240910872	2017.6666666666667	3
25743219_27192569_31690319	0.6775100955292938	2016.6666666666667	3
25743219_29104763_30132062	0.6773738358250748	2016.6666666666667	3
25743219_28882429_30250471	0.677332573217615	2016.6666666666667	3
26347741_28443090_28545567	0.677261042319721	2016.3333333333333	3
27192565_28730595_29211042	0.6772129817375755	2016.6666666666667	3
28073373_28649381_29868026	0.6771271304400345	2017.3333333333333	3
28073373_29868026	0.6771271304400345	2017.5	2
28073373_28730595_29868026	0.6771271304400345	2017.3333333333333	3
26018646_28073373_29868026	0.6771271304400345	2016.6666666666667	3
22725958_28073373_29868026	0.6771271304400345	2015.6666666666667	3
28073373_29104763_29868026	0.6771271304400345	2017.3333333333333	3
27192565_27192569_29104763	0.6769609116204875	2016.3333333333333	3
28730595_28900677	0.6765923389546962	2017.0	2
28649381_28730595_28900677	0.6765923389546962	2017.0	3
22725958_28730595_28900677	0.6765923389546962	2015.3333333333333	3
26018646_28730595_28900677	0.6765923389546962	2016.3333333333333	3
28730595_28900677_31575023	0.6765923389546962	2017.6666666666667	3
25743219_27192565_31575023	0.6765692058173213	2016.6666666666667	3
28730595_29023417_29868026	0.6765225505881958	2017.3333333333333	3
25743219_28730595_30174217	0.6764759316898977	2016.6666666666667	3
26578451_30174217_30538707	0.6763351736898179	2017.0	3
26347741_31681269	0.6761694384513748	2017.0	2
26347741_29023417_31681269	0.6761694384513748	2017.0	3
26018646_26347741_31681269	0.6761694384513748	2016.3333333333333	3
26347741_29789862_31681269	0.6761694384513748	2017.3333333333333	3
29544515_29868026_30250471	0.6761514567904534	2018.0	3
26578451_28258696_29735917	0.676143281544937	2016.6666666666667	3
28443090_29544515_31690319	0.6759557290580888	2018.0	3
26578451_28258696_28882429	0.675950229569461	2016.3333333333333	3
26347741_29735917_30174217	0.6759251261440314	2017.0	3
25743219_28258696_31575023	0.6759190567982596	2017.0	3
25743219_29104763_30174217	0.6758883719495594	2016.6666666666667	3
25743219_30250471_31575023	0.6758598378467735	2017.3333333333333	3
27192569_28900677_29211042	0.675852990344577	2016.6666666666667	3
26347741_28882429_30174217	0.6757320741685556	2016.6666666666667	3
25743219_26578451_28073373	0.6756889517501246	2015.6666666666667	3
26347741_29868026	0.6756770250463288	2016.5	2
26347741_28649381_29868026	0.6756770250463288	2016.6666666666667	3
26018646_26347741_29868026	0.6756770250463288	2016.0	3
22725958_26347741_29868026	0.6756770250463288	2015.0	3
29868026_30250471_31575023	0.675335622358568	2018.3333333333333	3
28073373_29023417_31690319	0.6753170860450933	2017.6666666666667	3
25743219_28073373_28882429	0.6753117740235627	2016.3333333333333	3
25743219_29211042_30538707	0.675293542380361	2016.6666666666667	3
27192569_29211042_30132062	0.67528204441939	2017.0	3
26578451_30215300_30538707	0.6752103243504252	2017.0	3
28900677_29211042_29735917	0.6751980927806237	2017.3333333333333	3
29023417_30250471_31690319	0.6751974640560674	2018.0	3
28730595_28882429_29868026	0.6751252367994922	2017.3333333333333	3
27192569_29023417_29868026	0.674965292711156	2017.0	3
25743219_28882429_30538707	0.6748015697862529	2016.6666666666667	3
25743219_29211042_30250471	0.6747747743117417	2016.6666666666667	3
28649381_30538707_31681269	0.6745251525282429	2018.0	3
26347741_27192565_29735917	0.6744389763322673	2016.3333333333333	3
28730595_30250471_31681269	0.674309583914722	2018.0	3
29023417_29868026_30250471	0.6742803395489267	2017.6666666666667	3
25743219_26018646_27192565	0.6741166092189763	2015.3333333333333	3
22725958_25743219_27192565	0.6741166092189763	2014.3333333333333	3
25743219_27192565	0.6741166092189763	2015.5	2
25743219_27192565_28649381	0.6741166092189763	2016.0	3
26347741_26578451_29789862	0.6740366332515155	2016.0	3
27192565_28730595_29735917	0.6740200547865445	2017.0	3
28073373_29735917_30174217	0.6739733517287406	2017.6666666666667	3
29023417_29211042_31690319	0.6738974921219008	2017.6666666666667	3
25743219_26347741_28882429	0.673861668629857	2015.6666666666667	3
28258696_28649381_31690319	0.6738593692188497	2017.6666666666667	3
28258696_29789862_31690319	0.6738593692188497	2018.0	3
28649381_30250471_31690319	0.6738001502673637	2018.0	3
29789862_30250471_31690319	0.6738001502673637	2018.3333333333333	3
29104763_30250471_31690319	0.6738001502673637	2018.0	3
30250471_31690319	0.6738001502673637	2018.5	2
22725958_30250471_31690319	0.6738001502673637	2016.3333333333333	3
28073373_28882429_30174217	0.6737802997532647	2017.3333333333333	3
25743219_29544515_30174217	0.6737793677701458	2017.0	3
25743219_30250471_30538707	0.6736345702031216	2017.0	3
26578451_28443090_30538707	0.6735950943936422	2016.6666666666667	3
27192569_28882429_29868026	0.6735679789224523	2017.0	3
28443090_29735917_31690319	0.6735449718691878	2018.0	3
25743219_28258696_28545567	0.6734664601999147	2016.3333333333333	3
25743219_26018646_28258696	0.6734664601999147	2015.6666666666667	3
25743219_28258696_28443090	0.6734664601999147	2016.3333333333333	3
25743219_28258696_30215300	0.6734664601999147	2016.6666666666667	3
26578451_28258696_29023417	0.6734222113889785	2016.3333333333333	3
25743219_28545567_30250471	0.6734072412484287	2016.6666666666667	3
25743219_30215300_30250471	0.6734072412484287	2017.0	3
28443090_28882429_31690319	0.6733519198937121	2017.6666666666667	3
26347741_29023417_30174217	0.6732040559880729	2016.6666666666667	3
28882429_29868026_30250471	0.6728830257602231	2017.6666666666667	3
22725958_29868026_30250471	0.6728830257602231	2016.0	3
29868026_30250471	0.6728830257602231	2018.0	2
26018646_29868026_30250471	0.6728830257602231	2017.0	3
28443090_29868026_30250471	0.6728830257602231	2017.6666666666667	3
29789862_29868026_30250471	0.6728830257602231	2018.0	3
28649381_29868026_30250471	0.6728830257602231	2017.6666666666667	3
29868026_30215300_30250471	0.6728830257602231	2018.0	3
28545567_29868026_30250471	0.6728830257602231	2017.6666666666667	3
25743219_29735917_30132062	0.6728540744567603	2017.0	3
26578451_27192565_31575023	0.6727734046004026	2016.6666666666667	3
25743219_26347741_30250471	0.6726946690467256	2016.0	3
26578451_28073373_29211042	0.6726093907153902	2016.3333333333333	3
27192565_27192569_29735917	0.6724411502521729	2016.6666666666667	3
27192569_28900677_29104763	0.6722500958110654	2016.6666666666667	3
26578451_28730595_29789862	0.6721611527812342	2016.6666666666667	3
28900677_29104763_29735917	0.6715951982471122	2017.3333333333333	3
22725958_28649381_31681269	0.6715891693632824	2016.0	3
28545567_28649381_31681269	0.6715891693632824	2017.6666666666667	3
28073373_28258696_30174217	0.6714545695652016	2017.3333333333333	3
25743219_29735917_30174217	0.6713686105812449	2017.0	3
28073373_29023417_30174217	0.6712522815727822	2017.3333333333333	3
25743219_28882429_30174217	0.6711755586057689	2016.6666666666667	3
27192565_29104763_29211042	0.6711472285853108	2016.6666666666667	3
28443090_29023417_31690319	0.6708239017132294	2017.6666666666667	3
28443090_28545567_31681269	0.6708099539066046	2017.6666666666667	3
28545567_28730595_29868026	0.6707926827503335	2017.3333333333333	3
28730595_29868026_30215300	0.6707926827503335	2017.6666666666667	3
28730595_29789862_29868026	0.6707926827503335	2017.6666666666667	3
28443090_28730595_29868026	0.6707926827503335	2017.3333333333333	3
28073373_28443090_30174217	0.6706926361222213	2017.3333333333333	3
26347741_27192569_28545567	0.6705885061961019	2016.0	3
26578451_27192565_28649381	0.6703208080020576	2016.0	3
26018646_26578451_27192565	0.6703208080020576	2015.3333333333333	3
22725958_26578451_27192565	0.6703208080020576	2014.3333333333333	3
26578451_27192565	0.6703208080020576	2015.5	2
25743219_29211042_30132062	0.6702973208348003	2016.6666666666667	3
26578451_28258696_31575023	0.6701449401494611	2017.0	3
28073373_28545567_30538707	0.6700891920716632	2017.3333333333333	3
28073373_29104763_31690319	0.6695872182072312	2017.6666666666667	3
22725958_28073373_31690319	0.6695872182072312	2016.0	3
28073373_31690319	0.6695872182072312	2018.0	2
28073373_29789862_31690319	0.6695872182072312	2018.0	3
28073373_28649381_31690319	0.6695872182072312	2017.6666666666667	3
28545567_29211042_31690319	0.6695649380727422	2017.6666666666667	3
29211042_29789862_31690319	0.6695649380727422	2018.0	3
29211042_30215300_31690319	0.6695649380727422	2018.0	3
22725958_29211042_31690319	0.6695649380727422	2016.0	3
26018646_29211042_31690319	0.6695649380727422	2017.0	3
28649381_29211042_31690319	0.6695649380727422	2017.6666666666667	3
29211042_31690319	0.6695649380727422	2018.0	2
29211042_31575023_31690319	0.6695649380727422	2018.3333333333333	3
29104763_29211042_31690319	0.6695649380727422	2017.6666666666667	3
28882429_30250471_31681269	0.6694747952510469	2018.0	3
27192569_28649381_30132062	0.6693878600475291	2017.0	3
27192569_30132062_31575023	0.6693878600475291	2017.6666666666667	3
27192569_28730595_30132062	0.6693878600475291	2017.0	3
27192569_30132062	0.6693878600475291	2017.0	2
22725958_27192569_30132062	0.6693878600475291	2015.3333333333333	3
26018646_27192569_30132062	0.6693878600475291	2016.3333333333333	3
25743219_29735917_30250471	0.6693312457765634	2017.0	3
27192569_29544515_31690319	0.6692831929344697	2017.6666666666667	3
27192569_29789862_29868026	0.6692354248732938	2017.3333333333333	3
27192569_29868026_30215300	0.6692354248732938	2017.3333333333333	3
27192569_28545567_29868026	0.6692354248732938	2017.0	3
27192569_28443090_29868026	0.6692354248732938	2017.0	3
25743219_30538707_31575023	0.668996280366253	2017.3333333333333	3
27192569_28730595_31690319	0.6689626031030412	2017.3333333333333	3
26347741_28073373_28545567	0.6688617504385659	2016.3333333333333	3
25743219_29023417_30174217	0.6686475404252864	2016.6666666666667	3
26347741_27192565_31575023	0.6684406349367915	2016.6666666666667	3
27192565_28730595_31575023	0.6680217133910686	2017.3333333333333	3
30250471_31575023_31681269	0.6680020598802057	2018.6666666666667	3
27192569_28900677_29735917	0.6677303344427509	2017.0	3
22725958_26578451_28258696	0.6676923435511163	2014.6666666666667	3
26578451_28258696_28443090	0.6676923435511163	2016.3333333333333	3
26018646_26578451_28258696	0.6676923435511163	2015.6666666666667	3
26578451_28258696	0.6676923435511163	2016.0	2
26578451_28258696_28545567	0.6676923435511163	2016.3333333333333	3
26347741_28443090_30538707	0.6676700920189955	2016.6666666666667	3
28443090_31575023_31690319	0.667546630473712	2018.3333333333333	3
22725958_26347741_30174217	0.6674741881502106	2015.0	3
26347741_28545567_30174217	0.6674741881502106	2016.6666666666667	3
26347741_30174217_31575023	0.6674741881502106	2017.3333333333333	3
26347741_30174217_30215300	0.6674741881502106	2017.0	3
26018646_26347741_30174217	0.6674741881502106	2016.0	3
26347741_28649381_30174217	0.6674741881502106	2016.6666666666667	3
26347741_29789862_30174217	0.6674741881502106	2017.0	3
26347741_30174217	0.6674741881502106	2016.5	2
25743219_28073373_28545567	0.6670538880052179	2016.3333333333333	3
25743219_28073373_30215300	0.6670538880052179	2016.6666666666667	3
28649381_30538707_31690319	0.6669365927868429	2018.0	3
29789862_30538707_31690319	0.6669365927868429	2018.3333333333333	3
26578451_28649381_29544515	0.6668804017819545	2016.6666666666667	3
27192569_29735917_31690319	0.6668724357455689	2017.6666666666667	3
28900677_29211042_31575023	0.6667471547868029	2017.6666666666667	3
28900677_29211042	0.6667471547868029	2017.0	2
28649381_28900677_29211042	0.6667471547868029	2017.0	3
22725958_28900677_29211042	0.6667471547868029	2015.3333333333333	3
26018646_28900677_29211042	0.6667471547868029	2016.3333333333333	3
27192569_28882429_31690319	0.666679383770093	2017.3333333333333	3
27192565_29211042_29735917	0.6666274672169962	2017.0	3
25743219_30215300_30538707	0.6665436837679081	2017.0	3
25743219_28545567_30538707	0.6665436837679081	2016.6666666666667	3
27192565_27192569_31575023	0.6664428088566969	2017.0	3
26347741_26578451_28073373	0.6662682866647146	2015.6666666666667	3
29104763_30250471_31681269	0.66599322917831	2018.0	3
26018646_26347741_27192565	0.6659880383384466	2015.3333333333333	3
26347741_27192565_28649381	0.6659880383384466	2016.0	3
22725958_26347741_27192565	0.6659880383384466	2014.3333333333333	3
26347741_27192565	0.6659880383384466	2015.5	2
29104763_29544515_29868026	0.6659773443048351	2017.6666666666667	3
25743219_26347741_30538707	0.6658311115662052	2016.0	3
25743219_26347741_30215300	0.6656037826115122	2016.0	3
25743219_26347741_28545567	0.6656037826115122	2015.6666666666667	3
26018646_27192565_28730595	0.6655691167927237	2016.0	3
22725958_27192565_28730595	0.6655691167927237	2015.0	3
27192565_28649381_28730595	0.6655691167927237	2016.6666666666667	3
27192565_28730595	0.6655691167927237	2016.5	2
30215300_30250471_31681269	0.6655494632818607	2018.3333333333333	3
28649381_30250471_31681269	0.6655494632818607	2018.0	3
26018646_28073373_30174217	0.6655224137349199	2016.6666666666667	3
28443090_29104763_31690319	0.665094033875367	2017.6666666666667	3
22725958_28443090_31690319	0.665094033875367	2016.0	3
28443090_28545567_31690319	0.665094033875367	2017.6666666666667	3
28443090_31690319	0.665094033875367	2018.0	2
26018646_28443090_31690319	0.665094033875367	2017.0	3
28649381_29544515_31690319	0.6650440255491857	2018.0	3
29544515_29789862_31690319	0.6650440255491857	2018.3333333333333	3
29544515_30215300_31690319	0.6650440255491857	2018.3333333333333	3
26578451_28073373_28730595	0.6648908577397249	2016.3333333333333	3
25743219_29544515_30538707	0.6648784454849436	2017.0	3
26347741_28545567_29211042	0.6647748231609252	2016.3333333333333	3
22725958_26347741_28443090	0.6647341088540348	2014.6666666666667	3
25743219_28649381_30132062	0.6644031364629395	2016.6666666666667	3
25743219_30132062_31575023	0.6644031364629395	2017.3333333333333	3
25743219_26018646_30132062	0.6644031364629395	2016.0	3
22725958_25743219_30132062	0.6644031364629395	2015.0	3
25743219_28730595_30132062	0.6644031364629395	2016.6666666666667	3
25743219_30132062	0.6644031364629395	2016.5	2
26578451_28649381_28882429	0.6642765926175777	2016.3333333333333	3
25743219_29544515_30250471	0.664148738812973	2017.0	3
27192569_28545567_31681269	0.6641374177829854	2017.3333333333333	3
28073373_30250471_30538707	0.6641000597333554	2017.6666666666667	3
27192569_28073373_30174217	0.6640200999986022	2017.0	3
22725958_27192565_27192569	0.6639902122583522	2014.6666666666667	3
26018646_27192565_27192569	0.6639902122583522	2015.6666666666667	3
27192565_27192569_28649381	0.6639902122583522	2016.3333333333333	3
27192565_27192569	0.6639902122583522	2016.0	2
26578451_28443090_29211042	0.6639893497550081	2016.3333333333333	3
25743219_28730595_31690319	0.6639778795184516	2017.0	3
25743219_26347741_29544515	0.6639385443285478	2016.0	3
29104763_29735917_30132062	0.6637190222901694	2017.6666666666667	3
25743219_27192569_29868026	0.6633473472294389	2016.3333333333333	3
28443090_28730595_31681269	0.663314439953234	2017.6666666666667	3
27192569_28545567_30250471	0.6632808442878045	2017.0	3
26018646_28900677_29104763	0.6631442602532913	2016.3333333333333	3
28900677_29104763_31575023	0.6631442602532913	2017.6666666666667	3
28649381_28900677_29104763	0.6631442602532913	2017.0	3
22725958_28900677_29104763	0.6631442602532913	2015.3333333333333	3
28900677_29104763	0.6631442602532913	2017.0	2
28258696_28545567_30250471	0.6630839788143655	2017.3333333333333	3
28073373_29211042_30250471	0.6629896622578283	2017.3333333333333	3
25743219_26018646_30174217	0.6629176725874241	2016.0	3
22725958_25743219_30174217	0.6629176725874241	2015.0	3
25743219_29789862_30174217	0.6629176725874241	2017.0	3
25743219_28649381_30174217	0.6629176725874241	2016.6666666666667	3
25743219_28545567_30174217	0.6629176725874241	2016.6666666666667	3
25743219_30174217_31575023	0.6629176725874241	2017.3333333333333	3
25743219_30174217	0.6629176725874241	2016.5	2
25743219_30174217_30215300	0.6629176725874241	2017.0	3
28730595_29735917_30174217	0.6628211181549925	2017.6666666666667	3
26578451_29789862_30538707	0.6626833908847389	2017.0	3
29735917_29789862_31690319	0.6626332683602848	2018.3333333333333	3
29735917_30215300_31690319	0.6626332683602848	2018.3333333333333	3
28649381_29735917_31690319	0.6626332683602848	2018.0	3
28258696_30174217_30538707	0.662515493060539	2017.6666666666667	3
25743219_29735917_30538707	0.6624676882960426	2017.0	3
28882429_29789862_31690319	0.6624402163848089	2018.0	3
28882429_30215300_31690319	0.6624402163848089	2018.0	3
28649381_28882429_31690319	0.6624402163848089	2017.6666666666667	3
26578451_29211042_30174217	0.6623770622668967	2016.6666666666667	3
25743219_26578451_27192569	0.6621401209125359	2015.3333333333333	3
26578451_28073373_29735917	0.6620341382152192	2016.6666666666667	3
26578451_28649381_29023417	0.6617485744370951	2016.3333333333333	3
29544515_29735917_29868026	0.6614575829365203	2018.0	3
28443090_30538707_31681269	0.661219003605879	2018.0	3
22725958_28073373_30250471	0.6611640765683949	2015.6666666666667	3
29104763_29211042_30132062	0.6611622686682096	2017.3333333333333	3
25743219_27192569_28443090	0.6611363922076676	2016.0	3
29211042_29544515_29868026	0.6610069270998378	2017.6666666666667	3
29735917_30250471_31681269	0.6608953919611955	2018.3333333333333	3
25743219_26018646_30250471	0.6608803077827425	2016.0	3
25743219_28443090_30250471	0.6608803077827425	2016.6666666666667	3
27192569_31575023_31690319	0.6608740943500928	2018.0	3
29023417_29104763_29868026	0.6608455169599756	2017.3333333333333	3
26578451_28882429_30538707	0.6606169026407382	2016.6666666666667	3
25743219_28073373_28258696	0.6605992506607071	2016.3333333333333	3
28258696_28730595_30174217	0.6603023359914533	2017.3333333333333	3
28730595_29023417_30174217	0.6601000479990339	2017.3333333333333	3
29023417_30215300_31690319	0.6599121982043262	2018.0	3
28073373_29735917_30250471	0.6597967353067974	2017.6666666666667	3
29211042_30250471_31681269	0.659625498184609	2018.0	3
25743219_27192569_28258696	0.6595773532888044	2016.0	3
28443090_28730595_30174217	0.6595404025484729	2017.3333333333333	3
28882429_29104763_29868026	0.659448203171272	2017.3333333333333	3
25743219_28258696_30250471	0.6593212688638793	2016.6666666666667	3
27192569_28649381_28900677	0.6592793964489301	2016.6666666666667	3
26018646_27192569_28900677	0.6592793964489301	2016.0	3
27192569_28900677_31575023	0.6592793964489301	2017.3333333333333	3
22725958_27192569_28900677	0.6592793964489301	2015.0	3
27192569_28900677	0.6592793964489301	2016.5	2
25743219_26347741_28258696	0.6591491452670013	2015.6666666666667	3
29023417_29544515_29868026	0.658736512780562	2017.6666666666667	3
28730595_28882429_30174217	0.6587027342103302	2017.3333333333333	3
22725958_28900677_29735917	0.6586244988849769	2015.6666666666667	3
26018646_28900677_29735917	0.6586244988849769	2016.6666666666667	3
28649381_28900677_29735917	0.6586244988849769	2017.3333333333333	3
[truncated: 2,496 more rows]
