# Supplementary material for: TrendyGenes, a computational pipeline for the detection of literature trends in academia and drug discovery
Source: Sci Rep. 2021 Aug 3;11:15747. doi: 10.1038/s41598-021-94897-9 (PMC8333311; doi:10.1038/s41598-021-94897-9)
Supplement: Supplementary file 1 — Supplementary Dataset. [file 41598_2021_94897_MOESM1_ESM.zip › whatReview2Read_TMEM173.csv]

PMID_COMBINATION	INFO_RATIO	MEAN_YEAR	N_REVIEWS
25829385_26603901_28596706	0.8853144257374719	2015.6666666666667	3
26603901_27648547_28596706	0.8792203996448517	2016.0	3
25926682_26603901_28596706	0.8759352880264147	2015.6666666666667	3
25829385_28596706_29622565	0.8749071906674876	2016.6666666666667	3
25926682_28596706_29622565	0.8737583048240257	2016.6666666666667	3
25926682_27648547_28596706	0.8707639467464681	2016.0	3
27648547_28596706_29622565	0.8694176911942982	2017.0	3
25829385_27648547_28596706	0.8673791809608011	2016.0	3
26603901_28073693_28596706	0.8665865654242839	2016.3333333333333	3
25926682_26603901_27648547	0.8665468407764538	2015.3333333333333	3
25816762_26603901_27648547	0.8650187913493254	2015.3333333333333	3
26603901_27696330_28596706	0.8640728066116742	2016.0	3
25926682_26603901_29622565	0.8617935686091623	2016.0	3
23238760_27648547_28596706	0.8617810852863793	2015.3333333333333	3
25816762_26603901_28596706	0.8610621904914747	2015.6666666666667	3
25926682_26603901_30446584	0.8606145256481077	2016.0	3
26603901_28219022_28596706	0.8602352156052467	2016.3333333333333	3
25926682_28596706_31679519	0.8591995372643462	2017.0	3
26603901_28596706_29622565	0.8587890340874273	2016.6666666666667	3
26603901_28596706_31355488	0.8581334830109908	2017.0	3
26603901_28596706_31679519	0.857638242299602	2017.0	3
25829385_28596706_31679519	0.8575189207662013	2017.0	3
25829385_26603901_29622565	0.8574402616512075	2016.0	3
25816762_28596706_29622565	0.8561552054470442	2016.6666666666667	3
25926682_26603901_31679519	0.855955592868181	2016.3333333333333	3
27648547_28219022_28596706	0.855244045640326	2016.6666666666667	3
25926682_28596706_30446584	0.8547969858595774	2016.6666666666667	3
25829385_26603901_30446584	0.8547759706730306	2016.0	3
25829385_26603901_31679519	0.8547306982965986	2016.3333333333333	3
25926682_28219022_28596706	0.8546633122475986	2016.3333333333333	3
27648547_28596706_31355488	0.854424174926947	2017.3333333333333	3
27696330_28596706_29622565	0.8542557804344661	2017.0	3
25926682_28073693_28596706	0.8542465875073835	2016.3333333333333	3
26603901_28596706_30446584	0.8540516073591851	2016.6666666666667	3
23706668_26603901_27648547	0.853999067159963	2014.6666666666667	3
23417527_27648547_28596706	0.8539546770493376	2015.3333333333333	3
25926682_26603901_31355488	0.8536427191004674	2016.3333333333333	3
23238760_25926682_28596706	0.8527962170874729	2015.0	3
25926682_26603901_28073693	0.8527957197842624	2015.6666666666667	3
25829385_28596706_31355488	0.8527496775628157	2017.0	3
25829385_25926682_28596706	0.8526174179949397	2015.6666666666667	3
27648547_28596706_31679519	0.8526124102597511	2017.3333333333333	3
25926682_26603901_27696330	0.8525684304653145	2015.3333333333333	3
26603901_27696330_31355488	0.8521684591563243	2016.6666666666667	3
25926682_28596706_31355488	0.8518330454501368	2017.0	3
26603901_28596706_28748479	0.8517530410901137	2016.6666666666667	3
23238760_26603901_27648547	0.8516958934227028	2014.6666666666667	3
25829385_26603901_28073693	0.851548400557991	2015.6666666666667	3
25816762_26603901_31355488	0.8515476270029275	2016.3333333333333	3
26603901_26867174_27648547	0.8513369065551138	2015.6666666666667	3
26867174_27648547_28596706	0.85121240017251	2016.3333333333333	3
27648547_28073693_28596706	0.8506844297989608	2016.6666666666667	3
28073693_28596706_29622565	0.8502575913625502	2017.3333333333333	3
25816762_27648547_28596706	0.8501368010812796	2016.0	3
25829385_28073693_28596706	0.8493565046224455	2016.3333333333333	3
23417527_26603901_28596706	0.8489345004579296	2015.0	3
27648547_27696330_28596706	0.8488021472582463	2016.3333333333333	3
25829385_26603901_27696330	0.8487581356362154	2015.3333333333333	3
25926682_26603901_28219022	0.848280410846822	2015.6666666666667	3
24356864_26603901_28596706	0.8480278928799435	2015.3333333333333	3
26603901_27648547_27696330	0.8478318009143215	2015.6666666666667	3
25829385_25926682_26603901	0.8477200293927448	2015.0	3
25816762_26603901_28073693	0.8475799911528962	2015.6666666666667	3
25816762_26603901_29622565	0.8471270117319477	2016.0	3
26603901_27696330_28073693	0.8468352828630896	2016.0	3
27648547_28596706_30446584	0.8463236860466077	2017.0	3
25926682_28596706_29546673	0.8453549516618479	2016.6666666666667	3
25728651_26603901_28596706	0.845243302558469	2015.6666666666667	3
25829385_28596706_30446584	0.8451753984235221	2016.6666666666667	3
25728651_27648547_28596706	0.8448057376409371	2016.0	3
25829385_26603901_26867174	0.8445605794710036	2015.3333333333333	3
24356864_27648547_28596706	0.8439131290599697	2015.6666666666667	3
25622194_26603901_28596706	0.8437794165633531	2015.6666666666667	3
25581309_26603901_27648547	0.8434234206110085	2015.3333333333333	3
27648547_28596706_29546673	0.8433752303825055	2017.0	3
25829385_26603901_29456253	0.8433194133530255	2016.0	3
26603901_27696330_28219022	0.8431324594512198	2016.0	3
23238760_26603901_28596706	0.8430563398339244	2015.0	3
28596706_29622565_31355488	0.842963330500452	2018.0	3
25007740_26603901_28596706	0.8429527811584342	2015.3333333333333	3
26603901_27696330_29622565	0.8428858848094704	2016.3333333333333	3
26603901_26643733_28596706	0.8426799914460542	2016.0	3
26603901_26867174_28596706	0.8426730089537741	2016.0	3
26603901_27696330_31679519	0.8426700309023729	2016.6666666666667	3
26603901_28596706_29546673	0.8424216827168909	2016.6666666666667	3
25816762_25926682_28596706	0.8421222202898273	2015.6666666666667	3
25829385_26603901_28748479	0.8420928126199867	2016.0	3
27696330_28219022_28596706	0.8419487503683457	2016.6666666666667	3
25816762_28073693_28596706	0.8417877099668892	2016.3333333333333	3
27696330_28596706_31355488	0.8417561095207265	2017.3333333333333	3
23238760_25926682_26603901	0.8416086257528195	2014.3333333333333	3
23706668_27648547_28596706	0.8416017712944568	2015.3333333333333	3
23238760_26603901_27696330	0.8413939107582403	2014.6666666666667	3
25829385_27696330_28596706	0.8413899775098834	2016.0	3
27648547_28596706_28748479	0.8413554144161416	2017.0	3
26603901_28073693_31355488	0.841286336263087	2017.0	3
26643733_27648547_28596706	0.8412113229893893	2016.3333333333333	3
23706668_25926682_26603901	0.8408329392478718	2014.3333333333333	3
25829385_28219022_28596706	0.8405335236092621	2016.3333333333333	3
25829385_26603901_28219022	0.8403555178976262	2015.6666666666667	3
25926682_27696330_28596706	0.8399337590286154	2016.0	3
25829385_26603901_26643733	0.8398752576064469	2015.3333333333333	3
26603901_28219022_31355488	0.8398430749766873	2017.0	3
25816762_25926682_26603901	0.8396933524999451	2015.0	3
26603901_26643733_27648547	0.8394227216052531	2015.6666666666667	3
25007740_28596706_29622565	0.8392424472725911	2016.3333333333333	3
25926682_26867174_28596706	0.8392280467867426	2016.0	3
26354430_26603901_27648547	0.8391583113055897	2015.3333333333333	3
23417527_25926682_28596706	0.8390916482264259	2015.0	3
25033909_26603901_28596706	0.8388627413714098	2015.3333333333333	3
25926682_26603901_28748479	0.8388431898574962	2016.0	3
27648547_28596706_29456253	0.8385030965126096	2017.0	3
23238760_27696330_28596706	0.8384899163602085	2015.3333333333333	3
25926682_28596706_28748479	0.8384659058891539	2016.6666666666667	3
23238760_28073693_28596706	0.8384500388988111	2015.6666666666667	3
26603901_27648547_29456253	0.8384016458719249	2016.3333333333333	3
25007740_25926682_26603901	0.8382961344439573	2014.6666666666667	3
26867174_28596706_29622565	0.837810402366423	2017.0	3
23417527_25926682_26603901	0.8376255215172926	2014.3333333333333	3
25926682_26603901_29546673	0.8375617557448563	2016.0	3
27696330_28596706_31679519	0.8375441020995178	2017.3333333333333	3
25581309_27648547_28596706	0.8373241520720346	2016.0	3
25816762_26603901_31679519	0.8369021977228507	2016.3333333333333	3
23238760_28596706_29622565	0.8367118822814822	2016.0	3
25926682_26603901_26643733	0.8363744546951353	2015.3333333333333	3
25926682_26603901_26867174	0.8362827907237762	2015.3333333333333	3
28073693_28596706_31355488	0.8362118585120835	2017.6666666666667	3
25926682_26603901_29456253	0.8360954722135997	2016.0	3
25926682_27648547_30446584	0.8360520987270189	2016.3333333333333	3
25816762_28596706_31679519	0.8359247414973997	2017.0	3
25926682_28596706_29456253	0.8357774542456481	2016.6666666666667	3
26603901_27696330_28748479	0.8357516898807908	2016.3333333333333	3
25816762_25829385_26603901	0.8356877297799418	2015.0	3
25816762_26603901_30446584	0.8356838667115255	2016.0	3
26603901_29622565_31355488	0.8356652977056181	2017.3333333333333	3
25926682_26603901_30796349	0.8356549240752336	2016.3333333333333	3
25829385_28596706_29546673	0.8356548572069857	2016.6666666666667	3
23238760_25926682_27648547	0.8356088278039382	2014.6666666666667	3
26354430_27648547_28596706	0.8355727527230494	2016.0	3
25829385_26603901_27648547	0.835525899661861	2015.3333333333333	3
25816762_28596706_30446584	0.8355049361198366	2016.6666666666667	3
26603901_31355488_31679519	0.8352905956912965	2017.6666666666667	3
25926682_26643733_28596706	0.8352383293736169	2016.0	3
26603901_26867174_27696330	0.8351567632666461	2015.6666666666667	3
25926682_27648547_28073693	0.8351315300406084	2016.0	3
23706668_25829385_26603901	0.8349943842727946	2014.3333333333333	3
26603901_27696330_30446584	0.8348258843369198	2016.3333333333333	3
27648547_28596706_30796349	0.8347510678614212	2017.3333333333333	3
24356864_25926682_26603901	0.8346624658572707	2014.6666666666667	3
24356864_26603901_30446584	0.834645332508949	2015.6666666666667	3
25728651_28596706_29622565	0.8345011288633511	2016.6666666666667	3
24356864_26603901_27696330	0.8344477508626913	2015.0	3
25728651_25926682_26603901	0.8343229580568731	2015.0	3
25007740_25926682_28596706	0.8342139324525789	2015.3333333333333	3
23706668_26603901_28073693	0.8342036136484021	2015.0	3
25007740_27648547_28596706	0.8339517402418168	2015.6666666666667	3
26603901_28073693_29546673	0.8339245286525746	2016.6666666666667	3
25728651_26603901_28073693	0.8339052894951983	2015.6666666666667	3
23417527_26603901_28073693	0.8337954962996202	2015.0	3
25926682_27648547_28219022	0.8336425762516888	2016.0	3
23706668_26603901_28596706	0.8334852714351205	2015.0	3
25816762_25829385_28596706	0.8334326879371847	2015.6666666666667	3
26603901_26643733_27696330	0.8331971874152927	2015.6666666666667	3
25816762_26603901_27696330	0.8331296317501363	2015.3333333333333	3
25007740_25829385_26603901	0.8331223883247075	2014.6666666666667	3
25816762_26603901_26643733	0.8327421337864456	2015.3333333333333	3
24356864_28596706_29622565	0.8326900946217618	2016.3333333333333	3
25926682_28596706_30796349	0.8326503866095003	2017.0	3
26603901_30446584_31355488	0.8326364025951684	2017.3333333333333	3
25816762_28596706_31355488	0.8326013627147151	2017.0	3
27696330_28073693_28596706	0.8324414268164191	2016.6666666666667	3
25581309_26603901_28596706	0.8323039754806265	2015.6666666666667	3
25926682_26867174_27648547	0.8322463891096665	2015.6666666666667	3
25816762_26603901_28219022	0.8321286059524852	2015.6666666666667	3
25829385_26643733_28596706	0.832072110657092	2016.0	3
25829385_26867174_28596706	0.8319007425761036	2016.0	3
26603901_28596706_30796349	0.8318535545086735	2017.0	3
25622194_25926682_28596706	0.8318100425157644	2015.6666666666667	3
25728651_25926682_28596706	0.8318069157045889	2015.6666666666667	3
26603901_28596706_29456253	0.8317503773895109	2016.6666666666667	3
28219022_28596706_29622565	0.8317168988077346	2017.3333333333333	3
28073693_28596706_29546673	0.8316148105766302	2017.3333333333333	3
25816762_27696330_28596706	0.8315958476216962	2016.0	3
26354430_26603901_28596706	0.8315230481085925	2015.6666666666667	3
26603901_26867174_30446584	0.8313288243496991	2016.3333333333333	3
28596706_29622565_31679519	0.8312709954702432	2018.0	3
23238760_25926682_29622565	0.8312545595247841	2015.3333333333333	3
25829385_26603901_30796349	0.8311217797022412	2016.3333333333333	3
27696330_28596706_30446584	0.8311202576469574	2017.0	3
25581309_25926682_26603901	0.8310736344367734	2015.0	3
25728651_26603901_27696330	0.8309035089551694	2015.3333333333333	3
25926682_27648547_29622565	0.8307558558211632	2016.3333333333333	3
26603901_27696330_29456253	0.8306441471714011	2016.3333333333333	3
23417527_28073693_28596706	0.8306236306617695	2015.6666666666667	3
23417527_26603901_27696330	0.8304806442542372	2014.6666666666667	3
25816762_26603901_29546673	0.8303776499144724	2016.0	3
25622194_25926682_26603901	0.8303439158066311	2015.0	3
25622194_27648547_28596706	0.8303118932945766	2016.0	3
25926682_27648547_31679519	0.8301337688183098	2016.6666666666667	3
23238760_25829385_26603901	0.8300503044052067	2014.3333333333333	3
25926682_28073693_29622565	0.8299879543669734	2016.6666666666667	3
23238760_26603901_31355488	0.8298119955919994	2015.6666666666667	3
25033909_27648547_28596706	0.8298113012123175	2015.6666666666667	3
26603901_26643733_30446584	0.8297922940508282	2016.3333333333333	3
23238760_27648547_29622565	0.8297314121099518	2015.6666666666667	3
28596706_29546673_29622565	0.8295797832972062	2017.6666666666667	3
23706668_25926682_28596706	0.8295380428533422	2015.0	3
24560620_27648547_28596706	0.8293596534739105	2015.6666666666667	3
27648547_28596706	0.8293596534739105	2016.5	2
27696330_28596706_29546673	0.8292615094978137	2017.0	3
23238760_25829385_28596706	0.829140783389514	2015.0	3
24356864_26603901_29622565	0.8290582601271831	2015.6666666666667	3
24356864_25926682_28596706	0.8290501002370579	2015.3333333333333	3
23706668_26603901_31355488	0.8290363090870516	2015.6666666666667	3
24560620_26603901_27648547	0.828995926235754	2015.0	3
26603901_28748479_31355488	0.8289553258393538	2017.3333333333333	3
23417527_28596706_29622565	0.8288854740444407	2016.0	3
26603901_27696330_29546673	0.8288669469702636	2016.3333333333333	3
25829385_28596706_28748479	0.8288359286888981	2016.6666666666667	3
23706668_25926682_27648547	0.8287058391828774	2014.6666666666667	3
25581309_25926682_28596706	0.8285280575595328	2015.6666666666667	3
26643733_28596706_29622565	0.8285006398004321	2017.0	3
25829385_25926682_29622565	0.8284772764058017	2016.0	3
26603901_26867174_31355488	0.8281809573040344	2016.6666666666667	3
28073693_28596706_31679519	0.8281245912623978	2017.6666666666667	3
25033909_28596706_29622565	0.828120567676292	2016.3333333333333	3
28596706_29622565_30446584	0.828098209549083	2017.6666666666667	3
23706668_26603901_27696330	0.8279880681847791	2014.6666666666667	3
28073693_28219022_28596706	0.827960619530466	2017.0	3
26603901_26867174_28219022	0.8279421467777159	2016.0	3
25926682_26867174_29622565	0.8278769572647835	2016.3333333333333	3
25816762_25926682_27648547	0.827566252434951	2015.3333333333333	3
26867174_28073693_28596706	0.8274584624255421	2016.6666666666667	3
25926682_27696330_29622565	0.8274445963749949	2016.3333333333333	3
25829385_26603901_31355488	0.827252597069446	2016.3333333333333	3
25926682_29622565_31355488	0.8271793359694707	2017.3333333333333	3
25033909_25926682_28596706	0.8268933673238211	2015.3333333333333	3
25007740_26603901_31355488	0.826803884810037	2016.0	3
28596706_28748479_29622565	0.8267808233542974	2017.6666666666667	3
25926682_26354430_28596706	0.8267766582105476	2015.6666666666667	3
25816762_26643733_28596706	0.8267057349480449	2016.0	3
26603901_26643733_31355488	0.8266461389603849	2016.6666666666667	3
23238760_26603901_30446584	0.8265783913691108	2015.3333333333333	3
24560620_25926682_28596706	0.8264417195854141	2015.3333333333333	3
25926682_28596706	0.8264417195854141	2016.0	2
24356864_26603901_31679519	0.8263486967725743	2016.0	3
25829385_28596706_29456253	0.826266361707389	2016.6666666666667	3
26643733_27696330_28596706	0.8258845067756231	2016.3333333333333	3
25728651_26603901_28219022	0.8258281267928452	2015.6666666666667	3
26354430_28596706_29622565	0.8258270411939156	2016.6666666666667	3
26603901_26867174_29622565	0.8257417519679333	2016.3333333333333	3
25816762_28219022_28596706	0.8257369104698868	2016.3333333333333	3
25926682_26867174_30446584	0.8256749932339496	2016.3333333333333	3
25816762_26603901_29456253	0.8254909127792774	2016.0	3
25033909_25926682_26603901	0.8254272406146879	2014.6666666666667	3
26603901_28073693_29456253	0.8252258029470348	2016.6666666666667	3
25926682_27648547_29456253	0.825171219522789	2016.3333333333333	3
25926682_26354430_26603901	0.8249755928762807	2015.0	3
24560620_25926682_26603901	0.8249755928762807	2014.6666666666667	3
25926682_26603901	0.8249755928762807	2015.0	2
23238760_25816762_28596706	0.8249077609170319	2015.0	3
25816762_26603901_26867174	0.824899146642182	2015.3333333333333	3
23417527_27696330_28596706	0.8247853474991615	2015.3333333333333	3
25926682_29622565_31679519	0.8245054834456046	2017.3333333333333	3
25926682_27648547_27696330	0.8243448613630261	2015.6666666666667	3
24560620_26603901_28596706	0.8243394768825025	2015.3333333333333	3
26603901_28596706	0.8243394768825025	2016.0	2
25007740_25829385_28596706	0.8242878817132738	2015.3333333333333	3
25816762_26603901_28748479	0.8242643120462386	2016.0	3
25926682_29622565_30446584	0.824073607211635	2017.0	3
25926682_29546673_30446584	0.8240307495330433	2017.0	3
25926682_28219022_29622565	0.8237538013941161	2016.6666666666667	3
25622194_28596706_29622565	0.8237303901498642	2016.6666666666667	3
28596706_29456253_29622565	0.8236938027596409	2017.6666666666667	3
25728651_26603901_29622565	0.8236277319830626	2016.0	3
25829385_28596706_30796349	0.8235052758960356	2017.0	3
25816762_25926682_28073693	0.8234918578418348	2015.6666666666667	3
25581309_25829385_26603901	0.8231487414875776	2015.0	3
25829385_25926682_30446584	0.8231187432203926	2016.0	3
25007740_28219022_28596706	0.8230669065980424	2016.0	3
25728651_26603901_30446584	0.8229603668723391	2016.0	3
26603901_26643733_29622565	0.8229292277306812	2016.3333333333333	3
25926682_26643733_29622565	0.8229099508834984	2016.3333333333333	3
23706668_27648547_29622565	0.8228109604631709	2015.6666666666667	3
23238760_25926682_30446584	0.8227997030714468	2015.3333333333333	3
26603901_27696330_30796349	0.82264103233676	2016.6666666666667	3
26643733_28073693_28596706	0.8225891040235015	2016.6666666666667	3
25728651_28073693_28596706	0.8224670303500996	2016.3333333333333	3
24356864_25007740_26603901	0.8224437773888489	2014.3333333333333	3
25926682_29456253_29622565	0.8224354904655294	2017.0	3
25829385_26354430_26603901	0.8222753807583622	2015.0	3
26867174_28219022_28596706	0.8219333977389196	2016.6666666666667	3
26603901_26643733_31679519	0.8217049123931947	2016.6666666666667	3
25926682_28073693_31355488	0.8216846536160682	2017.0	3
26603901_27648547_31355488	0.8216356303765125	2016.6666666666667	3
23417527_26603901_30446584	0.8215432854891129	2015.3333333333333	3
25581309_26603901_28073693	0.8215416291253288	2015.6666666666667	3
25581309_26603901_31355488	0.8215395227803052	2016.3333333333333	3
24356864_25816762_26603901	0.8214577189958833	2014.6666666666667	3
25926682_29546673_31679519	0.821456407537876	2017.3333333333333	3
25829385_26354430_28596706	0.8214528532858592	2015.6666666666667	3
28073693_28596706_30446584	0.8213346378312479	2017.3333333333333	3
23706668_25926682_29622565	0.821255247635795	2015.3333333333333	3
25816762_25926682_29622565	0.8212396213832487	2016.0	3
25007740_25816762_26603901	0.8211256582762938	2014.6666666666667	3
23238760_26603901_29622565	0.8209913189873451	2015.3333333333333	3
26603901_29546673_30446584	0.8209271503191705	2017.0	3
23238760_25926682_28073693	0.8209060571202295	2015.0	3
23238760_25816762_26603901	0.8208886282369438	2014.3333333333333	3
26867174_27696330_28596706	0.8208747316698745	2016.3333333333333	3
25622194_25829385_26603901	0.8208735869938885	2015.0	3
25816762_26603901_30796349	0.8208085297829815	2016.3333333333333	3
25829385_29622565_31355488	0.8207827569315046	2017.3333333333333	3
26354430_26603901_28073693	0.8206682683961134	2015.6666666666667	3
25007740_28073693_28596706	0.8206237825292241	2016.0	3
25926682_28219022_29546673	0.8204492234781657	2016.6666666666667	3
23417527_26603901_27648547	0.820428534379141	2014.6666666666667	3
28596706_29622565_30796349	0.8203198092502719	2018.0	3
25581309_26603901_27696330	0.8203131150540646	2015.3333333333333	3
24356864_25829385_28596706	0.8201474426837744	2015.3333333333333	3
25728651_25829385_28596706	0.8201343651634369	2015.6666666666667	3
23238760_27696330_29622565	0.8200257054622202	2015.6666666666667	3
26603901_29456253_30446584	0.8200231465984147	2017.0	3
25926682_27696330_28073693	0.8199029450726095	2016.0	3
25007740_25926682_27648547	0.8197986962181077	2015.0	3
25816762_25926682_31679519	0.8197032530914785	2016.3333333333333	3
25926682_29546673_29622565	0.8196468522909859	2017.0	3
25816762_28596706_28748479	0.8195883590636676	2016.6666666666667	3
25728651_26603901_27648547	0.8195459884779882	2015.3333333333333	3
23238760_25926682_28219022	0.8195248065381926	2015.0	3
27696330_28596706_28748479	0.819468198708171	2017.0	3
23238760_28596706_30446584	0.8194450569804491	2016.0	3
28219022_28596706_30446584	0.8192449993469338	2017.3333333333333	3
25926682_28073693_30446584	0.8192122552567869	2016.6666666666667	3
25926682_27696330_28219022	0.8191568310769115	2016.0	3
25033909_25829385_26603901	0.8191370379012036	2014.6666666666667	3
24560620_25829385_26603901	0.8191370379012036	2014.6666666666667	3
26867174_28596706_31355488	0.8189109839771554	2017.3333333333333	3
25622194_26603901_31355488	0.8188516661727108	2016.3333333333333	3
25926682_26867174_31679519	0.8187842927975647	2016.6666666666667	3
25816762_26867174_28596706	0.8186430126124906	2016.0	3
26354430_26603901_31355488	0.8185798240769709	2016.3333333333333	3
25007740_26603901_27696330	0.8185737913757614	2015.0	3
28596706_30446584_31355488	0.8184708274297304	2018.0	3
25728651_26603901_26643733	0.8183777944489422	2015.3333333333333	3
25926682_30446584_31355488	0.8183598753838603	2017.3333333333333	3
23706668_27696330_28596706	0.818310602368286	2015.3333333333333	3
23706668_28073693_28596706	0.8182707249068886	2015.6666666666667	3
25622194_28073693_28596706	0.8182198925924096	2016.3333333333333	3
25007740_25816762_28596706	0.818125525662752	2015.3333333333333	3
24356864_28073693_28596706	0.8179737020207575	2016.0	3
23417527_25926682_27648547	0.8179211547073645	2014.6666666666667	3
25926682_27696330_31679519	0.8177493180873592	2016.6666666666667	3
26603901_28219022_29456253	0.8177439597935244	2016.6666666666667	3
25816762_28596706_29456253	0.8177198598990835	2016.6666666666667	3
25007740_25926682_29622565	0.8177146403504462	2015.6666666666667	3
25622194_25816762_26603901	0.8176557109877199	2015.0	3
28219022_28596706_31355488	0.8175439814640795	2017.6666666666667	3
28596706_29546673_31355488	0.817535522394642	2018.0	3
26603901_26643733_28219022	0.8174799301462042	2016.0	3
24356864_26603901_27648547	0.8174654787191188	2015.0	3
25829385_25926682_31679519	0.817436492518819	2016.3333333333333	3
25728651_28219022_28596706	0.8174156745010364	2016.3333333333333	3
26354430_26603901_27696330	0.8173534163507303	2015.3333333333333	3
26603901_28748479_29546673	0.8173427340984636	2017.0	3
28073693_28596706_28748479	0.8172238021507203	2017.3333333333333	3
25622194_25829385_28596706	0.817172763621152	2015.6666666666667	3
25622194_26603901_27696330	0.8171321042331655	2015.3333333333333	3
23238760_26603901_28219022	0.8171247794867176	2015.0	3
23238760_25926682_31679519	0.8171174523698733	2015.6666666666667	3
25728651_28596706_31679519	0.817112858962065	2017.0	3
25007740_26603901_26867174	0.8170990090836211	2015.0	3
25728651_27696330_28596706	0.816941818692846	2016.0	3
28073693_28596706_29456253	0.8168587542652643	2017.3333333333333	3
26603901_30796349_31355488	0.8167502689318248	2017.6666666666667	3
23706668_27648547_28073693	0.816577551229151	2015.3333333333333	3
25829385_25926682_28073693	0.8165303786434124	2015.6666666666667	3
23706668_26603901_29622565	0.816364330456129	2015.3333333333333	3
25926682_26643733_30446584	0.8161939597711841	2016.3333333333333	3
25926682_29456253_30446584	0.8161765150491577	2017.0	3
24356864_26603901_28219022	0.816056780215174	2015.3333333333333	3
23417527_26603901_29622565	0.8159562131073472	2015.3333333333333	3
25926682_28073693_28219022	0.8159556196845535	2016.3333333333333	3
25926682_28219022_30446584	0.8158428397929527	2016.6666666666667	3
26643733_28596706_30446584	0.8157653337285048	2017.0	3
26603901_29546673_31679519	0.8157384232892022	2017.3333333333333	3
25622194_25816762_28596706	0.8157216357259375	2015.6666666666667	3
27696330_28596706_29456253	0.8157198662333263	2017.0	3
26867174_28596706_31679519	0.8157109043098295	2017.3333333333333	3
28596706_30446584_31679519	0.8157053019713919	2018.0	3
26867174_28596706_30446584	0.8155414973497584	2017.0	3
26603901_26867174_31679519	0.8155169379588363	2016.6666666666667	3
25816762_25926682_30446584	0.815482689255427	2016.0	3
25033909_25829385_28596706	0.8154362145284672	2015.3333333333333	3
23417527_25829385_28596706	0.8154362145284672	2015.0	3
25581309_25829385_28596706	0.8154362145284672	2015.6666666666667	3
23706668_25829385_28596706	0.8154362145284672	2015.0	3
24560620_25829385_28596706	0.8154362145284672	2015.3333333333333	3
25829385_28596706	0.8154362145284672	2016.0	2
24356864_28596706_30446584	0.8154232693207287	2016.3333333333333	3
23238760_27648547_30446584	0.8151430185725013	2015.6666666666667	3
25816762_28596706_30796349	0.8149587740877301	2017.0	3
24356864_25926682_27648547	0.8149580990473423	2015.0	3
25007740_28596706_31679519	0.8149565396358353	2016.6666666666667	3
25926682_27696330_30446584	0.8147536737144059	2016.3333333333333	3
24356864_27696330_28596706	0.8147437995097936	2015.6666666666667	3
25816762_25926682_28219022	0.8145333405148639	2015.6666666666667	3
23238760_25816762_29622565	0.814514106063267	2015.3333333333333	3
25926682_28748479_29622565	0.814472268646706	2017.0	3
23238760_25007740_26603901	0.8143768362490109	2014.0	3
23238760_27648547_28219022	0.814216285631169	2015.3333333333333	3
23238760_25926682_31355488	0.8141485209530379	2015.6666666666667	3
27696330_28596706_30796349	0.8141375459153083	2017.3333333333333	3
25926682_28073693_29546673	0.8140318356805066	2016.6666666666667	3
23706668_25926682_28073693	0.8140030684991687	2015.0	3
26603901_29456253_31355488	0.8140030554461605	2017.3333333333333	3
23417527_25816762_26603901	0.8139584659684675	2014.3333333333333	3
26603901_29546673_29622565	0.8139538592569865	2017.0	3
25033909_26603901_31355488	0.8139349909807675	2016.0	3
23238760_28596706_31355488	0.8139007587590921	2016.3333333333333	3
25007740_27696330_28596706	0.8138406974149045	2015.6666666666667	3
23238760_26867174_27648547	0.8137988172308432	2015.0	3
28073693_28596706_30796349	0.813697409926184	2017.6666666666667	3
23238760_28073693_29622565	0.8136566327823839	2016.0	3
25926682_29622565_30796349	0.8136156116900946	2017.3333333333333	3
23417527_25926682_29622565	0.8135668864282104	2015.3333333333333	3
26354430_28073693_28596706	0.8135471169375658	2016.3333333333333	3
25816762_29622565_31355488	0.8135127227974241	2017.3333333333333	3
24356864_28596706_31355488	0.8135041922492529	2016.6666666666667	3
23706668_28596706_29622565	0.8134362450216315	2016.0	3
23238760_27648547_27696330	0.8134257690803666	2015.0	3
25728651_26603901_31679519	0.8134029179739655	2016.3333333333333	3
25033909_28073693_28596706	0.8133032174004663	2016.0	3
25007740_28596706_31355488	0.8132661566746577	2016.6666666666667	3
28596706_29546673_30446584	0.8132441684796802	2017.6666666666667	3
23706668_26603901_30446584	0.8131725487956495	2015.3333333333333	3
26603901_28219022_29546673	0.813115028334918	2016.6666666666667	3
28596706_29546673_31679519	0.8129972219639945	2018.0	3
25926682_26867174_28219022	0.8128747105359975	2016.0	3
25728651_28596706_31355488	0.8127952634970865	2017.0	3
25926682_30446584_31679519	0.8127769616230702	2017.3333333333333	3
25926682_28073693_31679519	0.8127632159089482	2017.0	3
26643733_28596706_31679519	0.8127568199390641	2017.3333333333333	3
25033909_25816762_26603901	0.8127390357957767	2014.6666666666667	3
25926682_31355488_31679519	0.8125128272243306	2017.6666666666667	3
23706668_26603901_28219022	0.8124977909555016	2015.0	3
26643733_28596706_31355488	0.8124880997592429	2017.3333333333333	3
25007740_26603901_26643733	0.8123515443626961	2015.0	3
25581309_28596706_29622565	0.8122549490671375	2016.6666666666667	3
25816762_25926682_31355488	0.8122533781976374	2016.3333333333333	3
26603901_29456253_29622565	0.8122401931796832	2017.0	3
25033909_26603901_27696330	0.8122154290412223	2015.0	3
25926682_26867174_31355488	0.812207945535458	2016.6666666666667	3
23238760_27648547_28073693	0.8121290891979792	2015.3333333333333	3
23417527_26603901_28219022	0.8120896736067198	2015.0	3
25926682_28219022_31355488	0.8120786849040973	2017.0	3
25728651_25926682_29622565	0.8120410578407615	2016.0	3
23238760_26867174_28596706	0.8119693077746828	2015.3333333333333	3
25581309_28073693_28596706	0.8119067677103476	2016.3333333333333	3
25728651_26603901_28748479	0.8118968985761887	2016.0	3
25926682_27696330_31355488	0.8118228332753028	2016.6666666666667	3
26603901_27696330	0.8117637813028152	2015.5	2
24560620_26603901_27696330	0.8117637813028152	2015.0	3
25816762_28596706_29546673	0.8117368738914108	2016.6666666666667	3
23417527_28596706_30446584	0.8116186487434076	2016.0	3
25829385_29456253_29622565	0.8114760478745224	2017.0	3
23238760_25926682_27696330	0.8114736035255591	2014.6666666666667	3
25622194_27696330_28596706	0.81143680747809	2016.0	3
25581309_26603901_30446584	0.8113757562889403	2016.0	3
25829385_27648547_29622565	0.811326796214197	2016.3333333333333	3
23417527_25816762_28596706	0.8112031920559849	2015.0	3
26603901_27648547_29546673	0.8111989826971926	2016.3333333333333	3
25926682_26643733_28219022	0.8111801978969069	2016.0	3
25926682_26867174_28073693	0.8111678692562345	2016.0	3
25926682_28219022_29456253	0.8111448463524805	2016.6666666666667	3
23706668_26603901_26643733	0.8111143929220085	2014.6666666666667	3
25033909_28219022_28596706	0.8110351133139772	2016.0	3
23706668_26603901_28748479	0.8108879345417445	2015.3333333333333	3
25033909_25816762_28596706	0.8108049605339943	2015.3333333333333	3
23238760_26867174_29622565	0.8107749389752789	2015.6666666666667	3
23238760_26603901_31679519	0.810766504978248	2015.6666666666667	3
25926682_26643733_31679519	0.8107209631483516	2016.6666666666667	3
23417527_26603901_26643733	0.8107062755732266	2014.6666666666667	3
25728651_25816762_28596706	0.8106262786915328	2015.6666666666667	3
24356864_25926682_29622565	0.8106038307681883	2015.6666666666667	3
28596706_28748479_31355488	0.8105175392870644	2018.0	3
23417527_26603901_28748479	0.8104798171929627	2015.3333333333333	3
23706668_25926682_31679519	0.8102144637488126	2015.6666666666667	3
24356864_25622194_26603901	0.8101949760580299	2014.6666666666667	3
25829385_25926682_28219022	0.8101802419680856	2015.6666666666667	3
25816762_26354430_26603901	0.8101291985840287	2015.0	3
23238760_25007740_28596706	0.8100064933658773	2014.6666666666667	3
27648547_29622565_31355488	0.8099816386350184	2017.6666666666667	3
23238760_25829385_27648547	0.8098690337002827	2014.6666666666667	3
23238760_25829385_29622565	0.8098519520572557	2015.3333333333333	3
23238760_25926682_29546673	0.8098188315764745	2015.3333333333333	3
25007740_25728651_26603901	0.809764595069945	2014.6666666666667	3
24356864_25816762_28596706	0.8094980933718056	2015.3333333333333	3
23417527_25007740_26603901	0.809341730369013	2014.0	3
24560620_26603901_28073693	0.809200472724193	2015.3333333333333	3
26603901_26643733_29546673	0.8091793496033458	2016.3333333333333	3
28596706_28748479_31679519	0.8090478068125557	2018.0	3
28219022_28596706_29546673	0.8088630076522185	2017.3333333333333	3
26354430_28219022_28596706	0.8087415868316008	2016.3333333333333	3
25926682_29456253_31679519	0.8087374921841611	2017.3333333333333	3
28596706_31355488_31679519	0.8085714489893847	2018.3333333333333	3
26603901_26867174_29546673	0.8085618508980569	2016.3333333333333	3
25816762_26354430_28596706	0.8085300619473799	2015.6666666666667	3
25926682_28219022_31679519	0.808499599315788	2017.0	3
26354430_26603901_30446584	0.8084160575856061	2016.0	3
25007740_25926682_28073693	0.8082760516336575	2015.3333333333333	3
25581309_27696330_28596706	0.8081548225218586	2016.0	3
25728651_25816762_26603901	0.808140491392646	2015.0	3
25816762_27648547_29622565	0.8081306633387196	2016.3333333333333	3
23706668_25829385_27648547	0.8080387069753	2014.6666666666667	3
24356864_26603901_29456253	0.8080072495605249	2015.6666666666667	3
23238760_28596706_31679519	0.8078908398070791	2016.3333333333333	3
23238760_25926682_26867174	0.8078211674399273	2014.6666666666667	3
23238760_27648547_31355488	0.8077949393560753	2016.0	3
23238760_25816762_27648547	0.8077682026371913	2014.6666666666667	3
27696330_29622565_31355488	0.807762613250059	2017.6666666666667	3
26354430_27696330_28596706	0.8077088337749581	2016.0	3
25033909_28596706_31679519	0.8076359745070775	2016.6666666666667	3
23706668_26867174_27648547	0.8075911522748729	2015.0	3
28073693_29622565_31355488	0.8075436565192935	2018.0	3
24356864_28596706_31679519	0.80749427329724	2016.6666666666667	3
25816762_29456253_29622565	0.8074713774750485	2017.0	3
23238760_25728651_28596706	0.8074515845367995	2015.0	3
25581309_25816762_26603901	0.8074065788879483	2015.0	3
26643733_28596706_29546673	0.8073478730871277	2017.0	3
25829385_25926682_27696330	0.8073117001974993	2015.3333333333333	3
25926682_27696330_29546673	0.8072101124160055	2016.3333333333333	3
23706668_25926682_30446584	0.8071178604081409	2015.3333333333333	3
24560620_26603901_31355488	0.8071120284050507	2016.0	3
26643733_28219022_28596706	0.8070210183345821	2016.6666666666667	3
25581309_25926682_29622565	0.807014999347691	2016.0	3
26867174_28596706_28748479	0.8069489143118826	2017.0	3
25622194_26603901_26867174	0.8068784678987803	2015.3333333333333	3
28596706_28748479_29546673	0.8067570641938048	2017.6666666666667	3
23706668_28073693_29622565	0.806736181135603	2016.0	3
25728651_25926682_30446584	0.8066825246553524	2016.0	3
26354430_28596706_31355488	0.8066411388214066	2017.0	3
23706668_27648547_31679519	0.8066333772000895	2016.0	3
25033909_27696330_28596706	0.8065201322861467	2015.6666666666667	3
25926682_28073693_29456253	0.8064813804327728	2016.6666666666667	3
25622194_25926682_29622565	0.8062852807175487	2016.0	3
28219022_28596706_31679519	0.8062571806772603	2017.6666666666667	3
25622194_25926682_27648547	0.8062234658870187	2015.3333333333333	3
23706668_26603901_31679519	0.8061395164470319	2015.6666666666667	3
23417527_28596706_31355488	0.8060743505220505	2016.3333333333333	3
24560620_27696330_28596706	0.8060684845477397	2015.6666666666667	3
27696330_28596706	0.8060684845477397	2016.5	2
28073693_28596706	0.8060286070863424	2017.0	2
24560620_28073693_28596706	0.8060286070863424	2016.0	3
25033909_28596706_31355488	0.8059455915459001	2016.6666666666667	3
25581309_26603901_28219022	0.8059027407428383	2015.6666666666667	3
25033909_25926682_29622565	0.8058495490026113	2015.6666666666667	3
23238760_26643733_27648547	0.8058127381025565	2015.0	3
25581309_26603901_29622565	0.8057886839071745	2016.0	3
25926682_28073693_28748479	0.8057800951098459	2016.6666666666667	3
25007740_25926682_28219022	0.8057382717100169	2015.3333333333333	3
23417527_26603901_31679519	0.8057313990982501	2015.6666666666667	3
23706668_27648547_29546673	0.8056423355441042	2015.6666666666667	3
26643733_26867174_28596706	0.8056079542763125	2016.3333333333333	3
25007740_26603901_29546673	0.8056015369498997	2015.6666666666667	3
28596706_28748479_30446584	0.8055140254204447	2017.6666666666667	3
25622194_28219022_28596706	0.8054089787771235	2016.3333333333333	3
28596706_30796349_31355488	0.8053976960891835	2018.3333333333333	3
25829385_26867174_29622565	0.8053190419974456	2016.3333333333333	3
26603901_29456253_31679519	0.8053187509746448	2017.3333333333333	3
24356864_25033909_26603901	0.8052783008660868	2014.3333333333333	3
24560620_25926682_27648547	0.8052712260663525	2015.0	3
23238760_28219022_28596706	0.8052230443035688	2015.6666666666667	3
23417527_25926682_30446584	0.8051120299748731	2015.3333333333333	3
25829385_26603901_29546673	0.80505910100856	2016.0	3
23706668_25926682_28219022	0.8050445511721979	2015.0	3
26354430_26603901_28219022	0.8050293800136228	2015.6666666666667	3
26867174_28596706_29546673	0.8050009960841213	2017.0	3
26354430_26603901_28748479	0.8048678399439444	2016.0	3
26867174_27648547_29622565	0.8048123072033604	2016.6666666666667	3
25728651_28596706_30446584	0.8047693366193858	2016.6666666666667	3
25926682_28748479_30446584	0.8047174599277911	2017.0	3
24356864_26603901_31355488	0.8047165212997972	2016.0	3
23706668_27648547_31355488	0.8046835976680333	2016.0	3
25816762_25926682_26643733	0.8046631015589986	2015.3333333333333	3
23238760_27648547_29456253	0.8046440309461291	2015.6666666666667	3
25007740_26603901_29456253	0.804632499551915	2015.6666666666667	3
23706668_27648547_27696330	0.8046144335922873	2015.0	3
28219022_28596706_30796349	0.8045809101926383	2017.6666666666667	3
25007740_25926682_31679519	0.8044874468833013	2016.0	3
28219022_28596706_29456253	0.8044777330734757	2017.3333333333333	3
25728651_25926682_28073693	0.804475807198781	2015.6666666666667	3
23706668_25816762_26603901	0.8044039254212747	2014.3333333333333	3
28596706_29622565	0.8042904504690136	2017.5	2
24560620_28596706_29622565	0.8042904504690136	2016.3333333333333	3
25926682_26643733_28073693	0.8042728785594809	2016.0	3
23238760_26603901_29546673	0.8042419571698696	2015.3333333333333	3
25926682_26643733_27696330	0.80417196797374	2015.6666666666667	3
25007740_28596706_30446584	0.80409372010673	2016.3333333333333	3
25728651_26643733_28596706	0.8039811153635961	2016.0	3
25007740_28596706_29546673	0.8038706385423371	2016.3333333333333	3
23238760_25816762_25926682	0.8035485737635029	2014.3333333333333	3
23238760_23706668_27648547	0.8035116715466961	2014.0	3
23238760_25728651_26603901	0.8034562827984687	2014.3333333333333	3
25007740_26643733_28596706	0.8033558980934151	2015.6666666666667	3
25622194_28596706_31679519	0.8032457969806495	2017.0	3
23417527_25926682_28073693	0.8032183840236558	2015.0	3
28596706_29456253_31355488	0.8031382218591223	2018.0	3
23238760_26643733_28596706	0.8030955455137988	2015.3333333333333	3
25926682_26354430_29622565	0.8030286312853027	2016.0	3
23238760_28596706_28748479	0.802933674938836	2016.0	3
23706668_25926682_29546673	0.8029158429554137	2015.3333333333333	3
25816762_25926682_29546673	0.8029002167028672	2016.0	3
23238760_25007740_29622565	0.802837619184893	2015.0	3
25816762_25926682_26867174	0.8028297014165985	2015.3333333333333	3
26354430_26603901_29622565	0.8028289852038404	2016.0	3
23706668_27648547_28219022	0.8028148905073823	2015.3333333333333	3
23706668_25926682_31355488	0.8027645888549715	2015.6666666666667	3
24356864_26603901_30796349	0.8027397781782168	2016.0	3
25926682_27696330_29456253	0.8026841568331049	2016.3333333333333	3
23706668_24356864_26603901	0.8026127506616325	2014.0	3
23706668_27648547_30446584	0.8025400361514036	2015.6666666666667	3
25728651_28596706_29546673	0.8024797025043063	2016.6666666666667	3
25926682_27696330_28748479	0.8024682018966713	2016.3333333333333	3
25926682_26867174_27696330	0.8024618824018221	2015.6666666666667	3
25622194_26603901_26643733	0.8023710655793919	2015.3333333333333	3
25926682_30446584_30796349	0.8023613847668863	2017.3333333333333	3
23238760_27648547_31679519	0.8021849151689177	2016.0	3
23417527_25007740_28596706	0.8021800851288357	2014.6666666666667	3
24356864_25926682_30446584	0.8021489743148509	2015.6666666666667	3
23238760_25622194_26603901	0.8021280349181917	2014.3333333333333	3
24356864_28596706_29546673	0.8021176740048348	2016.3333333333333	3
23238760_25926682_26643733	0.8020773008373934	2014.6666666666667	3
27648547_29456253_29622565	0.8020752273909207	2017.3333333333333	3
25816762_25926682_29456253	0.8020159807438335	2016.0	3
25728651_26603901_29456253	0.8019916330303923	2016.0	3
23706668_26643733_27648547	0.8019886097237037	2015.0	3
25033909_26603901_26867174	0.801961792706837	2015.0	3
23706668_26603901_26867174	0.8018475582454421	2014.6666666666667	3
23417527_25926682_28219022	0.8018371334416189	2015.0	3
25829385_27648547_29456253	0.8016633595393393	2016.3333333333333	3
25622194_28596706_31355488	0.8015554140194721	2017.0	3
25926682_29456253_31355488	0.8015397084711167	2017.3333333333333	3
25816762_25926682_28748479	0.8014391877981666	2016.0	3
25007740_26867174_28596706	0.801391705579879	2015.6666666666667	3
25926682_28219022_30796349	0.801369425428561	2017.0	3
24560620_25816762_26603901	0.8013085373274556	2014.6666666666667	3
25816762_26603901	0.8013085373274556	2015.0	2
24356864_25007740_28596706	0.8012734775508493	2015.0	3
23238760_27648547_29546673	0.8011938735129326	2015.6666666666667	3
28219022_28596706_28748479	0.8011497621103896	2017.3333333333333	3
23706668_25829385_29622565	0.8010914630637966	2015.3333333333333	3
28596706_29456253_31679519	0.8010785942665761	2018.0	3
25007740_25926682_31355488	0.8010668677280589	2016.0	3
25728651_25926682_31679519	0.8010002739537789	2016.3333333333333	3
28596706_30796349_31679519	0.8009719261883353	2018.3333333333333	3
23706668_25007740_26603901	0.8009709936755496	2014.0	3
26603901_28748479_29456253	0.8009629449540692	2017.0	3
24560620_25926682_29622565	0.8009169577871984	2015.6666666666667	3
25926682_29622565	0.8009169577871984	2016.5	2
23706668_27648547_29456253	0.8008199025672764	2015.6666666666667	3
25816762_25926682_27696330	0.8007996067279135	2015.3333333333333	3
25926682_28748479_31679519	0.8006888503356243	2017.3333333333333	3
25581309_25816762_28596706	0.8006396013890918	2015.6666666666667	3
25033909_26603901_26643733	0.800634516486707	2015.0	3
26354430_28596706_31679519	0.8006312198693938	2017.0	3
25829385_25926682_26867174	0.8005629408439391	2015.3333333333333	3
25581309_26603901_26643733	0.8005387463730542	2015.3333333333333	3
24356864_28219022_28596706	0.8004027655376553	2016.0	3
25581309_26603901_28748479	0.8003122879927901	2016.0	3
25728651_25926682_28219022	0.8003113048541699	2015.6666666666667	3
25728651_26603901_26867174	0.8002759997116583	2015.3333333333333	3
25816762_25829385_25926682	0.8002734514030415	2015.0	3
27696330_29456253_29622565	0.8001246381923401	2017.3333333333333	3
25007740_28596706_28748479	0.8001197161252213	2016.3333333333333	3
26354430_26603901_31679519	0.8001194218492316	2016.3333333333333	3
23417527_28596706_31679519	0.8000644315700375	2016.3333333333333	3
24356864_25829385_26603901	0.7999832770669855	2014.6666666666667	3
25926682_28073693_30796349	0.7999707478052339	2017.0	3
25829385_25926682_29456253	0.799749220171174	2016.0	3
23706668_26603901_29546673	0.7996149686386536	2015.3333333333333	3
25728651_25829385_26603901	0.7995841976885528	2015.0	3
23238760_25926682_29456253	0.7994301800222283	2015.3333333333333	3
23417527_25926682_31679519	0.7994297792732996	2015.6666666666667	3
26867174_29622565_31355488	0.799385621262003	2017.6666666666667	3
24356864_25581309_26603901	0.7993043701284287	2014.6666666666667	3
23706668_28596706_30446584	0.7992657429885267	2016.0	3
26603901_26643733_29456253	0.7992593914810965	2016.3333333333333	3
26354430_28596706_30446584	0.7992533631745113	2016.6666666666667	3
25829385_26643733_29622565	0.7991987274393649	2016.3333333333333	3
25007740_25581309_26603901	0.7991742011688403	2014.6666666666667	3
25816762_27648547_29456253	0.7991682944807872	2016.3333333333333	3
25622194_26867174_28596706	0.7989878156430645	2016.0	3
25622194_28596706_30446584	0.7989731703459158	2016.6666666666667	3
24356864_25926682_28219022	0.7988740777815967	2015.3333333333333	3
23238760_25926682_28748479	0.7988533870765614	2015.3333333333333	3
25926682_28219022_28748479	0.7987943498382909	2016.6666666666667	3
25926682_30796349_31679519	0.7987522260628386	2017.6666666666667	3
25926682_27696330_30796349	0.7987091237770416	2016.6666666666667	3
23238760_29622565_31355488	0.7986859829435231	2016.6666666666667	3
23706668_27648547_28748479	0.7986694238806081	2015.6666666666667	3
23417527_26603901_26867174	0.7986401405148631	2014.6666666666667	3
25581309_25926682_30446584	0.7985601428943537	2016.0	3
23706668_25816762_28596706	0.798553263414973	2015.0	3
24560620_25816762_28596706	0.798553263414973	2015.3333333333333	3
25816762_28596706	0.798553263414973	2016.0	2
26603901_27648547_30446584	0.7985519680397778	2016.3333333333333	3
23417527_26603901_31355488	0.7985446365484375	2015.6666666666667	3
25816762_26643733_29622565	0.7983741831391493	2016.3333333333333	3
23417527_26867174_28596706	0.7982647389136359	2015.3333333333333	3
23238760_25033909_28596706	0.797974700081812	2014.6666666666667	3
23706668_27648547_30796349	0.7979534567780354	2016.0	3
25829385_28073693_29622565	0.7979075558622801	2016.6666666666667	3
28596706_29456253_30446584	0.7978537723469026	2017.6666666666667	3
25829385_27648547_30446584	0.7978378000772217	2016.3333333333333	3
23238760_28596706_29546673	0.7978030123593666	2016.0	3
26603901_26867174_30796349	0.7977649995267406	2016.6666666666667	3
25829385_27648547_28073693	0.7977458372808529	2016.0	3
23238760_27696330_29456253	0.7977107528114413	2015.6666666666667	3
25622194_26603901_29546673	0.7976493183125734	2016.0	3
24356864_25926682_28073693	0.7976469477119894	2015.3333333333333	3
26354430_26603901_26643733	0.79757904766972	2015.3333333333333	3
25728651_28596706_28748479	0.7975648072961438	2016.6666666666667	3
24356864_25728651_28596706	0.7975516362530738	2015.3333333333333	3
25622194_25728651_26603901	0.7975157937391261	2015.0	3
23706668_25622194_26603901	0.7975010463869757	2014.3333333333333	3
25926682_26867174_28748479	0.7974277120964056	2016.3333333333333	3
23417527_28219022_28596706	0.7973966360665272	2015.6666666666667	3
25033909_25926682_30446584	0.797394692549274	2015.6666666666667	3
24356864_26867174_28596706	0.7973581313356496	2015.6666666666667	3
23238760_25728651_27648547	0.7973111435931124	2014.6666666666667	3
23238760_25033909_26603901	0.7972113597262485	2014.0	3
25007740_25926682_29546673	0.7971888260899024	2015.6666666666667	3
23417527_25622194_26603901	0.7970929290381938	2014.3333333333333	3
26603901_27648547_29622565	0.797005258045716	2016.3333333333333	3
25007740_25926682_30446584	0.7970037888592926	2015.6666666666667	3
23238760_27696330_28219022	0.7970000608640819	2015.3333333333333	3
23238760_27696330_30446584	0.7969595758690978	2015.6666666666667	3
24560620_26603901_30446584	0.7969482619136858	2015.6666666666667	3
25622194_28596706_29546673	0.7967555204502151	2016.6666666666667	3
25622194_26603901_29456253	0.7966802809145886	2016.0	3
23238760_26643733_27696330	0.7966222703361007	2015.0	3
25622194_25926682_30446584	0.7965944672537856	2016.0	3
23238760_24356864_28596706	0.796477292716872	2014.6666666666667	3
24356864_25926682_31679519	0.7964667236132773	2016.0	3
23417527_25926682_31355488	0.7964608478564642	2015.6666666666667	3
26603901_26643733_30796349	0.7964377233066107	2016.6666666666667	3
26603901_27648547_31679519	0.7963581798281885	2016.6666666666667	3
24356864_26354430_26603901	0.7963446714250944	2014.6666666666667	3
23706668_26867174_29622565	0.7962946836092841	2015.6666666666667	3
25007740_26354430_26603901	0.7962145024655062	2014.6666666666667	3
25829385_27696330_31355488	0.7961504447052785	2016.6666666666667	3
25829385_27648547_27696330	0.7960309627615536	2015.6666666666667	3
25728651_26603901_30796349	0.7960038394320117	2016.3333333333333	3
25622194_25926682_28073693	0.7959367783129939	2015.6666666666667	3
25728651_26603901_31355488	0.7958886410071616	2016.3333333333333	3
25816762_25926682_30796349	0.7958746890176053	2016.3333333333333	3
26603901_29456253_29546673	0.7956959362490147	2017.0	3
23417527_23706668_27648547	0.7956852633096545	2014.0	3
23238760_26354430_28596706	0.7956811735994357	2015.0	3
25581309_26603901_31679519	0.7955638698980774	2016.3333333333333	3
25033909_25926682_28073693	0.7955010465980564	2015.3333333333333	3
25728651_25926682_27696330	0.7953564251094647	2015.3333333333333	3
25033909_28596706_30446584	0.7952924521643984	2016.3333333333333	3
23417527_26643733_28596706	0.7952691372767572	2015.3333333333333	3
25007740_25926682_26867174	0.7951911619533552	2015.0	3
23706668_25926682_26643733	0.7951743122163326	2014.6666666666667	3
25829385_27648547_31679519	0.7951492129511157	2016.6666666666667	3
23417527_28596706_28748479	0.7951072667017944	2016.0	3
25581309_26603901_29546673	0.7951062564001091	2016.0	3
25926682_26867174_29546673	0.7951049307492966	2016.3333333333333	3
25581309_28596706_30446584	0.7949881237661044	2016.6666666666667	3
25816762_26867174_29622565	0.7947702111875907	2016.3333333333333	3
23706668_26603901_29456253	0.7947282315034587	2015.3333333333333	3
25816762_28073693_29622565	0.7947281683274319	2016.6666666666667	3
23238760_26603901_30796349	0.7946728370383787	2015.6666666666667	3
27696330_28219022_31355488	0.7946549936275278	2017.3333333333333	3
25581309_25926682_28073693	0.7945801589690176	2015.6666666666667	3
25926682_26354430_30446584	0.7945737748319653	2016.0	3
25926682_26867174_30796349	0.7945059079662762	2016.6666666666667	3
25033909_26643733_28596706	0.7945042309086084	2015.6666666666667	3
25007740_25728651_28596706	0.7943365563225199	2015.3333333333333	3
23417527_26603901_29456253	0.7943201141546768	2015.3333333333333	3
23238760_28596706_29456253	0.7942815827718266	2016.0	3
23238760_27648547_28748479	0.7942209618494365	2015.6666666666667	3
23238760_26354430_26603901	0.7941558909092614	2014.3333333333333	3
25033909_26867174_28596706	0.7940711404511213	2015.6666666666667	3
23238760_23706668_25926682	0.7940597844208368	2013.6666666666667	3
27648547_28219022_31355488	0.7940581317533174	2017.3333333333333	3
27648547_27696330_29456253	0.7940421747713599	2016.6666666666667	3
26603901_27648547_28219022	0.7939743205312101	2016.0	3
24356864_25033909_28596706	0.7939529124220917	2015.0	3
28596706_30446584_30796349	0.7939172401077131	2018.0	3
26603901_27648547_28073693	0.7939061036171275	2016.0	3
26603901_26867174_29456253	0.7938728797204414	2016.3333333333333	3
23417527_25926682_27696330	0.7937859304289854	2014.6666666666667	3
23417527_25728651_28596706	0.7937470156757527	2015.0	3
29546673_29622565_31355488	0.7936600050050785	2018.3333333333333	3
23238760_27696330_31355488	0.7936197396800788	2016.0	3
23238760_25622194_28596706	0.7935845225553843	2015.0	3
25581309_27648547_29622565	0.793573640850202	2016.3333333333333	3
24560620_26603901_28219022	0.7935615843417027	2015.3333333333333	3
23238760_27648547_30796349	0.7935049947468636	2016.0	3
24356864_25926682_31355488	0.793497792196442	2016.0	3
27648547_27696330_31355488	0.793445787310966	2017.0	3
25926682_26867174_29456253	0.7933921292346539	2016.3333333333333	3
23706668_25926682_26867174	0.7933409120739325	2014.6666666666667	3
26867174_27648547_30446584	0.793320236933838	2016.6666666666667	3
25622194_25926682_28219022	0.7933195707205313	2015.6666666666667	3
23238760_25926682_30796349	0.793288888296	2015.6666666666667	3
27648547_28073693_31355488	0.7932492074172396	2017.3333333333333	3
27696330_28219022_29456253	0.7932126208676116	2017.0	3
25581309_25926682_28219022	0.7931989083869808	2015.6666666666667	3
27648547_27696330_28219022	0.7931398078627869	2016.3333333333333	3
23706668_27696330_29622565	0.792915294027712	2015.6666666666667	3
25581309_25926682_31679519	0.7928778921927803	2016.3333333333333	3
23706668_25816762_27648547	0.7927816836389758	2014.6666666666667	3
25816762_27648547_31355488	0.7927624733040661	2016.6666666666667	3
25033909_26603901_29546673	0.7927326431206301	2015.6666666666667	3
25926682_26354430_28073693	0.7926801288807479	2015.6666666666667	3
26603901_29546673_31355488	0.7926795622348011	2017.3333333333333	3
23706668_25728651_26603901	0.7926550459312257	2014.3333333333333	3
23238760_25829385_25926682	0.7926149887853581	2014.3333333333333	3
25033909_25728651_26603901	0.7925991185471828	2014.6666666666667	3
23706668_25033909_26603901	0.7925843711950324	2014.0	3
23706668_25926682_29456253	0.7925271914011677	2015.3333333333333	3
23706668_25728651_27648547	0.7924890340203288	2014.6666666666667	3
24560620_25926682_30446584	0.7924621013338611	2015.6666666666667	3
25926682_30446584	0.7924621013338611	2016.5	2
27648547_30446584_31355488	0.7924250789529158	2017.6666666666667	3
23238760_26603901_29456253	0.7924250577661984	2015.3333333333333	3
23238760_25007740_25926682	0.7923158717908524	2014.0	3
25728651_27648547_29622565	0.7923077378011562	2016.3333333333333	3
26354430_26643733_28596706	0.7922107044262321	2016.0	3
23417527_25033909_26603901	0.7921762538462507	2014.0	3
25622194_25926682_31679519	0.7921481735626379	2016.3333333333333	3
23417527_25926682_29546673	0.7921311584799008	2015.3333333333333	3
25926682_28748479_29456253	0.792059950349797	2017.0	3
26354430_28596706_28748479	0.7920488338512693	2016.6666666666667	3
23706668_25926682_28748479	0.7919503984555006	2015.3333333333333	3
25033909_28596706_29546673	0.791838845258272	2016.3333333333333	3
25033909_26603901_29456253	0.7917636057226455	2015.6666666666667	3
25926682_29456253_29546673	0.7917524193153529	2017.0	3
25033909_25926682_31679519	0.7917124418477004	2016.0	3
25829385_29622565_31679519	0.7916391801013688	2017.3333333333333	3
23706668_25581309_27648547	0.791584668419892	2014.6666666666667	3
23238760_28596706_30796349	0.7915204969604733	2016.3333333333333	3
25816762_27648547_28073693	0.7915204761499155	2016.0	3
23417527_27648547_29622565	0.791413548829338	2015.6666666666667	3
24560620_26603901_29622565	0.7913611895319199	2015.6666666666667	3
26643733_27696330_29622565	0.7913508043001415	2016.6666666666667	3
23706668_25926682_27696330	0.7913108173852474	2014.6666666666667	3
25926682_26354430_28219022	0.7912988782987112	2015.6666666666667	3
26354430_26603901_26867174	0.7911952310107709	2015.3333333333333	3
25829385_28073693_31355488	0.7910756097898638	2017.0	3
27648547_27696330_29622565	0.7910366735679241	2016.6666666666667	3
26867174_27648547_28219022	0.7908831715579817	2016.3333333333333	3
26354430_26603901_29546673	0.7908411470946902	2016.0	3
24356864_25926682_27696330	0.7908228747689633	2015.0	3
25926682_26643733_26867174	0.7908163266930293	2015.6666666666667	3
23706668_25829385_25926682	0.7907846620603753	2014.3333333333333	3
24356864_24560620_26603901	0.7907550363771793	2014.3333333333333	3
26354430_28596706_29546673	0.7907092915669425	2016.6666666666667	3
23706668_28596706_31355488	0.7906425845249614	2016.3333333333333	3
25926682_28073693	0.7905684553826438	2016.0	2
24560620_25926682_28073693	0.7905684553826438	2015.3333333333333	3
27648547_28219022_29456253	0.7904964198986976	2017.0	3
25728651_26867174_28596706	0.7903708135903286	2016.0	3
27696330_28073693_29622565	0.7903657900947338	2017.0	3
25007740_29622565_31355488	0.790313831610493	2017.0	3
24356864_28596706_29456253	0.7902597951121062	2016.3333333333333	3
26603901_29546673_30796349	0.7902506024567143	2017.3333333333333	3
25829385_26867174_27648547	0.790228827401894	2015.6666666666667	3
23417527_25033909_28596706	0.7901482918447705	2014.6666666666667	3
23417527_25926682_26867174	0.7901334943433536	2014.6666666666667	3
23238760_23706668_26603901	0.790125946961125	2013.6666666666667	3
27648547_29546673_29622565	0.790087790623447	2017.3333333333333	3
25007740_25926682_27696330	0.790064743996742	2015.0	3
23706668_26603901_30796349	0.7900458485071626	2015.6666666666667	3
23417527_28596706_29546673	0.789976604122325	2016.0	3
24356864_26643733_28596706	0.7899388174426966	2015.6666666666667	3
23417527_25816762_25926682	0.7898440049024559	2014.3333333333333	3
23706668_25007740_28596706	0.7898271793739546	2014.6666666666667	3
26867174_27648547_31355488	0.7898005464419444	2017.0	3
24356864_28596706_28748479	0.7897769468677338	2016.3333333333333	3
28596706_28748479_29456253	0.7897020641373522	2017.6666666666667	3
25033909_25926682_28219022	0.789638852539014	2015.3333333333333	3
23417527_26603901_30796349	0.7896377311583809	2015.6666666666667	3
23238760_25581309_26603901	0.7896003389581074	2014.3333333333333	3
24356864_25622194_28596706	0.7895627348956636	2015.3333333333333	3
23706668_26354430_26603901	0.7895289023780456	2014.3333333333333	3
23238760_25007740_27648547	0.7895045047127358	2014.3333333333333	3
25581309_28596706_31355488	0.7894438255447473	2017.0	3
26867174_28596706_29456253	0.7894385943638456	2017.0	3
23706668_26354430_27648547	0.7894312326125772	2014.6666666666667	3
26643733_28596706_29456253	0.7893167010799351	2017.0	3
25816762_28073693_29456253	0.7893026287215733	2016.6666666666667	3
25926682_28219022	0.7891872048006069	2016.0	2
24560620_25926682_28219022	0.7891872048006069	2015.3333333333333	3
24356864_25926682_29546673	0.7891681028198786	2015.6666666666667	3
23238760_29622565_30446584	0.7890818735716302	2016.3333333333333	3
23417527_23706668_26603901	0.7890739453166539	2013.6666666666667	3
25007740_25829385_25926682	0.7890031381021329	2014.6666666666667	3
23238760_25816762_26643733	0.7889984178203047	2014.6666666666667	3
29622565_30446584_31355488	0.7889427647917351	2018.3333333333333	3
26643733_28596706_28748479	0.7889402116396167	2017.0	3
25926682_26354430_31679519	0.7888915241303919	2016.3333333333333	3
26867174_27696330_29622565	0.7888658057372521	2016.6666666666667	3
28596706_29456253_29546673	0.7887377991264157	2017.6666666666667	3
25622194_25926682_31355488	0.7887275944073954	2016.3333333333333	3
26354430_26603901_29456253	0.7887081369056583	2016.0	3
23238760_26867174_30446584	0.7886869443581795	2015.6666666666667	3
25728651_25926682_26867174	0.7886076657559045	2015.3333333333333	3
24356864_29622565_31355488	0.788604889818351	2017.0	3
25581309_26603901_26867174	0.7884726113146905	2015.3333333333333	3
24356864_27648547_29622565	0.7884504931693159	2016.0	3
25007740_28596706_29456253	0.7884152087323304	2016.3333333333333	3
27648547_27696330_28073693	0.7882982816437335	2016.3333333333333	3
27648547_29456253_30446584	0.7882204814601361	2017.3333333333333	3
26603901_27648547_28748479	0.7881017011253635	2016.3333333333333	3
25033909_28596706_28748479	0.7880879228411561	2016.3333333333333	3
25816762_26643733_27648547	0.788009380416178	2015.6666666666667	3
25926682_26643733_29456253	0.7879831847351971	2016.3333333333333	3
25816762_26643733_31355488	0.7877614965445984	2016.6666666666667	3
26867174_28073693_29622565	0.7877285676673773	2017.0	3
23706668_28596706_31679519	0.7877115258151566	2016.3333333333333	3
26867174_28596706_30796349	0.7876169373297826	2017.3333333333333	3
23238760_25816762_30446584	0.7875766794416108	2015.3333333333333	3
25829385_27696330_29456253	0.7875511034028988	2016.3333333333333	3
25829385_27696330_29622565	0.7875119492962366	2016.3333333333333	3
24356864_28596706_30796349	0.7874987093007527	2016.6666666666667	3
26643733_28596706_30796349	0.7874950440458721	2017.3333333333333	3
28596706_28748479_30796349	0.78748789868458	2018.0	3
25816762_25829385_31355488	0.7873175664151426	2016.3333333333333	3
25829385_27648547_28219022	0.7872474624168364	2016.0	3
25581309_25926682_27696330	0.7872340433484661	2015.3333333333333	3
25622194_25728651_28596706	0.787221438230398	2015.6666666666667	3
24356864_25926682_26867174	0.7871704386833313	2015.0	3
26603901_29456253_30796349	0.7871456144174364	2017.3333333333333	3
23238760_25581309_27648547	0.7871362063887203	2014.6666666666667	3
28596706_30446584	0.7870236251679805	2017.5	2
24560620_28596706_30446584	0.7870236251679805	2016.3333333333333	3
25622194_26643733_28596706	0.7869339272829221	2016.0	3
25829385_29456253_31679519	0.7869337814882335	2017.3333333333333	3
25581309_25622194_26603901	0.7869253998380213	2015.0	3
25829385_30446584_31355488	0.7869222256676143	2017.3333333333333	3
26643733_27648547_29622565	0.7869091876251308	2016.6666666666667	3
23238760_23417527_27648547	0.7868594630474953	2014.0	3
25007740_25926682_29456253	0.7868001745356563	2015.6666666666667	3
25926682_31679519	0.7867798506322876	2017.0	2
24560620_25926682_31679519	0.7867798506322876	2016.0	3
28073693_29456253_29622565	0.7867585638407247	2017.6666666666667	3
25816762_28073693_31355488	0.7865913967591985	2017.0	3
25816762_27648547_30446584	0.7865638809764243	2016.3333333333333	3
28596706_29546673_30796349	0.7865486149279802	2018.0	3
27696330_28073693_29456253	0.7865435242390701	2017.0	3
25622194_25926682_27696330	0.7865043247183237	2015.3333333333333	3
23417527_28596706_29456253	0.786455174534785	2016.0	3
25829385_29456253_30446584	0.7864318334153195	2017.0	3
23706668_25926682_30796349	0.7863858996749392	2015.6666666666667	3
25007740_25926682_26643733	0.7862671692515631	2015.0	3
25816762_30446584_31355488	0.7862106920434953	2017.3333333333333	3
25007740_25829385_29622565	0.7861861336936369	2015.6666666666667	3
25007740_25816762_25926682	0.7861228184702126	2014.6666666666667	3
24560620_26603901_26643733	0.7861112519977996	2015.0	3
25007740_26603901_27648547	0.7860835290105015	2015.0	3
25816762_27648547_28219022	0.7860304058381713	2016.0	3
23417527_25829385_26603901	0.7859746224691634	2014.3333333333333	3
25829385_26603901	0.7859746224691634	2015.0	2
26603901_26867174_28073693	0.7859033509267882	2016.0	3
24560620_26603901_28748479	0.7858847936175356	2015.6666666666667	3
25728651_28596706_29456253	0.7858602999032527	2016.6666666666667	3
23417527_25622194_28596706	0.7857581143183426	2015.0	3
25829385_31355488_31679519	0.7856888379115793	2017.6666666666667	3
25007740_28596706_30796349	0.785654122920977	2016.6666666666667	3
23706668_24356864_27648547	0.7856437153202867	2014.3333333333333	3
26867174_27648547_29456253	0.7856310229042119	2016.6666666666667	3
23706668_26867174_28596706	0.7856148102726239	2015.3333333333333	3
25007740_25581309_28596706	0.7855495601515325	2015.3333333333333	3
26643733_27696330_31355488	0.7855010890390074	2017.0	3
27696330_29456253_31679519	0.7854882009488013	2017.6666666666667	3
23238760_29546673_29622565	0.7853714543549914	2016.3333333333333	3
25728651_26354430_26603901	0.7853245082330589	2015.0	3
23706668_25007740_27648547	0.7851741127016624	2014.3333333333333	3
23238760_27696330_28073693	0.7851211491411281	2015.3333333333333	3
25007740_26354430_28596706	0.785103571404632	2015.3333333333333	3
25007740_25926682_28748479	0.7850668522483857	2015.6666666666667	3
23238760_26354430_27648547	0.7849827705814054	2014.6666666666667	3
23706668_25581309_26603901	0.7849733504268913	2014.3333333333333	3
27648547_28073693_29456253	0.7849007236486382	2017.0	3
25622194_25926682_29546673	0.7848495527692392	2016.0	3
23238760_25728651_25926682	0.7848455946258033	2014.3333333333333	3
25581309_28219022_28596706	0.7847467074255152	2016.3333333333333	3
24560620_25007740_26603901	0.7847467067935857	2014.3333333333333	3
23238760_26643733_29622565	0.7844876096832026	2015.6666666666667	3
23417527_25926682_26643733	0.7843896277408197	2014.6666666666667	3
25816762_27648547_31679519	0.7843815574825391	2016.6666666666667	3
23706668_25816762_29622565	0.7843248343865508	2015.3333333333333	3
23238760_24356864_27648547	0.7842906413829338	2014.3333333333333	3
27648547_29546673_30446584	0.7842478104559767	2017.3333333333333	3
23238760_25829385_31355488	0.7842416721827885	2015.6666666666667	3
26867174_28219022_29622565	0.784225082332627	2017.0	3
23706668_29622565_31355488	0.7842057275775284	2016.6666666666667	3
25926682_29456253_30796349	0.7841908329944632	2017.3333333333333	3
27648547_27696330_30446584	0.7841683347411161	2016.6666666666667	3
25581309_26603901_29456253	0.7841525849545042	2016.0	3
23238760_29546673_30446584	0.7841399184095462	2016.3333333333333	3
27696330_29456253_30446584	0.7841240025912143	2017.3333333333333	3
25622194_26354430_26603901	0.7839657011346871	2015.0	3
25829385_29546673_29622565	0.783953976058769	2017.0	3
25581309_25728651_26603901	0.7839072991390631	2015.0	3
27648547_28219022_29546673	0.7838550766456919	2017.0	3
27696330_29456253_31355488	0.78385066453758	2017.6666666666667	3
29546673_30446584_31355488	0.7838125015674174	2018.3333333333333	3
24560620_25926682_31355488	0.7838109192154522	2016.0	3
25816762_25829385_27648547	0.7837330989855589	2015.3333333333333	3
25816762_27696330_29456253	0.7837254342934359	2016.3333333333333	3
25622194_28596706_28748479	0.7836977453147282	2016.6666666666667	3
23417527_28596706_30796349	0.7836940887234316	2016.3333333333333	3
26643733_27648547_27696330	0.7836169083134163	2016.0	3
25581309_25926682_26867174	0.7835816072628342	2015.3333333333333	3
25581309_28596706_31679519	0.7834339065927344	2017.0	3
25816762_27648547_29546673	0.7833905158265542	2016.3333333333333	3
25728651_25926682_29456253	0.783313001606134	2016.0	3
25581309_25816762_25926682	0.7832921178219365	2015.0	3
25926682_26354430_27696330	0.7832476752860777	2015.3333333333333	3
23417527_26354430_26603901	0.7832426244052584	2014.3333333333333	3
25816762_29622565_31679519	0.7829232815465874	2017.3333333333333	3
23706668_26643733_28596706	0.7829162315218762	2015.3333333333333	3
24356864_25816762_25926682	0.7828978450069071	2014.6666666666667	3
25728651_27648547_28219022	0.7828595456327831	2016.0	3
25622194_25926682_26867174	0.7828518886326918	2015.3333333333333	3
23238760_26603901_28073693	0.7828111884384262	2015.0	3
25829385_25926682_27648547	0.7828067710876923	2015.3333333333333	3
23417527_24356864_28596706	0.7827727238558251	2014.6666666666667	3
23706668_28596706_28748479	0.7827543609469134	2016.0	3
25816762_29456253_30446584	0.7827298318903582	2017.0	3
25622194_26354430_28596706	0.7826996814678175	2015.6666666666667	3
25728651_27648547_29456253	0.7826443011262982	2016.3333333333333	3
23238760_28073693_29456253	0.7826016652754227	2016.0	3
25622194_25816762_25926682	0.7825623991917943	2015.0	3
25816762_29546673_29622565	0.782418689052427	2017.0	3
23706668_25829385_31355488	0.7824113454578058	2015.6666666666667	3
25728651_25816762_25926682	0.7823792707335877	2015.0	3
27696330_30446584_31355488	0.7823349536572107	2017.6666666666667	3
25033909_25728651_28596706	0.7823047630384548	2015.3333333333333	3
25829385_28073693_29456253	0.7822765328442838	2016.6666666666667	3
26643733_27648547_28219022	0.7822017687646045	2016.3333333333333	3
25829385_28748479_29622565	0.7821775839754674	2017.0	3
23417527_27648547_28073693	0.7820838163273899	2015.3333333333333	3
25581309_27648547_28219022	0.7820391107077103	2016.0	3
25007740_25829385_27648547	0.7820171547565268	2015.0	3
25033909_25581309_26603901	0.7820087246460781	2014.6666666666667	3
24356864_25829385_25926682	0.7820058080181304	2014.6666666666667	3
23417527_26354430_28596706	0.7819766047383887	2015.0	3
23706668_28219022_28596706	0.781947407043718	2015.6666666666667	3
25816762_25829385_29622565	0.7819199759078178	2016.0	3
25829385_26867174_31355488	0.7818924650818435	2016.6666666666667	3
25829385_29622565_30446584	0.7818824153085969	2017.0	3
25728651_28596706_30796349	0.7817938034898146	2017.0	3
23417527_25926682_29456253	0.7817425069256545	2015.3333333333333	3
23706668_27696330_31355488	0.7817295439497917	2016.0	3
23238760_26643733_30446584	0.7816704781938859	2015.6666666666667	3
25581309_26867174_28596706	0.7816342139363328	2016.0	3
25033909_25926682_27696330	0.7815876495263805	2015.0	3
28596706_31355488	0.7814793269466233	2018.0	2
24560620_28596706_31355488	0.7814793269466233	2016.6666666666667	3
23238760_29456253_29622565	0.7814290951050549	2016.3333333333333	3
26603901_27648547_30796349	0.7814279554475367	2016.6666666666667	3
24356864_25926682_26643733	0.7814265720807976	2015.0	3
25622194_28596706_29456253	0.7813000906402086	2016.6666666666667	3
23238760_28073693_31355488	0.7811944053968128	2016.3333333333333	3
26354430_26867174_28596706	0.7811882251894322	2016.0	3
23417527_25926682_28748479	0.7811657139799877	2015.3333333333333	3
24560620_26603901_31679519	0.7811363755228228	2016.0	3
24560620_25926682_27696330	0.7811360017879734	2015.0	3
25926682_27696330	0.7811360017879734	2015.5	2
25728651_29622565_31355488	0.781123332934012	2017.3333333333333	3
23706668_25728651_28596706	0.7810970870347408	2015.0	3
24356864_26354430_28596706	0.7810699971604025	2015.3333333333333	3
23238760_23417527_26603901	0.7810510052068581	2013.6666666666667	3
25007740_26867174_29622565	0.7809996739805009	2016.0	3
23238760_24560620_27648547	0.78098130242349	2014.3333333333333	3
27696330_29546673_31355488	0.7809263500654786	2017.6666666666667	3
25816762_29456253_31679519	0.7809081156911016	2017.3333333333333	3
25728651_27648547_30446584	0.780815667531634	2016.3333333333333	3
25816762_27696330_31355488	0.7808144666878608	2016.6666666666667	3
27648547_29456253_31355488	0.7807768421062135	2017.6666666666667	3
23238760_30446584_31355488	0.7807732453131211	2016.6666666666667	3
23238760_25581309_25926682	0.7807063171003312	2014.3333333333333	3
25581309_28073693_29622565	0.7806991717836093	2016.6666666666667	3
25816762_28219022_29456253	0.780698171026138	2016.6666666666667	3
24560620_26603901_29546673	0.7806787620248545	2015.6666666666667	3
27648547_29456253_31679519	0.7806707055360608	2017.6666666666667	3
25007740_25926682_30796349	0.780658882809428	2016.0	3
23706668_27696330_29456253	0.7806268269133378	2015.6666666666667	3
27648547_31355488_31679519	0.7805718361221544	2018.0	3
26867174_27648547_31679519	0.7803621335302544	2017.0	3
23417527_23706668_25926682	0.7803552155597898	2013.6666666666667	3
25581309_25829385_29622565	0.7803517389266648	2016.0	3
23238760_24356864_25926682	0.7803120442853018	2014.0	3
23706668_25816762_25926682	0.780289464355263	2014.3333333333333	3
23238760_26867174_28219022	0.7802499541131175	2015.3333333333333	3
23706668_25007740_29622565	0.7802081512273907	2015.0	3
25926682_27648547_31355488	0.780194043846273	2016.6666666666667	3
25728651_26354430_28596706	0.7800763195047717	2015.6666666666667	3
26867174_27648547_27696330	0.7800755443882328	2016.0	3
27648547_27696330_31679519	0.7799890853797777	2017.0	3
23238760_25622194_25926682	0.779976598470189	2014.3333333333333	3
24560620_26603901_26867174	0.7799232775634412	2015.0	3
25816762_26643733_31679519	0.779730493962239	2016.6666666666667	3
26603901_28073693_29622565	0.7796921387486975	2016.6666666666667	3
28219022_29622565_31355488	0.7796025587239382	2018.0	3
25926682_26354430_26867174	0.7795952392004458	2015.3333333333333	3
23238760_27696330_30796349	0.7795774609010034	2016.0	3
27696330_28073693_31355488	0.7795565998718487	2017.3333333333333	3
24560620_26867174_28596706	0.779547875962214	2015.6666666666667	3
26867174_28596706	0.779547875962214	2016.5	2
23238760_25033909_25926682	0.7795408667552515	2014.0	3
23706668_26643733_27696330	0.7795383444379972	2015.0	3
24560620_25926682_29546673	0.7794812298388888	2015.6666666666667	3
25581309_26603901_30796349	0.7794702019582083	2016.3333333333333	3
25581309_28596706_29546673	0.7794130134554318	2016.6666666666667	3
25007740_25622194_28596706	0.7793216106460934	2015.3333333333333	3
25816762_25926682_26354430	0.7793057497595482	2015.0	3
25816762_29456253_31355488	0.7792933396683768	2017.3333333333333	3
26867174_29622565_30446584	0.7792700649036173	2017.3333333333333	3
24356864_26603901_29546673	0.7791464828776675	2015.6666666666667	3
24560620_27648547_29622565	0.7791461464749474	2016.0	3
24356864_26603901_28073693	0.7791348085152386	2015.3333333333333	3
26643733_27696330_28219022	0.7791328673202595	2016.3333333333333	3
26354430_27648547_29622565	0.7790925838218506	2016.3333333333333	3
25816762_28219022_31355488	0.7790740035680063	2017.0	3
25033909_26354430_26603901	0.7790490259427438	2014.6666666666667	3
25581309_27648547_30446584	0.7789852473127516	2016.3333333333333	3
26867174_27648547_28073693	0.7789012792676298	2016.3333333333333	3
28219022_28596706	0.7788685468015101	2017.0	2
24560620_28219022_28596706	0.7788685468015101	2016.0	3
23238760_25816762_28073693	0.778784037129907	2015.0	3
24356864_25926682_29456253	0.7787794512656325	2015.6666666666667	3
23706668_28073693_29456253	0.7787775368965703	2016.0	3
23417527_25581309_26603901	0.7786870724541043	2014.3333333333333	3
23417527_27648547_29456253	0.7786537888865519	2015.6666666666667	3
25581309_26643733_28596706	0.7786386122994541	2016.0	3
25829385_29622565_30796349	0.7785714623656328	2017.3333333333333	3
25622194_28596706_30796349	0.7785390048288551	2017.0	3
25728651_26603901_29546673	0.7784774784418722	2016.0	3
25581309_28596706_28748479	0.7784767417244913	2016.6666666666667	3
25581309_25816762_29622565	0.7784334065013095	2016.0	3
27696330_29622565_31679519	0.7783848423996038	2017.6666666666667	3
25007740_26603901_28073693	0.7783194243198936	2015.3333333333333	3
24356864_25926682_28748479	0.7782026583199656	2015.6666666666667	3
26867174_28748479_29622565	0.778155472896651	2017.3333333333333	3
23706668_25622194_27648547	0.7781094138653034	2014.6666666666667	3
23706668_28073693_31355488	0.7780830637087708	2016.3333333333333	3
24560620_25829385_27648547	0.7780006310167001	2015.0	3
23238760_28073693_30446584	0.7779990650167132	2016.0	3
23238760_25728651_29622565	0.7779967696927921	2015.3333333333333	3
25033909_25926682_26867174	0.7779352134407487	2015.0	3
25816762_26643733_30446584	0.7779163951663627	2016.3333333333333	3
23417527_26867174_27648547	0.7778753837362485	2015.0	3
28219022_29546673_31355488	0.7778644723080815	2018.0	3
24560620_25728651_26603901	0.7778092575785706	2014.6666666666667	3
23706668_25033909_28596706	0.7777953860898895	2014.6666666666667	3
25033909_26354430_28596706	0.7777830062758743	2015.3333333333333	3
26867174_27696330_28219022	0.7777525573510432	2016.3333333333333	3
25033909_25816762_25926682	0.777645723999851	2014.6666666666667	3
23238760_25033909_27648547	0.7776413032288784	2014.3333333333333	3
25816762_26867174_27648547	0.7776282396782438	2015.6666666666667	3
23706668_28596706_29546673	0.777623698367444	2016.0	3
23706668_25033909_27648547	0.7776088217830445	2014.3333333333333	3
25007740_25033909_28596706	0.7775850615534085	2015.0	3
25007740_28596706	0.7775850615534085	2015.5	2
24560620_25007740_28596706	0.7775850615534085	2015.0	3
25829385_29546673_30446584	0.7775674000213094	2017.0	3
23706668_26643733_29622565	0.7775671580364217	2015.6666666666667	3
23417527_27648547_27696330	0.7775023355857719	2015.0	3
25728651_27648547_28073693	0.7774886666517579	2016.0	3
25926682_26867174	0.7774835657023416	2015.5	2
24560620_25926682_26867174	0.7774835657023416	2015.0	3
24356864_25829385_29622565	0.7774456486372899	2015.6666666666667	3
25816762_28748479_29622565	0.7773645840817616	2017.0	3
25728651_28073693_29622565	0.7772252975703189	2016.6666666666667	3
24560620_25816762_25926682	0.7771940762614439	2014.6666666666667	3
25816762_25926682	0.7771940762614439	2015.0	2
23238760_25816762_29456253	0.777184768477156	2015.3333333333333	3
23706668_27648547	0.7771571740446374	2014.5	2
23706668_24560620_27648547	0.7771571740446374	2014.3333333333333	3
23238760_27696330_31679519	0.7771247869738709	2016.0	3
25581309_25728651_28596706	0.7771164906984496	2015.6666666666667	3
25829385_29546673_31679519	0.7770885670625332	2017.3333333333333	3
27696330_28219022_29622565	0.7769441073270638	2017.0	3
25829385_28219022_31355488	0.7769411634798017	2017.0	3
24356864_25728651_26603901	0.7769025104429307	2014.6666666666667	3
26643733_27648547_30446584	0.7768523133167861	2016.6666666666667	3
23417527_27648547_30446584	0.7768251552918877	2015.6666666666667	3
26643733_29622565_31355488	0.7767437111241763	2017.6666666666667	3
23238760_25926682_26354430	0.7767199490379428	2014.3333333333333	3
23238760_25033909_29622565	0.776678068753164	2015.0	3
25622194_25829385_25926682	0.7766638647814693	2015.0	3
23706668_25007740_25926682	0.7766340291275465	2014.0	3
27648547_29456253_29546673	0.7766015338014606	2017.3333333333333	3
23238760_26867174_27696330	0.7765925825715111	2015.0	3
25816762_26643733_27696330	0.7765651622325076	2015.6666666666667	3
26867174_29456253_29622565	0.7765144937326843	2017.3333333333333	3
25816762_27648547_27696330	0.7764844532507319	2015.6666666666667	3
26603901_28073693_30446584	0.7764690347255764	2016.6666666666667	3
25033909_28596706_29456253	0.7763834154482654	2016.3333333333333	3
25829385_29456253_31355488	0.7763578903903193	2017.3333333333333	3
23238760_25829385_30446584	0.7763560249256383	2015.3333333333333	3
25581309_27696330_29622565	0.7763462595450829	2016.3333333333333	3
26643733_28073693_29622565	0.7763336595978592	2017.0	3
23706668_24356864_28596706	0.7762979787249493	2014.6666666666667	3
25007740_25728651_25926682	0.7761986933747581	2014.6666666666667	3
25007740_29456253_29622565	0.7761616211221513	2016.6666666666667	3
26867174_29622565_31679519	0.776064238181139	2017.6666666666667	3
24356864_29456253_29622565	0.7760592301351901	2016.6666666666667	3
23417527_27648547_28219022	0.7758984223505553	2015.3333333333333	3
23417527_25816762_27648547	0.7758278733781234	2014.6666666666667	3
23238760_25829385_27696330	0.7758243518278413	2014.6666666666667	3
25829385_28219022_29622565	0.7758036575341853	2016.6666666666667	3
25007740_25816762_29622565	0.7757867550097014	2015.6666666666667	3
25816762_27648547_30796349	0.7757016370604851	2016.6666666666667	3
24356864_27648547_29456253	0.7756907332265297	2016.0	3
23417527_25926682_30796349	0.7756012151994263	2015.6666666666667	3
23706668_28073693_29546673	0.775545831375747	2016.0	3
23238760_25816762_31355488	0.7755455399147806	2015.6666666666667	3
24560620_25816762_27648547	0.7755055659581479	2015.0	3
23706668_26354430_28596706	0.7755018596075132	2015.0	3
28596706_31679519	0.7754694079946103	2018.0	2
24560620_28596706_31679519	0.7754694079946103	2016.6666666666667	3
26603901_28073693_31679519	0.7754059537068422	2017.0	3
23417527_28073693_29622565	0.77533876950177	2016.0	3
26643733_26867174_29622565	0.7753056960171191	2016.6666666666667	3
26354430_26603901_30796349	0.7752050926527894	2016.3333333333333	3
25581309_25926682_29456253	0.7751906198451353	2016.0	3
23238760_24560620_26603901	0.7751728445828528	2014.0	3
27648547_27696330_29546673	0.775148225711763	2016.6666666666667	3
23238760_25829385_28073693	0.7750530734934944	2015.0	3
25007740_26643733_29622565	0.7750475012443535	2016.0	3
25728651_28596706	0.7750301527243308	2016.0	2
24560620_25728651_28596706	0.7750301527243308	2015.3333333333333	3
25829385_26867174_30446584	0.7749796840204035	2016.3333333333333	3
24560620_25829385_25926682	0.7749273156887844	2014.6666666666667	3
23417527_25829385_25926682	0.7749273156887844	2014.3333333333333	3
27696330_29546673_29622565	0.7747549241354149	2017.3333333333333	3
25033909_26867174_29622565	0.7747129378291819	2016.0	3
27696330_28748479_29622565	0.7746666082882024	2017.3333333333333	3
23417527_25007740_25926682	0.7746281986942787	2014.0	3
25622194_26603901_27648547	0.7746270308152344	2015.3333333333333	3
27648547_28748479_29456253	0.7746238362607873	2017.3333333333333	3
23238760_23417527_25926682	0.7746082755398386	2013.6666666666667	3
23238760_25926682	0.7746082755398386	2014.0	2
23238760_24560620_25926682	0.7746082755398386	2014.0	3
25816762_29622565_30796349	0.7745667919661589	2017.3333333333333	3
26603901_26643733_28073693	0.7745448119200327	2016.0	3
23706668_29456253_29622565	0.7745086434582737	2016.3333333333333	3
28073693_29546673_31355488	0.7744869038516495	2018.0	3
25622194_25926682_29456253	0.774460901214993	2016.0	3
25829385_28073693_29546673	0.7741930205810789	2016.6666666666667	3
25033909_26603901_27648547	0.7741264387329755	2015.0	3
25728651_25829385_29622565	0.7741120759765205	2016.0	3
23706668_28596706_29456253	0.7741022687799041	2016.0	3
26354430_28596706_29456253	0.7740898889658888	2016.6666666666667	3
26867174_28219022_31355488	0.7740406902410221	2017.3333333333333	3
25033909_25926682_29456253	0.7740251695000554	2015.6666666666667	3
25033909_29622565_31355488	0.7739677967856524	2017.0	3
26603901_31355488	0.7739496129730105	2017.0	2
25622194_25926682_26643733	0.7739278959308997	2015.3333333333333	3
25581309_27648547_28073693	0.7738849799641107	2016.0	3
25622194_25926682_28748479	0.773884108269326	2016.0	3
28073693_29546673_29622565	0.77386519362979	2017.6666666666667	3
24356864_27648547_30446584	0.7738620996318655	2016.0	3
23706668_25581309_25926682	0.7738033284792706	2014.3333333333333	3
23238760_24356864_29622565	0.7737951060050372	2015.0	3
23238760_25581309_28596706	0.773772632167469	2015.0	3
23238760_25622194_27648547	0.7736609518341317	2014.6666666666667	3
25033909_28596706_30796349	0.7736223296369119	2016.6666666666667	3
25926682_27648547_29546673	0.773532328489057	2016.3333333333333	3
25033909_25581309_28596706	0.7735177668674674	2015.3333333333333	3
25816762_27696330_29622565	0.7734807967746357	2016.3333333333333	3
23238760_28219022_29622565	0.7734067832658189	2016.0	3
23706668_25622194_28596706	0.7734052085634616	2015.0	3
25581309_25816762_27648547	0.7733310171086162	2015.3333333333333	3
27648547_29546673_31679519	0.7732901249917062	2017.6666666666667	3
23706668_28073693_30796349	0.7732640638172609	2016.3333333333333	3
25728651_27648547_27696330	0.7732202574154938	2015.6666666666667	3
25829385_28219022_29456253	0.7732193495335873	2016.6666666666667	3
25816762_26643733_28073693	0.7731622582100157	2016.0	3
23238760_25816762_28219022	0.7731198795341058	2015.0	3
25816762_28219022_29622565	0.7730769956145984	2016.6666666666667	3
23706668_25622194_25926682	0.7730736098491282	2014.3333333333333	3
23706668_27696330_30446584	0.7729454877025181	2015.6666666666667	3
29456253_29622565_31355488	0.7729404782455886	2018.3333333333333	3
24356864_27648547_28219022	0.772935366690533	2015.6666666666667	3
25816762_27648547_28748479	0.7729112809844474	2016.3333333333333	3
26867174_27648547_29546673	0.7728781143169616	2016.6666666666667	3
24356864_27696330_29622565	0.772866625897579	2016.0	3
26643733_27696330_30446584	0.772816193936125	2016.6666666666667	3
27648547_29456253_30796349	0.7727971748741238	2017.6666666666667	3
23238760_25829385_31679519	0.7727692832604557	2015.6666666666667	3
24356864_26867174_29622565	0.7727507998220196	2016.0	3
23238760_27648547	0.7727087120134657	2014.5	2
23238760_27696330_29546673	0.7726978080593147	2015.6666666666667	3
23417527_29622565_31355488	0.7726957408839458	2016.6666666666667	3
24356864_25926682_30796349	0.772638159539404	2016.0	3
27696330_28748479_29456253	0.7726224241257905	2017.3333333333333	3
25816762_26643733_29456253	0.7725803984141238	2016.3333333333333	3
23238760_28748479_29622565	0.7725377034799897	2016.3333333333333	3
24560620_25622194_26603901	0.7724979054627669	2014.6666666666667	3
26643733_27648547_31679519	0.7723760544019677	2017.0	3
25816762_30796349_31355488	0.7723313297221076	2017.6666666666667	3
24356864_25581309_28596706	0.7722091331889319	2015.3333333333333	3
25829385_26643733_30446584	0.7721824389566169	2016.3333333333333	3
23417527_27648547_31679519	0.7721396422983282	2016.0	3
27648547_27696330_28748479	0.7720251320602963	2016.6666666666667	3
27648547_28073693_29546673	0.7720211224130425	2017.0	3
28073693_28219022_31355488	0.7719999494527838	2017.6666666666667	3
29456253_29622565_30446584	0.7719891064374751	2018.0	3
23238760_23706668_28596706	0.7719833170794812	2014.3333333333333	3
25033909_26643733_29622565	0.771950668915528	2016.0	3
26643733_29622565_30446584	0.7718175984342168	2017.3333333333333	3
25581309_26867174_27648547	0.7717628853470883	2015.6666666666667	3
23706668_25728651_25926682	0.7717508946429951	2014.3333333333333	3
24560620_25926682_26643733	0.7717396990998078	2015.0	3
23238760_23417527_28596706	0.7716862941933502	2014.3333333333333	3
24356864_25007740_25926682	0.7716651430342566	2014.3333333333333	3
25926682_26643733_27648547	0.7716581826054364	2015.6666666666667	3
23238760_29622565_31679519	0.7715431581030426	2016.6666666666667	3
28073693_30446584_31355488	0.7715214846213501	2018.0	3
23706668_29546673_29622565	0.7715208404397341	2016.3333333333333	3
24560620_26867174_27648547	0.7714861420058632	2015.3333333333333	3
28596706_29546673	0.7714485148573078	2017.5	2
24560620_28596706_29546673	0.7714485148573078	2016.3333333333333	3
28748479_29622565_31355488	0.7714437528058191	2018.3333333333333	3
26643733_27696330_31679519	0.7714084474014495	2017.0	3
25926682_27648547_28748479	0.7714000288241656	2016.3333333333333	3
25581309_27648547_27696330	0.7713898371966112	2015.6666666666667	3
25816762_25829385_29456253	0.771363672465708	2016.0	3
23706668_28596706_30796349	0.7713411829685507	2016.3333333333333	3
25829385_26867174_31679519	0.7713187263666218	2016.6666666666667	3
27696330_29456253_29546673	0.7712949771482962	2017.3333333333333	3
25007740_27648547_31355488	0.7712854961344191	2016.3333333333333	3
23238760_29456253_30446584	0.7712771849209119	2016.3333333333333	3
26603901_28073693_28219022	0.7712441702056525	2016.3333333333333	3
25926682_26354430_29456253	0.7712042517827468	2016.0	3
26603901_28748479_29622565	0.7711683643048816	2017.0	3
23417527_25728651_25926682	0.7711410257647564	2014.3333333333333	3
25728651_27696330_29456253	0.7711382729696901	2016.3333333333333	3
24560620_27648547_27696330	0.7711130938553865	2015.3333333333333	3
26643733_27696330_29456253	0.771108034436196	2016.6666666666667	3
25728651_27696330_29622565	0.7710991188630277	2016.3333333333333	3
23238760_28073693_29546673	0.7710973693445753	2016.0	3
24560620_25829385_29622565	0.7710533871051969	2015.6666666666667	3
25033909_25829385_29622565	0.7710533871051969	2015.6666666666667	3
25816762_26867174_31355488	0.7710330254584655	2016.6666666666667	3
29622565_31355488_31679519	0.7709920139524143	2018.6666666666667	3
25816762_26867174_30446584	0.7709893537205099	2016.3333333333333	3
26354430_29622565_31355488	0.7709870391969146	2017.3333333333333	3
25033909_25816762_29622565	0.7709639645195556	2015.6666666666667	3
25829385_26643733_27696330	0.7709548736072634	2015.6666666666667	3
26643733_26867174_27648547	0.7708623827994999	2016.0	3
23238760_28219022_29546673	0.7707397736008506	2016.0	3
24356864_25007740_29622565	0.770691640655639	2015.3333333333333	3
26643733_28596706	0.77067411370133	2016.5	2
24560620_26643733_28596706	0.77067411370133	2015.6666666666667	3
25581309_26354430_26603901	0.7706238030143292	2015.0	3
23706668_24560620_26603901	0.7705458560516367	2014.0	3
23706668_26603901	0.7705458560516367	2014.0	2
28596706_28748479	0.7705122431263672	2017.5	2
24560620_28596706_28748479	0.7705122431263672	2016.3333333333333	3
25033909_25622194_28596706	0.7704699434612866	2015.3333333333333	3
27696330_31355488_31679519	0.7704541819267988	2018.0	3
23238760_25816762_30796349	0.7703869741683776	2015.6666666666667	3
23706668_24356864_25926682	0.7703136675704219	2014.0	3
27696330_30796349_31355488	0.770260107508415	2018.0	3
23417527_24356864_26603901	0.770242549586151	2014.0	3
29622565_30796349_31355488	0.7701726240247001	2018.6666666666667	3
23417527_24560620_26603901	0.770137738702855	2014.0	3
24356864_28596706	0.7701227952148131	2015.5	2
24356864_24560620_28596706	0.7701227952148131	2015.0	3
25816762_26643733_28219022	0.7700571792230232	2016.0	3
27696330_29622565_30796349	0.7700283528191754	2017.6666666666667	3
26867174_27648547_30796349	0.7700239426159736	2017.0	3
23417527_27696330_31355488	0.7700239274065206	2016.0	3
26354430_28596706_30796349	0.7700233925524507	2017.0	3
25728651_26867174_29622565	0.769991509140426	2016.3333333333333	3
25007740_26603901_28219022	0.7699291901121865	2015.3333333333333	3
25581309_28596706_29456253	0.769824649557482	2016.6666666666667	3
23706668_25926682_26354430	0.7698169604168822	2014.3333333333333	3
24560620_27648547_28073693	0.7698164139729992	2015.6666666666667	3
24356864_28073693_29622565	0.769767333190104	2016.3333333333333	3
26867174_27648547_28748479	0.7697484334022915	2016.6666666666667	3
26603901_29456253	0.7697250905792498	2016.5	2
24560620_26603901_29456253	0.7697250905792498	2015.6666666666667	3
24560620_27648547_28219022	0.7696979543065744	2015.6666666666667	3
26354430_27648547_28219022	0.7696443916534779	2016.0	3
23238760_28073693_28219022	0.7695714275827265	2015.6666666666667	3
25728651_25926682_27648547	0.7695506786219103	2015.3333333333333	3
23238760_25007740_28219022	0.7694930505095688	2014.6666666666667	3
23238760_27696330_28748479	0.7694142709686757	2015.6666666666667	3
26603901_28748479_30446584	0.7693830103296831	2017.0	3
28073693_29456253_29546673	0.7693639778482967	2017.6666666666667	3
23238760_25007740_28073693	0.7693510025863437	2014.6666666666667	3
23238760_29546673_31355488	0.7692280570759178	2016.6666666666667	3
25581309_25622194_28596706	0.7691275893410395	2015.6666666666667	3
25816762_29456253_29546673	0.7691097772366052	2017.0	3
25926682_29456253	0.7690925782846426	2016.5	2
24560620_25926682_29456253	0.7690925782846426	2015.6666666666667	3
23706668_26643733_30446584	0.769067495772788	2015.6666666666667	3
23417527_27696330_29622565	0.7688995192891248	2015.6666666666667	3
26867174_27696330_30446584	0.7688959994120582	2016.6666666666667	3
26643733_27648547_28073693	0.7688280138010781	2016.3333333333333	3
28219022_29456253_29622565	0.7688235402299289	2017.6666666666667	3
23238760_28073693_30796349	0.7688156017860893	2016.3333333333333	3
25816762_29546673_31355488	0.7688080711132557	2017.3333333333333	3
25829385_26643733_31679519	0.7688049513701753	2016.6666666666667	3
25816762_26867174_28219022	0.768766345599949	2016.0	3
25581309_26867174_29622565	0.7687390070915239	2016.3333333333333	3
25816762_28073693_30446584	0.768725424339651	2016.6666666666667	3
23706668_26643733_28073693	0.7687089559706001	2015.3333333333333	3
23238760_25816762_27696330	0.7687035504775015	2014.6666666666667	3
26867174_30446584_31355488	0.7686816591526878	2017.6666666666667	3
25007740_27648547_29456253	0.7685862354628801	2016.0	3
25816762_29456253_30796349	0.7685832231177963	2017.3333333333333	3
26867174_27696330_31355488	0.7685788471894833	2017.0	3
24560620_25926682_28748479	0.7685157853389757	2015.6666666666667	3
25581309_27648547_29456253	0.7684862596863793	2016.3333333333333	3
28596706_29456253_30796349	0.7684022507352826	2018.0	3
25829385_26354430_29622565	0.768352071769597	2016.0	3
25816762_31355488_31679519	0.768325881238086	2017.6666666666667	3
25622194_25926682_30796349	0.7683196094887645	2016.3333333333333	3
24356864_27648547_28073693	0.7682397896056994	2015.6666666666667	3
23706668_25033909_25926682	0.7681569346571849	2014.0	3
25007740_25581309_25926682	0.7680763116137593	2014.6666666666667	3
27696330_28219022_29546673	0.7680235258989857	2017.0	3
25816762_29622565_30446584	0.7679749303714977	2017.0	3
25728651_27648547_31679519	0.7678575641280504	2016.6666666666667	3
23238760_29622565_30796349	0.7677822930856779	2016.6666666666667	3
23706668_25926682	0.7677052869187778	2014.0	2
23706668_24560620_25926682	0.7677052869187778	2014.0	3
25033909_25816762_27648547	0.7676846232865308	2015.0	3
25007740_26867174_27648547	0.7676817230740727	2015.3333333333333	3
24560620_25033909_26603901	0.7675812302708236	2014.3333333333333	3
25926682_27648547_30796349	0.7675567885291049	2016.6666666666667	3
25829385_28073693_30796349	0.7675224438903245	2017.0	3
23417527_26643733_27648547	0.7674948748219427	2015.0	3
27696330_29546673_30446584	0.7674490417729543	2017.3333333333333	3
23417527_25816762_29622565	0.7673710241256984	2015.3333333333333	3
24356864_25816762_29622565	0.7673550264986259	2015.6666666666667	3
25622194_26867174_29622565	0.7673019918000887	2016.3333333333333	3
26867174_27696330_29456253	0.7671703017160536	2016.6666666666667	3
25581309_28596706_30796349	0.7670635637461286	2017.0	3
24560620_25816762_29622565	0.7670487167057229	2015.6666666666667	3
26867174_29546673_30446584	0.7670304853387879	2017.3333333333333	3
23706668_26867174_28073693	0.7669590763335157	2015.3333333333333	3
25816762_27696330_30446584	0.7668514191341951	2016.3333333333333	3
25816762_29546673_30446584	0.7668303662942673	2017.0	3
25007740_26603901_29622565	0.766818881614638	2015.6666666666667	3
26603901_28219022_30446584	0.7667960357482387	2016.6666666666667	3
24356864_26867174_27648547	0.7666397376662021	2015.3333333333333	3
23417527_24356864_25926682	0.7666074754242549	2014.0	3
23417527_26867174_29622565	0.76657891507066	2015.6666666666667	3
27696330_29622565_30446584	0.7665573775873475	2017.3333333333333	3
26643733_27648547_29456253	0.7665490470769883	2016.6666666666667	3
23238760_26867174_31355488	0.7665001803374734	2016.0	3
25007740_25033909_25926682	0.7664592135302725	2014.3333333333333	3
23706668_29622565_30446584	0.7664524056141279	2016.3333333333333	3
25007740_25829385_31355488	0.7664490919125543	2016.0	3
26354430_27648547_29456253	0.7663328238790647	2016.3333333333333	3
24356864_27648547_27696330	0.7662666895157254	2015.3333333333333	3
23238760_26354430_29622565	0.7662272939295375	2015.3333333333333	3
25622194_25829385_27648547	0.7661736018779227	2015.3333333333333	3
25829385_26867174_27696330	0.7661479167136066	2015.6666666666667	3
23706668_29546673_31355488	0.7661167153878756	2016.6666666666667	3
25622194_26603901_28073693	0.7660706229890747	2015.6666666666667	3
23417527_26603901_29546673	0.7660444358578316	2015.3333333333333	3
25581309_27648547_31679519	0.7660271439091679	2016.6666666666667	3
24356864_26603901_28748479	0.7659427607147133	2015.6666666666667	3
23417527_27696330_29456253	0.7658423501278587	2015.6666666666667	3
23238760_28596706	0.7658081335693449	2015.0	2
23238760_24560620_28596706	0.7658081335693449	2014.6666666666667	3
23706668_26867174_28219022	0.7657696987471229	2015.3333333333333	3
25007740_27696330_29622565	0.7657564556413142	2016.0	3
23706668_25816762_26643733	0.7657393084120648	2014.6666666666667	3
24356864_27696330_31355488	0.7656464738618743	2016.3333333333333	3
23706668_28748479_29622565	0.7656172518332088	2016.3333333333333	3
25033909_28596706	0.7655532682693433	2015.5	2
24560620_25033909_28596706	0.7655532682693433	2015.0	3
25829385_27696330_30446584	0.7655452171035895	2016.3333333333333	3
24560620_27648547_31355488	0.7654822641310952	2016.3333333333333	3
26867174_28073693_29456253	0.7654564048077056	2017.0	3
23706668_26867174_30446584	0.7654278349499397	2015.6666666666667	3
23706668_28073693_30446584	0.7653960825956155	2016.0	3
25926682_29546673_31355488	0.7653825625737432	2017.3333333333333	3
25829385_28073693_30446584	0.765346311364538	2016.6666666666667	3
25581309_26354430_28596706	0.7653460797610857	2015.6666666666667	3
28073693_29546673_30446584	0.765316976958277	2017.6666666666667	3
26643733_30446584_31355488	0.7653106121426436	2017.6666666666667	3
23238760_26643733_29546673	0.7651050902353512	2015.6666666666667	3
24560620_26603901_30796349	0.7650427075829538	2016.0	3
27696330_28073693_30446584	0.7650289675332222	2017.0	3
25007740_26603901_31679519	0.7650192319477952	2016.0	3
26643733_27696330_28073693	0.7650162725635118	2016.3333333333333	3
24560620_27648547_29546673	0.7649481325983625	2016.0	3
25728651_26643733_29622565	0.7649248528696464	2016.3333333333333	3
25728651_29456253_29622565	0.7648871067941638	2017.0	3
25816762_26643733_30796349	0.7647956372595628	2016.6666666666667	3
23238760_25829385_26643733	0.7646948226674485	2014.6666666666667	3
25007740_28073693_31355488	0.7646332487219183	2016.6666666666667	3
23706668_29546673_30446584	0.7646067737199721	2016.3333333333333	3
25007740_29546673_31355488	0.7646009006234901	2017.0	3
24560620_27648547_30446584	0.764557752937497	2016.0	3
26643733_29546673_30446584	0.7645522334059969	2017.3333333333333	3
24356864_26643733_27648547	0.7645318191619206	2015.3333333333333	3
26354430_26603901	0.7645257614538365	2015.0	2
24560620_26354430_26603901	0.7645257614538365	2014.6666666666667	3
26354430_27648547_30446584	0.7645041902844003	2016.3333333333333	3
25728651_26867174_27648547	0.764461322619122	2015.6666666666667	3
25829385_28748479_29456253	0.764376901539838	2017.0	3
26354430_28073693_29622565	0.7643232150963677	2016.6666666666667	3
25007740_25816762_31355488	0.7642384378661812	2016.0	3
28073693_29456253_31355488	0.7642331300877322	2018.0	3
23417527_27648547_28748479	0.7641756889788471	2015.6666666666667	3
23417527_23706668_28596706	0.7641569088424397	2014.3333333333333	3
25007740_25926682_26354430	0.7640899435513709	2014.6666666666667	3
25728651_27696330_31355488	0.7639683995961195	2016.6666666666667	3
26867174_29546673_29622565	0.7639572482814935	2017.3333333333333	3
25622194_25728651_25926682	0.7638594200540947	2015.0	3
23706668_27696330_30796349	0.763835963144448	2016.0	3
23706668_24356864_29622565	0.7637792662644372	2015.0	3
25816762_26643733_29546673	0.7637449378747347	2016.3333333333333	3
25007740_25622194_25926682	0.7637148191459515	2014.6666666666667	3
25033909_26867174_27648547	0.7636651993342459	2015.3333333333333	3
26603901_28219022_29622565	0.7635794283811246	2016.6666666666667	3
25816762_28748479_31355488	0.7635791809676054	2017.3333333333333	3
25622194_25816762_29622565	0.7635530184904624	2016.0	3
27696330_28219022_30796349	0.7635470120263804	2017.3333333333333	3
23417527_25581309_27648547	0.7635403941151622	2014.6666666666667	3
27696330_29456253_30796349	0.7635291524883423	2017.6666666666667	3
25007740_28219022_31355488	0.7635138352008629	2016.6666666666667	3
25007740_26603901_28748479	0.7635132125500185	2015.6666666666667	3
23417527_28073693_31355488	0.7634767537472599	2016.3333333333333	3
23417527_27648547_30796349	0.7634597218762741	2016.0	3
26643733_27696330_29546673	0.7634451980944015	2016.6666666666667	3
23417527_25728651_26603901	0.7633637050979521	2014.3333333333333	3
23238760_28219022_30446584	0.7633314421521191	2016.0	3
25728651_25816762_29622565	0.7633297844228475	2016.0	3
27648547_27696330_30796349	0.7632943991944093	2017.0	3
25033909_27648547_27696330	0.763292151183769	2015.3333333333333	3
24560620_26354430_28596706	0.7632597417869669	2015.3333333333333	3
26354430_28596706	0.7632597417869669	2016.0	2
24356864_26603901_26867174	0.7632380244479955	2015.0	3
25829385_26643733_29456253	0.7631994593022017	2016.3333333333333	3
25816762_28073693_30796349	0.7631889440112033	2017.0	3
25829385_27696330_28748479	0.763147862753454	2016.3333333333333	3
26603901_28073693_30796349	0.7630841510786811	2017.0	3
24560620_28073693_29622565	0.7630713671473794	2016.3333333333333	3
23417527_25581309_25926682	0.7630186440037575	2014.3333333333333	3
25033909_27696330_29622565	0.7629619252971465	2016.0	3
24560620_25926682_30796349	0.7629512865584143	2016.0	3
25007740_25816762_27648547	0.7629222929841121	2015.0	3
24356864_27696330_29456253	0.7628792944678366	2016.0	3
26867174_29456253_30446584	0.7628782117879994	2017.3333333333333	3
23706668_25829385_26643733	0.7628644959424657	2014.6666666666667	3
28748479_29456253_29622565	0.7625777272173938	2018.0	3
25581309_29622565_31355488	0.7625282116837734	2017.3333333333333	3
23238760_26643733_31355488	0.7625120587865643	2016.0	3
24560620_27696330_29622565	0.7625102775587395	2016.0	3
26603901_28219022_28748479	0.7624157357023255	2016.6666666666667	3
23238760_25007740_27696330	0.7623267211341542	2014.3333333333333	3
26603901_28748479_31679519	0.7623195990665661	2017.3333333333333	3
28219022_30446584_31355488	0.7623015398405498	2018.0	3
23417527_25622194_25926682	0.7622889253736153	2014.3333333333333	3
25829385_26867174_28073693	0.762197488307974	2016.0	3
23238760_25007740_31355488	0.7620306098230122	2015.3333333333333	3
25007740_25926682	0.7619782700532667	2014.5	2
24560620_25007740_25926682	0.7619782700532667	2014.3333333333333	3
27696330_28748479_31355488	0.7618633787649105	2017.6666666666667	3
24560620_28596706_29456253	0.7618601509593579	2016.3333333333333	3
28596706_29456253	0.7618601509593579	2017.5	2
23417527_25033909_25926682	0.7618531936586778	2014.0	3
23238760_25829385_29546673	0.7618527636569583	2015.3333333333333	3
24356864_29622565_30446584	0.7616471231976835	2016.6666666666667	3
23706668_26867174_27696330	0.7616060635732956	2015.0	3
25728651_28073693_29456253	0.7615942745523225	2016.6666666666667	3
25829385_26867174_28219022	0.7615758528823303	2016.0	3
24356864_25033909_29622565	0.7615709396002538	2015.3333333333333	3
25816762_28748479_29456253	0.7615530665868564	2017.0	3
26643733_28073693_31355488	0.7615316595455541	2017.3333333333333	3
26603901_30446584_31679519	0.7615248626552769	2017.3333333333333	3
25829385_27696330_30796349	0.7615196237593587	2016.6666666666667	3
25829385_27696330_29546673	0.76149816344307	2016.3333333333333	3
26354430_27648547_28073693	0.7614902609098781	2016.0	3
25007740_27696330_31355488	0.7614567663872223	2016.3333333333333	3
25581309_25926682_27648547	0.7614282968609116	2015.3333333333333	3
25007740_28219022_29456253	0.7614243891677478	2016.3333333333333	3
26643733_27696330_28748479	0.7614135553063767	2016.6666666666667	3
25816762_26643733_28748479	0.7612982101661679	2016.3333333333333	3
23706668_26643733_29546673	0.7612809618564985	2015.6666666666667	3
28073693_28219022_29456253	0.7612806953619881	2017.3333333333333	3
26643733_29546673_29622565	0.7612522501223363	2017.3333333333333	3
25728651_25816762_27648547	0.7612144159808695	2015.3333333333333	3
25622194_28596706	0.7611630907429154	2016.0	2
24560620_25622194_28596706	0.7611630907429154	2015.3333333333333	3
25033909_26603901_28073693	0.7611539477971313	2015.3333333333333	3
24356864_25728651_25926682	0.7610994777753884	2014.6666666666667	3
24356864_30446584_31355488	0.7609548880049036	2017.0	3
24356864_27648547_31679519	0.7609039962282818	2016.3333333333333	3
29456253_29622565_31679519	0.7608929807567427	2018.3333333333333	3
25829385_30796349_31679519	0.7608785743967703	2017.6666666666667	3
23238760_28219022_29456253	0.7608715444940792	2016.0	3
26867174_29622565_30796349	0.7607628298733898	2017.6666666666667	3
25622194_25816762_31355488	0.7606780185877628	2016.3333333333333	3
23238760_30446584_30796349	0.7606498971580126	2016.6666666666667	3
26603901_26867174_28748479	0.7606314034956146	2016.3333333333333	3
23706668_30446584_31355488	0.7606104591728096	2016.6666666666667	3
24356864_25816762_27648547	0.7606091230725501	2015.0	3
23706668_27696330_28748479	0.7606029354805964	2015.6666666666667	3
23706668_25816762_31355488	0.760559020916565	2015.6666666666667	3
28073693_30796349_31355488	0.76049938996411	2018.3333333333333	3
23238760_29456253_31355488	0.7604716458527809	2016.6666666666667	3
25622194_25829385_29622565	0.7604623149768454	2016.0	3
23706668_26867174_31355488	0.7602925153815029	2016.0	3
25033909_25926682_27648547	0.7602628465158318	2015.0	3
26867174_28219022_29546673	0.7602349849918666	2017.0	3
25829385_25926682_29546673	0.7601969009594868	2016.0	3
24560620_26867174_29622565	0.7601896733402745	2016.0	3
25816762_25829385_26643733	0.7601543238340736	2015.3333333333333	3
23417527_25581309_28596706	0.7600680633064221	2015.0	3
24356864_25581309_25926682	0.7600555883437355	2014.6666666666667	3
26603901_28219022_31679519	0.7599999822397816	2017.0	3
24560620_25581309_26603901	0.7599702095026823	2014.6666666666667	3
25581309_26603901	0.7599702095026823	2015.0	2
25829385_28219022_29546673	0.7599595968798574	2016.6666666666667	3
23417527_25033909_27648547	0.7599236515793255	2014.3333333333333	3
26603901_26643733_26867174	0.7599232458752281	2015.6666666666667	3
24560620_27648547_31679519	0.7598722399439377	2016.3333333333333	3
25622194_29622565_31355488	0.759840355076179	2017.3333333333333	3
25007740_25728651_29622565	0.759789193209706	2015.6666666666667	3
25007740_25581309_29622565	0.759749685656667	2015.6666666666667	3
23238760_26603901_26643733	0.7597219677120327	2014.6666666666667	3
25829385_25926682_31355488	0.7595939991206374	2016.3333333333333	3
25033909_29456253_29622565	0.7595853016190088	2016.6666666666667	3
28073693_29456253_30446584	0.7595527087474686	2017.6666666666667	3
26643733_27696330_30796349	0.7595030263344636	2017.0	3
23238760_26603901_28748479	0.7594955093317687	2015.3333333333333	3
23417527_25007740_27648547	0.7594592318421465	2014.3333333333333	3
24356864_25622194_25926682	0.7593258697135932	2014.6666666666667	3
28596706_30796349	0.7590990651480045	2018.0	2
24560620_28596706_30796349	0.7590990651480045	2016.6666666666667	3
29456253_29546673_29622565	0.7590957109040954	2018.0	3
23238760_25829385_28219022	0.7590548513058096	2015.0	3
23417527_25926682_26354430	0.7590322759413691	2014.3333333333333	3
29456253_29546673_31355488	0.7590281150665684	2018.3333333333333	3
26603901_26643733_28748479	0.7590146002454563	2016.3333333333333	3
25033909_27648547_29456253	0.7589913565265375	2016.0	3
24560620_25728651_27648547	0.7589815726036592	2015.0	3
23238760_30446584_31679519	0.7589727225956592	2016.6666666666667	3
26603901_29622565_30446584	0.75896657254968	2017.0	3
24356864_25033909_25926682	0.7588901379986556	2014.3333333333333	3
25007740_27648547_29546673	0.758875391119057	2016.0	3
23706668_25829385_30446584	0.758816681889934	2015.3333333333333	3
28748479_29546673_29622565	0.7587553549870172	2018.0	3
26867174_28219022_29456253	0.7587513836899243	2017.0	3
25829385_29622565	0.7587257658841604	2016.5	2
23417527_25829385_29622565	0.7587257658841604	2015.3333333333333	3
23706668_29456253_30446584	0.7586742024998139	2016.3333333333333	3
29456253_29546673_30446584	0.7586738373151978	2018.0	3
24356864_26603901_26643733	0.758653968440489	2015.0	3
25007740_27648547_27696330	0.7585298208813506	2015.3333333333333	3
25816762_25829385_26867174	0.7585157035287668	2015.3333333333333	3
24560620_25728651_25926682	0.7584910971237444	2014.6666666666667	3
23238760_25816762_26867174	0.7584466324794406	2014.6666666666667	3
23706668_25033909_29622565	0.758346511360901	2015.0	3
23238760_25581309_29622565	0.758343886496183	2015.3333333333333	3
25007740_26603901_30446584	0.7582825761494352	2015.6666666666667	3
23238760_25816762_29546673	0.7581930546069081	2015.3333333333333	3
26643733_29456253_29622565	0.7581775707438781	2017.3333333333333	3
25816762_26354430_29622565	0.7581381795848754	2016.0	3
23238760_25622194_29622565	0.7580696835666849	2015.3333333333333	3
23238760_23706668_29622565	0.7580637897411122	2014.6666666666667	3
29546673_31355488_31679519	0.7580252941636964	2018.6666666666667	3
23417527_28596706	0.7579817253323033	2015.0	2
23417527_24560620_28596706	0.7579817253323033	2014.6666666666667	3
23706668_25728651_29622565	0.7579719074415077	2015.3333333333333	3
24356864_29546673_29622565	0.7579367039810446	2016.6666666666667	3
25622194_27696330_31355488	0.757896347108804	2016.6666666666667	3
25816762_26643733_26867174	0.7578942126814718	2015.6666666666667	3
28219022_29456253_30446584	0.7578930590702724	2017.6666666666667	3
26354430_27696330_29622565	0.7578839648837223	2016.3333333333333	3
26643733_26867174_30446584	0.7577492206291252	2016.6666666666667	3
23238760_28219022_31355488	0.7577292185721324	2016.3333333333333	3
25728651_26643733_27696330	0.7577221692733129	2015.6666666666667	3
25622194_27648547_31355488	0.7577102658033299	2016.6666666666667	3
23706668_29622565_31679519	0.7576925441877853	2016.6666666666667	3
24356864_26643733_29622565	0.7576551830809196	2016.0	3
26354430_27696330_31355488	0.7575939751164938	2016.6666666666667	3
23417527_25007740_29622565	0.757589593635803	2015.0	3
27696330_28219022_28748479	0.7575010065354101	2017.0	3
26603901_29622565_31679519	0.7574494260308031	2017.3333333333333	3
25926682_26354430_27648547	0.7574419287985232	2015.3333333333333	3
25007740_26643733_27648547	0.757427321398271	2015.3333333333333	3
23706668_25816762_30446584	0.7573874077648948	2015.3333333333333	3
25581309_27696330_28219022	0.7573012112832357	2016.0	3
26867174_28073693_30446584	0.757115442589399	2017.0	3
25728651_28073693_31355488	0.7571081544315047	2017.0	3
23238760_25007740_26643733	0.7570740498436968	2014.3333333333333	3
25816762_26354430_27648547	0.7570170278251914	2015.3333333333333	3
25728651_30446584_31355488	0.757000065853167	2017.3333333333333	3
23706668_27696330_29546673	0.7569563103027592	2015.6666666666667	3
23417527_24560620_25926682	0.7569206024432649	2014.0	3
23417527_25926682	0.7569206024432649	2014.0	2
23417527_27648547_31355488	0.7569148722744822	2016.0	3
26354430_27648547_27696330	0.7569087801682601	2015.6666666666667	3
24356864_29546673_30446584	0.7567051680355995	2016.6666666666667	3
25829385_26643733_28073693	0.7567002045980191	2016.0	3
23417527_28073693_29456253	0.7566114232158455	2016.0	3
27696330_28073693_30796349	0.7566095925815292	2017.3333333333333	3
23238760_25816762_25829385	0.7566076387073364	2014.3333333333333	3
28219022_29456253_29546673	0.7565913407826942	2017.6666666666667	3
28073693_28219022_29546673	0.756582710002667	2017.3333333333333	3
25007740_25816762_29456253	0.7565571343267709	2015.6666666666667	3
25007740_28073693_29456253	0.7565469584671491	2016.3333333333333	3
25829385_30446584_30796349	0.7565467621629076	2017.3333333333333	3
23706668_28748479_29546673	0.7565328537757174	2016.3333333333333	3
24356864_28073693_31355488	0.7564909195509696	2016.6666666666667	3
26867174_28073693_31355488	0.7564893412098819	2017.3333333333333	3
25622194_26603901_28219022	0.7564444317709417	2015.6666666666667	3
28219022_29546673_29622565	0.7563723789208688	2017.6666666666667	3
26867174_28219022_30446584	0.7563140740523218	2017.0	3
25007740_26867174_28219022	0.7562950077749115	2015.6666666666667	3
28219022_30796349_31355488	0.7562659166256361	2018.3333333333333	3
23238760_25728651_30446584	0.7562350326116734	2015.3333333333333	3
24356864_29456253_30446584	0.7561700557680016	2016.6666666666667	3
23238760_23706668_28073693	0.7560949744924705	2014.3333333333333	3
24356864_25926682_26354430	0.756069220281347	2014.6666666666667	3
25007740_27696330_29456253	0.7560542293852055	2016.0	3
26643733_29546673_31679519	0.7560312911660184	2017.6666666666667	3
26643733_26867174_27696330	0.755989933881093	2016.0	3
23238760_25007740_30446584	0.7559862996149843	2015.0	3
25816762_28073693_29546673	0.7559662959744768	2016.6666666666667	3
23417527_25816762_31355488	0.7559328318767492	2015.6666666666667	3
23238760_25728651_27696330	0.7559274918287168	2014.6666666666667	3
24356864_25816762_31355488	0.7559087234017646	2016.0	3
26643733_28073693_29546673	0.7558879905072448	2017.0	3
25622194_25816762_27648547	0.7558575941477532	2015.3333333333333	3
23238760_25007740_25816762	0.7557616697279738	2014.0	3
25033909_25816762_31355488	0.7557613433958196	2016.0	3
25816762_26867174_29456253	0.7557573858686518	2016.3333333333333	3
25581309_25622194_25926682	0.755737038293096	2015.0	3
25581309_27696330_29456253	0.7556748209276862	2016.3333333333333	3
25622194_27696330_29622565	0.7555509792680531	2016.3333333333333	3
25622194_26603901_29622565	0.7554799939715848	2016.0	3
26354430_26867174_27648547	0.7554488960636633	2015.6666666666667	3
23417527_29456253_29622565	0.7554388530454775	2016.3333333333333	3
25816762_26867174_28073693	0.755428695283828	2016.0	3
23238760_25829385_28748479	0.7553676641298757	2015.3333333333333	3
25926682_27648547	0.755330255300419	2015.5	2
26643733_26867174_31355488	0.7553283252206805	2017.0	3
25926682_26643733_31355488	0.7553261212735584	2016.6666666666667	3
24560620_26643733_27648547	0.7552274724675522	2015.3333333333333	3
25007740_25728651_27648547	0.7551771536718684	2015.0	3
23238760_25816762_31679519	0.7551120359172585	2015.6666666666667	3
23706668_28219022_29622565	0.755075225873556	2016.0	3
23238760_28748479_30446584	0.7550651455729742	2016.3333333333333	3
25622194_27648547_29456253	0.7550110051317909	2016.3333333333333	3
23417527_24560620_27648547	0.7549910603639127	2014.3333333333333	3
25816762_25829385_30446584	0.7549825492861617	2016.0	3
26867174_27696330_31679519	0.7549066724183507	2017.0	3
25816762_27648547	0.7549053543270872	2015.5	2
25829385_29456253_29546673	0.7548820731051412	2017.0	3
25829385_30446584_31679519	0.7548695876005542	2017.3333333333333	3
25816762_28219022_30796349	0.754852809132078	2017.0	3
28219022_29456253_31355488	0.754838810162211	2018.0	3
26354430_27696330_29456253	0.7548267957224563	2016.3333333333333	3
23417527_30446584_31355488	0.7547830032535439	2016.6666666666667	3
23238760_25829385_29456253	0.7547704583926144	2015.3333333333333	3
23238760_24356864_30446584	0.7547610716838054	2015.0	3
25816762_29622565	0.7547210954846864	2016.5	2
25581309_26643733_27696330	0.7545863384523457	2015.6666666666667	3
25728651_28219022_31355488	0.7545699521782196	2017.0	3
25581309_25816762_26643733	0.7545612322917297	2015.3333333333333	3
25829385_28073693_28748479	0.7545513721681357	2016.6666666666667	3
23238760_25829385_26867174	0.7545384394516418	2014.6666666666667	3
29546673_29622565_31679519	0.7545087537580923	2018.3333333333333	3
26643733_29456253_30446584	0.7545052992086048	2017.3333333333333	3
28073693_29456253_31679519	0.7545010879088531	2018.0	3
26643733_29622565_31679519	0.7544881370443701	2017.6666666666667	3
30446584_30796349_31355488	0.7544242606048193	2018.6666666666667	3
25728651_29546673_29622565	0.7543332062629128	2017.0	3
23238760_24356864_26603901	0.7543157135454757	2014.0	3
26867174_29546673_31355488	0.7542855856444793	2017.6666666666667	3
23238760_28219022_30796349	0.754283966089532	2016.3333333333333	3
29456253_30446584_31355488	0.7541726005692301	2018.3333333333333	3
25728651_27696330_28219022	0.7541404085752994	2016.0	3
25033909_25622194_25926682	0.754119940209609	2014.6666666666667	3
25622194_25829385_31355488	0.754109818591891	2016.3333333333333	3
24560620_27648547_29456253	0.7540587653111247	2016.0	3
27648547_29456253	0.7540587653111247	2017.0	2
24356864_25926682	0.7539575467832429	2014.5	2
24356864_24560620_25926682	0.7539575467832429	2014.3333333333333	3
23706668_29622565_30796349	0.7539316791704206	2016.6666666666667	3
23706668_25816762_29456253	0.7539256590689163	2015.3333333333333	3
26354430_26867174_29622565	0.7537304284101838	2016.3333333333333	3
25581309_29546673_29622565	0.7536371033722692	2017.0	3
25816762_26354430_31355488	0.7536220387564906	2016.3333333333333	3
28748479_30446584_31355488	0.7536065907665308	2018.3333333333333	3
27696330_28073693_29546673	0.7536000352222642	2017.0	3
23706668_25581309_28596706	0.7535933181755464	2015.0	3
25622194_26603901_30446584	0.7535766718504354	2016.0	3
23706668_25829385_28748479	0.7535373374048929	2015.3333333333333	3
23238760_26603901_26867174	0.7535339932776743	2014.6666666666667	3
23238760_30796349_31355488	0.7535096359065118	2017.0	3
25007740_28219022_29546673	0.7534512847491119	2016.3333333333333	3
23238760_23706668_27696330	0.7534409722849703	2014.0	3
23706668_28073693_28748479	0.7534347995696721	2016.0	3
25007740_25581309_27648547	0.753346733452986	2015.0	3
26643733_28219022_29622565	0.7532837561061746	2017.0	3
25581309_27696330_30446584	0.7532801299519606	2016.3333333333333	3
25829385_26643733_28219022	0.7531423999957653	2016.0	3
23706668_25829385_29546673	0.7530922746634993	2015.3333333333333	3
29546673_29622565_30446584	0.7530033523252635	2018.0	3
25622194_25816762_29456253	0.7529967150483526	2016.0	3
25728651_28219022_29622565	0.7529807984941963	2016.6666666666667	3
25033909_27696330_31355488	0.7529796719168608	2016.3333333333333	3
23706668_25829385_29456253	0.7529401316676316	2015.3333333333333	3
24356864_27648547_28748479	0.7529400429088005	2016.0	3
29456253_29546673_31679519	0.752924839967482	2018.3333333333333	3
25816762_30446584_30796349	0.752844760637946	2017.3333333333333	3
25622194_26603901_31679519	0.7527704306169761	2016.3333333333333	3
25033909_26603901_28219022	0.7527637135894244	2015.3333333333333	3
25816762_30446584_31679519	0.7527121895557343	2017.3333333333333	3
23706668_25829385_26867174	0.752708112726659	2014.6666666666667	3
25829385_28748479_31679519	0.7526695937807074	2017.3333333333333	3
26867174_27696330_28073693	0.752666345246381	2016.3333333333333	3
25622194_27696330_29456253	0.7524938101067872	2016.3333333333333	3
25581309_25829385_28073693	0.7524830226313797	2015.6666666666667	3
23417527_26643733_27696330	0.7524262464314816	2015.0	3
28219022_29546673_30446584	0.7524141525801461	2017.6666666666667	3
23706668_28219022_29546673	0.7524082162085878	2016.0	3
25581309_29546673_30446584	0.7524055674268241	2017.0	3
25033909_25816762_26643733	0.7523784385450697	2015.0	3
23706668_26354430_29622565	0.7523766800142802	2015.3333333333333	3
24560620_25829385_31355488	0.7523732694992061	2016.0	3
24356864_25581309_27648547	0.7523047480451155	2015.0	3
25622194_28073693_31355488	0.752293975401255	2017.0	3
25622194_29546673_31355488	0.7522616273028265	2017.3333333333333	3
26867174_28073693_29546673	0.7522554497929912	2017.0	3
24356864_27648547_30796349	0.7522240758062276	2016.3333333333333	3
25926682_28748479_31355488	0.7521662141526089	2017.3333333333333	3
23706668_26643733_26867174	0.7520923104669606	2015.0	3
23238760_28748479_29546673	0.7520843917445459	2016.3333333333333	3
25816762_28219022_29546673	0.7520669368651388	2016.6666666666667	3
24356864_24560620_27648547	0.7520280047038906	2014.6666666666667	3
26643733_28073693_29456253	0.7519902974475239	2017.0	3
24560620_27648547_28748479	0.7519082866244564	2016.0	3
25007740_26643733_31355488	0.7518696950420416	2016.3333333333333	3
25622194_26867174_27648547	0.7518381701954684	2015.6666666666667	3
23238760_25829385_30796349	0.7518170091857583	2015.6666666666667	3
25622194_25926682_26354430	0.7517506702307076	2015.0	3
25581309_27696330_31355488	0.7515838077963237	2016.6666666666667	3
25728651_29456253_30446584	0.7515770823854596	2017.0	3
26354430_27648547_31679519	0.7515460868808166	2016.6666666666667	3
25007740_28073693_29546673	0.7515444383394235	2016.3333333333333	3
25816762_26867174_31679519	0.7514981716680543	2016.6666666666667	3
25581309_25816762_30446584	0.7514959798796536	2016.0	3
25622194_27648547_27696330	0.7514651220449916	2015.6666666666667	3
26603901_30446584_30796349	0.7513289312786088	2017.3333333333333	3
24356864_25728651_29622565	0.7513257347840664	2015.6666666666667	3
24560620_27696330_31355488	0.7513070644550988	2016.3333333333333	3
25581309_29622565_30446584	0.7512805882784981	2017.0	3
25622194_26603901_28748479	0.7512644112191994	2016.0	3
23238760_25622194_27696330	0.7512113310731272	2014.6666666666667	3
24560620_27648547_30796349	0.7511923195218836	2016.3333333333333	3
27696330_28219022_30446584	0.7511512873386642	2017.0	3
25728651_27696330_30446584	0.7511293125378338	2016.3333333333333	3
23706668_26643733_31355488	0.7511281266884978	2016.0	3
26867174_28073693_28219022	0.7510748152026436	2016.6666666666667	3
26354430_28073693_31355488	0.7510468014572331	2017.0	3
23238760_26867174_31679519	0.7510415844081559	2016.0	3
24356864_28073693_29456253	0.7510399869041795	2016.3333333333333	3
25816762_30796349_31679519	0.7510085634977163	2017.6666666666667	3
23238760_26643733_31679519	0.7509975103460849	2016.0	3
25728651_25816762_31355488	0.7509612343867688	2016.3333333333333	3
30446584_31355488_31679519	0.7508951775901364	2018.6666666666667	3
23238760_25728651_28073693	0.7508867856356175	2015.0	3
26867174_27648547	0.7508859303748023	2016.0	2
27696330_30446584_31679519	0.7508365977024731	2017.6666666666667	3
24356864_26867174_30446584	0.7506628052049202	2016.0	3
23238760_28073693_31679519	0.7506409661581906	2016.3333333333333	3
23238760_25007740_31679519	0.7505847222425992	2015.3333333333333	3
25033909_26603901_29622565	0.7505633187796416	2015.6666666666667	3
26643733_28219022_29546673	0.750562851569849	2017.0	3
27648547_27696330	0.7505128822243256	2016.0	2
25033909_29546673_29622565	0.7504577853347019	2016.6666666666667	3
23238760_26354430_27696330	0.7504573113424099	2014.6666666666667	3
27696330_30446584_30796349	0.7504186843916311	2017.6666666666667	3
23706668_30796349_31355488	0.7503982942184697	2017.0	3
25728651_28219022_29456253	0.7503964904935981	2016.6666666666667	3
24356864_29456253_31355488	0.7503905527276087	2017.0	3
24560620_25581309_25926682	0.7503687153627455	2014.6666666666667	3
25622194_29456253_29622565	0.750283769150901	2017.0	3
25033909_26867174_28219022	0.7502548872774304	2015.6666666666667	3
26603901_28219022_30796349	0.7502251909015545	2017.0	3
27696330_29622565	0.7501826563377029	2017.0	2
26867174_30446584_30796349	0.7501460621851829	2017.6666666666667	3
23706668_25007740_31355488	0.750140414092725	2015.3333333333333	3
24356864_29622565_30796349	0.7500848068947765	2017.0	3
26867174_28219022_30796349	0.7500589434454595	2017.3333333333333	3
29546673_30446584_31679519	0.7500035524434502	2018.3333333333333	3
25728651_29546673_30446584	0.7499435560929064	2017.0	3
25007740_26867174_31355488	0.7499390236625789	2016.3333333333333	3
25033909_26603901_30446584	0.7498959536689181	2015.6666666666667	3
24356864_25816762_29456253	0.7498685607880398	2015.6666666666667	3
28073693_31355488_31679519	0.7498440502063906	2018.3333333333333	3
25816762_28748479_30446584	0.7498016652342941	2017.0	3
24356864_27696330_30446584	0.7498004963044568	2016.0	3
23238760_25581309_27696330	0.7497337922573338	2014.6666666666667	3
25816762_25829385_29546673	0.7496837786453265	2016.0	3
26603901_28748479_30796349	0.749663392304149	2017.3333333333333	3
25728651_26643733_30446584	0.7496427544373971	2016.3333333333333	3
24560620_25622194_25926682	0.7496389967326034	2014.6666666666667	3
25622194_25926682	0.7496389967326034	2015.0	2
27696330_29546673_31679519	0.7496146708170401	2017.6666666666667	3
26867174_29456253_31355488	0.7495389050283928	2017.6666666666667	3
26867174_30796349_31355488	0.7494970434368973	2018.0	3
26867174_30446584_31679519	0.7494941284600313	2017.6666666666667	3
23706668_28219022_29456253	0.7494701493702924	2016.0	3
24356864_26643733_27696330	0.7494631907714595	2015.3333333333333	3
25816762_25829385_28748479	0.7493177679853437	2016.0	3
23417527_25816762_29456253	0.7492994700291002	2015.3333333333333	3
25829385_25926682_26643733	0.7492752441211472	2015.3333333333333	3
23238760_25816762_28748479	0.7492486969360174	2015.3333333333333	3
25829385_25926682_28748479	0.7492314564595737	2016.0	3
24560620_25033909_25926682	0.7492032650176658	2014.3333333333333	3
26354430_26643733_29622565	0.749172272870865	2016.3333333333333	3
25816762_25829385_30796349	0.749152439769339	2016.3333333333333	3
26354430_29456253_29622565	0.7491345267953825	2017.0	3
24356864_29622565_31679519	0.749134443756834	2017.0	3
23706668_29456253_31355488	0.7490877137547145	2016.6666666666667	3
23417527_26354430_27648547	0.7490593370868107	2014.6666666666667	3
25926682_28748479_29546673	0.7490554671486591	2017.0	3
23238760_25581309_30446584	0.7490471163579965	2015.3333333333333	3
28073693_28748479_29456253	0.7489180814318513	2017.6666666666667	3
25816762_28073693_28748479	0.7489144435821382	2016.6666666666667	3
23238760_29546673_31679519	0.7488554845038277	2016.6666666666667	3
25829385_26643733_26867174	0.7488016023444819	2015.6666666666667	3
23417527_25816762_26643733	0.7487854981512125	2014.6666666666667	3
25829385_28748479_30446584	0.7487572324349636	2017.0	3
24356864_25033909_27648547	0.7486880055092789	2014.6666666666667	3
25829385_26867174_29456253	0.7485540605999765	2016.3333333333333	3
25816762_26867174_27696330	0.7485273587027079	2015.6666666666667	3
23706668_25816762_30796349	0.748470292901686	2015.6666666666667	3
24560620_25816762_26643733	0.748463190731237	2015.0	3
23238760_24356864_27696330	0.7484597715418537	2014.3333333333333	3
25829385_26867174_28748479	0.7484286649881345	2016.3333333333333	3
26643733_30446584_31679519	0.7483973401858561	2017.6666666666667	3
25581309_26643733_29622565	0.7483298384234529	2016.3333333333333	3
24356864_25007740_27648547	0.7482235857721	2014.6666666666667	3
29622565_31355488	0.7481007173085188	2018.5	2
24560620_29622565_31355488	0.7481007173085188	2017.0	3
25728651_25926682_31355488	0.74809037177101	2016.3333333333333	3
25033909_25816762_29456253	0.7480800398564096	2015.6666666666667	3
25728651_28219022_29546673	0.7480379748139607	2016.6666666666667	3
26867174_31355488_31679519	0.7480220333800307	2018.0	3
23238760_25007740_28748479	0.7478696682045578	2015.0	3
26867174_29622565	0.7478620521192381	2017.0	2
25033909_26603901_31679519	0.7478537554250329	2016.0	3
26643733_28219022_30446584	0.7477399342215802	2017.0	3
27696330_28748479_30446584	0.7477310089989768	2017.3333333333333	3
24356864_26867174_31355488	0.7476618549306506	2016.3333333333333	3
23238760_26354430_30446584	0.74762367107298	2015.3333333333333	3
25816762_26354430_29456253	0.7475818761427657	2016.0	3
25033909_27696330_29456253	0.747577134914844	2016.0	3
25581309_25816762_28073693	0.7475471618623073	2015.6666666666667	3
26603901_29546673	0.7475163465928143	2016.5	2
29456253_30446584_31679519	0.7474674052034026	2018.3333333333333	3
23238760_25622194_28073693	0.7474284983370937	2015.0	3
25033909_28219022_31355488	0.74741441602986	2016.6666666666667	3
28748479_29546673_30446584	0.7473999118529789	2018.0	3
25033909_28073693_31355488	0.7473773002093117	2016.6666666666667	3
25007740_25816762_26643733	0.7473760458411145	2015.0	3
25829385_28219022_30796349	0.7473739876395273	2017.0	3
23706668_25581309_28073693	0.7473682816266414	2015.0	3
25829385_29456253_30796349	0.7473204867842514	2017.3333333333333	3
24560620_25007740_27648547	0.7471918294877558	2014.6666666666667	3
23706668_26643733_31679519	0.7471733819672322	2016.0	3
28073693_29456253_30796349	0.7471565103820671	2018.0	3
27696330_29456253	0.7471254871764369	2017.0	2
24560620_27696330_29456253	0.7471254871764369	2016.0	3
25926682_29546673_30796349	0.7471133810620235	2017.3333333333333	3
24356864_25581309_29622565	0.7470958609023128	2015.6666666666667	3
25728651_29622565_30446584	0.7470276642787369	2017.0	3
25007740_26867174_28073693	0.7469979336794769	2015.6666666666667	3
23238760_26643733_28219022	0.7469954895581808	2015.3333333333333	3
23238760_25033909_28073693	0.7469927666221561	2014.6666666666667	3
23238760_26643733_30796349	0.7469141098419213	2016.0	3
25581309_25829385_30446584	0.7468558117950472	2016.0	3
[truncated: 2,496 more rows]
