# Supplementary material for: TrendyGenes, a computational pipeline for the detection of literature trends in academia and drug discovery
Source: Sci Rep. 2021 Aug 3;11:15747. doi: 10.1038/s41598-021-94897-9 (PMC8333311; doi:10.1038/s41598-021-94897-9)
Supplement: Supplementary file 1 — Supplementary Dataset. [file 41598_2021_94897_MOESM1_ESM.zip › whatReview2Read_RIPK3.csv]

PMID_COMBINATION	INFO_RATIO	MEAN_YEAR	N_REVIEWS
27429198_27959630_27974745	0.786122701490779	2016.6666666666667	3
27052312_27429198_27999438	0.7762120579148195	2016.3333333333333	3
27052312_27429198_27974745	0.774622990160673	2016.3333333333333	3
24412261_27052312_27429198	0.7700764465354781	2015.3333333333333	3
25493335_27429198_27959630	0.767915450961873	2016.0	3
27052312_27429198_28069136	0.7671318501640261	2016.3333333333333	3
23913919_27429198_27959630	0.7670167374707474	2015.3333333333333	3
27429198_27959630_27999438	0.7668061521323516	2016.6666666666667	3
23913919_27052312_27429198	0.7636768462548329	2015.0	3
24412261_27429198_27959630	0.7623435309247348	2015.6666666666667	3
26583318_27959630_27974745	0.75938332822	2016.3333333333333	3
27429198_27959630_28069136	0.7589686962232158	2016.6666666666667	3
26583318_28069136_31719524	0.7587078853223548	2017.0	3
25236395_27959630_27974745	0.7586061895575665	2016.3333333333333	3
27429198_27999438_28498367	0.7585886032297139	2016.6666666666667	3
26583318_27429198_27999438	0.7580939274313395	2016.0	3
25493335_27959630_28498367	0.7578310420445002	2016.3333333333333	3
23913919_25592536_31719524	0.7575345656849334	2015.6666666666667	3
26583318_27052312_28069136	0.7550927915550625	2016.0	3
23913919_25592536_27052312	0.7540289676062715	2014.6666666666667	3
25493335_26583318_27959630	0.7530456391111143	2015.6666666666667	3
25493335_27429198_28498367	0.7529748342106551	2016.0	3
27429198_27974745_28498367	0.7523504206330974	2016.6666666666667	3
25146926_27959630_27974745	0.7519825420423948	2016.3333333333333	3
26583318_27429198_27974745	0.7507254253349943	2016.0	3
27052312_27429198_28462521	0.7501561947172598	2016.3333333333333	3
27959630_27974745_28498367	0.7497384251065636	2017.0	3
23913919_25592536_27959630	0.7492695079857343	2015.0	3
27052312_28462521_31719524	0.7484513301629447	2017.3333333333333	3
27959630_28069136_28498367	0.7476029268639951	2017.0	3
27429198_27999438_31719524	0.7474002237742573	2017.3333333333333	3
26583318_27052312_27999438	0.7471802404556461	2016.0	3
26583318_27052312_27974745	0.747089760545066	2016.0	3
25592536_27959630_27974745	0.7469940823022712	2016.3333333333333	3
25858093_27959630_31719524	0.7465807467502048	2017.0	3
25592536_27052312_28069136	0.746434112058453	2016.0	3
25146926_27959630_28069136	0.746060438711324	2016.3333333333333	3
25146926_25493335_27959630	0.7452711121593288	2015.6666666666667	3
24412261_27959630_28498367	0.7451244018905646	2016.0	3
25493335_27052312_27429198	0.7449548849730007	2015.6666666666667	3
25145756_27052312_27974745	0.7445642409921097	2015.6666666666667	3
25146926_27429198_27974745	0.7445392817158155	2016.0	3
26583318_27999438_31719524	0.7443234580840439	2017.0	3
23913919_27959630_29980212	0.744016416712181	2016.0	3
25145756_27959630_27974745	0.7439024728204238	2016.0	3
26583318_27959630_28069136	0.743645207950645	2016.3333333333333	3
23913919_26583318_31719524	0.7431328796703947	2015.6666666666667	3
24412261_27052312_28462521	0.7430858023309361	2015.6666666666667	3
23913919_25236395_27959630	0.7423904588393715	2015.0	3
25592536_28069136_31719524	0.7417877540644365	2017.0	3
26583318_27429198_28069136	0.7417216173941362	2016.0	3
25146926_27052312_27974745	0.7415257519847465	2016.0	3
24452471_27052312_27974745	0.7412399919755289	2015.6666666666667	3
23773332_27959630_27974745	0.7410513702554073	2015.6666666666667	3
24452471_27959630_27974745	0.7406321701410059	2016.0	3
26583318_27974745_31719524	0.7400553669075397	2017.0	3
23913919_26583318_27959630	0.7396493402944684	2015.0	3
25592536_27052312_27999438	0.7396446008232843	2016.0	3
25146926_27974745_31719524	0.7394935280048859	2017.0	3
25146926_27959630_31719524	0.7394150322955599	2017.0	3
23913919_26583318_27052312	0.7393407913030544	2014.6666666666667	3
26583318_27959630_27999438	0.73911232653867	2016.3333333333333	3
25493335_28498367_31719524	0.7390938332315772	2017.0	3
24412261_27959630_28462521	0.7383836802824446	2016.0	3
25236395_25493335_27959630	0.7380049112396586	2015.6666666666667	3
25493335_26583318_31719524	0.7377273506295129	2016.3333333333333	3
27052312_28462521_29524460	0.7373927870455803	2017.0	3
24563506_27052312_27974745	0.7373098955043821	2015.6666666666667	3
25493335_26583318_28498367	0.7371714797911741	2015.6666666666667	3
27052312_27974745_28462521	0.7367738127689215	2016.6666666666667	3
25592536_27052312_27974745	0.7365936332612306	2016.0	3
22089220_27052312_27974745	0.7364420496210801	2014.6666666666667	3
25146926_25493335_27052312	0.7362038728707165	2015.3333333333333	3
25146926_27429198_27999438	0.7360813677468518	2016.0	3
25493335_27429198_27999438	0.7354570471101055	2016.0	3
25236395_27959630_28069136	0.7353685091299248	2016.3333333333333	3
25592536_27429198_27999438	0.7353271085915704	2016.0	3
25493335_26583318_27999438	0.735241206785452	2015.6666666666667	3
27959630_27974745_28462521	0.7350864669768724	2017.0	3
27959630_27974745_29980212	0.7350464676461922	2017.3333333333333	3
27052312_28069136_28462521	0.7349307798409888	2016.6666666666667	3
23913919_27959630_28498367	0.7347110930835624	2015.6666666666667	3
25858093_27959630_27974745	0.734605529520036	2016.3333333333333	3
24412261_27052312_28498367	0.7344519776101051	2015.6666666666667	3
27052312_27959630_28462521	0.7343266530726014	2016.6666666666667	3
24412261_25592536_27052312	0.7342744534275965	2015.0	3
23994436_27052312_31719524	0.7341091729794521	2016.0	3
25493335_27052312_28498367	0.7340930770507732	2016.0	3
24563506_27959630_27974745	0.7340154175088414	2016.0	3
25236395_27052312_27974745	0.7335218899335879	2016.0	3
25493335_27429198_27974745	0.73349410100053	2016.0	3
25146926_27429198_27959630	0.7334227602420567	2016.0	3
25236395_27052312_28069136	0.733399059934973	2016.0	3
25146926_25493335_31719524	0.733356105301614	2016.3333333333333	3
26583318_27974745_28498367	0.7332529782298575	2016.3333333333333	3
23994436_27052312_27429198	0.7332056832180249	2015.0	3
27959630_28462521_29524460	0.7329474840214446	2017.3333333333333	3
25146926_27959630_28462521	0.7328622528038462	2016.3333333333333	3
23773332_25493335_27959630	0.7328500902960421	2015.0	3
23913919_27052312_29980212	0.7327720562376174	2015.6666666666667	3
22089220_27959630_27974745	0.7326074037723521	2015.0	3
25145756_27052312_28069136	0.7325789396546877	2015.6666666666667	3
25146926_27052312_31719524	0.7325749626439496	2016.6666666666667	3
22089220_27052312_28069136	0.7322436278259116	2014.6666666666667	3
25146926_27052312_27429198	0.7319333489778749	2015.6666666666667	3
27052312_28069136_28498367	0.7317781690697365	2016.6666666666667	3
25592536_27052312_28462521	0.7317351322589407	2016.0	3
23773332_27959630_31719524	0.7317208172140119	2016.3333333333333	3
27959630_28069136_28462521	0.7315274731626176	2017.0	3
25493335_26583318_27974745	0.7313748516612215	2015.6666666666667	3
26491219_27959630_27974745	0.7313545441805848	2016.3333333333333	3
27052312_27974745_28498367	0.7312053674042828	2016.6666666666667	3
27429198_28069136_31719524	0.7310563462203522	2017.3333333333333	3
23773332_27052312_31719524	0.7310478496109952	2016.0	3
25493335_26583318_27429198	0.730946238338473	2015.3333333333333	3
23773332_27052312_27974745	0.7308761950284589	2015.3333333333333	3
25146926_27052312_28069136	0.7307722611553467	2016.0	3
25493335_25592536_27959630	0.7306929599544516	2015.6666666666667	3
27959630_27999438_28498367	0.7306264906635093	2017.0	3
25493335_25592536_28498367	0.7301394745426397	2015.6666666666667	3
23773332_27052312_27429198	0.7299571037204983	2015.0	3
23913919_25236395_27052312	0.7299440560257798	2014.6666666666667	3
23913919_27959630_28462521	0.7298358278627426	2015.6666666666667	3
25592536_27999438_31719524	0.7298149372477669	2017.0	3
23913919_25592536_27974745	0.7295538126108126	2015.0	3
27052312_28069136_29980212	0.7293867790786819	2017.0	3
27959630_27974745_31719524	0.7291185356823686	2017.6666666666667	3
25236395_27959630_27999438	0.728938694193407	2016.3333333333333	3
27959630_28462521_31719524	0.7288326788902044	2017.6666666666667	3
23913919_27959630_31719524	0.7286531280359746	2016.3333333333333	3
27429198_27959630_28462521	0.7286450384963044	2016.6666666666667	3
25592536_27959630_28069136	0.7286294667723757	2016.3333333333333	3
23913919_25145756_27959630	0.7285546019532672	2014.6666666666667	3
27959630_28069136_29980212	0.7285180328197353	2017.3333333333333	3
27429198_27974745_31719524	0.7284853886827306	2017.3333333333333	3
25493335_26583318_27052312	0.7281136040912328	2015.3333333333333	3
27974745_28498367_31719524	0.7280226973904088	2017.6666666666667	3
23913919_27052312_31719524	0.7278988085680403	2016.0	3
25493335_27429198_31719524	0.7278247259309117	2016.6666666666667	3
26583318_27999438_28069136	0.7277994696656575	2016.3333333333333	3
25493335_26583318_28069136	0.7275834784824616	2015.6666666666667	3
25858093_27052312_31719524	0.7274739535943167	2016.6666666666667	3
24412261_25236395_27959630	0.7273274588332351	2015.3333333333333	3
25592536_27959630_27999438	0.7273050993397981	2016.3333333333333	3
23913919_25145756_27052312	0.7267743974857707	2014.3333333333333	3
23994436_25493335_27959630	0.7267597070215183	2015.0	3
26583318_27052312_28462521	0.7266956791087171	2016.0	3
25146926_28069136_31719524	0.7264963168621779	2017.0	3
25236395_27052312_27999438	0.726108527502091	2016.0	3
23913919_24452471_27959630	0.7260053234856665	2014.6666666666667	3
27429198_27999438_29524460	0.72596390518429	2017.0	3
23913919_25592536_27999438	0.7256780489631397	2015.0	3
23773332_27429198_27959630	0.7256611188986754	2015.3333333333333	3
23913919_27158445_27959630	0.7254583021575889	2015.0	3
25145756_27052312_27999438	0.7252884072218057	2015.6666666666667	3
24412261_25592536_27959630	0.7252209470647979	2015.3333333333333	3
22089220_27959630_28069136	0.7251824304139252	2015.0	3
24412261_27052312_29980212	0.7251753814260864	2016.0	3
28069136_28498367_31719524	0.7247111077708606	2017.6666666666667	3
27999438_28498367_31719524	0.7246655754563714	2017.6666666666667	3
27158445_27959630_27974745	0.7245283126828164	2016.3333333333333	3
25592536_26583318_27999438	0.7243778911813067	2015.6666666666667	3
25493335_25592536_27052312	0.7238608945062643	2015.3333333333333	3
24412261_25592536_31719524	0.7238131951659289	2016.0	3
25493335_27429198_28069136	0.7237862846369572	2016.0	3
25493335_27429198_29524460	0.7236946348140811	2016.3333333333333	3
23913919_27429198_27999438	0.7236415243051787	2015.3333333333333	3
25493335_25858093_27959630	0.7236042940396565	2015.6666666666667	3
25592536_27999438_28498367	0.7235704137290145	2016.3333333333333	3
25236395_28069136_31719524	0.7235157031903592	2017.0	3
25146926_27999438_31719524	0.7234505785256155	2017.0	3
24452471_25493335_27959630	0.7233664372592807	2015.3333333333333	3
25592536_27974745_31719524	0.7233142438433204	2017.0	3
27959630_28462521_28498367	0.7232697204371442	2017.0	3
27158445_27959630_28069136	0.7228758887162414	2016.3333333333333	3
25145756_27959630_28069136	0.7228299440619795	2016.0	3
25146926_27959630_27999438	0.7227879635930636	2016.3333333333333	3
25146926_25493335_27429198	0.7225792576440567	2015.3333333333333	3
23913919_27429198_31719524	0.7225380186408845	2016.0	3
27429198_27974745_27999438	0.7222991541696479	2016.6666666666667	3
23913919_24563506_27959630	0.7218942049215028	2014.6666666666667	3
25146926_25592536_27974745	0.7218626381396335	2015.6666666666667	3
27052312_27999438_28498367	0.7218186578675511	2016.6666666666667	3
27429198_27999438_28069136	0.7215581751570795	2016.6666666666667	3
25146926_27052312_28462521	0.7215530685191835	2016.0	3
24412261_26583318_27052312	0.7215077038462817	2015.0	3
24412261_25236395_27052312	0.7214757861501058	2015.0	3
23913919_27052312_28498367	0.7214722204191348	2015.3333333333333	3
25145756_27959630_27999438	0.7212308518706977	2016.0	3
25146926_26583318_27974745	0.7209976505142492	2015.6666666666667	3
25146926_27052312_27999438	0.7207932278281755	2016.0	3
26583318_28069136_28498367	0.7207847869880614	2016.3333333333333	3
24412261_25145756_27052312	0.7206556658698203	2014.6666666666667	3
24412261_25145756_27959630	0.7206495696230536	2015.0	3
24412261_27158445_27959630	0.7205246070269551	2015.3333333333333	3
24412261_26583318_27959630	0.7204918221574753	2015.3333333333333	3
27429198_27959630_31719524	0.7204443646232662	2017.3333333333333	3
25493335_25592536_31719524	0.7203836480170246	2016.3333333333333	3
22089220_24412261_27052312	0.7203203540410444	2013.6666666666667	3
25592536_26583318_28069136	0.7202973163125409	2015.6666666666667	3
27052312_28069136_31719524	0.7202709905278684	2017.3333333333333	3
23773332_25493335_27052312	0.7201618389797116	2014.6666666666667	3
27959630_28069136_31719524	0.7200422942636718	2017.6666666666667	3
25493335_26086143_28498367	0.720021812429223	2015.6666666666667	3
24412261_25146926_27959630	0.7199244149309011	2015.3333333333333	3
24412261_27959630_29980212	0.7198818417557449	2016.3333333333333	3
27052312_27158445_27974745	0.7198221723707664	2016.0	3
25145756_26583318_27974745	0.7197257358814659	2015.3333333333333	3
27052312_28498367_31719524	0.7196451037298341	2017.3333333333333	3
23913919_28498367_31719524	0.7195338637572751	2016.3333333333333	3
27052312_27959630_27974745	0.7195304505335643	2016.6666666666667	3
27429198_28069136_28498367	0.7194665495348315	2016.6666666666667	3
23994436_27959630_31719524	0.7194186851777779	2016.3333333333333	3
25493335_27959630_29980212	0.719293580441611	2016.6666666666667	3
27974745_28462521_31719524	0.7192935258441847	2017.6666666666667	3
23773332_27959630_28462521	0.7192927986740203	2015.6666666666667	3
27999438_28069136_28498367	0.7192883855415502	2017.0	3
23913919_26491219_27959630	0.7192333315932462	2015.0	3
27052312_27429198_31719524	0.719224430442189	2017.0	3
23913919_25592536_27429198	0.7191992867612602	2014.6666666666667	3
24412261_27429198_28498367	0.7190141356149656	2015.6666666666667	3
25592536_28462521_31719524	0.7189974560888951	2017.0	3
23773332_27052312_27959630	0.7189872303943923	2015.3333333333333	3
26583318_27999438_28498367	0.7189372779487618	2016.3333333333333	3
25493335_28069136_28498367	0.7189325463812588	2016.3333333333333	3
23913919_25236395_31719524	0.7187335607963045	2015.6666666666667	3
24412261_27429198_27999438	0.7185347473724936	2015.6666666666667	3
24412261_25146926_27052312	0.7184677999463149	2015.0	3
25493335_27959630_28462521	0.7184637769301353	2016.3333333333333	3
23913919_25493335_27429198	0.718395671889092	2014.6666666666667	3
23913919_25592536_28498367	0.718356818825155	2015.0	3
25146926_28462521_31719524	0.7183477535200874	2017.0	3
25145756_27974745_31719524	0.7183462290002862	2016.6666666666667	3
25493335_27959630_31719524	0.7182164148821787	2017.0	3
23913919_27429198_27974745	0.7181461982150078	2015.3333333333333	3
25592536_28462521_28498367	0.7181002346244957	2016.3333333333333	3
25592536_27974745_28498367	0.7180457813260559	2016.3333333333333	3
25592536_27429198_27974745	0.7178949899226438	2016.0	3
27052312_28462521_28498367	0.7178608195220858	2016.6666666666667	3
23773332_27959630_28069136	0.7178136898277654	2015.6666666666667	3
23913919_24452471_27052312	0.7177738592019522	2014.3333333333333	3
23773332_23913919_27959630	0.7176776718612894	2014.3333333333333	3
22089220_24412261_27959630	0.7171413801172358	2014.0	3
25145756_25493335_27959630	0.7171196525231558	2015.3333333333333	3
25493335_27158445_27959630	0.7168955035515986	2015.6666666666667	3
24412261_27052312_31719524	0.7158506763269743	2016.3333333333333	3
25592536_27959630_28462521	0.7158484126865559	2016.3333333333333	3
23913919_27052312_28462521	0.7157329232995713	2015.3333333333333	3
25858093_27052312_27959630	0.7156213797103623	2016.0	3
25145756_26583318_27999438	0.7153622256775636	2015.3333333333333	3
25146926_25236395_27974745	0.715119906097099	2015.6666666666667	3
24563506_27052312_27999438	0.7150745013204547	2015.6666666666667	3
25145756_27999438_31719524	0.7149864396840417	2016.6666666666667	3
23913919_26583318_27429198	0.7148902229639221	2014.6666666666667	3
23913919_25592536_29524460	0.7148749138349345	2015.3333333333333	3
25146926_27959630_29980212	0.7148475213252162	2016.6666666666667	3
24412261_25858093_27959630	0.7143924985739455	2015.3333333333333	3
22089220_27052312_27999438	0.7142066554371528	2014.6666666666667	3
25236395_27999438_31719524	0.7141419731320439	2017.0	3
23994436_27052312_28069136	0.7141136456616022	2015.3333333333333	3
24412261_28498367_31719524	0.7139865433454807	2016.6666666666667	3
24452471_27959630_27999438	0.7139020746597909	2016.0	3
22089220_27999438_31719524	0.7138567191108405	2015.6666666666667	3
25145756_27429198_27999438	0.7137546884791505	2015.6666666666667	3
24563506_25493335_27959630	0.7136732371504919	2015.3333333333333	3
26775689_27959630_27974745	0.7136501995375623	2016.6666666666667	3
27052312_27999438_28462521	0.7136338994906817	2016.6666666666667	3
23994436_27429198_27959630	0.713546242991511	2015.3333333333333	3
23913919_25146926_27959630	0.7135196102192558	2015.0	3
26086143_27429198_27999438	0.7134790690128314	2016.0	3
25592536_28069136_28498367	0.713454255217307	2016.3333333333333	3
26583318_27974745_28069136	0.7134270069205165	2016.3333333333333	3
24412261_26583318_31719524	0.7132827831951157	2016.0	3
27052312_27974745_29980212	0.7132778487279652	2017.0	3
22089220_27974745_31719524	0.7130674477202494	2015.6666666666667	3
23913919_25592536_26583318	0.7130612895466567	2014.3333333333333	3
23913919_26583318_27999438	0.7130583070177132	2015.0	3
27959630_28498367_31719524	0.712988538804684	2017.6666666666667	3
23994436_27052312_27959630	0.7128968471198686	2015.3333333333333	3
25145756_26583318_28069136	0.7128595664152408	2015.3333333333333	3
25493335_25592536_27999438	0.7128471447351898	2015.6666666666667	3
24412261_27429198_27974745	0.7128425339176767	2015.6666666666667	3
23773332_27959630_27999438	0.7127323907113365	2015.6666666666667	3
22089220_27429198_27999438	0.7126249679059493	2014.6666666666667	3
28069136_28462521_31719524	0.7126242944066167	2017.6666666666667	3
24452471_27052312_28069136	0.7126238376144736	2015.6666666666667	3
25145756_28069136_31719524	0.7125571869267497	2016.6666666666667	3
23994436_27959630_28069136	0.7123477825449278	2015.6666666666667	3
23994436_25493335_27052312	0.7122169640981945	2014.6666666666667	3
23913919_29980212_31719524	0.7120809352247214	2016.6666666666667	3
24412261_27959630_31719524	0.7120012439669823	2016.6666666666667	3
25236395_27052312_28462521	0.7119453277920111	2016.0	3
28069136_29980212_31719524	0.7117792440565677	2018.0	3
23994436_27959630_27974745	0.7117469283763934	2015.6666666666667	3
25592536_27429198_28069136	0.7116851147220847	2016.0	3
25145756_27999438_28498367	0.7115980215462809	2016.0	3
25236395_27974745_31719524	0.7115815980673247	2017.0	3
23913919_24563506_27052312	0.7114942244710817	2014.3333333333333	3
27158445_27429198_27974745	0.7114234679511247	2016.0	3
25236395_26583318_28069136	0.7113434296225049	2015.6666666666667	3
25146926_27429198_28069136	0.7113367618476278	2016.0	3
25146926_25592536_27999438	0.7112853448401447	2015.6666666666667	3
27052312_27158445_28069136	0.7112835798450651	2016.0	3
26583318_28069136_28462521	0.7112504237349924	2016.3333333333333	3
26086143_27959630_28462521	0.7112003123306687	2016.3333333333333	3
27052312_27974745_31719524	0.7111691041874897	2017.3333333333333	3
23913919_25858093_27959630	0.7108698092855233	2015.0	3
23773332_27052312_28069136	0.7108650661640754	2015.3333333333333	3
25236395_25493335_28498367	0.7108343609365732	2015.6666666666667	3
25146926_25858093_27959630	0.7108197867500025	2015.6666666666667	3
26775689_27429198_27974745	0.7107440481529932	2016.3333333333333	3
24452471_27052312_27999438	0.7106279448718678	2015.6666666666667	3
22089220_23913919_27052312	0.7106263785877798	2013.3333333333333	3
26086143_27429198_27974745	0.71059106252553	2016.0	3
24412261_27052312_27959630	0.7105799670832001	2015.6666666666667	3
25858093_27959630_28069136	0.710540885383155	2016.3333333333333	3
26775689_27959630_28069136	0.7105334101439862	2016.6666666666667	3
23913919_25592536_28069136	0.7104739619324182	2015.0	3
23994436_27052312_27974745	0.7102862399298092	2015.3333333333333	3
23913919_25592536_27158445	0.7102385815426391	2014.3333333333333	3
25145756_25493335_28498367	0.7102062471896385	2015.3333333333333	3
23913919_27999438_28498367	0.7101649011453369	2015.6666666666667	3
22089220_26583318_27999438	0.7100465851017617	2014.3333333333333	3
27974745_28069136_28498367	0.7099822157703579	2017.0	3
25146926_25493335_28498367	0.7099760324307663	2015.6666666666667	3
26583318_27959630_28462521	0.7099713310724366	2016.3333333333333	3
26583318_27974745_27999438	0.709953953774712	2016.3333333333333	3
26583318_28069136_29980212	0.7099223159078362	2016.6666666666667	3
26583318_27158445_27974745	0.7099087378104404	2015.6666666666667	3
23773332_27429198_27999438	0.7098754800099606	2015.3333333333333	3
24452471_27959630_28069136	0.7098113951878614	2016.0	3
25146926_25493335_25592536	0.7097987491500509	2015.0	3
23773332_24412261_27959630	0.7097726395310758	2014.6666666666667	3
25236395_27429198_27999438	0.7097496540068876	2016.0	3
27429198_27974745_29524460	0.7096482966887934	2017.0	3
25146926_26583318_27999438	0.7096359110511836	2015.6666666666667	3
25493335_27999438_28498367	0.7095284651342415	2016.3333333333333	3
25146926_25592536_28462521	0.7094257003040321	2015.6666666666667	3
23913919_27158445_31719524	0.7093984385800118	2015.6666666666667	3
23913919_26775689_27959630	0.7093067029488167	2015.3333333333333	3
24412261_27052312_27158445	0.7092869004656485	2015.0	3
27158445_27429198_27999438	0.7092677699986715	2016.0	3
23994436_24412261_27052312	0.7092654788511308	2014.3333333333333	3
22089220_23913919_27959630	0.7092337053782343	2013.6666666666667	3
25493335_25592536_27974745	0.7091409604868675	2015.6666666666667	3
28462521_29524460_31719524	0.7090959371078513	2018.0	3
24412261_25493335_28498367	0.709051261572175	2015.3333333333333	3
25145756_25493335_27052312	0.7087392369211319	2015.0	3
26775689_27052312_28069136	0.7087107316139591	2016.3333333333333	3
24563506_27052312_28069136	0.7086937411433267	2015.6666666666667	3
25858093_27052312_27974745	0.7086724709086549	2016.0	3
25146926_25493335_26583318	0.7086607421676757	2015.0	3
23773332_27052312_27999438	0.7086408008445317	2015.3333333333333	3
24412261_27429198_31719524	0.7085755610621429	2016.3333333333333	3
24412261_25592536_28498367	0.7084495062299245	2015.3333333333333	3
23913919_25493335_25592536	0.7084223523594345	2014.3333333333333	3
25493335_26491219_27959630	0.7083747969300601	2015.6666666666667	3
23913919_25236395_27974745	0.708372595696558	2015.0	3
23913919_27052312_27158445	0.708337664791165	2014.6666666666667	3
27959630_29980212_31719524	0.7083121700599332	2018.0	3
25592536_26583318_27974745	0.7081471360498406	2015.6666666666667	3
25145756_25858093_27959630	0.7081272627121543	2015.3333333333333	3
26491219_27959630_28069136	0.7081168637529428	2016.3333333333333	3
25493335_25592536_28069136	0.7079348378725973	2015.6666666666667	3
23913919_26583318_27974745	0.7078912984636488	2015.0	3
25145756_27959630_28462521	0.707865760420765	2016.0	3
25146926_27052312_29980212	0.7078313684188007	2016.3333333333333	3
26775689_27052312_27974745	0.7078080844369583	2016.3333333333333	3
27052312_27429198_28498367	0.7077866190526336	2016.3333333333333	3
23913919_23994436_27959630	0.7076515433160163	2014.3333333333333	3
25858093_27052312_28069136	0.7074445213604952	2016.0	3
24412261_25858093_27052312	0.707413911063108	2015.0	3
26583318_27158445_28069136	0.7072256321495124	2015.6666666666667	3
25493335_26583318_29524460	0.7071998975648318	2016.0	3
25236395_27974745_28498367	0.7071725936986537	2016.3333333333333	3
27429198_27974745_28069136	0.7071650908775542	2016.6666666666667	3
27429198_27974745_28462521	0.7071649564098044	2016.6666666666667	3
22089220_27429198_27974745	0.7071296418157783	2014.6666666666667	3
27959630_27999438_28462521	0.7068025930753062	2017.0	3
24412261_25592536_27429198	0.7067839302429602	2015.0	3
25236395_25493335_27052312	0.706744018047752	2015.3333333333333	3
25146926_27429198_28462521	0.7066772113399985	2016.0	3
24563506_27429198_27999438	0.7064193896287866	2015.6666666666667	3
27429198_28069136_29980212	0.7063798892011052	2017.0	3
23913919_27959630_27974745	0.7063716180289533	2015.6666666666667	3
23913919_27429198_28498367	0.7063471961162678	2015.3333333333333	3
25858093_27052312_27999438	0.7063253755904962	2016.0	3
23994436_26583318_27052312	0.7062756523852828	2014.6666666666667	3
22089220_25493335_27959630	0.706037900738503	2014.3333333333333	3
27429198_28462521_28498367	0.7060210440302377	2016.6666666666667	3
24412261_26775689_27959630	0.7059618918810386	2015.6666666666667	3
25145756_27052312_28462521	0.7059603300983367	2015.6666666666667	3
25493335_28498367_29524460	0.7058894319896203	2016.6666666666667	3
25493335_27959630_29524460	0.7058765811416263	2016.6666666666667	3
26583318_27974745_28462521	0.7058279183605549	2016.3333333333333	3
23913919_25493335_26583318	0.7057814753497029	2014.3333333333333	3
24563506_27959630_27999438	0.7056964379647706	2016.0	3
23913919_26086143_28498367	0.7056086447553873	2015.0	3
27158445_28069136_31719524	0.7055756283733252	2017.0	3
25493335_29980212_31719524	0.7055323117415447	2017.3333333333333	3
25146926_27429198_29980212	0.7053623085291763	2016.3333333333333	3
25493335_27052312_29980212	0.705316644514293	2016.3333333333333	3
25858093_27959630_27999438	0.705216189996182	2016.3333333333333	3
26491219_27052312_27974745	0.7051970575318164	2016.0	3
23913919_25592536_28462521	0.7051145035313582	2015.0	3
22089220_28069136_31719524	0.7051132539775152	2015.6666666666667	3
24412261_26583318_27429198	0.7050767430732103	2015.0	3
26491219_27052312_28069136	0.7050742275332015	2016.0	3
23773332_23913919_27052312	0.7050605239951586	2014.0	3
25493335_27429198_29980212	0.7050477698530991	2016.3333333333333	3
23913919_28462521_31719524	0.7050206720235191	2016.3333333333333	3
25236395_25493335_27974745	0.7049177219157514	2015.6666666666667	3
27158445_27959630_27999438	0.7048848772160659	2016.3333333333333	3
22089220_26583318_27974745	0.7048795765476971	2014.3333333333333	3
27052312_27959630_28069136	0.704872337000143	2016.6666666666667	3
25146926_27052312_27959630	0.7048428123521071	2016.0	3
27429198_28069136_28462521	0.7047788643791967	2016.6666666666667	3
27429198_27999438_29980212	0.7047180394084585	2017.0	3
25493335_27974745_28498367	0.7047165412328742	2016.3333333333333	3
23773332_24412261_27052312	0.7047080324698286	2014.3333333333333	3
23913919_26775689_31719524	0.7046881044113251	2016.0	3
25145756_27429198_27974745	0.7046801825035587	2015.6666666666667	3
27959630_27999438_29980212	0.7045893874122716	2017.3333333333333	3
26775689_27429198_27999438	0.7045793934957307	2016.3333333333333	3
23913919_26491219_27052312	0.7044345627776736	2014.6666666666667	3
23773332_27429198_27974745	0.7043801539197895	2015.3333333333333	3
26583318_28462521_31719524	0.7043507537481113	2017.0	3
24412261_24452471_27959630	0.7043282762853946	2015.0	3
23994436_24412261_27959630	0.7043067322482383	2014.6666666666667	3
22089220_27959630_27999438	0.7042884242282814	2015.0	3
25592536_27959630_31719524	0.7040835621442335	2017.0	3
25236395_27959630_28462521	0.7040187598649287	2016.3333333333333	3
25146926_25592536_27052312	0.7039976053227762	2015.3333333333333	3
25236395_25493335_27999438	0.7039582145471397	2015.6666666666667	3
25493335_26775689_27959630	0.7039277687536908	2016.0	3
23913919_26086143_27429198	0.7037438883326023	2014.6666666666667	3
25146926_25592536_31719524	0.7037184499233794	2016.3333333333333	3
23913919_25592536_29980212	0.7036384692797885	2015.3333333333333	3
27052312_27429198_27959630	0.7035669093171746	2016.3333333333333	3
24412261_27052312_27974745	0.7034706022759522	2015.6666666666667	3
25146926_26583318_28069136	0.7033434496134603	2015.6666666666667	3
24563506_27959630_28069136	0.703194642555697	2016.0	3
24412261_25493335_27959630	0.7030879856052402	2015.3333333333333	3
25146926_25592536_28069136	0.7030826721862484	2015.6666666666667	3
25592536_27974745_28069136	0.7029102290443953	2016.3333333333333	3
23994436_25493335_31719524	0.7027951660443293	2015.6666666666667	3
25146926_25236395_27999438	0.7026065636907072	2015.6666666666667	3
24412261_24563506_27052312	0.7025367074490798	2014.6666666666667	3
25146926_25493335_29524460	0.7024908597631032	2016.0	3
25236395_27974745_28069136	0.7023844038739885	2016.3333333333333	3
26491219_27429198_27999438	0.7023770187646418	2016.0	3
25592536_27999438_28069136	0.7023564512144138	2016.3333333333333	3
27429198_27999438_28462521	0.7023360162684501	2016.6666666666667	3
26583318_27959630_31719524	0.7021009044325162	2017.0	3
27959630_27974745_28069136	0.7020442744029409	2017.0	3
25858093_27429198_27959630	0.7019747498904199	2016.0	3
27052312_27999438_31719524	0.7019461009417161	2017.3333333333333	3
23773332_27052312_28462521	0.7019311722627868	2015.3333333333333	3
25146926_25858093_27052312	0.7018374578866446	2015.3333333333333	3
24452471_27429198_27974745	0.7017614938800878	2015.6666666666667	3
25146926_27974745_29524460	0.7016323419247419	2016.6666666666667	3
27052312_27999438_29980212	0.7016144757532554	2017.0	3
25236395_25493335_31719524	0.7015546474561328	2016.3333333333333	3
26086143_27052312_28462521	0.7014338508741637	2016.0	3
25146926_27429198_31719524	0.7014049421252551	2016.6666666666667	3
25146926_27999438_28498367	0.7013695851805549	2016.3333333333333	3
23773332_25592536_27052312	0.7011231457345959	2014.6666666666667	3
26086143_27429198_28069136	0.7011174261371053	2016.0	3
25236395_27999438_28498367	0.701031479382222	2016.3333333333333	3
25493335_27158445_28498367	0.7009618128926346	2015.6666666666667	3
24563506_27429198_27974745	0.7009240635386156	2015.6666666666667	3
26086143_28069136_28498367	0.7007052300665592	2016.3333333333333	3
23773332_25493335_31719524	0.7006442996729165	2015.6666666666667	3
25493335_27959630_27974745	0.7006430600944523	2016.3333333333333	3
23913919_25236395_27999438	0.7005565137091577	2015.0	3
25236395_26583318_27974745	0.7004864518921593	2015.6666666666667	3
23773332_27959630_28498367	0.7003519655698497	2015.6666666666667	3
27999438_28462521_31719524	0.7003347206237956	2017.6666666666667	3
25819165_27429198_27974745	0.7003245144279966	2016.0	3
25592536_27974745_28462521	0.7002123767545205	2016.3333333333333	3
23913919_27052312_27959630	0.7001666582761981	2015.3333333333333	3
25236395_27999438_28069136	0.7001280771214856	2016.3333333333333	3
24412261_26491219_27959630	0.7000758134562532	2015.3333333333333	3
26775689_28069136_31719524	0.7000696913954345	2017.3333333333333	3
25592536_28462521_29524460	0.699996803862324	2016.6666666666667	3
25592536_28069136_28462521	0.6999846376714848	2016.3333333333333	3
25858093_26086143_31719524	0.6999826524756607	2016.3333333333333	3
25146926_29980212_31719524	0.6999351336536934	2017.3333333333333	3
23913919_25493335_28498367	0.6999258000053128	2015.0	3
24412261_27974745_28498367	0.6998984536310924	2016.0	3
25592536_27429198_28462521	0.6998285277937095	2016.0	3
24452471_27052312_28462521	0.6997751309681837	2015.6666666666667	3
26775689_27974745_31719524	0.699769072048485	2017.3333333333333	3
25493335_25592536_27429198	0.6996379658994518	2015.3333333333333	3
26086143_27999438_28498367	0.6995843742166591	2016.3333333333333	3
25819165_27429198_27999438	0.6994968397738349	2016.0	3
26491219_27959630_27999438	0.6993085798838085	2016.3333333333333	3
24452471_27959630_28462521	0.6992939265927236	2016.0	3
26583318_27158445_27999438	0.6992224205757702	2015.6666666666667	3
24412261_26775689_27052312	0.6991859490152095	2015.3333333333333	3
25493335_28498367_29980212	0.699161253526129	2016.6666666666667	3
23994436_27052312_28462521	0.6991511747946586	2015.3333333333333	3
24412261_25493335_27429198	0.699133262861398	2015.0	3
22089220_25493335_28498367	0.6991244954049859	2014.3333333333333	3
24412261_28462521_31719524	0.6990141252799477	2016.6666666666667	3
23913919_25146926_27052312	0.6989929874088118	2014.6666666666667	3
24412261_26086143_27429198	0.6989297040856496	2015.0	3
23773332_26583318_27959630	0.6988986435604368	2015.0	3
24412261_27999438_28498367	0.6988313256084643	2016.0	3
23913919_27052312_27974745	0.6987118331015875	2015.3333333333333	3
25145756_27974745_28498367	0.6986581969706341	2016.0	3
25493335_28462521_31719524	0.6984477441805678	2017.0	3
23773332_26583318_27052312	0.6984078201975852	2014.6666666666667	3
25146926_25236395_27959630	0.698406688150557	2015.6666666666667	3
24563506_27974745_31719524	0.6983850978837767	2016.6666666666667	3
23913919_27429198_28069136	0.6982241652544509	2015.3333333333333	3
25145756_25858093_27052312	0.6981631950302396	2015.0	3
23773332_25592536_31719524	0.6979789390646453	2015.6666666666667	3
23913919_26583318_27158445	0.6979530320655905	2014.3333333333333	3
23913919_26583318_28498367	0.6978015146299964	2015.0	3
26491219_27052312_27999438	0.6977836951003195	2016.0	3
24412261_24563506_27959630	0.6977115236532302	2015.0	3
25493335_25592536_29524460	0.6976695939228527	2016.0	3
23913919_23994436_27052312	0.6976612738368594	2014.0	3
22089220_25493335_27052312	0.6976574851364794	2014.0	3
26491219_28069136_31719524	0.6976134100801985	2017.0	3
26775689_27999438_31719524	0.6975707304874107	2017.3333333333333	3
25146926_27959630_29524460	0.6975111481248586	2016.6666666666667	3
25858093_27052312_28462521	0.6975072136248314	2016.0	3
25145756_27959630_31719524	0.6974356203062441	2016.6666666666667	3
24412261_25146926_31719524	0.6974288774401136	2016.0	3
24412261_24452471_27052312	0.6973901780232108	2014.6666666666667	3
24412261_25592536_27974745	0.697389688479892	2015.3333333333333	3
25493335_27429198_28462521	0.6973136543033961	2016.0	3
27959630_27999438_31719524	0.6972829166900452	2017.6666666666667	3
25493335_26086143_27429198	0.6972824637491796	2015.3333333333333	3
25493335_27052312_28462521	0.6972775761693907	2016.0	3
23773332_25858093_27959630	0.6972503326201768	2015.0	3
27158445_27974745_31719524	0.6971429159767925	2017.0	3
28462521_28498367_31719524	0.6969675353898339	2017.6666666666667	3
27999438_28498367_29524460	0.6969306518025217	2017.3333333333333	3
25236395_26583318_27999438	0.6969303016619468	2015.6666666666667	3
22089220_27052312_31719524	0.6968787914922944	2015.3333333333333	3
27158445_28069136_28498367	0.6968026235348589	2016.3333333333333	3
27158445_27429198_28069136	0.6967869333210673	2016.0	3
25493335_25592536_26583318	0.6966360574902035	2015.0	3
26086143_27974745_28498367	0.6966238414391277	2016.3333333333333	3
25146926_27974745_28498367	0.6965879806429907	2016.3333333333333	3
27052312_27158445_27999438	0.6965186210603203	2016.0	3
26583318_27999438_29524460	0.6965012431264146	2016.6666666666667	3
23773332_27999438_31719524	0.6964139027197537	2016.3333333333333	3
25236395_25592536_27999438	0.6963996213882858	2015.6666666666667	3
23994436_25592536_27052312	0.6963458977051611	2014.6666666666667	3
23994436_25493335_26583318	0.6962713264339627	2014.3333333333333	3
26583318_27052312_31719524	0.6962531572022356	2016.6666666666667	3
25146926_28069136_28498367	0.6962267391054014	2016.3333333333333	3
27052312_28462521_29980212	0.6961126242473016	2017.0	3
25146926_26583318_31719524	0.6960779710068982	2016.3333333333333	3
27959630_28498367_29980212	0.696049002384778	2017.3333333333333	3
25236395_28069136_28498367	0.6960416624918232	2016.3333333333333	3
27974745_28498367_29524460	0.6959179189197949	2017.3333333333333	3
24452471_27974745_31719524	0.695876138471076	2016.6666666666667	3
25146926_27999438_29524460	0.6958570713173043	2016.6666666666667	3
25146926_25592536_27959630	0.695739583916901	2015.6666666666667	3
23913919_27974745_28498367	0.6957379893417729	2015.6666666666667	3
25858093_26583318_27999438	0.6956903768216891	2015.6666666666667	3
24563506_25493335_27052312	0.6956865456137298	2015.0	3
22089220_25236395_27974745	0.6956786276087511	2014.3333333333333	3
25236395_25493335_28069136	0.6956784675776149	2015.6666666666667	3
23913919_26491219_31719524	0.6956600235307222	2015.6666666666667	3
23773332_27974745_31719524	0.6956246313291626	2016.3333333333333	3
26086143_28498367_31719524	0.6956035872377799	2017.0	3
25592536_27974745_27999438	0.6955428770424309	2016.3333333333333	3
27959630_27974745_29524460	0.6954917976527191	2017.3333333333333	3
25146926_27974745_28069136	0.6953415296643038	2016.3333333333333	3
23994436_25493335_27429198	0.6953363046568115	2014.6666666666667	3
27429198_28462521_31719524	0.6952990528088717	2017.3333333333333	3
23913919_27429198_29980212	0.6952780035969235	2015.6666666666667	3
26583318_27429198_28462521	0.6952744476701265	2016.0	3
22089220_25592536_27974745	0.6952566587433857	2014.3333333333333	3
24452471_27429198_27999438	0.6952166684021749	2015.6666666666667	3
27959630_28462521_29980212	0.6950735575975763	2017.3333333333333	3
26086143_27429198_31719524	0.6948802616705172	2016.6666666666667	3
24412261_27959630_27974745	0.6948019499297109	2016.0	3
25236395_27429198_27974745	0.6947549836503323	2016.0	3
25493335_26775689_31719524	0.6946695475742273	2016.6666666666667	3
23913919_26775689_27052312	0.6946568509753339	2015.0	3
22089220_27999438_28498367	0.6946555939038647	2015.0	3
27052312_27974745_28069136	0.6946105123587913	2016.6666666666667	3
25493335_27959630_28069136	0.6945807397578788	2016.3333333333333	3
26086143_26583318_28069136	0.6945619755142877	2015.6666666666667	3
23913919_25145756_31719524	0.6945174033276534	2015.3333333333333	3
27429198_27959630_28498367	0.6944385959007643	2016.6666666666667	3
27429198_27959630_29980212	0.6944062402492981	2017.0	3
25146926_26583318_27052312	0.6943921614123074	2015.3333333333333	3
27974745_27999438_28498367	0.6943353478437047	2017.0	3
25146926_27999438_28069136	0.6939906680192867	2016.3333333333333	3
22089220_25493335_31719524	0.6939526528988993	2015.0	3
24412261_25592536_27999438	0.6937108121968649	2015.3333333333333	3
25592536_25858093_27959630	0.6935525135895859	2015.6666666666667	3
27052312_27959630_27999438	0.6934931185951375	2016.6666666666667	3
25493335_26086143_26583318	0.6933869714171431	2015.0	3
23913919_25493335_27959630	0.6932898673294817	2015.0	3
23913919_25858093_27052312	0.6932019735133669	2014.6666666666667	3
24412261_26491219_27052312	0.6931509537483341	2015.0	3
23773332_25493335_27429198	0.6929981821563289	2014.6666666666667	3
25146926_28069136_29980212	0.6928149326074898	2016.6666666666667	3
23994436_27052312_27999438	0.6927662874664477	2015.3333333333333	3
25592536_26583318_28462521	0.6925824700381614	2015.6666666666667	3
24412261_28069136_28498367	0.6925449194555141	2016.0	3
23773332_25592536_27974745	0.6925071708473969	2015.0	3
23773332_25146926_27959630	0.6924575416961305	2015.0	3
24563506_28069136_31719524	0.6923727776468763	2016.6666666666667	3
25493335_26583318_27158445	0.6923536068413796	2015.0	3
23913919_27959630_29524460	0.6923499131835646	2016.0	3
25493335_25858093_27052312	0.6923470078626308	2015.3333333333333	3
25146926_25236395_25493335	0.6922687242636948	2015.0	3
24412261_25592536_28462521	0.69224233053635	2015.3333333333333	3
25146926_27959630_28498367	0.6922334735821828	2016.3333333333333	3
25145756_27052312_31719524	0.6921478362077321	2016.3333333333333	3
25146926_26583318_28462521	0.6920805152051037	2015.6666666666667	3
26583318_27974745_29524460	0.6920515157022938	2016.6666666666667	3
25493335_26583318_28462521	0.6919937081738433	2015.6666666666667	3
23994436_27429198_27999438	0.6919756010744322	2015.3333333333333	3
24412261_27429198_29980212	0.6919287323555554	2016.0	3
23773332_25592536_27959630	0.6919267077953258	2015.0	3
23913919_25236395_25592536	0.6919110788542842	2014.3333333333333	3
25493335_26583318_29980212	0.691861586788158	2016.0	3
27158445_27959630_31719524	0.6918555400959603	2017.0	3
25236395_27974745_27999438	0.6918458335755944	2016.3333333333333	3
23913919_26583318_29980212	0.6917020416103279	2015.3333333333333	3
26775689_27959630_27999438	0.691657972514298	2016.6666666666667	3
25146926_26583318_27959630	0.6915710514747971	2015.6666666666667	3
25592536_27999438_28462521	0.6915048389857966	2016.3333333333333	3
23994436_27959630_27999438	0.6914537763592841	2015.6666666666667	3
22089220_26583318_28069136	0.6914001925372038	2014.3333333333333	3
22089220_25592536_27999438	0.6913808950957128	2014.3333333333333	3
27052312_27959630_29980212	0.6913806944143115	2017.0	3
25145756_27429198_27959630	0.6913759219909075	2015.6666666666667	3
23994436_27959630_28462521	0.6913652156976412	2015.6666666666667	3
27429198_28462521_29524460	0.691365181730931	2017.0	3
25146926_25236395_28069136	0.6913034050729884	2015.6666666666667	3
23773332_26583318_31719524	0.6912081850676111	2015.6666666666667	3
23913919_27158445_27429198	0.6911662539653555	2014.6666666666667	3
25145756_25236395_27974745	0.6911609895876076	2015.3333333333333	3
25146926_25858093_31719524	0.6911053421571076	2016.3333333333333	3
23913919_25146926_31719524	0.6909514328181601	2015.6666666666667	3
26583318_28069136_29524460	0.6909378026427409	2016.6666666666667	3
25592536_27999438_29524460	0.6909188697211437	2016.6666666666667	3
26775689_27052312_27999438	0.6906816621967142	2016.3333333333333	3
24452471_26583318_27974745	0.6905517791508693	2015.3333333333333	3
28069136_28498367_29980212	0.6905356440407427	2017.3333333333333	3
24412261_25146926_27429198	0.69036844697716	2015.0	3
27429198_27974745_29980212	0.6903587358612129	2017.0	3
28069136_28462521_28498367	0.6903560905404381	2017.0	3
25493335_27158445_27429198	0.690305232428051	2015.3333333333333	3
26583318_27052312_27959630	0.6902236798208142	2016.0	3
25592536_28498367_31719524	0.6901856832174196	2017.0	3
22089220_27999438_28069136	0.6901844571496024	2015.0	3
26086143_26583318_27974745	0.6901666800253898	2015.6666666666667	3
25858093_26583318_27959630	0.6899995595886791	2015.6666666666667	3
24412261_25236395_31719524	0.6899032330612437	2016.0	3
24452471_27999438_28498367	0.6898726975255707	2016.0	3
25493335_27052312_31719524	0.6898662144551201	2016.6666666666667	3
24452471_28069136_31719524	0.6898638182341756	2016.6666666666667	3
22089220_27052312_28462521	0.6898123112003458	2014.6666666666667	3
24452471_25493335_28498367	0.6898114825481424	2015.3333333333333	3
27052312_29980212_31719524	0.6897919675041699	2017.6666666666667	3
25145756_28069136_28498367	0.6896924174330014	2016.0	3
25592536_27052312_31719524	0.6896710183035868	2016.6666666666667	3
24412261_25592536_28069136	0.6896554148538934	2015.3333333333333	3
26086143_28462521_31719524	0.6895254677254847	2017.0	3
25819165_26583318_27974745	0.6895185592378342	2015.6666666666667	3
24563506_25493335_28498367	0.6895085719276539	2015.3333333333333	3
25236395_27959630_31719524	0.6894941016195512	2017.0	3
25858093_27999438_31719524	0.6894398948131388	2017.0	3
25236395_25592536_28069136	0.6893898223299928	2015.6666666666667	3
25146926_26086143_31719524	0.6893859705797276	2016.3333333333333	3
24563506_27999438_31719524	0.6893779499731876	2016.6666666666667	3
25145756_25493335_31719524	0.689221697614337	2016.0	3
27974745_29980212_31719524	0.6891673077545161	2018.0	3
27158445_27959630_28462521	0.6890100646937086	2016.3333333333333	3
25145756_25236395_27999438	0.6889922661945522	2015.3333333333333	3
25146926_27974745_29980212	0.6889837674344489	2016.6666666666667	3
23773332_26583318_27974745	0.6889525038545147	2015.0	3
23773332_25493335_28498367	0.6889393881221936	2015.0	3
25146926_27052312_29524460	0.6888541617915389	2016.3333333333333	3
24563506_27052312_31719524	0.6887395607217808	2016.3333333333333	3
23773332_25592536_27999438	0.6886314071997239	2015.0	3
25592536_27158445_27974745	0.6886004058751364	2015.6666666666667	3
25145756_27999438_29524460	0.6885711448526991	2016.3333333333333	3
23773332_25493335_26583318	0.6884034942462651	2014.3333333333333	3
25145756_27959630_28498367	0.6883707370073151	2016.0	3
23773332_27959630_29524460	0.688246636754121	2016.0	3
25145756_27999438_28069136	0.688202010531198	2016.0	3
25493335_25858093_31719524	0.6881769598056202	2016.3333333333333	3
26086143_26583318_31719524	0.6881379389341307	2016.3333333333333	3
24412261_27158445_28498367	0.6881131750053462	2015.3333333333333	3
25493335_28462521_29524460	0.6880926117814927	2016.6666666666667	3
25858093_27429198_27999438	0.6880708615367478	2016.0	3
25493335_28462521_28498367	0.6880410425734971	2016.3333333333333	3
25858093_27959630_28462521	0.6879670516992477	2016.3333333333333	3
23913919_28069136_28498367	0.6879605423990702	2015.6666666666667	3
27429198_27959630_29524460	0.6879255100140802	2017.0	3
22089220_25236395_27999438	0.6878625456213509	2014.3333333333333	3
24452471_26583318_27999438	0.6878622895733184	2015.3333333333333	3
25146926_25236395_27052312	0.6878107652886981	2015.3333333333333	3
24412261_27429198_28069136	0.6877036482170353	2015.6666666666667	3
26491219_27429198_27974745	0.6876926386317791	2016.0	3
23773332_28069136_31719524	0.6876704375864284	2016.3333333333333	3
24412261_25145756_31719524	0.6876341484999763	2015.6666666666667	3
23913919_26583318_28069136	0.6875661423008159	2015.0	3
25858093_27052312_27429198	0.6875587533190656	2015.6666666666667	3
25145756_25493335_27999438	0.6875307465744871	2015.3333333333333	3
25592536_28069136_29980212	0.6875131771079069	2016.6666666666667	3
25146926_25236395_28462521	0.6874677771495666	2015.6666666666667	3
27999438_29980212_31719524	0.6874352532381455	2018.0	3
25858093_26086143_27959630	0.6874246452738019	2015.6666666666667	3
25146926_26086143_27959630	0.687306090748615	2015.6666666666667	3
24563506_27959630_28462521	0.6872123687560121	2016.0	3
24452471_27974745_28498367	0.6871688283959134	2016.0	3
27052312_28498367_29980212	0.6871660415694378	2017.0	3
25236395_27429198_28069136	0.6870884357444398	2016.0	3
25858093_28069136_31719524	0.6870602079546502	2017.0	3
23913919_27959630_28069136	0.6870539811830463	2015.6666666666667	3
25493335_27158445_31719524	0.6869898084779194	2016.3333333333333	3
25858093_27959630_29980212	0.6869509064959435	2016.6666666666667	3
24412261_29980212_31719524	0.686937541707469	2017.0	3
25858093_27974745_31719524	0.6868795197484197	2017.0	3
26583318_28462521_29524460	0.6868741896525303	2016.6666666666667	3
23773332_25858093_27052312	0.6868348143204188	2014.6666666666667	3
24412261_27429198_28462521	0.6868163606860141	2015.6666666666667	3
23994436_26583318_27959630	0.6867837676532726	2015.0	3
25493335_25819165_27429198	0.6867705677706394	2015.3333333333333	3
25858093_27999438_28498367	0.6867324158662469	2016.3333333333333	3
25145756_27974745_29524460	0.6867295224104487	2016.3333333333333	3
24412261_25236395_27974745	0.6866981912155514	2015.3333333333333	3
23773332_27959630_29980212	0.6866736165217724	2016.0	3
23913919_25592536_26086143	0.6864630554549708	2014.3333333333333	3
25493335_25858093_26583318	0.6863562604455758	2015.0	3
23913919_25236395_28069136	0.6863332022854739	2015.0	3
24452471_25592536_27974745	0.686246245656454	2015.3333333333333	3
26583318_28462521_28498367	0.6861461998808904	2016.3333333333333	3
23913919_27974745_29980212	0.6861224514920757	2016.0	3
26086143_28462521_28498367	0.6861073800687989	2016.3333333333333	3
25146926_25493335_29980212	0.6860777366830186	2016.0	3
24563506_27052312_28462521	0.6860609043934766	2015.6666666666667	3
23913919_25493335_29980212	0.6860486864476282	2015.3333333333333	3
23913919_26086143_27959630	0.686026194767294	2015.0	3
24452471_25493335_27052312	0.6859687957272528	2015.0	3
23913919_26086143_26583318	0.6859580581169641	2014.3333333333333	3
25236395_27974745_28462521	0.6859410171247878	2016.3333333333333	3
24452471_27959630_31719524	0.6859208931106995	2016.6666666666667	3
25236395_28069136_28462521	0.6859156413398487	2016.3333333333333	3
26491219_27999438_31719524	0.6858612110892667	2017.0	3
23773332_26086143_27959630	0.6857988394795416	2015.0	3
24412261_25493335_26583318	0.6857973341384239	2014.6666666666667	3
25592536_27158445_28069136	0.6857382920205094	2015.6666666666667	3
26491219_27974745_31719524	0.6856793049571639	2017.0	3
25145756_28462521_28498367	0.6856626834941705	2016.0	3
24412261_26775689_31719524	0.6856541959774447	2016.3333333333333	3
25493335_27974745_29980212	0.6855326676775163	2016.6666666666667	3
27052312_27999438_28069136	0.6855170949662982	2016.6666666666667	3
24563506_26583318_27974745	0.6854964134733408	2015.3333333333333	3
25493335_27158445_29524460	0.6854840016578642	2016.0	3
24563506_25592536_27974745	0.6854712181008309	2015.3333333333333	3
25146926_28462521_28498367	0.685412871727564	2016.3333333333333	3
23994436_27959630_29524460	0.6853940477007658	2016.0	3
23913919_25236395_25493335	0.6852949393148655	2014.3333333333333	3
25493335_27052312_27959630	0.6852761034552894	2016.0	3
25146926_26583318_27429198	0.6852172142300126	2015.3333333333333	3
23773332_25236395_27959630	0.6852064315090702	2015.0	3
23913919_26583318_29524460	0.6851364554484893	2015.3333333333333	3
25819165_26583318_28069136	0.6851021962238896	2015.6666666666667	3
23994436_27959630_29980212	0.685083630380626	2016.0	3
25493335_27052312_28069136	0.6850515639059085	2016.0	3
23773332_26086143_31719524	0.6849709389036482	2015.6666666666667	3
27429198_28069136_29524460	0.6848628263918286	2017.0	3
27429198_28498367_31719524	0.6848503235280613	2017.3333333333333	3
25858093_27959630_29524460	0.6848472794171013	2016.6666666666667	3
25146926_25493335_28069136	0.6847566899703699	2015.6666666666667	3
25592536_25858093_27999438	0.6847508942870802	2015.6666666666667	3
23913919_25592536_26775689	0.684738415044157	2014.6666666666667	3
27158445_27999438_28498367	0.6847252631090535	2016.3333333333333	3
23913919_27429198_29524460	0.6847211916216666	2015.6666666666667	3
24412261_27052312_27999438	0.684692471175344	2015.6666666666667	3
25493335_26491219_28498367	0.6845094798988677	2015.6666666666667	3
23773332_27052312_29524460	0.6844768321760025	2015.6666666666667	3
23773332_27052312_28498367	0.6843791056166743	2015.3333333333333	3
25146926_29524460_31719524	0.6843644048785277	2017.3333333333333	3
26583318_27999438_28462521	0.6843472269948202	2016.3333333333333	3
23994436_26583318_31719524	0.6842733483111698	2015.6666666666667	3
26583318_26775689_27974745	0.6842593095092202	2016.0	3
25858093_27959630_28498367	0.6841969297520064	2016.3333333333333	3
27158445_27999438_31719524	0.6841751470244194	2017.0	3
27052312_27158445_28462521	0.6841728544515735	2016.0	3
23913919_27052312_29524460	0.684143130286713	2015.6666666666667	3
25493335_26775689_27429198	0.6838917460396269	2015.6666666666667	3
24412261_26583318_27974745	0.6838243832579624	2015.3333333333333	3
25146926_27429198_28498367	0.6838180833563602	2016.0	3
25236395_25493335_26583318	0.6837446185559997	2015.0	3
23994436_27959630_28498367	0.68367686840025	2015.6666666666667	3
23913919_26086143_29980212	0.6836274062213852	2015.3333333333333	3
26491219_27052312_28462521	0.6836204953902397	2016.0	3
25592536_28069136_29524460	0.6835745861883096	2016.6666666666667	3
26775689_27429198_28069136	0.6834322326827952	2016.3333333333333	3
25493335_27052312_27974745	0.6834233896314572	2016.0	3
22089220_27959630_31719524	0.6834025410344082	2015.6666666666667	3
26086143_27959630_27974745	0.6832659640172759	2016.3333333333333	3
25145756_27052312_28498367	0.6832348204527738	2015.6666666666667	3
23994436_27052312_29524460	0.6831524229549248	2015.6666666666667	3
23994436_25236395_27052312	0.6831021528052963	2014.6666666666667	3
23773332_27158445_27959630	0.6830689112422703	2015.0	3
22089220_25592536_28069136	0.6830225802173306	2014.3333333333333	3
24412261_27158445_27429198	0.6830206344857059	2015.0	3
23773332_25146926_27052312	0.682970052758924	2014.6666666666667	3
26086143_26583318_27999438	0.6828918992596213	2015.6666666666667	3
27959630_27999438_28069136	0.6827488777137939	2017.0	3
25493335_27974745_31719524	0.6826234103199199	2017.0	3
25493335_25819165_28498367	0.6825992578955887	2015.6666666666667	3
24563506_27999438_28498367	0.6825990217703389	2016.0	3
23913919_26086143_31719524	0.682505405280115	2015.6666666666667	3
25145756_25592536_27974745	0.6824998759318621	2015.3333333333333	3
23913919_24412261_25592536	0.6824280122775845	2014.0	3
24452471_25146926_27959630	0.6823574914472672	2015.3333333333333	3
23994436_25592536_27959630	0.6823108941272181	2015.0	3
25819165_26583318_27999438	0.6822251284745491	2015.6666666666667	3
24412261_25145756_28498367	0.6820988250153346	2015.0	3
22089220_25858093_27052312	0.6820151761322486	2014.0	3
22089220_27999438_29524460	0.6819929013646884	2015.3333333333333	3
23913919_25236395_28498367	0.681959569029436	2015.0	3
25493335_27959630_27999438	0.6818693983882154	2016.3333333333333	3
25819165_27429198_28069136	0.6818326886528843	2016.0	3
25145756_25146926_27052312	0.6818257675950236	2015.0	3
25236395_25592536_27974745	0.6817356019902793	2015.6666666666667	3
22089220_25493335_26583318	0.6817118474722477	2013.6666666666667	3
24563506_25592536_27999438	0.6815954544531581	2015.3333333333333	3
23913919_25145756_28498367	0.6815853851394064	2014.6666666666667	3
23913919_25858093_31719524	0.6815722059190816	2015.6666666666667	3
25493335_27052312_27158445	0.6815577644477451	2015.3333333333333	3
27974745_28498367_29980212	0.681495316341529	2017.3333333333333	3
25592536_25819165_27974745	0.6814792712852329	2015.6666666666667	3
24563506_25493335_31719524	0.6814674465273665	2016.0	3
25858093_26583318_27974745	0.6814221053899506	2015.6666666666667	3
25146926_26086143_27052312	0.6813552957704828	2015.3333333333333	3
27052312_27959630_28498367	0.6813284815785732	2016.6666666666667	3
24452471_26583318_28069136	0.6813198804923307	2015.3333333333333	3
22089220_25493335_29524460	0.6812785562108308	2014.6666666666667	3
27158445_27974745_28498367	0.681241335631411	2016.3333333333333	3
25493335_26491219_27052312	0.6812345247996459	2015.3333333333333	3
22089220_25493335_28069136	0.6812334462233669	2014.3333333333333	3
27052312_27429198_29980212	0.6812080548769718	2016.6666666666667	3
25146926_25493335_27974745	0.6811584439081306	2015.6666666666667	3
26086143_27429198_28498367	0.6811258311011998	2016.0	3
22089220_27052312_27429198	0.6810947171066993	2014.3333333333333	3
25493335_26775689_28069136	0.6810808098144819	2016.0	3
26775689_27959630_31719524	0.6810188232461369	2017.3333333333333	3
26583318_28498367_31719524	0.6810102890174371	2017.0	3
23773332_27999438_28498367	0.6809404201043481	2015.6666666666667	3
23913919_27158445_29980212	0.6808768853666868	2015.3333333333333	3
25146926_25493335_26086143	0.6807833954006848	2015.0	3
25592536_27959630_28498367	0.6807542273439308	2016.3333333333333	3
25592536_27974745_29524460	0.6806965325180995	2016.6666666666667	3
23913919_27158445_28498367	0.6806631275015912	2015.0	3
23913919_27158445_29524460	0.6806426324912691	2015.3333333333333	3
23994436_25493335_28498367	0.6806296809668503	2015.0	3
24412261_25493335_25592536	0.6805873485046886	2014.6666666666667	3
24412261_27158445_31719524	0.6805681108449511	2016.0	3
25145756_25493335_29524460	0.6805587125046351	2015.6666666666667	3
23913919_25236395_26086143	0.6805524770110892	2014.3333333333333	3
25236395_26086143_28069136	0.6805496734253154	2015.6666666666667	3
22089220_25236395_28069136	0.6804850063500064	2014.3333333333333	3
25145756_25493335_27974745	0.6804644264161375	2015.3333333333333	3
25146926_25493335_27999438	0.6804144774003668	2015.6666666666667	3
25145756_27052312_27959630	0.6803986339669936	2015.6666666666667	3
25146926_25592536_27429198	0.6803959933473169	2015.3333333333333	3
25858093_26086143_27052312	0.6803790392522009	2015.3333333333333	3
25592536_27052312_28498367	0.6802942415196329	2016.0	3
23773332_25592536_28069136	0.6802730923213418	2015.0	3
24563506_27974745_28498367	0.6802571744444196	2016.0	3
25146926_26491219_27974745	0.6802350084888104	2015.6666666666667	3
23994436_26583318_27999438	0.6802335994623616	2015.0	3
22089220_27974745_28498367	0.6802286821003006	2015.0	3
25592536_25858093_31719524	0.6801001119710963	2016.3333333333333	3
25145756_28462521_31719524	0.6800186901240861	2016.6666666666667	3
23994436_25146926_27959630	0.6800134509036575	2015.0	3
23773332_27052312_29980212	0.679866234365942	2015.6666666666667	3
23773332_25236395_27052312	0.6798535733077697	2014.6666666666667	3
25819165_28069136_28498367	0.6798190122549309	2016.3333333333333	3
23994436_27052312_29980212	0.679804428057073	2015.6666666666667	3
25493335_28069136_29980212	0.6797752449791072	2016.6666666666667	3
24412261_27052312_28069136	0.6797454906988405	2015.6666666666667	3
25145756_25493335_26583318	0.6797294008538433	2014.6666666666667	3
25493335_25819165_26583318	0.679724807526981	2015.0	3
23773332_24452471_27959630	0.6797094100444302	2014.6666666666667	3
27052312_27959630_31719524	0.6796295258732036	2017.3333333333333	3
25146926_26086143_27429198	0.6796160895823659	2015.3333333333333	3
24563506_27959630_31719524	0.6795227374677003	2016.6666666666667	3
23913919_25236395_26583318	0.6795191196774063	2014.3333333333333	3
25858093_26583318_28069136	0.6795121827990993	2015.6666666666667	3
25493335_25858093_27429198	0.6794631619960021	2015.3333333333333	3
23913919_25145756_27999438	0.6794539073537719	2014.6666666666667	3
26583318_27974745_29980212	0.679370956922987	2016.6666666666667	3
22089220_28069136_28498367	0.6792970073099373	2015.0	3
25145756_27429198_28069136	0.6792904874010953	2015.6666666666667	3
25145756_25493335_28069136	0.6792509996049624	2015.3333333333333	3
25592536_27158445_27999438	0.6792153406129653	2015.6666666666667	3
25493335_27052312_29524460	0.6791519696544244	2016.3333333333333	3
23913919_25592536_25858093	0.6790789506067112	2014.3333333333333	3
22089220_27052312_29980212	0.6789408276825448	2015.0	3
26086143_27959630_28498367	0.678920605375742	2016.3333333333333	3
25236395_25858093_27959630	0.6788945769879726	2015.6666666666667	3
23913919_25146926_25592536	0.6788926369450177	2014.3333333333333	3
23994436_27429198_27974745	0.678884965125611	2015.3333333333333	3
25146926_28462521_29524460	0.6788330366768505	2016.6666666666667	3
25236395_25493335_29524460	0.6788012214894711	2016.0	3
25145756_25592536_27999438	0.6786241122841891	2015.3333333333333	3
23773332_27974745_28498367	0.6785985727784287	2015.6666666666667	3
25236395_26086143_27974745	0.6785284711786288	2015.6666666666667	3
25146926_26086143_27974745	0.6784803125774811	2015.6666666666667	3
26583318_27052312_28498367	0.6784454700045515	2016.0	3
25236395_27158445_27974745	0.6783798893754662	2015.6666666666667	3
26491219_27974745_28498367	0.6783426637309755	2016.3333333333333	3
23994436_27999438_31719524	0.6783267676551556	2016.3333333333333	3
25592536_25819165_28069136	0.6783082137557265	2015.6666666666667	3
22089220_25858093_27959630	0.6782814763711036	2014.3333333333333	3
25592536_25819165_27999438	0.6782527669635983	2015.6666666666667	3
25858093_26583318_27052312	0.6782313466764865	2015.3333333333333	3
23913919_27052312_28069136	0.6781426711227435	2015.3333333333333	3
26491219_27429198_28069136	0.6781339365056546	2016.0	3
25145756_25236395_28069136	0.6781325199980607	2015.3333333333333	3
23913919_24452471_25592536	0.6781223077175462	2014.0	3
25145756_25146926_27959630	0.6780978442009794	2015.3333333333333	3
23913919_27959630_27999438	0.6780526384848824	2015.6666666666667	3
22089220_27959630_28462521	0.6780199740797141	2015.0	3
25146926_27158445_27959630	0.6779193921005022	2015.6666666666667	3
23913919_25493335_27052312	0.6779087271018659	2014.6666666666667	3
28498367_29980212_31719524	0.6778904878542895	2018.0	3
25493335_27999438_29980212	0.6777547503211946	2016.6666666666667	3
25145756_27974745_27999438	0.6777546153161089	2016.0	3
25145756_25146926_27974745	0.6777330991101407	2015.3333333333333	3
25493335_29524460_31719524	0.6777313672180992	2017.3333333333333	3
23913919_25592536_25819165	0.6777266710783757	2014.3333333333333	3
22089220_27429198_28069136	0.6776826408238853	2014.6666666666667	3
23913919_27999438_29980212	0.6776710026953653	2016.0	3
25493335_26775689_28498367	0.6774914749086415	2016.0	3
23913919_27158445_27974745	0.6774783784570123	2015.0	3
27974745_28462521_28498367	0.6774487232267529	2017.0	3
23913919_24452471_31719524	0.6774087795614936	2015.3333333333333	3
23913919_25145756_26583318	0.6773884263922594	2014.0	3
26775689_27959630_28462521	0.677365375609535	2016.6666666666667	3
22089220_27429198_27959630	0.6773428427190716	2014.6666666666667	3
24412261_25236395_28069136	0.6773155552754146	2015.3333333333333	3
24452471_25592536_27999438	0.6773025905110684	2015.3333333333333	3
25493335_25592536_28462521	0.6772879719867898	2015.6666666666667	3
24412261_26086143_28498367	0.677252084807676	2015.3333333333333	3
27429198_27999438	0.6772020841209075	2016.5	2
23913919_26583318_28462521	0.67713616372504	2015.0	3
23994436_25236395_27959630	0.6770273008726552	2015.0	3
24412261_25493335_27052312	0.6770135281617629	2015.0	3
23994436_27052312_28498367	0.676979855458375	2015.3333333333333	3
26086143_27052312_27429198	0.6768363316251785	2015.6666666666667	3
25858093_27052312_28498367	0.6767917666527945	2016.0	3
26491219_27959630_28462521	0.6767671144879467	2016.3333333333333	3
26086143_27429198_28462521	0.6766907776454946	2016.0	3
24412261_25146926_25592536	0.6766609355887175	2014.6666666666667	3
24452471_27999438_31719524	0.6765863446837201	2016.6666666666667	3
23913919_28498367_29980212	0.6765548135499279	2016.0	3
26086143_27052312_27974745	0.6765354313817938	2016.0	3
25493335_26775689_27052312	0.6765230801106444	2015.6666666666667	3
25145756_27974745_28069136	0.6764902027988959	2016.0	3
23913919_27052312_27999438	0.6764764389176601	2015.3333333333333	3
25236395_27999438_29524460	0.6764515765974067	2016.6666666666667	3
25146926_27974745_27999438	0.6764507864384119	2016.3333333333333	3
25145756_27052312_27429198	0.6763637618221371	2015.3333333333333	3
24412261_26583318_28498367	0.6763340218466736	2015.3333333333333	3
25592536_25858093_27052312	0.6763274195233264	2015.3333333333333	3
28462521_29980212_31719524	0.6763262981772125	2018.0	3
25236395_28069136_29980212	0.676270696903789	2016.6666666666667	3
25145756_27959630_29524460	0.6762654081915863	2016.3333333333333	3
23773332_26583318_27429198	0.6762598210681897	2014.6666666666667	3
27052312_27999438_29524460	0.6762255567893821	2017.0	3
27959630_29524460_29980212	0.6761792516006642	2017.6666666666667	3
23994436_25592536_31719524	0.6761724152830881	2015.6666666666667	3
24412261_26583318_28069136	0.676155984566077	2015.3333333333333	3
25236395_25493335_27429198	0.6760546335241822	2015.3333333333333	3
25592536_26086143_27974745	0.6760494243780911	2015.6666666666667	3
24452471_25592536_28069136	0.6759540406362327	2015.3333333333333	3
25146926_26086143_27999438	0.6759438481925234	2015.6666666666667	3
23773332_26583318_27999438	0.675899451542859	2015.0	3
27999438_28462521_28498367	0.6758901466870646	2017.0	3
24412261_26583318_27999438	0.6758174780924816	2015.3333333333333	3
25493335_29524460_29980212	0.6757264860753313	2017.0	3
22089220_24412261_31719524	0.6755661803767862	2014.6666666666667	3
27052312_27158445_31719524	0.6755617600173831	2016.6666666666667	3
23913919_27429198_28462521	0.6755157264792335	2015.3333333333333	3
23773332_26583318_28069136	0.6754731198440214	2015.0	3
25146926_26583318_29980212	0.6754185196601196	2016.0	3
24563506_25592536_28069136	0.6751790130806096	2015.3333333333333	3
23773332_27429198_31719524	0.6750112134555701	2016.0	3
26583318_26775689_28069136	0.6750098581788065	2016.0	3
25819165_27999438_28498367	0.6749729130514364	2016.3333333333333	3
25858093_27974745_28498367	0.67494134904928	2016.3333333333333	3
23773332_27429198_28069136	0.6749331529278966	2015.3333333333333	3
24452471_28069136_28498367	0.6749242514363915	2016.0	3
25146926_25592536_29980212	0.6747850836324832	2016.0	3
24563506_25236395_27974745	0.6747797208364903	2015.3333333333333	3
22089220_25493335_27974745	0.6746599934922883	2014.3333333333333	3
27974745_28462521_29524460	0.6746265424935994	2017.3333333333333	3
25145756_25146926_27999438	0.6745941000507993	2015.3333333333333	3
23913919_26086143_27052312	0.6745672719276211	2014.6666666666667	3
27158445_27974745_29524460	0.6745200306655619	2016.6666666666667	3
24412261_25145756_27999438	0.674516475887629	2015.0	3
25146926_25236395_31719524	0.6745074079773864	2016.3333333333333	3
23773332_25493335_25592536	0.6744522677996194	2014.3333333333333	3
24452471_27052312_31719524	0.6744025581451327	2016.3333333333333	3
23773332_25236395_27974745	0.6743000659469149	2015.0	3
23994436_25858093_27052312	0.6742706867487304	2014.6666666666667	3
23994436_25145756_27052312	0.6742562049980495	2014.3333333333333	3
23994436_24452471_27959630	0.6742435027615925	2014.6666666666667	3
25145756_28069136_29980212	0.6742420837513807	2016.3333333333333	3
25145756_27052312_29980212	0.6742098723979827	2016.0	3
26583318_26775689_27999438	0.6742041870455985	2016.0	3
23913919_25493335_31719524	0.6742038948642857	2015.6666666666667	3
25592536_27429198_27959630	0.6740965242787746	2016.0	3
24452471_25146926_27974745	0.6740371301427149	2015.3333333333333	3
23913919_24412261_27052312	0.6739632558920629	2014.3333333333333	3
23773332_28462521_31719524	0.673923644037665	2016.3333333333333	3
25493335_27999438_31719524	0.6739095668289762	2017.0	3
23773332_25145756_27052312	0.6738685756140952	2014.3333333333333	3
24563506_25493335_27429198	0.6738213290107787	2015.0	3
22089220_25493335_27999438	0.6737004861236766	2014.3333333333333	3
23913919_26086143_27158445	0.6735901847171684	2014.3333333333333	3
27429198_28498367_29980212	0.6735813936602563	2017.0	3
24452471_25858093_27959630	0.6735695438812015	2015.3333333333333	3
22089220_23773332_27052312	0.6735332637853192	2013.3333333333333	3
26775689_27052312_31719524	0.6735249329525785	2017.0	3
26775689_27999438_28069136	0.6734556009988941	2016.6666666666667	3
24412261_25592536_29980212	0.6734287382048308	2015.6666666666667	3
23913919_25146926_26583318	0.6733893915499088	2014.3333333333333	3
23913919_27999438_31719524	0.6733111634376824	2016.3333333333333	3
23913919_25145756_27974745	0.6733018548563672	2014.6666666666667	3
25493335_26491219_31719524	0.6732738854133555	2016.3333333333333	3
27052312_27974745_29524460	0.6731944753381243	2017.0	3
23994436_25146926_27052312	0.6731528403534247	2014.6666666666667	3
25236395_27052312_27959630	0.6731522052043835	2016.0	3
23913919_26491219_27974745	0.6731354378719657	2015.0	3
27959630_27999438_29524460	0.6731295590999129	2017.3333333333333	3
25146926_28069136_29524460	0.673039674231128	2016.6666666666667	3
25146926_27158445_28069136	0.6730088883370695	2015.6666666666667	3
24412261_25592536_26583318	0.6729991770657682	2014.6666666666667	3
23913919_26775689_27429198	0.6729764583170068	2015.0	3
25858093_26583318_31719524	0.6729534305854304	2016.3333333333333	3
25493335_28069136_31719524	0.6729507520936855	2017.0	3
25145756_27052312_29524460	0.6729470542313108	2016.0	3
25146926_27052312_28498367	0.6729437281629956	2016.0	3
23773332_25592536_27429198	0.6729379528480232	2014.6666666666667	3
26775689_27052312_28462521	0.6729031588510828	2016.3333333333333	3
25493335_25592536_27158445	0.6728937676914013	2015.0	3
25145756_27959630_29980212	0.6728681093359002	2016.3333333333333	3
23994436_27999438_28498367	0.6728503936593335	2015.6666666666667	3
23994436_25145756_27959630	0.6728484739015302	2014.6666666666667	3
25493335_26491219_27974745	0.6728481634611281	2015.6666666666667	3
27052312_27974745_27999438	0.6728441146279919	2016.6666666666667	3
25236395_27158445_28069136	0.6727665773038682	2015.6666666666667	3
25493335_25858093_28498367	0.6727554807614512	2015.6666666666667	3
23773332_27999438_28069136	0.6727416407585156	2015.6666666666667	3
22089220_23913919_31719524	0.6726530159032831	2014.3333333333333	3
25592536_25858093_27974745	0.6725506928017669	2015.6666666666667	3
23913919_27974745_31719524	0.6725218920470913	2016.3333333333333	3
25146926_28069136_28462521	0.6724702509179219	2016.3333333333333	3
27052312_27429198_29524460	0.6724456765520129	2016.6666666666667	3
25146926_26086143_28069136	0.6724435757625802	2015.6666666666667	3
24563506_26583318_27999438	0.672443361161685	2015.3333333333333	3
25146926_28498367_31719524	0.6724278428002726	2017.0	3
25592536_26775689_27999438	0.6724108588024785	2016.0	3
25858093_28498367_31719524	0.6723282882274372	2017.0	3
25146926_25592536_25858093	0.6723167418585817	2015.0	3
23994436_26086143_27959630	0.6723071046697426	2015.0	3
26086143_28462521_29524460	0.6721124318707531	2016.6666666666667	3
24412261_25819165_27429198	0.6720980180927495	2015.0	3
25592536_27052312_27959630	0.6720787627081114	2016.0	3
24452471_25146926_27052312	0.6720607060994785	2015.0	3
23913919_24563506_25592536	0.671973666282985	2014.0	3
22089220_24412261_27999438	0.6719493439779849	2014.0	3
25145756_27158445_27974745	0.6719181307989127	2015.3333333333333	3
23913919_24412261_27959630	0.6718932199635566	2014.6666666666667	3
26491219_27999438_28498367	0.671891259190851	2016.3333333333333	3
25493335_26491219_27999438	0.6718886560925164	2015.6666666666667	3
26775689_27999438_28498367	0.6718150058925029	2016.6666666666667	3
22089220_27959630_29980212	0.671738388762699	2015.3333333333333	3
26491219_26583318_28069136	0.6717060722992942	2015.6666666666667	3
25146926_27158445_31719524	0.6716626706364447	2016.3333333333333	3
22089220_25493335_27429198	0.6716132068872136	2014.0	3
22089220_27959630_29524460	0.6714946157735596	2015.3333333333333	3
23773332_25592536_28462521	0.6714653514235601	2015.0	3
24412261_27959630_28069136	0.6714301491547326	2016.0	3
22089220_27052312_29524460	0.671349139490326	2015.0	3
25493335_27052312_27999438	0.671324995539569	2016.0	3
24412261_27959630_27999438	0.671319654660517	2016.0	3
23913919_25236395_27158445	0.6713078234868213	2014.3333333333333	3
23913919_27158445_28069136	0.671307033270954	2015.0	3
23773332_27052312_27158445	0.6712445499887044	2014.6666666666667	3
25146926_27999438_29980212	0.6712408991032033	2016.6666666666667	3
23773332_25145756_27959630	0.6712118017628586	2014.6666666666667	3
25493335_26086143_27959630	0.6712030725805953	2015.6666666666667	3
27052312_28069136_29524460	0.67119768996503	2017.0	3
25858093_27158445_27959630	0.6711910835776701	2015.6666666666667	3
23913919_26491219_27999438	0.6711440620489482	2015.0	3
24563506_25146926_27959630	0.6710754072756224	2015.3333333333333	3
25146926_25493335_27158445	0.6709334133547051	2015.0	3
25493335_26775689_27999438	0.670907829316532	2016.0	3
25592536_26775689_27974745	0.6708994946661627	2016.0	3
24412261_25146926_26583318	0.6707448931889206	2014.6666666666667	3
25858093_27429198_27974745	0.6707298566309627	2016.0	3
24412261_25146926_28498367	0.6707272116019768	2015.3333333333333	3
24452471_27429198_28069136	0.6706765040286363	2015.6666666666667	3
25145756_28462521_29524460	0.6705599376963847	2016.3333333333333	3
22089220_23913919_25592536	0.6705066211187604	2013.0	3
23913919_25236395_27429198	0.6704937914036716	2014.6666666666667	3
25146926_25493335_26775689	0.6704730963443343	2015.3333333333333	3
24563506_26583318_28069136	0.6703790406032891	2015.3333333333333	3
23913919_25236395_29524460	0.6703697226537697	2015.3333333333333	3
27959630_29524460_31719524	0.670339078293575	2018.0	3
26583318_27429198_28498367	0.6703205949995352	2016.0	3
23773332_26086143_27052312	0.6702817211267396	2014.6666666666667	3
25145756_25592536_28069136	0.6702657974058069	2015.3333333333333	3
25236395_27052312_31719524	0.6702643184685837	2016.6666666666667	3
25146926_26775689_31719524	0.6702583708935872	2016.6666666666667	3
25592536_26086143_28069136	0.6701857680232154	2015.6666666666667	3
23994436_26086143_27052312	0.6701237257874758	2014.6666666666667	3
27959630_28069136_29524460	0.6700497308235805	2017.3333333333333	3
23994436_28069136_31719524	0.6700138201901413	2016.3333333333333	3
23773332_23994436_27959630	0.6699973713365139	2014.3333333333333	3
25236395_28462521_31719524	0.6699555022623535	2017.0	3
23994436_27974745_31719524	0.669942186405914	2016.3333333333333	3
25145756_28069136_28462521	0.6698546504486994	2016.0	3
24563506_27429198_28069136	0.6698390736871641	2015.6666666666667	3
24412261_27429198_29524460	0.6698289072671975	2016.0	3
27959630_27974745_27999438	0.6698200478140224	2017.0	3
28069136_28498367_29524460	0.6697075497385172	2017.3333333333333	3
25493335_25592536_29980212	0.6696321419881394	2016.0	3
24412261_25592536_27158445	0.6696073537391126	2014.6666666666667	3
23994436_27158445_27959630	0.6696019633026583	2015.0	3
26583318_27959630_28498367	0.6695210699311104	2016.3333333333333	3
23994436_26583318_27429198	0.6695122404408181	2014.6666666666667	3
26583318_27158445_28462521	0.6694107048504572	2015.6666666666667	3
25493335_28069136_28462521	0.6693577464981947	2016.3333333333333	3
26086143_27052312_28069136	0.669347491783609	2016.0	3
23994436_25858093_27959630	0.6693227496437975	2015.0	3
22089220_27052312_27959630	0.6693168821823408	2014.6666666666667	3
25146926_26775689_28069136	0.6692770742855636	2016.0	3
24563506_25493335_26583318	0.6692266411007148	2014.6666666666667	3
23913919_24563506_31719524	0.6692231518735899	2015.3333333333333	3
25146926_25592536_28498367	0.6692092994131991	2015.6666666666667	3
26086143_27429198_27959630	0.6691704345251989	2016.0	3
24412261_25146926_27974745	0.6690112198888042	2015.3333333333333	3
25146926_28462521_29980212	0.6688922367199823	2016.6666666666667	3
27158445_27974745_28069136	0.6688851176308143	2016.3333333333333	3
22089220_27974745_29524460	0.6688677723933405	2015.3333333333333	3
22089220_26583318_27052312	0.6688580147690553	2014.0	3
23913919_25493335_27158445	0.6687946880675407	2014.3333333333333	3
25146926_26491219_27959630	0.6687765738409585	2015.6666666666667	3
23994436_25493335_25592536	0.6687645627731406	2014.3333333333333	3
25592536_26086143_27999438	0.6687615413837568	2015.6666666666667	3
27999438_28498367_29980212	0.6687260905270571	2017.3333333333333	3
25592536_25858093_28462521	0.668696552659963	2015.6666666666667	3
25236395_27974745_29524460	0.6686897897741928	2016.6666666666667	3
25493335_26491219_27429198	0.6686819982819363	2015.3333333333333	3
24452471_25236395_27974745	0.6686448911075914	2015.3333333333333	3
23913919_28069136_29980212	0.6686390206514116	2016.0	3
26086143_29980212_31719524	0.6686172221709311	2017.3333333333333	3
27999438_28462521_29524460	0.6685987050391861	2017.3333333333333	3
25819165_27052312_28462521	0.6685196433642973	2016.0	3
25236395_27158445_27999438	0.6685090904038784	2015.6666666666667	3
24412261_25236395_27999438	0.6684968021425085	2015.3333333333333	3
25493335_27158445_28069136	0.6684791883580897	2015.6666666666667	3
25145756_27158445_28069136	0.6684699703965127	2015.3333333333333	3
23913919_26775689_27999438	0.6684106195576094	2015.3333333333333	3
27158445_28069136_29980212	0.6682843009095376	2016.6666666666667	3
25146926_26775689_27974745	0.6682749435828194	2016.0	3
25493335_25592536_25819165	0.6682246534139299	2015.0	3
26583318_27999438_29980212	0.6682071798130934	2016.6666666666667	3
24412261_27959630_29524460	0.6681672319152919	2016.3333333333333	3
25145756_26583318_28462521	0.6681620926905434	2015.3333333333333	3
25146926_28498367_29980212	0.668087068370192	2016.6666666666667	3
22089220_27158445_28069136	0.6680739480823006	2014.3333333333333	3
26086143_28069136_31719524	0.6680664411379049	2017.0	3
25236395_25592536_28462521	0.6680622431905382	2015.6666666666667	3
25592536_27158445_28462521	0.6680339582986948	2015.6666666666667	3
24563506_28069136_28498367	0.6680125974848976	2016.0	3
26086143_28069136_29980212	0.6679629195605555	2016.6666666666667	3
27158445_27429198_27959630	0.6679310596508142	2016.0	3
27959630_28498367_29524460	0.6678207977539125	2017.3333333333333	3
23773332_26775689_27959630	0.6677766098276231	2015.3333333333333	3
23773332_23913919_25592536	0.6677571332227715	2013.6666666666667	3
25146926_26491219_27999438	0.6677216660824185	2015.6666666666667	3
25145756_27974745_28462521	0.6677148745644408	2016.0	3
22089220_23773332_27959630	0.6677036122570407	2013.6666666666667	3
25145756_27158445_27999438	0.6676946904216695	2015.3333333333333	3
23773332_24452471_27052312	0.6676833764839423	2014.3333333333333	3
26775689_28462521_31719524	0.6676762481722043	2017.3333333333333	3
24412261_25236395_28498367	0.6676735738941697	2015.3333333333333	3
25236395_27959630_28498367	0.6676445347791453	2016.3333333333333	3
26583318_27959630_29980212	0.6676437649110596	2016.6666666666667	3
23994436_24452471_27052312	0.6676215701750733	2014.3333333333333	3
23913919_27158445_27999438	0.6676075794854244	2015.0	3
24563506_25493335_27974745	0.6676020014091792	2015.3333333333333	3
23913919_25493335_26775689	0.6675938295263617	2014.6666666666667	3
27158445_28462521_28498367	0.6675367337692907	2016.3333333333333	3
24412261_26775689_27429198	0.667529136920686	2015.3333333333333	3
24563506_25493335_29524460	0.6674980213572842	2015.6666666666667	3
24412261_25592536_29524460	0.6674970211565887	2015.6666666666667	3
23994436_26583318_27974745	0.6674712810496468	2015.0	3
25592536_25858093_28069136	0.6674380128202835	2015.6666666666667	3
26086143_27959630_28069136	0.667304120884562	2016.3333333333333	3
25146926_27429198_29524460	0.6671916661286069	2016.3333333333333	3
24563506_27052312_27429198	0.6671915078484194	2015.3333333333333	3
25145756_26775689_27999438	0.6671866331641395	2015.6666666666667	3
22089220_27052312_28498367	0.667086801554783	2014.6666666666667	3
23994436_25592536_27974745	0.6670119820532181	2015.0	3
23994436_24563506_27052312	0.667001859510322	2014.3333333333333	3
23773332_25493335_29524460	0.6669288375518239	2015.3333333333333	3
25145756_25493335_27429198	0.6668822516026512	2015.0	3
25493335_25592536_25858093	0.666875324311715	2015.0	3
24452471_25493335_27974745	0.6668345527471351	2015.3333333333333	3
24412261_26491219_31719524	0.6668296957956614	2016.0	3
25146926_25858093_26583318	0.6668134964634729	2015.0	3
24412261_25493335_29980212	0.6667916595946343	2015.6666666666667	3
25592536_26775689_28069136	0.666692564322356	2016.0	3
24412261_25145756_27974745	0.6666646659982223	2015.0	3
24563506_25493335_27999438	0.6666424940405674	2015.3333333333333	3
23994436_28462521_31719524	0.6666397894212741	2016.3333333333333	3
25819165_27974745_28498367	0.6665518930980279	2016.3333333333333	3
22089220_27974745_29980212	0.6665186261197468	2015.3333333333333	3
25493335_26775689_27974745	0.6664802089011551	2016.0	3
23913919_24452471_27974745	0.6664762883872691	2014.6666666666667	3
24412261_25146926_27999438	0.6664559375346586	2015.3333333333333	3
25146926_25858093_27429198	0.6664192363741634	2015.3333333333333	3
26491219_27959630_31719524	0.6663369743734259	2017.0	3
23913919_28498367_29524460	0.6663276796140292	2016.0	3
23773332_26086143_27429198	0.6662641909022216	2014.6666666666667	3
25146926_26086143_28462521	0.6662219297148556	2015.6666666666667	3
24452471_25493335_31719524	0.6662199869536743	2016.0	3
25146926_26086143_28498367	0.6659864613525567	2015.6666666666667	3
27999438_28069136_29980212	0.665950792771029	2017.3333333333333	3
24412261_25145756_27429198	0.6659379533663489	2014.6666666666667	3
27974745_28069136_29980212	0.6659042417719365	2017.3333333333333	3
23773332_27999438_29524460	0.6658126878858103	2016.0	3
25146926_27158445_27974745	0.6657847000082918	2015.6666666666667	3
22089220_25146926_27052312	0.6656777486970327	2014.0	3
27429198_28462521_29980212	0.6656579596769898	2017.0	3
22089220_26086143_27999438	0.6655825682886078	2014.3333333333333	3
25236395_28462521_29524460	0.6655633759964673	2016.6666666666667	3
25858093_27052312_29980212	0.6654560009354635	2016.3333333333333	3
25493335_28498367	0.6654256463450147	2016.0	2
22089220_28069136_29980212	0.6654059354627582	2015.3333333333333	3
25145756_28069136_29524460	0.6653450237860065	2016.3333333333333	3
26491219_28069136_28498367	0.665319578303913	2016.3333333333333	3
25146926_27974745_28462521	0.6653057993990119	2016.3333333333333	3
26491219_27999438_28069136	0.665243179513197	2016.3333333333333	3
25145756_26775689_27974745	0.6651950012558812	2015.6666666666667	3
25236395_27052312_28498367	0.6651826487981922	2016.0	3
25145756_25146926_25493335	0.6651466691904381	2014.6666666666667	3
25145756_25858093_27974745	0.6651063668908447	2015.3333333333333	3
24412261_25236395_27429198	0.6650464700073511	2015.0	3
25592536_27999438_29980212	0.6650339568007819	2016.6666666666667	3
25236395_28069136_29524460	0.6650284383463213	2016.6666666666667	3
25146926_26775689_27999438	0.6649882235910796	2016.0	3
23773332_25819165_27959630	0.6649686721375808	2015.0	3
26583318_27429198_27959630	0.6649290694217725	2016.0	3
22089220_23994436_27052312	0.6648714107148112	2013.3333333333333	3
23994436_25493335_29524460	0.664693971333702	2015.3333333333333	3
22089220_27974745_27999438	0.6646520951980535	2015.0	3
25819165_27959630_27974745	0.664650867816417	2016.3333333333333	3
27158445_27999438_28069136	0.6646439572933807	2016.3333333333333	3
25145756_26583318_27959630	0.6646134466526691	2015.3333333333333	3
28069136_28462521_29524460	0.6646040000569978	2017.3333333333333	3
23913919_25146926_27429198	0.6645926167057787	2014.6666666666667	3
24412261_28462521_28498367	0.6645700407643426	2016.0	3
23773332_24563506_27959630	0.6645514047310942	2014.6666666666667	3
23913919_24563506_27999438	0.6644918458124887	2014.6666666666667	3
23773332_25493335_27974745	0.6644748862094961	2015.0	3
23913919_26491219_27429198	0.664368048009465	2014.6666666666667	3
28462521_28498367_29524460	0.6643344420437198	2017.3333333333333	3
26086143_27052312_27999438	0.6643095475211548	2016.0	3
27158445_27999438_29524460	0.6642155753413278	2016.6666666666667	3
23913919_23994436_25592536	0.6642090173359767	2013.6666666666667	3
24563506_25858093_27052312	0.6642061823168057	2015.0	3
23913919_25236395_29980212	0.6642060712557835	2015.3333333333333	3
24452471_25493335_26583318	0.6641576223204111	2014.6666666666667	3
27158445_28069136_29524460	0.6641305519244602	2016.6666666666667	3
25145756_26583318_27052312	0.6641270594844931	2015.0	3
26086143_27959630_27999438	0.6640617861213579	2016.3333333333333	3
23913919_24452471_27999438	0.6639837116864812	2014.6666666666667	3
25858093_28069136_28498367	0.6639750501034593	2016.3333333333333	3
24412261_26583318_27158445	0.6639415869719473	2014.6666666666667	3
24412261_25819165_28498367	0.6639329645619452	2015.3333333333333	3
23994436_26086143_31719524	0.663907746670571	2015.6666666666667	3
23773332_24412261_31719524	0.6638896040763198	2015.3333333333333	3
25146926_27158445_27429198	0.663820279481912	2015.3333333333333	3
25493335_26583318_26775689	0.6637424906451218	2015.3333333333333	3
25236395_25858093_27999438	0.6637238771639549	2015.6666666666667	3
24412261_26583318_28462521	0.6636514342636605	2015.3333333333333	3
23913919_25592536_26491219	0.6636303168115069	2014.3333333333333	3
26583318_27052312_27429198	0.6636256818051951	2015.6666666666667	3
25493335_26491219_28069136	0.6636089091229916	2015.6666666666667	3
25145756_27999438_28462521	0.6635426608303203	2016.0	3
23773332_25493335_27999438	0.6635153788408844	2015.0	3
23913919_29524460_29980212	0.6634592848023054	2016.3333333333333	3
25858093_27429198_28069136	0.6634588237019076	2016.0	3
25236395_25819165_27974745	0.6632721663847508	2015.6666666666667	3
23773332_27429198_28498367	0.6631623096796553	2015.3333333333333	3
22089220_28462521_31719524	0.6631568550076719	2015.6666666666667	3
24412261_25236395_25592536	0.6631249821523086	2014.6666666666667	3
24412261_25236395_25493335	0.6630573236183324	2014.6666666666667	3
23773332_27974745_27999438	0.6630219858761818	2015.6666666666667	3
24563506_25146926_27052312	0.6629657322149426	2015.0	3
23994436_24563506_27959630	0.6629614185899478	2014.6666666666667	3
25819165_27052312_27974745	0.662849482760884	2016.0	3
25236395_27999438_28462521	0.6626878644985889	2016.3333333333333	3
25236395_25493335_25592536	0.6625874202054419	2015.0	3
24452471_25493335_27999438	0.6625646595721277	2015.3333333333333	3
24452471_25145756_27974745	0.6624934832451554	2015.0	3
24412261_26086143_27052312	0.6624139300202935	2015.0	3
23913919_23994436_31719524	0.6623805231613774	2015.0	3
23913919_25145756_25493335	0.6622674023724654	2014.0	3
25236395_25493335_26086143	0.662260535931709	2015.0	3
24412261_25145756_26583318	0.6622145822808749	2014.3333333333333	3
27999438_28069136_28462521	0.6621975830879688	2017.0	3
25236395_26086143_31719524	0.662189405346887	2016.3333333333333	3
25236395_26086143_27999438	0.6621258783032802	2015.6666666666667	3
23773332_29980212_31719524	0.6620502766357692	2016.6666666666667	3
25493335_25592536_26086143	0.662027569125596	2015.0	3
23994436_26583318_28069136	0.6620177245661147	2015.0	3
27974745_28462521_29980212	0.6619262240278981	2017.3333333333333	3
25592536_27429198_28498367	0.6618809987324569	2016.0	3
22089220_26086143_31719524	0.6618708809851606	2015.0	3
23773332_28069136_28498367	0.6618541909188506	2015.6666666666667	3
27999438_28069136_31719524	0.6618528960446152	2017.6666666666667	3
25145756_27974745_29980212	0.6616906978749105	2016.3333333333333	3
26491219_26583318_27999438	0.6616802391666762	2015.6666666666667	3
26491219_27974745_28069136	0.661674800101317	2016.3333333333333	3
24452471_25493335_27429198	0.6616503169137111	2015.0	3
27052312_28462521	0.6616431718275899	2016.5	2
24412261_25592536_25819165	0.6615219129104178	2014.6666666666667	3
24452471_27959630_28498367	0.661513394876071	2016.0	3
23913919_25236395_28462521	0.6615066014951536	2015.0	3
25146926_25858093_27974745	0.6614099625589077	2015.6666666666667	3
25236395_26775689_27974745	0.6613865528945888	2016.0	3
25858093_29980212_31719524	0.6613400889329105	2017.3333333333333	3
25145756_26583318_31719524	0.66123082387415	2016.0	3
25146926_26775689_27959630	0.6612284141291455	2016.0	3
25592536_26491219_27999438	0.6612090020609865	2015.6666666666667	3
25145756_26775689_28069136	0.6611724563239741	2015.6666666666667	3
22089220_25146926_27959630	0.6611554165585629	2014.3333333333333	3
24452471_25146926_27999438	0.6611508018128723	2015.3333333333333	3
27158445_27429198_28498367	0.6610426262560077	2016.0	3
24412261_25493335_27158445	0.6610237699755238	2014.6666666666667	3
22089220_25146926_27974745	0.6610017232151898	2014.3333333333333	3
24412261_27052312_29524460	0.6609441099543062	2016.0	3
26775689_27974745_28498367	0.6609030071285201	2016.6666666666667	3
24563506_25146926_27974745	0.6608476381273222	2015.3333333333333	3
27158445_28498367_31719524	0.6608225702493459	2017.0	3
23994436_28069136_28498367	0.6608021928718018	2015.6666666666667	3
25858093_26086143_28498367	0.6607748351146381	2015.6666666666667	3
25236395_28462521_28498367	0.6607125426069875	2016.3333333333333	3
25819165_27959630_28462521	0.660626511152251	2016.3333333333333	3
25592536_26086143_31719524	0.6606072936575813	2016.3333333333333	3
23773332_23994436_27052312	0.6605681590343989	2014.0	3
25145756_26086143_28069136	0.6605645089675433	2015.3333333333333	3
24412261_27158445_27974745	0.6605290803072915	2015.3333333333333	3
24452471_27429198_27959630	0.6604893569865868	2015.6666666666667	3
25145756_25858093_27999438	0.6604738255850963	2015.3333333333333	3
27974745_27999438_29980212	0.6604615812144243	2017.3333333333333	3
25146926_26086143_29980212	0.6604220616483959	2016.0	3
25145756_25858093_31719524	0.6603528355768464	2016.0	3
27158445_27429198_28462521	0.6603495647021288	2016.0	3
24412261_26086143_27959630	0.6602327036616925	2015.3333333333333	3
26086143_27052312_28498367	0.6602300493073331	2016.0	3
25592536_27959630_29524460	0.6602108911091209	2016.6666666666667	3
25146926_25493335_26491219	0.6601991658090715	2015.0	3
25493335_27158445_27999438	0.6601757194751123	2015.6666666666667	3
25236395_25493335_27158445	0.6601518871542296	2015.0	3
25592536_25858093_28498367	0.6601221200113786	2015.6666666666667	3
23913919_28069136_28462521	0.659943816848131	2015.6666666666667	3
23994436_25592536_27999438	0.6598258325991497	2015.0	3
23773332_24412261_25592536	0.659774492234278	2014.0	3
25236395_25493335_28462521	0.6597348450329742	2015.6666666666667	3
26583318_27959630_29524460	0.6596832667159449	2016.6666666666667	3
23994436_25592536_28462521	0.6596302138746329	2015.0	3
24412261_25858093_31719524	0.6596093785402211	2016.0	3
24412261_25858093_28498367	0.6595846894709303	2015.3333333333333	3
24563506_27974745_27999438	0.6595658954950079	2016.0	3
23913919_25146926_27974745	0.6595353684349459	2015.0	3
25146926_26491219_27052312	0.6594859328869265	2015.3333333333333	3
25592536_25819165_31719524	0.6594699480822045	2016.3333333333333	3
24412261_25145756_28069136	0.6594471817272833	2015.0	3
26491219_26583318_27974745	0.659411683232506	2015.6666666666667	3
23773332_25146926_27974745	0.659371613893318	2015.0	3
25493335_27158445_27974745	0.6593646274054602	2015.6666666666667	3
24412261_25493335_28462521	0.6592914823747023	2015.3333333333333	3
27052312_29524460_29980212	0.6592290895295618	2017.3333333333333	3
25145756_27999438_29980212	0.6591968978962378	2016.3333333333333	3
24452471_28462521_28498367	0.6591682509021618	2016.0	3
27974745_27999438_31719524	0.6591594048638202	2017.6666666666667	3
23773332_25236395_28069136	0.6591064446881703	2015.0	3
25145756_26491219_27974745	0.6590246006454766	2015.3333333333333	3
22089220_24412261_28498367	0.658983807718868	2014.0	3
27158445_27974745_29980212	0.6589335856589311	2016.6666666666667	3
24412261_26491219_27429198	0.6589207266131444	2015.0	3
25236395_27959630_29524460	0.6589061280535115	2016.6666666666667	3
25493335_26086143_27052312	0.6588115683969644	2015.3333333333333	3
23994436_27052312_27158445	0.658680422417016	2014.6666666666667	3
25146926_25819165_27959630	0.6586561053983933	2015.6666666666667	3
23913919_28462521_28498367	0.6585852571867504	2015.6666666666667	3
23913919_29524460_31719524	0.6585823545649294	2016.6666666666667	3
25145756_26086143_27974745	0.6585433067208567	2015.3333333333333	3
23773332_27429198_29980212	0.6585416377150225	2015.6666666666667	3
22089220_27959630_28498367	0.6585249506662643	2015.0	3
23913919_25145756_29524460	0.6585216860738432	2015.0	3
24563506_25858093_27959630	0.6584115385678654	2015.3333333333333	3
25858093_27999438_29524460	0.6583444231783296	2016.6666666666667	3
22089220_23913919_27999438	0.658325559708755	2013.6666666666667	3
25145756_29980212_31719524	0.6583188452548243	2017.0	3
23994436_25146926_31719524	0.6582144007560323	2015.6666666666667	3
24563506_27999438_28069136	0.6581225934864472	2016.0	3
22089220_27999438_29980212	0.6580671773230364	2015.3333333333333	3
25493335_25858093_28069136	0.6580441811642468	2015.6666666666667	3
27052312_27158445_27429198	0.6580292393679908	2015.6666666666667	3
23773332_26491219_27959630	0.6579547861320882	2015.0	3
24563506_25236395_28069136	0.6579481107181873	2015.3333333333333	3
23994436_27429198_31719524	0.6579274143217427	2016.0	3
22089220_27158445_27974745	0.6578745530846836	2014.3333333333333	3
25592536_28498367_29980212	0.6578095394980203	2016.6666666666667	3
25493335_26775689_29524460	0.6577789834115526	2016.3333333333333	3
23994436_25236395_25493335	0.6577574953863896	2014.3333333333333	3
23913919_25145756_25592536	0.6577498383072367	2014.0	3
27974745_28069136_31719524	0.6577414219454997	2017.6666666666667	3
27999438_29524460_31719524	0.6577388545239509	2018.0	3
23913919_28069136_31719524	0.6577219261520177	2016.3333333333333	3
25819165_27052312_28069136	0.657711436228898	2016.0	3
25592536_27974745_29980212	0.6576672740587638	2016.6666666666667	3
23994436_25493335_28069136	0.6575737543718423	2015.0	3
23773332_26775689_27052312	0.6575637361728734	2015.0	3
23994436_27429198_28069136	0.6574637916606793	2015.3333333333333	3
26086143_26583318_28462521	0.6574373758632114	2015.6666666666667	3
27974745_28069136_28462521	0.6574156105155127	2017.0	3
25145756_27429198_28498367	0.657381092671744	2015.6666666666667	3
23913919_26086143_26775689	0.6573553838794897	2014.6666666666667	3
24412261_26775689_27999438	0.6573388222532978	2015.6666666666667	3
26775689_28069136_28498367	0.6573267705399469	2016.6666666666667	3
23913919_25493335_26491219	0.6573198989910989	2014.3333333333333	3
22089220_26086143_28069136	0.6573033409025716	2014.3333333333333	3
25146926_25592536_27158445	0.6572903225384223	2015.0	3
25493335_27974745_28462521	0.6572154655706123	2016.3333333333333	3
22089220_29980212_31719524	0.6571891246816229	2016.0	3
25236395_25819165_28069136	0.6571415661225549	2015.6666666666667	3
24412261_25819165_27052312	0.6571132799616395	2015.0	3
24412261_25493335_26775689	0.6570744027681868	2015.0	3
23913919_25592536	0.6570308102411024	2014.0	2
23913919_26583318_26775689	0.6570047883165747	2014.6666666666667	3
26775689_27158445_28069136	0.6569634546579245	2016.0	3
25146926_27052312_27158445	0.6569589559524436	2015.3333333333333	3
23913919_26491219_28498367	0.6568815798397696	2015.0	3
25145756_26491219_27999438	0.6568558772524212	2015.3333333333333	3
23913919_25858093_26583318	0.6568075541161371	2014.3333333333333	3
27158445_28462521_29524460	0.6567696645565773	2016.6666666666667	3
23913919_26086143_28462521	0.6567602063098109	2015.0	3
22089220_24412261_25592536	0.6567577400396466	2013.3333333333333	3
25819165_27052312_27429198	0.6567170588217631	2015.6666666666667	3
22089220_28069136_28462521	0.6567107316594776	2015.0	3
23773332_23913919_27999438	0.6566954503868832	2014.3333333333333	3
24412261_27974745_28462521	0.6566632550933406	2016.0	3
24412261_25145756_28462521	0.6566436317451958	2015.0	3
25146926_27158445_27999438	0.6566308411030197	2015.6666666666667	3
24452471_25145756_27999438	0.6566053841744762	2015.0	3
25493335_25592536_26775689	0.6566044993552965	2015.3333333333333	3
25145756_28498367_31719524	0.6565421070613798	2016.6666666666667	3
25236395_27959630_29980212	0.6565387823103532	2016.6666666666667	3
22089220_25592536_28462521	0.6565301236644868	2014.3333333333333	3
25146926_25858093_29980212	0.6564704110820624	2016.0	3
26086143_27974745_31719524	0.6564365544700466	2017.0	3
25146926_26491219_28069136	0.6564185074646998	2015.6666666666667	3
25236395_26775689_27999438	0.6563823103884132	2016.0	3
23773332_25146926_31719524	0.6563419074921358	2015.6666666666667	3
23913919_28462521_29524460	0.6562834947603005	2016.0	3
25493335_27158445_29980212	0.6561638323807467	2016.0	3
24452471_25493335_29524460	0.6561111415846774	2015.6666666666667	3
25236395_25819165_27999438	0.6561053437233891	2015.6666666666667	3
25145756_25146926_28069136	0.6560817497552279	2015.3333333333333	3
23773332_25592536_28498367	0.6559858530512015	2015.0	3
25592536_27999438	0.6559580113106712	2016.0	2
25146926_27999438_28462521	0.6558552337648934	2016.3333333333333	3
24563506_25493335_28069136	0.6558048156768201	2015.3333333333333	3
27158445_28069136_28462521	0.6557880631741491	2016.3333333333333	3
22089220_25493335_29980212	0.6557724478945871	2014.6666666666667	3
24452471_25236395_27999438	0.6557609176224785	2015.3333333333333	3
25819165_27959630_28069136	0.6557010684888505	2016.3333333333333	3
22089220_24412261_27974745	0.6556357446053486	2014.0	3
23773332_28498367_31719524	0.6556205039744091	2016.3333333333333	3
23913919_25146926_29980212	0.6555807183837219	2015.3333333333333	3
25145756_26086143_27999438	0.655574294143242	2015.3333333333333	3
26491219_27974745_27999438	0.6555235246308629	2016.3333333333333	3
23773332_25592536_26583318	0.6554922089314286	2014.3333333333333	3
23913919_24412261_28498367	0.65548074055006	2014.6666666666667	3
23994436_27429198_28498367	0.6554613430082799	2015.3333333333333	3
23773332_25236395_25493335	0.655419372885907	2014.3333333333333	3
24452471_25592536_28462521	0.6554088843692822	2015.3333333333333	3
25146926_26775689_27429198	0.6554009248731409	2015.6666666666667	3
25493335_27999438_28462521	0.6553514391076878	2016.3333333333333	3
27158445_27959630_29524460	0.655288839826815	2016.6666666666667	3
22089220_26086143_27974745	0.655282138655885	2014.3333333333333	3
24563506_25493335_25592536	0.6552754146540692	2014.6666666666667	3
23773332_25493335_28069136	0.6552356318713597	2015.0	3
23773332_23913919_31719524	0.6552101995121962	2015.0	3
25236395_26775689_28069136	0.655198856293484	2016.0	3
25146926_27158445_29980212	0.6551695231824233	2016.0	3
28069136_28462521_29980212	0.655165301256656	2017.3333333333333	3
24452471_27052312_27959630	0.6551640066582293	2015.6666666666667	3
24412261_28069136_31719524	0.6551543086889657	2016.6666666666667	3
23913919_26775689_27974745	0.6551354811202534	2015.3333333333333	3
24563506_27959630_28498367	0.6551152392330718	2016.0	3
27158445_28462521_31719524	0.6550576655257195	2017.0	3
24452471_25493335_28069136	0.655037367014776	2015.3333333333333	3
24452471_25858093_27052312	0.6549354468534959	2015.0	3
24412261_26086143_26583318	0.6549148111741824	2014.6666666666667	3
22089220_25146926_27999438	0.6549031637422252	2014.3333333333333	3
24563506_25236395_27999438	0.6548785743714454	2015.3333333333333	3
25145756_25236395_27959630	0.6548569798720517	2015.3333333333333	3
23913919_25145756_27158445	0.654846594559854	2014.0	3
24412261_25592536_26086143	0.6547884113744286	2014.6666666666667	3
24412261_27158445_28069136	0.6547816478883575	2015.3333333333333	3
23994436_25592536_28069136	0.6547779035271633	2015.0	3
23994436_26491219_27052312	0.6547773204035248	2014.6666666666667	3
23913919_25146926_28498367	0.6547722477421672	2015.0	3
24563506_25146926_27999438	0.6547490786543577	2015.3333333333333	3
25493335_25858093_29524460	0.6547396535248331	2016.0	3
25146926_25493335_28462521	0.6547272357409268	2015.6666666666667	3
25592536_26583318_28498367	0.6546909958971147	2015.6666666666667	3
25858093_27052312_29524460	0.6546559428334533	2016.3333333333333	3
27959630_27974745	0.6546395833269499	2017.0	2
24452471_25146926_25493335	0.6545214937454937	2014.6666666666667	3
24412261_25146926_25493335	0.6545028672530806	2014.6666666666667	3
23773332_25236395_27999438	0.6543989194818701	2015.0	3
26583318_27052312_29980212	0.6542780240442296	2016.3333333333333	3
23913919_27974745_28462521	0.6542480129127983	2015.6666666666667	3
24412261_27974745_29980212	0.6542278039201516	2016.3333333333333	3
23773332_27959630	0.6542278013793827	2015.0	2
25592536_26491219_28069136	0.6541992030026935	2015.6666666666667	3
23994436_26583318_28462521	0.6541544931109352	2015.0	3
22089220_25592536_27959630	0.65413332138174	2014.3333333333333	3
23913919_25819165_27959630	0.6541185392919343	2015.0	3
24412261_27158445_27999438	0.6541155444190229	2015.3333333333333	3
25236395_25858093_27974745	0.6541154781982799	2015.6666666666667	3
22089220_27974745_28069136	0.6540794442448149	2015.0	3
27052312_28498367_29524460	0.6540293761834387	2017.0	3
24452471_27974745_29524460	0.6540217101223383	2016.3333333333333	3
25145756_28498367_29980212	0.6539931576043305	2016.3333333333333	3
23773332_24563506_27052312	0.653969149909235	2014.3333333333333	3
25146926_25592536_29524460	0.6539227098948164	2016.0	3
26086143_27429198_29524460	0.6539111680753621	2016.3333333333333	3
22089220_24452471_27974745	0.6537823202994621	2014.0	3
23913919_26775689_28069136	0.6537386801197193	2015.3333333333333	3
24412261_27974745_31719524	0.6537176547477	2016.6666666666667	3
23773332_25493335_27158445	0.653713758053565	2014.3333333333333	3
23994436_27974745_28498367	0.6537080401352036	2015.6666666666667	3
24452471_27974745_27999438	0.6536841474900623	2016.0	3
26775689_27974745_28069136	0.6536810825898234	2016.6666666666667	3
22089220_26491219_27974745	0.6535316124996368	2014.3333333333333	3
24412261_25146926_25236395	0.6534495112001566	2014.6666666666667	3
23913919_25146926_27999438	0.6534368089619814	2015.0	3
24412261_26491219_27974745	0.6534346811606705	2015.3333333333333	3
23913919_25145756_28069136	0.6534276131144809	2014.6666666666667	3
25146926_25592536_26583318	0.6533964147730469	2015.0	3
26583318_27999438	0.6533750180311924	2016.0	2
25592536_27959630_29980212	0.653334891167555	2016.6666666666667	3
23913919_24412261_26583318	0.6533175700057048	2014.0	3
25858093_26775689_27959630	0.6533115527123623	2016.0	3
27959630_28462521	0.6532916773952768	2017.0	2
23773332_25146926_27999438	0.6532730544203534	2015.0	3
23773332_27429198_28462521	0.6532545083521529	2015.3333333333333	3
23773332_25819165_27052312	0.653180220686088	2014.6666666666667	3
24412261_25146926_28069136	0.6530826965213375	2015.3333333333333	3
22089220_25493335_25592536	0.653067292530504	2013.6666666666667	3
24412261_25592536_25858093	0.6530658361300794	2014.6666666666667	3
26583318_28498367_29980212	0.6530576256580133	2016.6666666666667	3
25146926_29524460_29980212	0.6530389833028629	2017.0	3
23913919_25145756_29980212	0.6530009183382769	2015.0	3
22089220_25146926_28069136	0.6529979292602943	2014.3333333333333	3
24412261_25146926_29524460	0.6529477218844871	2015.6666666666667	3
25858093_28462521_31719524	0.6529242199749924	2017.0	3
24452471_27052312_27429198	0.6528545052717714	2015.3333333333333	3
25493335_26086143_29980212	0.6528329968692757	2016.0	3
24412261_26086143_31719524	0.652805344667066	2016.0	3
25146926_25858093_27999438	0.6527863985196694	2015.6666666666667	3
24412261_28498367_29980212	0.6527549206980132	2016.3333333333333	3
25493335_26491219_26583318	0.6527473065508372	2015.0	3
23994436_25236395_27974745	0.6527406224234856	2015.0	3
27158445_27959630_28498367	0.6527388998056033	2016.3333333333333	3
25145756_27158445_27959630	0.6527194596052519	2015.3333333333333	3
23773332_27974745_29524460	0.6526875589144625	2016.0	3
25145756_27429198_28462521	0.6526467343436921	2015.6666666666667	3
24563506_27052312_27959630	0.6526417721569213	2015.6666666666667	3
25146926_26491219_28462521	0.652582879541278	2015.6666666666667	3
23994436_25236395_27999438	0.6525198502947358	2015.0	3
25145756_26583318_29980212	0.6524994032560987	2015.6666666666667	3
23994436_26583318_27158445	0.6524207573482674	2014.3333333333333	3
25858093_26583318_28462521	0.6523151362312193	2015.6666666666667	3
23913919_24452471_28498367	0.6523121776028874	2014.6666666666667	3
23773332_27158445_27974745	0.6523086984920623	2015.0	3
25145756_25146926_28462521	0.6522899595904781	2015.3333333333333	3
26086143_27974745_29980212	0.6522700708389931	2016.6666666666667	3
22089220_25592536_27052312	0.6522607591207971	2014.0	3
25236395_25858093_27052312	0.6522425079428347	2015.3333333333333	3
24452471_27999438_28069136	0.6522408454815017	2016.0	3
23913919_25819165_27429198	0.6522373055714386	2014.6666666666667	3
25145756_26583318_28498367	0.6521836782637361	2015.3333333333333	3
24452471_25146926_28069136	0.652162502624438	2015.3333333333333	3
24412261_26775689_27974745	0.6521603457251202	2015.6666666666667	3
23994436_28498367_31719524	0.6520900143365419	2016.3333333333333	3
23773332_25493335_29980212	0.652078601887813	2015.3333333333333	3
25145756_25146926_31719524	0.6520562858019114	2016.0	3
24412261_25493335_31719524	0.6519662791677526	2016.0	3
23994436_27999438_28069136	0.6519618936849028	2015.6666666666667	3
25858093_27999438_28069136	0.6519433012271123	2016.3333333333333	3
24412261_25236395_28462521	0.6519301264563584	2015.3333333333333	3
25146926_26775689_28462521	0.6518714989889413	2016.0	3
24412261_24563506_31719524	0.6518284881984739	2015.6666666666667	3
25592536_27052312_27429198	0.6518233377256597	2015.6666666666667	3
27429198_27974745	0.6518184591649683	2016.5	2
23913919_25819165_26583318	0.6518163130943263	2014.3333333333333	3
24452471_25236395_28069136	0.6518132809892885	2015.3333333333333	3
25146926_26583318_27158445	0.6517659801594311	2015.0	3
25145756_25858093_26583318	0.6517589599311612	2014.6666666666667	3
25145756_25858093_28498367	0.6517217382293097	2015.3333333333333	3
25858093_26491219_27959630	0.6516429316109908	2015.6666666666667	3
23913919_27999438_28462521	0.6515628864065952	2015.6666666666667	3
23913919_25146926_29524460	0.6515614526566252	2015.3333333333333	3
22089220_26491219_27999438	0.6515402366766193	2014.3333333333333	3
23773332_26491219_27052312	0.6515287409059981	2014.6666666666667	3
23913919_25493335_28462521	0.6515120302725389	2015.0	3
23913919_24412261_27158445	0.6515103189391905	2014.0	3
23913919_26775689_27158445	0.6514686941483634	2014.6666666666667	3
28069136_29524460_29980212	0.651410891102579	2017.6666666666667	3
26491219_27974745_28462521	0.651366409740192	2016.3333333333333	3
22089220_24412261_25493335	0.6513608109302421	2013.3333333333333	3
23994436_25592536_27429198	0.6513186851955357	2014.6666666666667	3
22089220_25146926_25493335	0.6513164087396276	2013.6666666666667	3
22089220_24452471_27999438	0.6512897435986743	2014.0	3
23913919_24452471_26583318	0.6512850321332035	2014.0	3
25146926_26583318_28498367	0.6512571231327641	2015.6666666666667	3
25493335_26086143_31719524	0.6512360465270869	2016.3333333333333	3
22089220_26086143_28498367	0.6512232258910354	2014.3333333333333	3
27974745_27999438_28462521	0.6512022834303016	2017.0	3
24563506_27999438_29524460	0.6511936406137419	2016.3333333333333	3
25858093_26583318_28498367	0.6511637391937944	2015.6666666666667	3
22089220_26086143_27052312	0.6511174084790011	2014.0	3
23994436_25493335_29980212	0.6511063385819	2015.3333333333333	3
26775689_28069136_28462521	0.6510432714887964	2016.6666666666667	3
25145756_25493335_29980212	0.6510414926100248	2015.6666666666667	3
25592536_28462521_29980212	0.6510165573180828	2016.6666666666667	3
25493335_25858093_29980212	0.651014380723443	2016.0	3
22089220_25146926_31719524	0.6509265652287102	2015.0	3
23994436_25592536_28498367	0.6507839486188827	2015.0	3
24452471_27974745_28069136	0.6507625510102479	2016.0	3
23913919_26491219_28069136	0.6506413015770923	2015.0	3
25236395_25493335_29980212	0.650599247074427	2016.0	3
22089220_26583318_27959630	0.6505803673808331	2014.3333333333333	3
25858093_27052312_27158445	0.6505244155739883	2015.3333333333333	3
23994436_24412261_31719524	0.6504217217018928	2015.3333333333333	3
26086143_27158445_28069136	0.6504174281788225	2015.6666666666667	3
24452471_28462521_31719524	0.6503797790444144	2016.6666666666667	3
23994436_26775689_27959630	0.6503739166172616	2015.3333333333333	3
26086143_27052312_31719524	0.650227593130323	2016.6666666666667	3
25146926_25236395_29980212	0.6502251434238331	2016.0	3
24563506_25145756_27999438	0.6502036610159616	2015.0	3
25146926_25858093_28498367	0.6501845972961952	2015.6666666666667	3
24412261_26583318_29980212	0.6501238199560826	2015.6666666666667	3
23913919_24452471_26086143	0.6499724128359774	2014.0	3
24412261_27158445_28462521	0.64987870690228	2015.3333333333333	3
23913919_24563506_27974745	0.6498780038318542	2014.6666666666667	3
23994436_26583318_28498367	0.6498513953282598	2015.0	3
23913919_28462521_29980212	0.6498246618974602	2016.0	3
24412261_25145756_29980212	0.6498209925634513	2015.3333333333333	3
23994436_26491219_27959630	0.6497756554956733	2015.0	3
22089220_23994436_27959630	0.6497659121752319	2013.6666666666667	3
24452471_27974745_28462521	0.649716314581045	2016.0	3
25146926_26775689_27052312	0.6497082210845868	2015.6666666666667	3
26775689_27429198_28462521	0.6496922665677713	2016.3333333333333	3
25858093_28069136_29980212	0.649647690038453	2016.6666666666667	3
24412261_28498367_29524460	0.6496294711108939	2016.3333333333333	3
23913919_27999438_29524460	0.6496198058882611	2016.0	3
26086143_26583318_27429198	0.6496054165641685	2015.3333333333333	3
26086143_28069136_28462521	0.6495603418570265	2016.3333333333333	3
26491219_28069136_28462521	0.6494488797350207	2016.3333333333333	3
23773332_25493335_26775689	0.6494364520357615	2014.6666666666667	3
24452471_27052312_28498367	0.6494325896089727	2015.6666666666667	3
24563506_27429198_27959630	0.6494258698041073	2015.6666666666667	3
23773332_25592536_27158445	0.6493623203984156	2014.3333333333333	3
25858093_27158445_31719524	0.6493265803607411	2016.3333333333333	3
22089220_26583318_28462521	0.649312326043626	2014.3333333333333	3
26086143_26775689_27999438	0.6492657237432803	2016.0	3
25819165_28069136_31719524	0.6492347146313995	2017.0	3
23773332_27158445_27429198	0.649228671540628	2014.6666666666667	3
24563506_27158445_27974745	0.6492084910162457	2015.3333333333333	3
25236395_25858093_28069136	0.6492051615148932	2015.6666666666667	3
25236395_25493335_25819165	0.6491917585002176	2015.0	3
24412261_25819165_27959630	0.6491848441613005	2015.3333333333333	3
23913919_25146926_28069136	0.6491638790239064	2015.0	3
27158445_27959630_29980212	0.6491462897822495	2016.6666666666667	3
22089220_25493335_26086143	0.6491307600570271	2013.6666666666667	3
28498367_29524460_31719524	0.649116978430723	2018.0	3
25145756_26086143_31719524	0.649114098173637	2016.0	3
26775689_28069136_29980212	0.6491047492308628	2017.0	3
23773332_27974745_29980212	0.64907580972866	2016.0	3
24412261_25592536_26775689	0.6490424610576594	2015.0	3
25592536_27052312_29980212	0.6489859241344821	2016.3333333333333	3
23773332_24412261_27429198	0.6488962290375738	2014.3333333333333	3
27999438_28498367	0.6488716803662488	2017.0	2
24412261_27158445_29980212	0.6488236345649124	2015.6666666666667	3
22089220_26775689_27999438	0.6488067941852804	2014.6666666666667	3
26086143_27959630_29980212	0.6487773191409604	2016.6666666666667	3
26086143_27158445_27974745	0.6487549029554925	2015.6666666666667	3
22089220_25236395_25493335	0.6487277261118896	2013.6666666666667	3
22089220_23913919_26583318	0.6486309653200159	2013.0	3
25592536_26775689_28462521	0.6485865213543069	2016.0	3
24412261_25858093_27974745	0.6484839595652468	2015.3333333333333	3
26583318_29980212_31719524	0.6484785394596365	2017.3333333333333	3
25493335_25819165_27959630	0.6484745527952224	2015.6666666666667	3
23994436_27158445_31719524	0.6484669518745485	2015.6666666666667	3
24412261_25146926_29980212	0.6484497471581707	2015.6666666666667	3
22089220_23913919_25493335	0.6484371419216548	2013.0	3
28462521_28498367_29980212	0.6484017825015812	2017.3333333333333	3
25493335_26583318	0.6483778306861027	2015.0	2
23913919_24412261_27429198	0.648269151612683	2014.3333333333333	3
25145756_29524460_31719524	0.6482568625642644	2017.0	3
25146926_25858093_26086143	0.64819370849082	2015.0	3
24412261_27999438_31719524	0.64816776992043	2016.6666666666667	3
25819165_27974745_31719524	0.6481258873775848	2017.0	3
25145756_27429198_29980212	0.6481073862391957	2016.0	3
25819165_25858093_27052312	0.6480104564655524	2015.3333333333333	3
22089220_26086143_27959630	0.6480054530659558	2014.3333333333333	3
22089220_27158445_27999438	0.6480037541130956	2014.3333333333333	3
23773332_26583318_28462521	0.6479940505959745	2015.0	3
24452471_25146926_28462521	0.6479738852580386	2015.3333333333333	3
23773332_28069136_29980212	0.6479631190716713	2016.0	3
24412261_25146926_27158445	0.647945535427036	2014.6666666666667	3
23773332_29524460_31719524	0.6479243329569047	2016.6666666666667	3
24563506_27974745_29524460	0.6478649309435744	2016.3333333333333	3
24452471_28498367_31719524	0.64786322725181	2016.6666666666667	3
25236395_25493335_25858093	0.6478424293980027	2015.0	3
23994436_29980212_31719524	0.6478390627128626	2016.6666666666667	3
24452471_25145756_28069136	0.6478270247960501	2015.0	3
24412261_24563506_25592536	0.6477133763564322	2014.3333333333333	3
25146926_25819165_31719524	0.6476892543502484	2016.3333333333333	3
25146926_27959630	0.6476796056809051	2016.0	2
23913919_25493335_29524460	0.6476593983506739	2015.3333333333333	3
26491219_27052312_27959630	0.6476166090256417	2016.0	3
24412261_26775689_28069136	0.6476075951263183	2015.6666666666667	3
23913919_25819165_28498367	0.6476068176168019	2015.0	3
25592536_28069136	0.6475996964322891	2016.0	2
27429198_29980212_31719524	0.647562097595832	2017.6666666666667	3
23994436_26086143_28498367	0.647560742580451	2015.0	3
23913919_24452471_27429198	0.6475475343664282	2014.3333333333333	3
26086143_27959630_31719524	0.6475306484551827	2017.0	3
24452471_27974745_29980212	0.6474986897728621	2016.3333333333333	3
26086143_27429198_29980212	0.6474467545709359	2016.3333333333333	3
25493335_27429198	0.6474428089089515	2015.5	2
25493335_25858093_27974745	0.6473198021356055	2015.6666666666667	3
25592536_26583318_27959630	0.6473147474716947	2015.6666666666667	3
24412261_28069136_28462521	0.6473104459429255	2016.0	3
24412261_25236395_26086143	0.6472824881028164	2014.6666666666667	3
24452471_26583318_28462521	0.6472635958164675	2015.3333333333333	3
23913919_25146926_26086143	0.6472471392170893	2014.3333333333333	3
23913919_26775689_29980212	0.6472377208220924	2015.6666666666667	3
27959630_28069136	0.6472146099685229	2017.0	2
23913919_24452471_25493335	0.6472117701462493	2014.0	3
24452471_25493335_25592536	0.6471989206878581	2014.6666666666667	3
22089220_26583318_31719524	0.6471977446023142	2015.0	3
23773332_26775689_27999438	0.6471766848634086	2015.3333333333333	3
26086143_27158445_27999438	0.6471330490963897	2015.6666666666667	3
25146926_26086143_26583318	0.6471036743951366	2015.0	3
25819165_28069136_29980212	0.6470564795266692	2016.6666666666667	3
24412261_25858093_27999438	0.6470382628794175	2015.3333333333333	3
24412261_25146926_28462521	0.6469816739329028	2015.3333333333333	3
24452471_27999438_29524460	0.6469007766716522	2016.3333333333333	3
26491219_28462521_31719524	0.6468819649967711	2017.0	3
24412261_25145756_27158445	0.6468703205467468	2014.3333333333333	3
26583318_28069136	0.6468136899442792	2016.0	2
23994436_27158445_27429198	0.6467927635726375	2014.6666666666667	3
26086143_27052312_29980212	0.6467786934590861	2016.3333333333333	3
23773332_27158445_31719524	0.6467323828090308	2015.6666666666667	3
25493335_26491219_29524460	0.6467316630348477	2016.0	3
23994436_25493335_27999438	0.6467304084657564	2015.0	3
23913919_25858093_29980212	0.6467027456525839	2015.3333333333333	3
23773332_27158445_28069136	0.6466953864204643	2015.0	3
23994436_27999438_29524460	0.6466502060380733	2016.0	3
24452471_27158445_27974745	0.6466371288176959	2015.3333333333333	3
24412261_25145756_25493335	0.6466298556456799	2014.3333333333333	3
25592536_26491219_27974745	0.64654498266298	2015.6666666666667	3
23773332_25236395_31719524	0.6465425369939874	2015.6666666666667	3
25592536_26086143_28462521	0.6465422428272486	2015.6666666666667	3
22089220_27974745_28462521	0.6465368510279493	2015.0	3
27974745_28498367	0.6465298330403295	2017.0	2
24452471_26086143_27974745	0.6463595229406611	2015.3333333333333	3
26086143_27999438_31719524	0.6463249569839439	2017.0	3
27158445_27974745_28462521	0.6462659676084598	2016.3333333333333	3
25493335_25858093_26086143	0.6462429596719707	2015.0	3
25858093_26775689_31719524	0.6462362132819877	2016.6666666666667	3
25146926_26491219_31719524	0.6462266459346091	2016.3333333333333	3
25146926_25819165_28069136	0.6462088709122504	2015.6666666666667	3
23913919_25858093_27429198	0.6461583197196256	2014.6666666666667	3
26086143_27974745_28462521	0.6461206471330088	2016.3333333333333	3
24452471_26775689_27974745	0.6460831700150204	2015.6666666666667	3
25592536_27052312_29524460	0.6460516483991089	2016.3333333333333	3
24412261_28069136_29980212	0.6460129577938473	2016.3333333333333	3
25858093_26086143_26583318	0.6459998561187917	2015.0	3
25236395_27974745_29980212	0.6459961638307483	2016.6666666666667	3
25145756_26491219_28069136	0.6459961310559298	2015.3333333333333	3
22089220_24412261_27429198	0.6458794768429423	2013.6666666666667	3
25493335_28462521_29980212	0.6457835487909435	2016.6666666666667	3
23994436_25819165_27052312	0.6457809705277887	2014.6666666666667	3
24452471_25146926_31719524	0.6456981087204962	2016.0	3
22089220_25236395_27052312	0.6456845151890688	2014.0	3
23913919_25858093_27999438	0.6456787120077058	2015.0	3
27052312_28069136	0.6456700872788016	2016.5	2
25146926_25858093_29524460	0.6456142271962099	2016.0	3
25145756_26086143_28498367	0.6456008889017738	2015.3333333333333	3
28069136_28498367	0.6455981582499661	2017.0	2
26086143_26775689_28069136	0.6455758799170148	2016.0	3
23994436_25236395_28069136	0.6455728286917022	2015.0	3
23913919_25145756_26086143	0.6455300969304557	2014.0	3
23913919_26491219_27158445	0.6454857775550812	2014.3333333333333	3
23773332_25493335_26086143	0.6454369140502532	2014.3333333333333	3
24452471_25145756_27959630	0.6454242131366623	2015.0	3
27052312_27959630_29524460	0.6454032015809192	2017.0	3
23994436_26086143_27429198	0.6453882547982138	2014.6666666666667	3
23913919_25146926_25236395	0.6453831825153471	2014.3333333333333	3
23773332_27052312	0.6453641244125634	2014.5	2
23913919_26491219_26583318	0.645354208302275	2014.3333333333333	3
23773332_25592536_29524460	0.6453329824535	2015.3333333333333	3
24412261_26775689_28498367	0.6452711111114686	2015.6666666666667	3
25236395_27429198_28462521	0.6452398166607863	2016.0	3
25493335_26086143_26775689	0.6452045020269586	2015.3333333333333	3
24412261_28462521_29524460	0.6451857726226372	2016.3333333333333	3
22089220_25592536_31719524	0.645180807180097	2015.0	3
22089220_25145756_27999438	0.6451567534863449	2014.0	3
26775689_27429198_27959630	0.6451515147423491	2016.3333333333333	3
25146926_25819165_27974745	0.6451496438705973	2015.6666666666667	3
25493335_27999438_29524460	0.6451387870897461	2016.6666666666667	3
24412261_27158445_29524460	0.6451322452992606	2015.6666666666667	3
25858093_27429198_28498367	0.6450758150189896	2016.0	3
25145756_25493335_27158445	0.645039664661143	2014.6666666666667	3
26775689_27999438_29524460	0.6450308804282517	2017.0	3
26775689_27974745_27999438	0.6450123661409314	2016.6666666666667	3
22089220_24412261_26086143	0.6450047251119507	2013.3333333333333	3
23994436_26775689_27052312	0.6449996086011851	2015.0	3
26086143_26583318_27052312	0.644993180908309	2015.3333333333333	3
25858093_29524460_31719524	0.6449509281344138	2017.3333333333333	3
23913919_23994436_27999438	0.6449299372895236	2014.3333333333333	3
25146926_25236395_27429198	0.6449277495595895	2015.3333333333333	3
24412261_25145756_25236395	0.6449192002921107	2014.3333333333333	3
26583318_27158445_28498367	0.644910329911695	2015.6666666666667	3
22089220_24563506_27999438	0.6448880204401597	2014.0	3
27999438_29524460_29980212	0.6448549789293457	2017.6666666666667	3
25592536_27158445_28498367	0.6448101281170461	2015.6666666666667	3
25146926_25236395_25858093	0.6447151957704652	2015.0	3
23773332_26583318_27158445	0.6447077029388717	2014.3333333333333	3
25493335_27974745_29524460	0.644614847692498	2016.6666666666667	3
23994436_27429198_29980212	0.6445176799211856	2015.6666666666667	3
25858093_27974745_27999438	0.64448802139046	2016.3333333333333	3
26491219_27959630_28498367	0.64448740753302	2016.3333333333333	3
24563506_25146926_31719524	0.6444847411029638	2016.0	3
23913919_25236395_26775689	0.6444091629062141	2014.6666666666667	3
24412261_26583318_29524460	0.6443783454800266	2015.6666666666667	3
25146926_25819165_27052312	0.6443650981125513	2015.3333333333333	3
25819165_26583318_31719524	0.6443424846757286	2016.3333333333333	3
24452471_27959630_29980212	0.6443077159379744	2016.3333333333333	3
25858093_26086143_27429198	0.644278391345467	2015.3333333333333	3
25858093_26086143_27999438	0.6442592389848774	2015.6666666666667	3
25493335_26086143_27158445	0.6441947405119456	2015.0	3
28069136_29524460_31719524	0.6441446478042602	2018.0	3
25819165_27974745_29980212	0.6440805455000497	2016.6666666666667	3
24563506_25145756_27974745	0.6440516085185569	2015.0	3
26583318_27052312_29524460	0.6440358777593739	2016.3333333333333	3
23913919_25145756_26775689	0.6440349790161847	2014.3333333333333	3
23994436_25592536_26583318	0.6440219036563272	2014.3333333333333	3
24412261_25145756_25592536	0.6440009572281229	2014.3333333333333	3
25145756_25236395_25493335	0.6439967708273273	2014.6666666666667	3
24563506_28498367_31719524	0.6439459150172235	2016.6666666666667	3
26086143_26583318_27959630	0.6439108292143165	2015.6666666666667	3
25493335_25858093_27999438	0.6438964768543005	2015.6666666666667	3
22089220_27999438_28462521	0.6438517245217462	2015.0	3
25146926_26086143_29524460	0.6438450175474195	2016.0	3
25146926_25858093_28069136	0.6438011743136016	2015.6666666666667	3
24412261_25145756_29524460	0.6437987471859167	2015.3333333333333	3
24412261_25858093_26583318	0.643782691348683	2014.6666666666667	3
25145756_25592536_28462521	0.6437733408529632	2015.3333333333333	3
25146926_25236395_26086143	0.6437511652309574	2015.0	3
24563506_26775689_27999438	0.6437205944822346	2015.6666666666667	3
24452471_28069136_29980212	0.6436664478307147	2016.3333333333333	3
26491219_27052312_31719524	0.6436564758403809	2016.6666666666667	3
23773332_25592536_29980212	0.6436215059296899	2015.3333333333333	3
23913919_25145756_27429198	0.6436213637561938	2014.3333333333333	3
24412261_26491219_28069136	0.6435973023367444	2015.3333333333333	3
24412261_27999438_28462521	0.6435928215014945	2016.0	3
26775689_27974745_29524460	0.6435657322043372	2017.0	3
25145756_25819165_27974745	0.643452059407938	2015.3333333333333	3
22089220_28462521_29524460	0.6434338088215515	2015.3333333333333	3
25145756_26086143_27052312	0.6434268927808158	2015.0	3
22089220_26583318_29980212	0.6434160297624603	2014.6666666666667	3
25858093_27974745_28069136	0.6433940036819706	2016.3333333333333	3
25236395_26583318_28462521	0.6433402032097704	2015.6666666666667	3
23913919_25145756_25236395	0.643287318937367	2014.0	3
25145756_25819165_27999438	0.64328111116101	2015.3333333333333	3
25819165_27429198_27959630	0.6432539927153254	2016.0	3
25858093_27974745_29524460	0.6431700346925482	2016.6666666666667	3
26583318_28462521_29980212	0.6431604128222637	2016.6666666666667	3
26775689_27052312_27429198	0.6431169110694193	2016.0	3
25146926_27158445_28462521	0.6430870273184783	2015.6666666666667	3
24563506_27974745_29980212	0.6430617879532634	2016.3333333333333	3
23994436_25493335_27974745	0.6429744741138024	2015.0	3
26491219_27158445_27974745	0.6428192303146258	2015.6666666666667	3
27052312_29524460_31719524	0.6428101184206338	2017.6666666666667	3
23773332_27974745_28069136	0.6427716242418037	2015.6666666666667	3
24412261_25236395_26583318	0.6427527051527305	2014.6666666666667	3
23913919_25858093_27974745	0.6426891696974615	2015.0	3
23913919_24563506_28498367	0.6426861531178439	2014.6666666666667	3
22089220_23913919_28498367	0.6426576607737248	2013.6666666666667	3
23913919_24412261_25236395	0.6426493414000324	2014.0	3
23913919_27959630	0.6425183707396113	2015.0	2
25146926_25236395_25592536	0.6425024511193693	2015.0	3
24412261_25236395_27158445	0.6424774957517606	2014.6666666666667	3
25145756_25858093_28069136	0.6424729030108873	2015.3333333333333	3
23773332_27158445_27999438	0.6424378995204744	2015.0	3
23913919_26086143_26491219	0.6424183805852516	2014.3333333333333	3
23773332_25145756_27999438	0.6424072655903562	2014.6666666666667	3
22089220_24412261_26583318	0.6423406262628647	2013.3333333333333	3
25146926_25236395_28498367	0.6423374835756965	2015.6666666666667	3
23773332_25858093_27974745	0.6422982340324815	2015.0	3
26775689_27052312_27959630	0.6422953989438249	2016.3333333333333	3
22089220_23913919_26086143	0.6422689288654838	2013.0	3
26775689_27158445_27974745	0.642261075808112	2016.0	3
27429198_28069136	0.6422597570388437	2016.5	2
24412261_25146926_26775689	0.642221046881114	2015.0	3
23913919_26491219_29524460	0.6422041628415992	2015.3333333333333	3
22089220_24452471_27959630	0.6419160236308444	2014.0	3
24452471_27959630_29524460	0.6418902667926198	2016.3333333333333	3
27052312_27158445_27959630	0.641881453492235	2016.0	3
24563506_28462521_31719524	0.6418432141196567	2016.6666666666667	3
23994436_27429198_28462521	0.6418001767022539	2015.3333333333333	3
25858093_27429198_31719524	0.641632896290257	2016.6666666666667	3
25493335_25819165_29980212	0.6415449291777549	2016.0	3
25236395_27429198_27959630	0.6415433375405951	2016.0	3
24563506_25146926_25493335	0.6415179078303093	2014.6666666666667	3
25819165_27429198_31719524	0.6415093713948549	2016.6666666666667	3
26583318_27158445_27959630	0.6414613459339454	2015.6666666666667	3
25819165_25858093_27959630	0.6414521175411481	2015.6666666666667	3
24412261_25146926_26086143	0.6413997636521113	2014.6666666666667	3
23913919_24563506_25493335	0.6413791498385457	2014.0	3
25145756_25592536_27959630	0.6413765385702164	2015.3333333333333	3
23773332_26086143_28069136	0.6413762682093892	2015.0	3
25493335_26086143_28462521	0.6413335980663463	2015.6666666666667	3
23773332_25858093_31719524	0.6412275438433609	2015.6666666666667	3
25819165_25858093_31719524	0.6411725562146412	2016.3333333333333	3
22089220_28498367_29980212	0.6411516321983972	2015.3333333333333	3
22089220_28069136_29524460	0.6411420827833955	2015.3333333333333	3
23773332_25146926_25493335	0.6411313014568353	2014.3333333333333	3
26086143_26775689_31719524	0.6411300608749326	2016.6666666666667	3
25858093_27429198_28462521	0.6410344175666022	2016.0	3
23773332_23913919_28498367	0.6410275514518531	2014.3333333333333	3
22089220_26775689_28069136	0.6409806268997298	2014.6666666666667	3
23994436_25819165_27959630	0.6409768344319509	2015.0	3
25145756_25236395_27052312	0.6409535599045066	2015.0	3
25236395_28498367_31719524	0.6408616914981762	2017.0	3
23994436_25146926_27429198	0.6408590567835766	2014.6666666666667	3
22089220_25236395_27959630	0.6408239006002158	2014.3333333333333	3
27158445_27999438_29980212	0.6408055325038341	2016.6666666666667	3
22089220_25858093_27999438	0.6407828892765222	2014.3333333333333	3
23913919_25858093_29524460	0.6406022335375311	2015.3333333333333	3
22089220_24412261_27158445	0.6405333751963507	2013.3333333333333	3
23913919_24563506_26583318	0.6405002880524391	2014.0	3
23913919_26086143_29524460	0.6404620654282578	2015.3333333333333	3
27158445_27974745_27999438	0.6404053310641623	2016.3333333333333	3
26583318_27974745	0.6404047750890041	2016.0	2
24452471_26086143_27999438	0.6403907975742574	2015.3333333333333	3
25592536_25819165_28462521	0.6403691938047453	2015.6666666666667	3
24563506_27052312_28498367	0.6403376157244366	2015.6666666666667	3
25145756_25493335_25592536	0.6403105097189804	2014.6666666666667	3
23773332_27974745_28462521	0.6402874890159066	2015.6666666666667	3
25236395_25592536_27959630	0.6402822307494832	2015.6666666666667	3
23773332_25592536_25858093	0.640262974834789	2014.3333333333333	3
24412261_24452471_31719524	0.6402429028887574	2015.6666666666667	3
24563506_26775689_27974745	0.640241875346059	2015.6666666666667	3
23994436_25493335_27158445	0.6402391734848326	2014.3333333333333	3
25145756_27158445_28498367	0.6401937067525815	2015.3333333333333	3
23913919_27999438_28069136	0.6401780185772908	2015.6666666666667	3
26491219_28069136_29980212	0.6401739750325024	2016.6666666666667	3
[truncated: 2,496 more rows]
