# Supplementary material for: TrendyGenes, a computational pipeline for the detection of literature trends in academia and drug discovery
Source: Sci Rep. 2021 Aug 3;11:15747. doi: 10.1038/s41598-021-94897-9 (PMC8333311; doi:10.1038/s41598-021-94897-9)
Supplement: Supplementary file 1 — Supplementary Dataset. [file 41598_2021_94897_MOESM1_ESM.zip › whatReview2Read_GSDMA.csv]

PMID_COMBINATION	INFO_RATIO	MEAN_YEAR	N_REVIEWS
28619472_28695629_31548300	0.8764475105701037	2017.6666666666667	3
28619472_28695629_29362479	0.8629858537464747	2017.3333333333333	3
28619472_28695629_30280366	0.848626976036825	2017.3333333333333	3
28619472_29362479_31548300	0.8430073562601397	2018.0	3
28619472_28695629_29027223	0.8393705717675637	2017.0	3
28619472_28695629_31492049	0.8360081293374412	2017.6666666666667	3
28362726_28619472_28695629	0.8358955654857239	2017.0	3
28619472_28695629_30306532	0.8318772004121717	2017.3333333333333	3
28619472_28695629_31473100	0.8278795985318569	2017.6666666666667	3
28619472_31492049_31548300	0.8276336254042159	2018.3333333333333	3
28619472_28695629_29076500	0.8274895907608	2017.3333333333333	3
28619472_28695629_30098204	0.8215286411952701	2017.3333333333333	3
28619472_30280366_31548300	0.8208869139030376	2018.0	3
28619472_28695629_30948788	0.8204176671390794	2017.6666666666667	3
28619472_28695629_30236030	0.8203075429907941	2017.3333333333333	3
28619472_29027223_31548300	0.818652700087964	2017.6666666666667	3
28619472_28695629_29024695	0.8175628982827081	2017.3333333333333	3
28619472_28695629_29515457	0.8165778101662025	2017.3333333333333	3
28695629_29027223_31548300	0.8151930704448179	2017.6666666666667	3
28619472_28695629_31364924	0.8138924651248222	2017.6666666666667	3
28619472_28695629_30459758	0.8137893057530452	2017.3333333333333	3
28619472_28695629_28979266	0.8135321696480766	2017.0	3
28531279_28619472_28695629	0.8079190486256227	2017.0	3
28462526_28619472_28695629	0.8076227596894117	2017.0	3
28619472_30306532_31548300	0.8075110932744649	2018.0	3
28619472_29076500_31548300	0.8075110932744649	2018.0	3
28619472_28695629_31520179	0.8071455161704046	2017.6666666666667	3
28619472_28695629_29196474	0.8061547042627019	2017.0	3
28619472_30236030_31548300	0.8057585343593572	2018.0	3
28138137_28619472_28695629	0.8054153300694372	2017.0	3
28619472_29362479_31492049	0.8042937003772884	2018.0	3
28619472_30459758_31548300	0.8041766018753805	2018.0	3
28619472_29515457_31548300	0.8039767780652421	2018.0	3
28619472_28695629_29017836	0.802251930327311	2017.3333333333333	3
28619472_29362479_31473100	0.8018169096072675	2018.0	3
28362726_28695629_31548300	0.8013985637199947	2017.6666666666667	3
28362726_28619472_31548300	0.8011291915914509	2017.6666666666667	3
28619472_28695629_30151200	0.80081937073912	2017.3333333333333	3
28619472_31364924_31548300	0.8004743736184511	2018.3333333333333	3
28362726_28619472_29362479	0.7985007935074543	2017.3333333333333	3
28619472_28695629_28987733	0.7980378646840623	2017.3333333333333	3
28619472_28695629_28790925	0.7980378646840623	2017.0	3
28619472_28695629	0.7980378646840623	2017.0	2
27669650_28619472_28695629	0.7980378646840623	2016.6666666666667	3
27842238_28619472_28695629	0.7980378646840623	2017.0	3
28619472_29024695_31548300	0.797584400796373	2018.0	3
28619472_30280366_31492049	0.7964387548263497	2018.0	3
28531279_28619472_31548300	0.7953180165246622	2017.6666666666667	3
28619472_30098204_31548300	0.7953180165246622	2018.0	3
28619472_29362479_30459758	0.7947949623024134	2017.6666666666667	3
28619472_31473100_31548300	0.792429533475227	2018.3333333333333	3
28695629_30098204_31548300	0.7918583868815161	2018.0	3
28619472_29362479_30098204	0.7915113346023752	2017.6666666666667	3
28619472_28979266_31548300	0.7908663214380002	2017.6666666666667	3
28619472_29017836_31548300	0.7896508982263507	2018.0	3
28619472_29362479_30280366	0.7891579433671924	2017.6666666666667	3
28695629_29362479_31548300	0.7887779710260425	2018.0	3
28462526_28619472_31548300	0.7876442622030767	2017.6666666666667	3
28619472_30151200_31548300	0.7868313611422422	2018.0	3
28619472_28979266_29362479	0.7855215041930105	2017.3333333333333	3
28619472_29196474_31548300	0.7854368325831022	2017.6666666666667	3
27669650_28619472_31548300	0.7854368325831022	2017.3333333333333	3
28619472_31520179_31548300	0.7854368325831022	2018.3333333333333	3
28619472_28987733_31548300	0.7854368325831022	2018.0	3
28619472_31548300	0.7854368325831022	2018.0	2
28138137_28619472_31548300	0.7854368325831022	2017.6666666666667	3
28619472_30948788_31548300	0.7854368325831022	2018.3333333333333	3
28619472_28790925_31548300	0.7854368325831022	2017.6666666666667	3
27842238_28619472_31548300	0.7854368325831022	2017.6666666666667	3
28619472_29362479_30236030	0.7853693363654776	2017.6666666666667	3
28362726_28619472_30280366	0.7841419157978043	2017.3333333333333	3
28619472_29362479_30948788	0.7830228951608096	2018.0	3
28619472_30280366_31473100	0.7819652789066096	2018.0	3
28619472_29027223_29362479	0.7803514633130555	2017.3333333333333	3
28619472_29024695_29362479	0.7801681263044383	2017.6666666666667	3
28362726_28619472_31492049	0.7787894200645287	2017.6666666666667	3
28619472_29027223_31492049	0.77805036070312	2017.6666666666667	3
28531279_28619472_29362479	0.7779017420327277	2017.3333333333333	3
28619472_29362479_31520179	0.7771282095775096	2018.0	3
28619472_29196474_29362479	0.7761373976698068	2017.3333333333333	3
28619472_30306532_31492049	0.7747710549909763	2018.0	3
28619472_30236030_30280366	0.7733554211105804	2017.6666666666667	3
28619472_29027223_30280366	0.7729201267736562	2017.3333333333333	3
28619472_29362479_30306532	0.7724081677425392	2017.6666666666667	3
28619472_29362479_29515457	0.772234623734416	2017.6666666666667	3
28619472_29017836_29362479	0.772234623734416	2017.6666666666667	3
28619472_29515457_30280366	0.7722016258636577	2017.6666666666667	3
28695629_30280366_31548300	0.7720997294983568	2018.0	3
28619472_30098204_30280366	0.7716597039017172	2017.6666666666667	3
28619472_31473100_31492049	0.7712555884462036	2018.3333333333333	3
28619472_28979266_30280366	0.7711626264833606	2017.3333333333333	3
28619472_29362479_31364924	0.7711550730224063	2018.0	3
28362726_28619472_29027223	0.771128899352388	2017.0	3
28619472_29362479_30151200	0.7708020641462251	2017.6666666666667	3
28619472_29076500_31492049	0.7703834453396045	2018.0	3
28619472_30280366_30459758	0.7703607528862576	2017.6666666666667	3
28462526_28619472_29362479	0.770227987711142	2017.3333333333333	3
28619472_30280366_31364924	0.7695162808222773	2018.0	3
28619472_29076500_29362479	0.7680205580911673	2017.6666666666667	3
28619472_28987733_29362479	0.7680205580911673	2017.6666666666667	3
28619472_29362479	0.7680205580911673	2017.5	2
27842238_28619472_29362479	0.7680205580911673	2017.3333333333333	3
28138137_28619472_29362479	0.7680205580911673	2017.3333333333333	3
27669650_28619472_29362479	0.7680205580911673	2017.0	3
28619472_28790925_29362479	0.7680205580911673	2017.3333333333333	3
28619472_30236030_31492049	0.7680029253773046	2018.0	3
28362726_29362479_31548300	0.7679584094100307	2018.0	3
28619472_28979266_31492049	0.765810130750085	2017.6666666666667	3
28619472_29024695_30280366	0.7658092485947886	2017.6666666666667	3
28619472_30098204_31492049	0.764422495774075	2018.0	3
28362726_28619472_31473100	0.7635925437849868	2017.6666666666667	3
28531279_28619472_30280366	0.7635428643230777	2017.3333333333333	3
28619472_30280366_30948788	0.7631712644601517	2018.0	3
28695629_31492049_31548300	0.7623812770278556	2018.3333333333333	3
29027223_31492049_31548300	0.7621651196356816	2018.3333333333333	3
28619472_29196474_30280366	0.7617785199601571	2017.3333333333333	3
28619472_30948788_31492049	0.7608992066857561	2018.3333333333333	3
28619472_29027223_31364924	0.7602598765530162	2017.6666666666667	3
28619472_29027223_30459758	0.7600456027619726	2017.3333333333333	3
28619472_30306532_31473100	0.7595741787114346	2018.0	3
28619472_29027223_31473100	0.7589507104881872	2017.6666666666667	3
29362479_30098204_31548300	0.758418232571552	2018.3333333333333	3
28619472_29024695_31492049	0.7581903685898019	2018.0	3
28619472_30280366_30306532	0.7580492900328893	2017.6666666666667	3
28619472_29027223_30236030	0.7579974422104113	2017.3333333333333	3
28619472_29017836_30280366	0.7578757460247663	2017.6666666666667	3
28619472_30280366_31520179	0.7572765788768518	2018.0	3
28362726_28619472_31364924	0.7567848702711764	2017.6666666666667	3
28362726_28619472_30459758	0.7565705964801328	2017.3333333333333	3
28619472_30151200_30280366	0.756443186436575	2017.6666666666667	3
28362726_28619472_30306532	0.7562580626116213	2017.3333333333333	3
28462526_28619472_30280366	0.7558691100014922	2017.3333333333333	3
28619472_29027223_30948788	0.7556510010057436	2017.6666666666667	3
28619472_29515457_31492049	0.7552575991017587	2018.0	3
28619472_29076500_31473100	0.7551865690600628	2018.0	3
28619472_30151200_31492049	0.7548473028794547	2018.0	3
28619472_31364924_31492049	0.7543832523502251	2018.3333333333333	3
28362726_28619472_30236030	0.7540725117134474	2017.3333333333333	3
28138137_28619472_30280366	0.7536616803815177	2017.3333333333333	3
28619472_30280366	0.7536616803815177	2017.5	2
28619472_28987733_30280366	0.7536616803815177	2017.6666666666667	3
28619472_29076500_30280366	0.7536616803815177	2017.6666666666667	3
27842238_28619472_30280366	0.7536616803815177	2017.3333333333333	3
28619472_28790925_30280366	0.7536616803815177	2017.3333333333333	3
27669650_28619472_30280366	0.7536616803815177	2017.0	3
28362726_28619472_30098204	0.7532869687800944	2017.3333333333333	3
28695629_29076500_31548300	0.7532817080403678	2018.0	3
28695629_30306532_31548300	0.7532817080403678	2018.0	3
28619472_29024695_29027223	0.7527962321493723	2017.3333333333333	3
28619472_30306532_31364924	0.7527665051976242	2018.0	3
29027223_29362479_31548300	0.7527511142732406	2018.0	3
28362726_31492049_31548300	0.7525846785541069	2018.3333333333333	3
28619472_30306532_30459758	0.7525522314065803	2017.6666666666667	3
28619472_30459758_31492049	0.7521005816163522	2018.0	3
28619472_28790925_31492049	0.752065796824397	2017.6666666666667	3
28619472_31364924_31473100	0.7519064615802041	2018.3333333333333	3
28362726_28619472_29076500	0.7518704529602496	2017.3333333333333	3
28531279_28619472_31492049	0.7508129032044274	2017.6666666666667	3
28619472_30236030_31364924	0.7505809542994504	2018.0	3
28462526_28619472_31492049	0.7505166142682164	2017.6666666666667	3
28619472_30236030_30306532	0.7500541466398951	2017.6666666666667	3
28619472_30236030_31473100	0.7500519171093464	2018.0	3
28619472_28979266_29027223	0.7500327704593049	2017.0	3
28695629_29515457_31548300	0.749747392831145	2018.0	3
28619472_30098204_30306532	0.7492686037065421	2017.6666666666667	3
28619472_29196474_31492049	0.7490485588415066	2017.6666666666667	3
28619472_29027223_30098204	0.7486451354832949	2017.3333333333333	3
28619472_31492049_31520179	0.7485457012074563	2018.3333333333333	3
28619472_29076500_31364924	0.7483788955462525	2018.0	3
28362726_28619472_29515457	0.7483361377510269	2017.3333333333333	3
28138137_28619472_31492049	0.7483091846482419	2017.6666666666667	3
28619472_29076500_30459758	0.7481646217552087	2017.6666666666667	3
28362726_30280366_31548300	0.7475511661106552	2018.0	3
28362726_28619472_28979266	0.7472971383707299	2017.0	3
28619472_29027223_30151200	0.7471867821673142	2017.3333333333333	3
28695629_29024695_31548300	0.7470840173339657	2018.0	3
28619472_30098204_30236030	0.7470830528083682	2017.6666666666667	3
29027223_30459758_31548300	0.7466511635217843	2018.0	3
28619472_30459758_31473100	0.7462556681328395	2018.0	3
28695629_31364924_31548300	0.7462449883843539	2018.3333333333333	3
28695629_30236030_31548300	0.7460996602703621	2018.0	3
28619472_30236030_30459758	0.7457841017929087	2017.6666666666667	3
28619472_30459758_31364924	0.7457015736807608	2018.0	3
28619472_29076500_30236030	0.7456665369885234	2017.6666666666667	3
28619472_29024695_31473100	0.7452598765819709	2018.0	3
28619472_29027223_30306532	0.7450362735874732	2017.3333333333333	3
28619472_29076500_30098204	0.7448809940551704	2017.6666666666667	3
28362726_28619472_30948788	0.744798529338529	2017.6666666666667	3
28619472_28790925_29027223	0.7444052761122565	2017.0	3
28619472_29515457_30306532	0.7443177726774747	2017.6666666666667	3
28619472_29515457_31473100	0.7442747884654656	2018.0	3
28619472_28979266_31364924	0.7438055809567328	2017.6666666666667	3
28362726_28619472_30151200	0.7437117758854743	2017.3333333333333	3
28362726_29027223_31548300	0.7436037532378549	2017.6666666666667	3
28619472_28979266_30459758	0.7435913071656889	2017.3333333333333	3
28619472_28979266_30306532	0.7432787732971776	2017.3333333333333	3
28531279_28619472_29027223	0.7431523824922868	2017.0	3
30098204_31492049_31548300	0.7430445017156283	2018.6666666666667	3
28462526_28619472_29027223	0.7428560935560757	2017.0	3
28695629_30459758_31548300	0.7426532552707101	2018.0	3
28619472_30098204_31364924	0.7424179459807226	2018.0	3
28619472_29027223_31520179	0.7423788500370688	2017.6666666666667	3
28362726_28619472_29024695	0.7419437604821577	2017.3333333333333	3
30098204_30280366_31548300	0.7417399910438662	2018.3333333333333	3
28531279_28695629_31548300	0.7410886312905652	2017.6666666666667	3
28619472_28987733_31492049	0.7409317192628672	2018.0	3
28619472_31492049	0.7409317192628672	2018.0	2
28619472_29017836_31492049	0.7409317192628672	2018.0	3
27669650_28619472_31492049	0.7409317192628672	2017.3333333333333	3
27842238_28619472_31492049	0.7409317192628672	2017.6666666666667	3
28362726_28619472_28790925	0.7409302698304167	2017.0	3
28619472_30306532_30948788	0.7407801642649767	2018.0	3
28619472_29027223_29515457	0.7406695372193676	2017.3333333333333	3
28619472_29027223_29076500	0.7406486639361013	2017.3333333333333	3
28138137_28619472_29027223	0.7406486639361013	2017.0	3
28619472_30948788_31364924	0.740489912519121	2018.3333333333333	3
28619472_29076500_29515457	0.7399301630261029	2017.6666666666667	3
28619472_30151200_30306532	0.7396934108119219	2017.6666666666667	3
28362726_28531279_28619472	0.7396773762104467	2017.0	3
28619472_30151200_31473100	0.7396504265999128	2018.0	3
29027223_31364924_31548300	0.7392199334931651	2018.3333333333333	3
28362726_28619472_31520179	0.738903843755229	2017.6666666666667	3
28619472_28979266_29076500	0.738891163645806	2017.3333333333333	3
28619472_30236030_30948788	0.7385946133668028	2018.0	3
28619472_28979266_31473100	0.7385417972235981	2017.6666666666667	3
28619472_29024695_31364924	0.7384522030681606	2018.0	3
28619472_29024695_30459758	0.7382379292771168	2017.6666666666667	3
28695629_31473100_31548300	0.7382001482411299	2018.3333333333333	3
28619472_29024695_30306532	0.7379253954086056	2017.6666666666667	3
28362726_28619472_29196474	0.7379130318475262	2017.0	3
29027223_30236030_31548300	0.7375765530638208	2018.0	3
28619472_30151200_30236030	0.7375078599137479	2017.6666666666667	3
28619472_29515457_31364924	0.7374671149516553	2018.0	3
28619472_29515457_30459758	0.7372528411606114	2017.6666666666667	3
28619472_28790925_30306532	0.7369119047568645	2017.3333333333333	3
28619472_28790925_31473100	0.7368689205448553	2017.6666666666667	3
28619472_30098204_30459758	0.7367109191986708	2017.6666666666667	3
28619472_29076500_30948788	0.7363925546136051	2018.0	3
28619472_30948788_31473100	0.7357425318633605	2018.3333333333333	3
28619472_29024695_30236030	0.7357398445104315	2017.6666666666667	3
28531279_28619472_30306532	0.7356590111368947	2017.3333333333333	3
28531279_28619472_31473100	0.7356160269248854	2017.6666666666667	3
28619472_30098204_31473100	0.7356160269248854	2018.0	3
28695629_29017836_31548300	0.7354215129922537	2018.0	3
28619472_28979266_29515457	0.7353568484365832	2017.3333333333333	3
28462526_28619472_31473100	0.7353197379886747	2017.6666666666667	3
28619472_29076500_30151200	0.7353058011605502	2017.6666666666667	3
28619472_29515457_30236030	0.7352046806090502	2017.6666666666667	3
28619472_30306532_31520179	0.7348854786816769	2018.0	3
28619472_30459758_30948788	0.7348391190717563	2018.0	3
28619472_28790925_30236030	0.7347263538586906	2017.3333333333333	3
28695629_30151200_31548300	0.7343151749658715	2018.0	3
29027223_30098204_31548300	0.7340635763993761	2018.0	3
28362726_28619472_29017836	0.7340102579121353	2017.3333333333333	3
28619472_29515457_30098204	0.7339692134605731	2017.6666666666667	3
28619472_29196474_30306532	0.733894666773974	2017.3333333333333	3
28619472_29024695_29076500	0.7335377857572337	2017.6666666666667	3
28531279_28619472_30236030	0.7334734602387207	2017.3333333333333	3
28462526_28695629_31548300	0.7334148769689797	2017.6666666666667	3
27842238_28619472_29027223	0.7332711985507265	2017.0	3
28619472_29027223_29196474	0.7332711985507265	2017.0	3
28619472_29017836_29027223	0.7332711985507265	2017.3333333333333	3
28619472_28987733_29027223	0.7332711985507265	2017.3333333333333	3
28619472_29027223	0.7332711985507265	2017.0	2
27669650_28619472_29027223	0.7332711985507265	2016.6666666666667	3
28138137_28619472_31473100	0.7331123083687	2017.6666666666667	3
28619472_29515457_30948788	0.7328582394043823	2018.0	3
28619472_30236030_31520179	0.7326999277835029	2018.0	3
28619472_28790925_29076500	0.7325242951054928	2017.3333333333333	3
28362726_29076500_31548300	0.7324621464243558	2018.0	3
28362726_30306532_31548300	0.7324621464243558	2018.0	3
28619472_30098204_30948788	0.7323163174424417	2018.0	3
28619472_28979266_30098204	0.7321908398870112	2017.3333333333333	3
28619472_30151200_30459758	0.7319510036039935	2017.6666666666667	3
28619472_28979266_30948788	0.7318192400240853	2017.6666666666667	3
28619472_29196474_30236030	0.7317091158758001	2017.3333333333333	3
28619472_28979266_30236030	0.7317091158758001	2017.3333333333333	3
28531279_28619472_29076500	0.7312714014855228	2017.3333333333333	3
28695629_31520179_31548300	0.7312074473490051	2018.3333333333333	3
27669650_28695629_31548300	0.7312074473490051	2017.3333333333333	3
27842238_28695629_31548300	0.7312074473490051	2017.6666666666667	3
28695629_31548300	0.7312074473490051	2018.0	2
28695629_28987733_31548300	0.7312074473490051	2018.0	3
28695629_28790925_31548300	0.7312074473490051	2017.6666666666667	3
28695629_30948788_31548300	0.7312074473490051	2018.3333333333333	3
28695629_29196474_31548300	0.7312074473490051	2017.6666666666667	3
28138137_28695629_31548300	0.7312074473490051	2017.6666666666667	3
28695629_28979266_31548300	0.7312074473490051	2017.6666666666667	3
28619472_28979266_30151200	0.7307324865710304	2017.3333333333333	3
28362726_30236030_31548300	0.7307095875092482	2018.0	3
28619472_29076500_31520179	0.7304978690303051	2018.0	3
28362726_28695629_29362479	0.7300757239880483	2017.3333333333333	3
28619472_29024695_29515457	0.7300034705480112	2017.6666666666667	3
28619472_29017836_30306532	0.7299918928385831	2017.6666666666667	3
28619472_29017836_31473100	0.729948908626574	2018.0	3
28619472_28790925_30459758	0.7298469732400011	2017.3333333333333	3
28362726_28619472	0.7297961922688867	2017.0	2
28138137_28362726_28619472	0.7297961922688867	2017.0	3
28362726_28619472_28987733	0.7297961922688867	2017.3333333333333	3
28362726_28462526_28619472	0.7297961922688867	2017.0	3
27842238_28362726_28619472	0.7297961922688867	2017.0	3
27669650_28362726_28619472	0.7297961922688867	2016.6666666666667	3
28979266_29027223_31548300	0.7296118813127142	2017.6666666666667	3
28619472_29076500_29196474	0.7295070571226023	2017.3333333333333	3
28619472_30098204_30151200	0.7293448515950203	2017.6666666666667	3
28362726_30459758_31548300	0.7291276550252714	2018.0	3
28619472_28979266_29024695	0.7289644711677141	2017.3333333333333	3
28362726_29515457_31548300	0.7289278312151332	2018.0	3
28531279_28619472_31364924	0.7288083534110751	2017.6666666666667	3
28531279_28619472_30459758	0.7285940796200313	2017.3333333333333	3
28462526_28619472_31364924	0.7285120644748643	2017.6666666666667	3
28462526_28619472_30459758	0.7282977906838205	2017.3333333333333	3
28619472_30151200_30948788	0.7282338775388296	2018.0	3
28462526_28619472_30306532	0.7279852568153091	2017.3333333333333	3
28619472_28790925_28979266	0.727950980515973	2017.0	3
28619472_31473100_31520179	0.7278560719369065	2018.3333333333333	3
28619472_29017836_30236030	0.7278063419404092	2017.6666666666667	3
29027223_30151200_31548300	0.7272901200746829	2018.0	3
29362479_31492049_31548300	0.727244000350634	2018.6666666666667	3
28619472_31364924_31520179	0.7272177615504465	2018.3333333333333	3
28619472_29196474_31364924	0.7270440090481546	2017.6666666666667	3
28619472_29196474_30459758	0.7268297352571108	2017.3333333333333	3
28531279_28619472_28979266	0.7266980868960031	2017.0	3
28619472_28790925_30098204	0.7265633455399629	2017.3333333333333	3
28619472_29024695_30948788	0.7264658621355132	2018.0	3
28462526_29027223_31548300	0.7263898220777907	2017.6666666666667	3
28138137_28619472_31364924	0.7263046348548896	2017.6666666666667	3
28138137_28619472_30459758	0.7260903610638458	2017.3333333333333	3
28619472_28979266_31520179	0.7259245544407853	2017.6666666666667	3
28462526_28619472_30236030	0.7257997059171353	2017.3333333333333	3
28619472_30306532	0.7257778271953347	2017.5	2
28619472_28987733_30306532	0.7257778271953347	2017.6666666666667	3
28619472_29076500_30306532	0.7257778271953347	2017.6666666666667	3
28138137_28619472_30306532	0.7257778271953347	2017.3333333333333	3
27842238_28619472_30306532	0.7257778271953347	2017.3333333333333	3
27669650_28619472_30306532	0.7257778271953347	2017.0	3
27842238_28619472_31473100	0.7257348429833254	2017.6666666666667	3
28619472_29196474_31473100	0.7257348429833254	2017.6666666666667	3
28619472_28987733_31473100	0.7257348429833254	2018.0	3
28619472_31473100	0.7257348429833254	2018.0	2
27669650_28619472_31473100	0.7257348429833254	2017.3333333333333	3
28619472_29017836_29076500	0.7256042831872114	2017.6666666666667	3
28619472_28790925_30948788	0.7254523714837721	2017.6666666666667	3
28362726_31364924_31548300	0.725425426768342	2018.3333333333333	3
28619472_29024695_30151200	0.7253791086824584	2017.6666666666667	3
28619472_29024695_30098204	0.7250731176355185	2017.6666666666667	3
28462526_28619472_30098204	0.7250141629837822	2017.3333333333333	3
28619472_29515457_30151200	0.7243940205659528	2017.6666666666667	3
28531279_28619472_30948788	0.7241994778638022	2017.6666666666667	3
29027223_30948788_31548300	0.7241823924578161	2018.3333333333333	3
29027223_29196474_31548300	0.7241823924578161	2017.6666666666667	3
28138137_29027223_31548300	0.7241823924578161	2017.6666666666667	3
28790925_29027223_31548300	0.7241823924578161	2017.6666666666667	3
29017836_29027223_31548300	0.7241823924578161	2018.0	3
29027223_29076500_31548300	0.7241823924578161	2018.0	3
29027223_30306532_31548300	0.7241823924578161	2018.0	3
29027223_31520179_31548300	0.7241823924578161	2018.3333333333333	3
28987733_29027223_31548300	0.7241823924578161	2018.0	3
27842238_29027223_31548300	0.7241823924578161	2017.6666666666667	3
27669650_29027223_31548300	0.7241823924578161	2017.3333333333333	3
28462526_28619472_29076500	0.7235976471639373	2017.3333333333333	3
28619472_30236030	0.7235922762971607	2017.5	2
27842238_28619472_30236030	0.7235922762971607	2017.3333333333333	3
28619472_28987733_30236030	0.7235922762971607	2017.6666666666667	3
27669650_28619472_30236030	0.7235922762971607	2017.0	3
28138137_28619472_30236030	0.7235922762971607	2017.3333333333333	3
30098204_30459758_31548300	0.7233164799584827	2018.3333333333333	3
28619472_29017836_31364924	0.7231412351127636	2018.0	3
28362726_28695629_29027223	0.7230805397374637	2017.0	3
28619472_29017836_30459758	0.7229269613217197	2017.6666666666667	3
29076500_30098204_31548300	0.7229219695858772	2018.3333333333333	3
30098204_30306532_31548300	0.7229219695858772	2018.3333333333333	3
28138137_28619472_30098204	0.7228067333638076	2017.3333333333333	3
28619472_28790925_29024695	0.7225976026274009	2017.3333333333333	3
28362726_29024695_31548300	0.722535453946264	2018.0	3
28619472_29196474_30948788	0.7224351335008817	2017.6666666666667	3
28619472_30459758_31520179	0.7223277941738054	2018.0	3
28619472_30151200_31364924	0.7217086755245725	2018.0	3
28619472_28790925_29515457	0.7216125145108955	2017.3333333333333	3
27842238_28619472_29076500	0.7213902175439628	2017.3333333333333	3
28619472_29076500	0.7213902175439628	2017.5	2
28619472_28987733_29076500	0.7213902175439628	2017.6666666666667	3
28138137_28619472_29076500	0.7213902175439628	2017.3333333333333	3
27669650_28619472_29076500	0.7213902175439628	2017.0	3
30098204_30236030_31548300	0.7211694106707695	2018.3333333333333	3
28619472_28979266_29017836	0.7210309685976916	2017.3333333333333	3
28619472_29024695_31520179	0.7205711765522133	2018.0	3
28531279_28619472_29515457	0.7203596208909256	2017.3333333333333	3
28362726_28531279_31548300	0.7202690696745532	2017.6666666666667	3
28362726_30098204_31548300	0.7202690696745532	2018.0	3
29362479_30459758_31548300	0.7202360641030091	2018.3333333333333	3
28462526_28619472_29515457	0.7200633319547147	2017.3333333333333	3
28619472_29017836_30098204	0.7196433336216816	2017.6666666666667	3
28619472_29515457_31520179	0.7195860884357078	2018.0	3
28619472_29024695_29196474	0.7195803646445105	2017.3333333333333	3
29515457_30098204_31548300	0.7193876543766544	2018.3333333333333	3
28619472_30098204_31520179	0.7190441664737672	2018.0	3
28462526_28619472_28979266	0.7190243325744177	2017.0	3
27842238_28619472_31364924	0.7189271694695151	2017.6666666666667	3
28619472_28790925_31364924	0.7189271694695151	2017.6666666666667	3
27669650_28619472_31364924	0.7189271694695151	2017.3333333333333	3
28619472_28987733_31364924	0.7189271694695151	2018.0	3
28619472_31364924	0.7189271694695151	2018.0	2
27842238_28619472_30459758	0.7187128956784713	2017.3333333333333	3
28619472_28987733_30459758	0.7187128956784713	2017.6666666666667	3
28619472_30459758	0.7187128956784713	2017.5	2
27669650_28619472_30459758	0.7187128956784713	2017.0	3
30280366_31492049_31548300	0.7187032656169712	2018.6666666666667	3
28619472_29196474_29515457	0.7185952765280049	2017.3333333333333	3
28619472_29017836_30948788	0.7185323595654908	2018.0	3
28138137_28619472_29515457	0.7178559023347402	2017.3333333333333	3
28362726_28695629_30280366	0.7174300453361251	2017.3333333333333	3
28362726_31473100_31548300	0.7173805866251179	2018.3333333333333	3
27669650_28619472_28979266	0.7168169029544431	2016.6666666666667	3
27842238_28619472_28979266	0.7168169029544431	2017.0	3
28619472_28979266_28987733	0.7168169029544431	2017.3333333333333	3
28619472_28979266_29196474	0.7168169029544431	2017.0	3
28619472_28979266	0.7168169029544431	2017.0	2
28138137_28619472_28979266	0.7168169029544431	2017.0	3
29362479_30280366_31548300	0.71658531449703	2018.3333333333333	3
28462526_28619472_30948788	0.7165257235422168	2017.6666666666667	3
28619472_30948788_31520179	0.7164395228758234	2018.3333333333333	3
30098204_31364924_31548300	0.7158852499298632	2018.6666666666667	3
28362726_28979266_31548300	0.7158173745878912	2017.6666666666667	3
28531279_28619472_30151200	0.7157352590253728	2017.3333333333333	3
28619472_29017836_29024695	0.7156775907091195	2017.6666666666667	3
28462526_28619472_30151200	0.7154389700891619	2017.3333333333333	3
28619472_28987733_30098204	0.7154292679784331	2017.6666666666667	3
28619472_29196474_30098204	0.7154292679784331	2017.3333333333333	3
27842238_28619472_30098204	0.7154292679784331	2017.3333333333333	3
28531279_28619472_30098204	0.7154292679784331	2017.3333333333333	3
28619472_30098204	0.7154292679784331	2017.5	2
27669650_28619472_30098204	0.7154292679784331	2017.0	3
28619472_30151200_31520179	0.7149617265701551	2018.0	3
28362726_29017836_31548300	0.7146019513762417	2018.0	3
28138137_28619472_30948788	0.7143182939222422	2017.6666666666667	3
27669650_28619472_30948788	0.7143182939222422	2017.3333333333333	3
27842238_28619472_30948788	0.7143182939222422	2017.6666666666667	3
28619472_28987733_30948788	0.7143182939222422	2018.0	3
28619472_30948788	0.7143182939222422	2018.0	2
28619472_29196474_30151200	0.7139709146624523	2017.3333333333333	3
28462526_28619472_29024695	0.7136709546858454	2017.3333333333333	3
29024695_29362479_31548300	0.7136438630240017	2018.3333333333333	3
28362726_30151200_31548300	0.7134956133498597	2018.0	3
28138137_28619472_30151200	0.7132315404691874	2017.3333333333333	3
28531279_28619472_28790925	0.7129537529703154	2017.0	3
28462526_28619472_28790925	0.7126574640341046	2017.0	3
28619472_28790925_31520179	0.7121802205150976	2017.6666666666667	3
28531279_28619472_29024695	0.711463525065871	2017.3333333333333	3
27842238_28619472_29024695	0.711463525065871	2017.3333333333333	3
28619472_28987733_29024695	0.711463525065871	2017.6666666666667	3
28138137_28619472_29024695	0.711463525065871	2017.3333333333333	3
27669650_28619472_29024695	0.711463525065871	2017.0	3
28619472_29024695	0.711463525065871	2017.5	2
28462526_28531279_28619472	0.7114045704141346	2017.0	3
28619472_28790925_29196474	0.7111894086073948	2017.0	3
29362479_30236030_31548300	0.7111614536450456	2018.3333333333333	3
28531279_28619472_31520179	0.7109273268951277	2017.6666666666667	3
28462526_28619472_31520179	0.7106310379589169	2017.6666666666667	3
27842238_28619472_29515457	0.7104784369493656	2017.3333333333333	3
28619472_28987733_29515457	0.7104784369493656	2017.6666666666667	3
28619472_29515457	0.7104784369493656	2017.5	2
28619472_29017836_29515457	0.7104784369493656	2017.6666666666667	3
27669650_28619472_29515457	0.7104784369493656	2017.0	3
28362726_28695629_31492049	0.7104754649643896	2017.6666666666667	3
28138137_28619472_28790925	0.7104500344141299	2017.0	3
28362726_28987733_31548300	0.7103878857329932	2018.0	3
27842238_28362726_31548300	0.7103878857329932	2017.6666666666667	3
28362726_28790925_31548300	0.7103878857329932	2017.6666666666667	3
27669650_28362726_31548300	0.7103878857329932	2017.3333333333333	3
28362726_31548300	0.7103878857329932	2018.0	2
28362726_28462526_31548300	0.7103878857329932	2017.6666666666667	3
28138137_28362726_31548300	0.7103878857329932	2017.6666666666667	3
28362726_31520179_31548300	0.7103878857329932	2018.3333333333333	3
28362726_29196474_31548300	0.7103878857329932	2017.6666666666667	3
28362726_30948788_31548300	0.7103878857329932	2018.3333333333333	3
28619472_29017836_30151200	0.7100681407270613	2017.6666666666667	3
28531279_28619472_29196474	0.7099365149874249	2017.0	3
28462526_28619472_29196474	0.709640226051214	2017.0	3
28138137_28531279_28619472	0.7091971407941601	2017.0	3
28619472_29196474_31520179	0.7091629825322072	2017.6666666666667	3
28138137_28619472_31520179	0.7084236083389422	2017.6666666666667	3
30098204_31473100_31548300	0.7078404097866392	2018.6666666666667	3
29027223_30280366_31548300	0.7077564171972041	2018.0	3
28531279_29362479_31548300	0.707648476980601	2018.0	3
28138137_28619472_29196474	0.7074327964312395	2017.0	3
28619472_28790925_29017836	0.7072866346720038	2017.3333333333333	3
29024695_30098204_31548300	0.7068430949379151	2018.3333333333333	3
28979266_30098204_31548300	0.7062771977494124	2018.0	3
28531279_28619472_29017836	0.7060337410520341	2017.3333333333333	3
28619472_28790925_30151200	0.7058540750838128	2017.3333333333333	3
28619472_28987733_30151200	0.7058540750838128	2017.6666666666667	3
28619472_30151200	0.7058540750838128	2017.5	2
27669650_28619472_30151200	0.7058540750838128	2017.0	3
27842238_28619472_30151200	0.7058540750838128	2017.3333333333333	3
28462526_28619472_29017836	0.7057374521158232	2017.3333333333333	3
28619472_29017836_31520179	0.7052602085968163	2018.0	3
29017836_30098204_31548300	0.705061774537763	2018.3333333333333	3
29024695_29027223_31548300	0.7048149657241756	2018.0	3
29362479_31473100_31548300	0.7047599939311658	2018.6666666666667	3
29076500_31492049_31548300	0.70446782287448	2018.6666666666667	3
30306532_31492049_31548300	0.70446782287448	2018.6666666666667	3
28619472_29017836_29196474	0.7042693966891135	2017.3333333333333	3
30098204_30151200_31548300	0.7039554365113811	2018.3333333333333	3
28138137_28619472_29017836	0.7035300224958486	2017.3333333333333	3
28979266_29362479_31548300	0.7031967818939389	2018.0	3
28619472_28790925_28987733	0.7030725690287554	2017.3333333333333	3
27669650_28619472_28790925	0.7030725690287554	2016.6666666666667	3
27842238_28619472_28790925	0.7030725690287554	2017.0	3
28619472_28790925	0.7030725690287554	2017.0	2
28462526_30098204_31548300	0.703055138514489	2018.0	3
29362479_29515457_31548300	0.7019813586822895	2018.3333333333333	3
29017836_29362479_31548300	0.7019813586822895	2018.3333333333333	3
28531279_28619472	0.7018196754087854	2017.0	2
28531279_28619472_28987733	0.7018196754087854	2017.3333333333333	3
27669650_28531279_28619472	0.7018196754087854	2016.6666666666667	3
27842238_28531279_28619472	0.7018196754087854	2017.0	3
27842238_28462526_28619472	0.7015233864725746	2017.0	3
27669650_28462526_28619472	0.7015233864725746	2016.6666666666667	3
28462526_28619472_28987733	0.7015233864725746	2017.3333333333333	3
28462526_28619472	0.7015233864725746	2017.0	2
28138137_28462526_28619472	0.7015233864725746	2017.0	3
28619472_31520179	0.7010461429535677	2018.0	2
28619472_28987733_31520179	0.7010461429535677	2018.0	3
27842238_28619472_31520179	0.7010461429535677	2017.6666666666667	3
27669650_28619472_31520179	0.7010461429535677	2017.3333333333333	3
28362726_28695629_31473100	0.7009192853116148	2017.6666666666667	3
29362479_30151200_31548300	0.7008750206559076	2018.3333333333333	3
30098204_31520179_31548300	0.7008477088945143	2018.6666666666667	3
27669650_30098204_31548300	0.7008477088945143	2017.6666666666667	3
28987733_30098204_31548300	0.7008477088945143	2018.3333333333333	3
30098204_31548300	0.7008477088945143	2018.5	2
28531279_30098204_31548300	0.7008477088945143	2018.0	3
29196474_30098204_31548300	0.7008477088945143	2018.0	3
30098204_30948788_31548300	0.7008477088945143	2018.6666666666667	3
27842238_30098204_31548300	0.7008477088945143	2018.0	3
28790925_30098204_31548300	0.7008477088945143	2018.0	3
28138137_30098204_31548300	0.7008477088945143	2018.0	3
29362479_31364924_31548300	0.7000847485648689	2018.6666666666667	3
27842238_28619472_29196474	0.7000553310458649	2017.0	3
28619472_28987733_29196474	0.7000553310458649	2017.3333333333333	3
28619472_29196474	0.7000553310458649	2017.0	2
27669650_28619472_29196474	0.7000553310458649	2016.6666666666667	3
28462526_29362479_31548300	0.6999747226590155	2018.0	3
27842238_28138137_28619472	0.6993159568526	2017.0	3
28138137_28619472	0.6993159568526	2017.0	2
28138137_28619472_28987733	0.6993159568526	2017.3333333333333	3
27669650_28138137_28619472	0.6993159568526	2016.6666666666667	3
28362726_28695629_30306532	0.6989670706537454	2017.3333333333333	3
28531279_29027223_31548300	0.6988195796807751	2017.6666666666667	3
30236030_31492049_31548300	0.6981326852438744	2018.6666666666667	3
29196474_29362479_31548300	0.697767293039041	2018.0	3
28790925_29362479_31548300	0.697767293039041	2018.0	3
29362479_31548300	0.697767293039041	2018.5	2
29076500_29362479_31548300	0.697767293039041	2018.3333333333333	3
28987733_29362479_31548300	0.697767293039041	2018.3333333333333	3
29362479_31520179_31548300	0.697767293039041	2018.6666666666667	3
29362479_30948788_31548300	0.697767293039041	2018.6666666666667	3
29362479_30306532_31548300	0.697767293039041	2018.3333333333333	3
27669650_29362479_31548300	0.697767293039041	2017.6666666666667	3
28138137_29362479_31548300	0.697767293039041	2018.0	3
27842238_29362479_31548300	0.697767293039041	2018.0	3
28362726_28695629_30459758	0.6974992737229451	2017.3333333333333	3
30236030_30280366_31548300	0.6968281745721124	2018.3333333333333	3
29515457_31492049_31548300	0.6967194420220088	2018.6666666666667	3
29027223_29515457_31548300	0.6963367344078559	2018.0	3
27842238_28619472_29017836	0.696152557110474	2017.3333333333333	3
27669650_28619472_29017836	0.696152557110474	2017.0	3
28619472_28987733_29017836	0.696152557110474	2017.6666666666667	3
28619472_29017836	0.696152557110474	2017.5	2
30280366_31364924_31548300	0.6961265925467043	2018.6666666666667	3
29024695_31492049_31548300	0.6960037478963672	2018.6666666666667	3
29027223_31473100_31548300	0.6959310966313398	2018.3333333333333	3
30280366_30459758_31548300	0.6952462420881358	2018.3333333333333	3
28362726_28695629_29076500	0.6945794610023737	2017.3333333333333	3
28362726_28695629_30098204	0.6945683279750279	2017.3333333333333	3
28531279_31492049_31548300	0.6922747461246773	2018.3333333333333	3
27842238_28619472_28987733	0.6919384914672254	2017.3333333333333	3
27669650_28619472	0.6919384914672254	2016.5	2
27669650_28619472_28987733	0.6919384914672254	2017.0	3
27842238_28619472	0.6919384914672254	2017.0	2
28619472_28987733	0.6919384914672254	2017.5	2
27669650_27842238_28619472	0.6919384914672254	2016.6666666666667	3
31473100_31492049_31548300	0.6893862630752421	2019.0	3
30459758_31492049_31548300	0.6892567913893245	2018.6666666666667	3
29027223_31548300	0.6889383957392151	2018.0	2
28362726_28695629_31364924	0.6883598007517705	2017.6666666666667	3
28979266_31492049_31548300	0.6878230510380151	2018.3333333333333	3
28362726_28695629_30948788	0.687507537380653	2017.6666666666667	3
28362726_28695629_30236030	0.6873974132323679	2017.3333333333333	3
28979266_30280366_31548300	0.6865185403662533	2018.0	3
30151200_31492049_31548300	0.6855012897999838	2018.6666666666667	3
29017836_30280366_31548300	0.6853031171546039	2018.3333333333333	3
30306532_30459758_31548300	0.6847398011173343	2018.3333333333333	3
29076500_30459758_31548300	0.6847398011173343	2018.3333333333333	3
31364924_31492049_31548300	0.6847110177089452	2019.0	3
28462526_31492049_31548300	0.6846009918030918	2018.3333333333333	3
28462526_30280366_31548300	0.6832964811313298	2018.0	3
29076500_30236030_31548300	0.6825927318296211	2018.3333333333333	3
30236030_30306532_31548300	0.6825927318296211	2018.3333333333333	3
30151200_30280366_31548300	0.6824835800704953	2018.3333333333333	3
27669650_31492049_31548300	0.6823935621831172	2018.0	3
27842238_31492049_31548300	0.6823935621831172	2018.3333333333333	3
28138137_31492049_31548300	0.6823935621831172	2018.3333333333333	3
28790925_31492049_31548300	0.6823935621831172	2018.3333333333333	3
29196474_31492049_31548300	0.6823935621831172	2018.3333333333333	3
31492049_31520179_31548300	0.6823935621831172	2019.0	3
28987733_31492049_31548300	0.6823935621831172	2018.6666666666667	3
30948788_31492049_31548300	0.6823935621831172	2019.0	3
29017836_31492049_31548300	0.6823935621831172	2018.6666666666667	3
31492049_31548300	0.6823935621831172	2019.0	2
29515457_30459758_31548300	0.6812054859081116	2018.3333333333333	3
30280366_30306532_31548300	0.6810890515113553	2018.3333333333333	3
28987733_30280366_31548300	0.6810890515113553	2018.3333333333333	3
29076500_30280366_31548300	0.6810890515113553	2018.3333333333333	3
29196474_30280366_31548300	0.6810890515113553	2018.0	3
28790925_30280366_31548300	0.6810890515113553	2018.0	3
27842238_30280366_31548300	0.6810890515113553	2018.0	3
30280366_30948788_31548300	0.6810890515113553	2018.6666666666667	3
27669650_30280366_31548300	0.6810890515113553	2017.6666666666667	3
30280366_31520179_31548300	0.6810890515113553	2018.6666666666667	3
28138137_30280366_31548300	0.6810890515113553	2018.0	3
29515457_30306532_31548300	0.6808109755355061	2018.3333333333333	3
29076500_29515457_31548300	0.6808109755355061	2018.3333333333333	3
28362726_28695629_29196474	0.6806220398896503	2017.0	3
28362726_28695629_29515457	0.6803748646030089	2017.3333333333333	3
28362726_28695629_28979266	0.6791943910424598	2017.0	3
30236030_30459758_31548300	0.6784046634867288	2018.3333333333333	3
28362726_29362479_31473100	0.6781494121917927	2018.0	3
29024695_29076500_31548300	0.6781476000383267	2018.3333333333333	3
29024695_30306532_31548300	0.6781476000383267	2018.3333333333333	3
30459758_31364924_31548300	0.6777030814613204	2018.6666666666667	3
29076500_31364924_31548300	0.6773085710887149	2018.6666666666667	3
30306532_31364924_31548300	0.6773085710887149	2018.6666666666667	3
28362726_28695629_30151200	0.6769999054237948	2017.3333333333333	3
29024695_30236030_31548300	0.6763950411232191	2018.3333333333333	3
30236030_31364924_31548300	0.6755560121736072	2018.6666666666667	3
29024695_30459758_31548300	0.6748131086392425	2018.3333333333333	3
28362726_28695629_29024695	0.6739824873341398	2017.3333333333333	3
29515457_31364924_31548300	0.6737742558794924	2018.6666666666667	3
28531279_30459758_31548300	0.6725467243675316	2018.0	3
28531279_30306532_31548300	0.6721522139949261	2018.0	3
28531279_29076500_31548300	0.6721522139949261	2018.0	3
29515457_30236030_31548300	0.6721308754501479	2018.3333333333333	3
28362726_28531279_28695629	0.6717161030624288	2017.0	3
28362726_29362479_31492049	0.6713835706188621	2018.0	3
28362726_29362479_30459758	0.6711274648869386	2017.6666666666667	3
29024695_31364924_31548300	0.671110880382313	2018.6666666666667	3
28362726_28695629_31520179	0.670942570607211	2017.6666666666667	3
28531279_30236030_31548300	0.6703996550798185	2018.0	3
30459758_31473100_31548300	0.6696582413180965	2018.6666666666667	3
30306532_31473100_31548300	0.6692637309454909	2018.6666666666667	3
29076500_31473100_31548300	0.6692637309454909	2018.6666666666667	3
28979266_30459758_31548300	0.6680950292808696	2018.0	3
28362726_29362479_30098204	0.6678438371869002	2017.6666666666667	3
28979266_29076500_31548300	0.6677005189082641	2018.0	3
28979266_30306532_31548300	0.6677005189082641	2018.0	3
29017836_30459758_31548300	0.6668796060692201	2018.3333333333333	3
29017836_29076500_31548300	0.6664850956966146	2018.3333333333333	3
29017836_30306532_31548300	0.6664850956966146	2018.3333333333333	3
28362726_28695629_29017836	0.6660489847641172	2017.3333333333333	3
30151200_30306532_31548300	0.6653787576702328	2018.3333333333333	3
29076500_30151200_31548300	0.6653787576702328	2018.3333333333333	3
28362726_30280366_31492049	0.6652418241256498	2018.0	3
28531279_31364924_31548300	0.6651154943389124	2018.3333333333333	3
30151200_30459758_31548300	0.6650957923517731	2018.3333333333333	3
28462526_30459758_31548300	0.6648729700459461	2018.0	3
29017836_30236030_31548300	0.6647325367815069	2018.3333333333333	3
28462526_30306532_31548300	0.6644784596733406	2018.0	3
28462526_29076500_31548300	0.6644784596733406	2018.0	3
29515457_30280366_31548300	0.664385000274894	2018.3333333333333	3
28979266_29515457_31548300	0.6641662036990416	2018.0	3
30236030_31473100_31548300	0.6641290789947745	2018.6666666666667	3
30151200_30236030_31548300	0.6636261987551251	2018.3333333333333	3
28462526_30236030_31548300	0.662725900758233	2018.0	3
28138137_30459758_31548300	0.6626655404259716	2018.0	3
27669650_30459758_31548300	0.6626655404259716	2017.6666666666667	3
29196474_30459758_31548300	0.6626655404259716	2018.0	3
30459758_31548300	0.6626655404259716	2018.5	2
28987733_30459758_31548300	0.6626655404259716	2018.3333333333333	3
30459758_31520179_31548300	0.6626655404259716	2018.6666666666667	3
30459758_30948788_31548300	0.6626655404259716	2018.6666666666667	3
27842238_30459758_31548300	0.6626655404259716	2018.0	3
28790925_30459758_31548300	0.6626655404259716	2018.0	3
28138137_30306532_31548300	0.6622710300533661	2018.0	3
28138137_29076500_31548300	0.6622710300533661	2018.0	3
30306532_30948788_31548300	0.6622710300533661	2018.6666666666667	3
27669650_29076500_31548300	0.6622710300533661	2017.6666666666667	3
27842238_29076500_31548300	0.6622710300533661	2018.0	3
30306532_31548300	0.6622710300533661	2018.5	2
30306532_31520179_31548300	0.6622710300533661	2018.6666666666667	3
28987733_30306532_31548300	0.6622710300533661	2018.3333333333333	3
29076500_30948788_31548300	0.6622710300533661	2018.6666666666667	3
29076500_30306532_31548300	0.6622710300533661	2018.3333333333333	3
28987733_29076500_31548300	0.6622710300533661	2018.3333333333333	3
28790925_29076500_31548300	0.6622710300533661	2018.0	3
29076500_31520179_31548300	0.6622710300533661	2018.6666666666667	3
29076500_29196474_31548300	0.6622710300533661	2018.0	3
29196474_30306532_31548300	0.6622710300533661	2018.0	3
27669650_30306532_31548300	0.6622710300533661	2017.6666666666667	3
28790925_30306532_31548300	0.6622710300533661	2018.0	3
27842238_30306532_31548300	0.6622710300533661	2018.0	3
29076500_31548300	0.6622710300533661	2018.5	2
31364924_31473100_31548300	0.6622270112894771	2019.0	3
28362726_28979266_29362479	0.6618540067775357	2017.3333333333333	3
29515457_30151200_31548300	0.6618444424610102	2018.3333333333333	3
28138137_28362726_28695629	0.6618349191208688	2017.0	3
27669650_28362726_28695629	0.6618349191208688	2016.6666666666667	3
27842238_28362726_28695629	0.6618349191208688	2017.0	3
28362726_28695629_28987733	0.6618349191208688	2017.3333333333333	3
28362726_28695629_28790925	0.6618349191208688	2017.0	3
28362726_28695629	0.6618349191208688	2017.0	2
28362726_28462526_28695629	0.6618349191208688	2017.0	3
28362726_29027223_31492049	0.6617603286730197	2017.6666666666667	3
28979266_29024695_31548300	0.6615028282018622	2018.0	3
28462526_29515457_31548300	0.6609441444641181	2018.0	3
28979266_31364924_31548300	0.6606637992522503	2018.3333333333333	3
30236030_30948788_31548300	0.6605184711382585	2018.6666666666667	3
28790925_30236030_31548300	0.6605184711382585	2018.0	3
28987733_30236030_31548300	0.6605184711382585	2018.3333333333333	3
29196474_30236030_31548300	0.6605184711382585	2018.0	3
28138137_30236030_31548300	0.6605184711382585	2018.0	3
30236030_31520179_31548300	0.6605184711382585	2018.6666666666667	3
27669650_30236030_31548300	0.6605184711382585	2017.6666666666667	3
27842238_30236030_31548300	0.6605184711382585	2018.0	3
28979266_30236030_31548300	0.6605184711382585	2018.0	3
30236030_31548300	0.6605184711382585	2018.5	2
29017836_29024695_31548300	0.6602874049902128	2018.3333333333333	3
28362726_30280366_31473100	0.6600109805488614	2018.0	3
29017836_31364924_31548300	0.6594483760406009	2018.6666666666667	3
29024695_30151200_31548300	0.6591810669638307	2018.3333333333333	3
29017836_29515457_31548300	0.6587367148441435	2018.3333333333333	3
28987733_29515457_31548300	0.6587367148441435	2018.3333333333333	3
28790925_29515457_31548300	0.6587367148441435	2018.0	3
27669650_29515457_31548300	0.6587367148441435	2017.6666666666667	3
27842238_29515457_31548300	0.6587367148441435	2018.0	3
29515457_31520179_31548300	0.6587367148441435	2018.6666666666667	3
29196474_29515457_31548300	0.6587367148441435	2018.0	3
29515457_30948788_31548300	0.6587367148441435	2018.6666666666667	3
28138137_29515457_31548300	0.6587367148441435	2018.0	3
30151200_31364924_31548300	0.6583420380142189	2018.6666666666667	3
28462526_29024695_31548300	0.6582807689669387	2018.0	3
29024695_30280366_31548300	0.6579926230060249	2018.3333333333333	3
28362726_29362479_30280366	0.6579610126664925	2017.6666666666667	3
28462526_31364924_31548300	0.6574417400173268	2018.3333333333333	3
28362726_29027223_29362479	0.6566839658975807	2017.3333333333333	3
27842238_29024695_31548300	0.6560733393469642	2018.0	3
28138137_29024695_31548300	0.6560733393469642	2018.0	3
29024695_31520179_31548300	0.6560733393469642	2018.6666666666667	3
28790925_29024695_31548300	0.6560733393469642	2018.0	3
27669650_29024695_31548300	0.6560733393469642	2017.6666666666667	3
29024695_29196474_31548300	0.6560733393469642	2018.0	3
28987733_29024695_31548300	0.6560733393469642	2018.3333333333333	3
29024695_30948788_31548300	0.6560733393469642	2018.6666666666667	3
28531279_30280366_31548300	0.6557262387343141	2018.0	3
28531279_28979266_31548300	0.6555074421584615	2017.6666666666667	3
31364924_31520179_31548300	0.6552343103973524	2019.0	3
29196474_31364924_31548300	0.6552343103973524	2018.3333333333333	3
31364924_31548300	0.6552343103973524	2019.0	2
27842238_31364924_31548300	0.6552343103973524	2018.3333333333333	3
28790925_31364924_31548300	0.6552343103973524	2018.3333333333333	3
28138137_31364924_31548300	0.6552343103973524	2018.3333333333333	3
28987733_31364924_31548300	0.6552343103973524	2018.6666666666667	3
27669650_31364924_31548300	0.6552343103973524	2018.0	3
30948788_31364924_31548300	0.6552343103973524	2019.0	3
28362726_31473100_31492049	0.6549655564161035	2018.3333333333333	3
28531279_29017836_31548300	0.6542920189468121	2018.0	3
28531279_28695629_29027223	0.653374695167036	2017.0	3
28531279_30151200_31548300	0.6531856809204301	2018.0	3
30280366_31473100_31548300	0.652837755684879	2018.6666666666667	3
28979266_31473100_31548300	0.6526189591090262	2018.3333333333333	3
28362726_29362479_30236030	0.6524592066070513	2017.6666666666667	3
28462526_28531279_31548300	0.652285382923538	2017.6666666666667	3
29017836_31473100_31548300	0.6514035358973768	2018.6666666666667	3
28362726_29027223_30280366	0.6509658284159079	2017.3333333333333	3
30151200_31473100_31548300	0.6502971978709949	2018.6666666666667	3
28362726_29362479_30948788	0.6501127654023833	2018.0	3
28138137_28531279_31548300	0.6500779533035634	2017.6666666666667	3
28531279_28790925_31548300	0.6500779533035634	2017.6666666666667	3
27669650_28531279_31548300	0.6500779533035634	2017.3333333333333	3
28531279_29196474_31548300	0.6500779533035634	2017.6666666666667	3
27842238_28531279_31548300	0.6500779533035634	2017.6666666666667	3
28531279_30948788_31548300	0.6500779533035634	2018.3333333333333	3
28531279_28987733_31548300	0.6500779533035634	2018.0	3
28531279_31520179_31548300	0.6500779533035634	2018.3333333333333	3
28979266_29017836_31548300	0.64984032386015	2018.0	3
28362726_30098204_30280366	0.6497054055439689	2017.6666666666667	3
28462526_31473100_31548300	0.6493968998741028	2018.3333333333333	3
28362726_28979266_30280366	0.6492083281256125	2017.3333333333333	3
28979266_30151200_31548300	0.6487339858337681	2018.0	3
28362726_30280366_30459758	0.6484064545285093	2017.6666666666667	3
28362726_30098204_31492049	0.6481324637439748	2018.0	3
28695629_29027223_30151200	0.6479882163382599	2017.3333333333333	3
28462526_28979266_31548300	0.647833687836876	2017.6666666666667	3
29017836_30151200_31548300	0.6475185626221186	2018.3333333333333	3
28462526_28695629_29027223	0.647486570932439	2017.0	3
28362726_29024695_29362479	0.647257996546012	2017.6666666666667	3
29196474_31473100_31548300	0.6471894702541282	2018.3333333333333	3
28790925_31473100_31548300	0.6471894702541282	2018.3333333333333	3
27669650_31473100_31548300	0.6471894702541282	2018.0	3
28987733_31473100_31548300	0.6471894702541282	2018.6666666666667	3
31473100_31520179_31548300	0.6471894702541282	2019.0	3
28138137_31473100_31548300	0.6471894702541282	2018.3333333333333	3
27842238_31473100_31548300	0.6471894702541282	2018.3333333333333	3
30948788_31473100_31548300	0.6471894702541282	2019.0	3
28462526_29017836_31548300	0.6466182646252265	2018.0	3
30280366_31548300	0.6458450547927541	2018.5	2
27669650_28979266_31548300	0.6456262582169014	2017.3333333333333	3
28790925_28979266_31548300	0.6456262582169014	2017.6666666666667	3
27842238_28979266_31548300	0.6456262582169014	2017.6666666666667	3
28979266_29196474_31548300	0.6456262582169014	2017.6666666666667	3
28979266_31520179_31548300	0.6456262582169014	2018.3333333333333	3
28979266_28987733_31548300	0.6456262582169014	2018.0	3
28979266_31548300	0.6456262582169014	2018.0	2
28138137_28979266_31548300	0.6456262582169014	2017.6666666666667	3
28979266_30948788_31548300	0.6456262582169014	2018.3333333333333	3
28462526_30151200_31548300	0.6455119265988446	2018.0	3
28362726_28531279_29362479	0.6449916122743011	2017.3333333333333	3
29017836_31548300	0.644410835005252	2018.5	2
27669650_29017836_31548300	0.644410835005252	2017.6666666666667	3
28987733_29017836_31548300	0.644410835005252	2018.3333333333333	3
29017836_31520179_31548300	0.644410835005252	2018.6666666666667	3
27842238_29017836_31548300	0.644410835005252	2018.0	3
28790925_29017836_31548300	0.644410835005252	2018.0	3
29017836_30948788_31548300	0.644410835005252	2018.6666666666667	3
28138137_29017836_31548300	0.644410835005252	2018.0	3
29017836_29196474_31548300	0.644410835005252	2018.0	3
28362726_29362479_31520179	0.6442180798190833	2018.0	3
28362726_29027223_31364924	0.6439698445229162	2017.6666666666667	3
28362726_29027223_30459758	0.6437555707318724	2017.3333333333333	3
30151200_31548300	0.64330449697887	2018.5	2
30151200_31520179_31548300	0.64330449697887	2018.6666666666667	3
27669650_30151200_31548300	0.64330449697887	2017.6666666666667	3
29196474_30151200_31548300	0.64330449697887	2018.0	3
28138137_30151200_31548300	0.64330449697887	2018.0	3
28790925_30151200_31548300	0.64330449697887	2018.0	3
28987733_30151200_31548300	0.64330449697887	2018.3333333333333	3
30151200_30948788_31548300	0.64330449697887	2018.6666666666667	3
27842238_30151200_31548300	0.64330449697887	2018.0	3
28362726_29196474_29362479	0.6432272679113805	2017.3333333333333	3
28362726_29027223_31473100	0.6426606784580872	2017.6666666666667	3
28138137_28462526_31548300	0.6424041989819779	2017.6666666666667	3
27669650_28462526_31548300	0.6424041989819779	2017.3333333333333	3
28462526_28987733_31548300	0.6424041989819779	2018.0	3
28462526_31548300	0.6424041989819779	2018.0	2
28462526_30948788_31548300	0.6424041989819779	2018.3333333333333	3
28462526_29196474_31548300	0.6424041989819779	2017.6666666666667	3
27842238_28462526_31548300	0.6424041989819779	2017.6666666666667	3
28462526_31520179_31548300	0.6424041989819779	2018.3333333333333	3
28462526_28790925_31548300	0.6424041989819779	2017.6666666666667	3
28362726_30236030_30280366	0.6421584904098807	2017.6666666666667	3
28362726_28979266_31492049	0.6421426333346102	2017.6666666666667	3
28362726_30306532_31492049	0.6418609252325499	2018.0	3
28362726_29515457_30280366	0.641004695162958	2017.6666666666667	3
27669650_31548300	0.6401967693620034	2017.5	2
29196474_30948788_31548300	0.6401967693620034	2018.3333333333333	3
27842238_29196474_31548300	0.6401967693620034	2017.6666666666667	3
29196474_31548300	0.6401967693620034	2018.0	2
28138137_29196474_31548300	0.6401967693620034	2017.6666666666667	3
28987733_31548300	0.6401967693620034	2018.5	2
28790925_31520179_31548300	0.6401967693620034	2018.3333333333333	3
28138137_30948788_31548300	0.6401967693620034	2018.3333333333333	3
28138137_28987733_31548300	0.6401967693620034	2018.0	3
28138137_31520179_31548300	0.6401967693620034	2018.3333333333333	3
27842238_30948788_31548300	0.6401967693620034	2018.3333333333333	3
31520179_31548300	0.6401967693620034	2019.0	2
27669650_28790925_31548300	0.6401967693620034	2017.3333333333333	3
30948788_31520179_31548300	0.6401967693620034	2019.0	3
27842238_31520179_31548300	0.6401967693620034	2018.3333333333333	3
30948788_31548300	0.6401967693620034	2019.0	2
27669650_29196474_31548300	0.6401967693620034	2017.3333333333333	3
27669650_27842238_31548300	0.6401967693620034	2017.3333333333333	3
28790925_28987733_31548300	0.6401967693620034	2018.0	3
28790925_31548300	0.6401967693620034	2018.0	2
27842238_28987733_31548300	0.6401967693620034	2018.0	3
27669650_30948788_31548300	0.6401967693620034	2018.0	3
28790925_29196474_31548300	0.6401967693620034	2017.6666666666667	3
27669650_28987733_31548300	0.6401967693620034	2017.6666666666667	3
29196474_31520179_31548300	0.6401967693620034	2018.3333333333333	3
28987733_31520179_31548300	0.6401967693620034	2018.6666666666667	3
27669650_28138137_31548300	0.6401967693620034	2017.3333333333333	3
28138137_31548300	0.6401967693620034	2018.0	2
28987733_30948788_31548300	0.6401967693620034	2018.6666666666667	3
28138137_28790925_31548300	0.6401967693620034	2017.6666666666667	3
28987733_29196474_31548300	0.6401967693620034	2018.0	3
27669650_31520179_31548300	0.6401967693620034	2018.0	3
28790925_30948788_31548300	0.6401967693620034	2018.3333333333333	3
27842238_28790925_31548300	0.6401967693620034	2017.6666666666667	3
27842238_31548300	0.6401967693620034	2018.0	2
27842238_28138137_31548300	0.6401967693620034	2017.6666666666667	3
28362726_29362479_30151200	0.6396051334455252	2017.6666666666667	3
28362726_29362479_30306532	0.6394980379841128	2017.6666666666667	3
29024695_29515457_31548300	0.639369288110503	2018.3333333333333	3
28362726_29362479_29515457	0.6393244939759897	2017.6666666666667	3
28362726_29017836_29362479	0.6393244939759897	2017.6666666666667	3
28362726_30280366_31364924	0.6383193501215776	2018.0	3
28362726_29362479_31364924	0.63824494326398	2018.0	3
28362726_29076500_31492049	0.6374733155811781	2018.0	3
28362726_30306532_31473100	0.63590668129596	2018.0	3
28695629_29027223_29362479	0.6358475371892521	2017.3333333333333	3
28362726_30459758_31492049	0.635810549586252	2018.0	3
28362726_31364924_31473100	0.635616429550104	2018.3333333333333	3
27842238_28362726_29362479	0.635110428332741	2017.3333333333333	3
28362726_28987733_29362479	0.635110428332741	2017.6666666666667	3
28138137_28362726_29362479	0.635110428332741	2017.3333333333333	3
28362726_28462526_29362479	0.635110428332741	2017.3333333333333	3
27669650_28362726_29362479	0.635110428332741	2017.0	3
28362726_29362479	0.635110428332741	2017.5	2
28362726_28790925_29362479	0.635110428332741	2017.3333333333333	3
28362726_29076500_29362479	0.635110428332741	2017.6666666666667	3
28362726_30236030_31492049	0.6350927956188783	2018.0	3
28362726_29024695_30280366	0.6346123178940887	2017.6666666666667	3
28362726_29027223_30236030	0.6343299447949368	2017.3333333333333	3
28695629_29027223_30280366	0.6338584014792692	2017.3333333333333	3
28531279_29515457_31548300	0.6333739020671023	2018.0	3
28362726_29027223_30151200	0.6326099491949404	2017.3333333333333	3
28362726_29027223_30098204	0.6323551034531947	2017.3333333333333	3
28362726_28531279_30280366	0.6323459336223779	2017.3333333333333	3
28362726_29027223_30948788	0.6319835035902688	2017.6666666666667	3
28362726_30280366_30948788	0.6319743337594519	2018.0	3
28362726_29076500_31473100	0.6315190716445881	2018.0	3
28362726_30151200_31492049	0.6310278375641295	2018.0	3
28362726_29196474_30280366	0.6305815892594574	2017.3333333333333	3
29515457_31473100_31548300	0.6304854190176671	2018.6666666666667	3
28362726_30459758_31473100	0.6299656361027394	2018.0	3
28362726_29515457_31492049	0.6297249347287072	2018.0	3
28362726_30459758_31364924	0.6294115416506608	2018.0	3
28362726_29024695_29027223	0.6291287347338973	2017.3333333333333	3
28362726_30306532_30459758	0.6288847339911057	2017.6666666666667	3
28362726_31364924_31492049	0.6288505879771735	2018.3333333333333	3
28362726_28790925_29027223	0.6281152440821565	2017.0	3
28362726_30948788_31492049	0.6279890769273297	2018.3333333333333	3
29024695_31473100_31548300	0.6278220435204878	2018.6666666666667	3
28362726_28531279_29027223	0.6268623504621866	2017.0	3
28362726_30280366_30306532	0.6268523593321896	2017.6666666666667	3
28362726_29017836_30280366	0.6266788153240664	2017.6666666666667	3
28362726_28790925_31492049	0.6265331324513455	2017.6666666666667	3
28362726_30236030_31473100	0.6263844196938716	2018.0	3
28362726_28979266_29027223	0.6263652730438302	2017.0	3
28362726_30098204_31364924	0.6261279139506226	2018.0	3
28362726_29027223_31520179	0.6260888180069688	2017.6666666666667	3
28362726_30280366_31520179	0.626079648176152	2018.0	3
28362726_30098204_30306532	0.6256011062910674	2017.6666666666667	3
28362726_28531279_31492049	0.6252802388313756	2017.6666666666667	3
28362726_29024695_31492049	0.6252802388313756	2018.0	3
28362726_30151200_30280366	0.6252462557358753	2017.6666666666667	3
28362726_30151200_31473100	0.6250735936275392	2018.0	3
28362726_29076500_30459758	0.6244971243397339	2017.6666666666667	3
28362726_29027223_29515457	0.6243795051892675	2017.3333333333333	3
28362726_29196474_31492049	0.6235158944684551	2017.6666666666667	3
29515457_31548300	0.6234927181255422	2018.5	2
28362726_30098204_30236030	0.6234155553928934	2017.6666666666667	3
28695629_29024695_29027223	0.6231553853587886	2017.3333333333333	3
28362726_31492049_31520179	0.6230130368344048	2018.3333333333333	3
28362726_28790925_30280366	0.6224647496808179	2017.3333333333333	3
27842238_28362726_30280366	0.6224647496808179	2017.3333333333333	3
27669650_28362726_30280366	0.6224647496808179	2017.0	3
28362726_30280366	0.6224647496808179	2017.5	2
28362726_28462526_30280366	0.6224647496808179	2017.3333333333333	3
28362726_29076500_30280366	0.6224647496808179	2017.6666666666667	3
28362726_28987733_30280366	0.6224647496808179	2017.6666666666667	3
28138137_28362726_30280366	0.6224647496808179	2017.3333333333333	3
28362726_30236030_30459758	0.6221166043774338	2017.6666666666667	3
28695629_29027223_31492049	0.6220046380512745	2017.6666666666667	3
28531279_31473100_31548300	0.6218266574770871	2018.3333333333333	3
28362726_29027223_30306532	0.6213687761719984	2017.3333333333333	3
28362726_29076500_30098204	0.6212134966396957	2017.6666666666667	3
28362726_29515457_30459758	0.6209628091305113	2017.6666666666667	3
29024695_31548300	0.6208293426283629	2018.5	2
28531279_29024695_31548300	0.6208293426283629	2018.0	3
28362726_30098204_30459758	0.6204208871685706	2017.6666666666667	3
28695629_29362479_30098204	0.6201686744398358	2017.6666666666667	3
28362726_28979266_31364924	0.620138083541258	2017.6666666666667	3
28362726_28979266_30459758	0.6199238097502142	2017.3333333333333	3
28362726_30306532_31364924	0.6198563754391978	2018.0	3
28362726_28979266_30306532	0.619611275881703	2017.3333333333333	3
28695629_29027223_30459758	0.6193817928291258	2017.3333333333333	3
28362726_30236030_31364924	0.617670824541024	2018.0	3
28362726_30151200_30459758	0.6173741706316198	2017.6666666666667	3
28362726_29515457_31473100	0.6173144752452233	2018.0	3
28362726_30236030_30306532	0.6171440168814689	2017.6666666666667	3
28362726_29027223_29076500	0.6169811665206265	2017.3333333333333	3
27842238_28362726_29027223	0.6169811665206265	2017.0	3
28362726_29027223_29196474	0.6169811665206265	2017.0	3
28362726_28987733_29027223	0.6169811665206265	2017.3333333333333	3
28362726_28462526_29027223	0.6169811665206265	2017.0	3
27669650_28362726_29027223	0.6169811665206265	2016.6666666666667	3
28362726_29027223	0.6169811665206265	2017.0	2
28362726_29017836_29027223	0.6169811665206265	2017.3333333333333	3
28138137_28362726_29027223	0.6169811665206265	2017.0	3
28362726_29076500_31364924	0.6154687657878262	2018.0	3
28362726_31492049	0.6153990548898156	2018.0	2
27669650_28362726_31492049	0.6153990548898156	2017.3333333333333	3
28362726_29017836_31492049	0.6153990548898156	2018.0	3
28138137_28362726_31492049	0.6153990548898156	2017.6666666666667	3
28362726_28987733_31492049	0.6153990548898156	2018.0	3
27842238_28362726_31492049	0.6153990548898156	2017.6666666666667	3
28362726_28462526_31492049	0.6153990548898156	2017.6666666666667	3
28695629_29027223_30098204	0.6152752869210214	2017.3333333333333	3
28362726_28979266_29076500	0.6152236662303311	2017.3333333333333	3
28531279_31548300	0.6148339565849622	2018.0	2
28362726_30098204_30151200	0.6147680186226467	2017.6666666666667	3
28362726_29024695_30459758	0.6145704318616421	2017.6666666666667	3
28362726_28790925_30459758	0.613556941209901	2017.3333333333333	3
28362726_29076500_30236030	0.6127564072300972	2017.6666666666667	3
28362726_28531279_30459758	0.6123040475899313	2017.3333333333333	3
28362726_30948788_31473100	0.6120750344478857	2018.3333333333333	3
31473100_31548300	0.6119454735355271	2019.0	2
28362726_29515457_31364924	0.6119344505786034	2018.0	3
28695629_29027223_30306532	0.6116664250251996	2017.3333333333333	3
28362726_29515457_30306532	0.6114076429190484	2017.6666666666667	3
28362726_30459758_30948788	0.6111716216562816	2018.0	3
28362726_29024695_31473100	0.6109220979763541	2018.0	3
28695629_29027223_30948788	0.6106282414961611	2017.6666666666667	3
28362726_29196474_30459758	0.6105397032270106	2017.3333333333333	3
28695629_29027223_31473100	0.6099733333102992	2017.6666666666667	3
28362726_28790925_31473100	0.609908607324613	2017.6666666666667	3
28362726_29196474_31473100	0.6094448109532253	2017.6666666666667	3
28695629_29027223_31520179	0.6090090014747955	2017.6666666666667	3
28362726_28979266_30151200	0.6087781882132821	2017.3333333333333	3
28362726_28531279_31473100	0.6086557137046432	2017.6666666666667	3
28362726_30098204_31473100	0.6086557137046432	2018.0	3
28362726_30098204_30948788	0.6086488200269671	2018.0	3
28362726_30151200_30306532	0.6084964801112221	2017.6666666666667	3
28362726_28979266_30948788	0.6081517426086106	2017.6666666666667	3
28362726_28979266_30236030	0.6080416184603255	2017.3333333333333	3
28362726_30306532_30948788	0.6078700345065504	2018.0	3
28362726_30948788_31364924	0.6075797827606948	2018.3333333333333	3
28695629_29027223_29515457	0.6072996886570943	2017.3333333333333	3
28695629_29027223_29076500	0.6072788153738279	2017.3333333333333	3
28138137_28695629_29027223	0.6072788153738279	2017.0	3
28695629_28979266_29027223	0.6072788153738279	2017.0	3
28362726_29076500_29515457	0.6070200332676765	2017.6666666666667	3
28362726_29515457_30098204	0.6070089002403308	2017.6666666666667	3
28362726_29017836_30459758	0.6066369292916197	2017.6666666666667	3
28362726_30151200_30236030	0.6063109292130482	2017.6666666666667	3
28362726_30459758_31520179	0.6060377621437054	2018.0	3
28695629_30098204_30280366	0.6057592445685942	2017.6666666666667	3
28362726_30236030_30948788	0.6056844836083765	2018.0	3
28362726_29024695_31364924	0.6055420733097343	2018.0	3
28362726_29024695_30306532	0.6050152656501789	2017.6666666666667	3
28362726_28979266_31473100	0.6042040186179811	2017.6666666666667	3
28362726_29076500_30151200	0.6041088704598504	2017.6666666666667	3
28695629_29027223_31364924	0.604103039481904	2017.6666666666667	3
28362726_28790925_30306532	0.6040017749984382	2017.3333333333333	3
28695629_29027223_30236030	0.6035905761776253	2017.3333333333333	3
28362726_29076500_30948788	0.6034824248551787	2018.0	3
28695629_30098204_30151200	0.6033075517272304	2017.6666666666667	3
28362726_28531279_31364924	0.6032756890380234	2017.6666666666667	3
28362726_29017836_31473100	0.6029885954063318	2018.0	3
28362726_29024695_30236030	0.6028297147520052	2017.6666666666667	3
28362726_28531279_30306532	0.6027488813784683	2017.3333333333333	3
27842238_28362726_30459758	0.6024228636483712	2017.3333333333333	3
27669650_28362726_30459758	0.6024228636483712	2017.0	3
28362726_28987733_30459758	0.6024228636483712	2017.6666666666667	3
28362726_28462526_30459758	0.6024228636483712	2017.3333333333333	3
28362726_30459758	0.6024228636483712	2017.5	2
28138137_28362726_30459758	0.6024228636483712	2017.3333333333333	3
28362726_29515457_30236030	0.6022945508506239	2017.6666666666667	3
28362726_30306532_31520179	0.6019753489232506	2018.0	3
28362726_28790925_30236030	0.6018162241002643	2017.3333333333333	3
28362726_31364924_31520179	0.6016850971773948	2018.3333333333333	3
28362726_29196474_31364924	0.6015113446751029	2017.6666666666667	3
28362726_28979266_29515457	0.6010190698309662	2017.3333333333333	3
28362726_29196474_30306532	0.6009845370155477	2017.3333333333333	3
28362726_31473100_31520179	0.6008957587166643	2018.3333333333333	3
28362726_29024695_29076500	0.6006276559988072	2017.6666666666667	3
28462526_29027223_30151200	0.6006081416269384	2017.3333333333333	3
28362726_29515457_30151200	0.6005745552506276	2017.6666666666667	3
28362726_28531279_30236030	0.6005633304802944	2017.3333333333333	3
28362726_29515457_30948788	0.599948109645956	2018.0	3
28695629_29027223_29196474	0.5999013499884532	2017.0	3
27842238_28695629_29027223	0.5999013499884532	2017.0	3
28695629_29017836_29027223	0.5999013499884532	2017.3333333333333	3
28695629_28987733_29027223	0.5999013499884532	2017.3333333333333	3
28362726_30236030_31520179	0.5997897980250766	2018.0	3
28362726_28790925_29076500	0.5996141653470664	2017.3333333333333	3
28362726_28790925_30098204	0.5996030323197208	2017.3333333333333	3
28362726_29196474_30098204	0.599139235948333	2017.3333333333333	3
28362726_29196474_30236030	0.5987989861173737	2017.3333333333333	3
28362726_31473100	0.5987745297630832	2018.0	2
27842238_28362726_31473100	0.5987745297630832	2017.6666666666667	3
28362726_28987733_31473100	0.5987745297630832	2018.0	3
27669650_28362726_31473100	0.5987745297630832	2017.3333333333333	3
28138137_28362726_31473100	0.5987745297630832	2017.6666666666667	3
28362726_28462526_31473100	0.5987745297630832	2017.6666666666667	3
28362726_28531279_29076500	0.5983612717270965	2017.3333333333333	3
28362726_30151200_31364924	0.5978892102092472	2018.0	3
28362726_28979266_30098204	0.5978530612813945	2017.3333333333333	3
29027223_30151200_31492049	0.5978020828353459	2018.0	3
28362726_29017836_31364924	0.597608570739712	2018.0	3
28362726_29076500_31520179	0.5975877392718788	2018.0	3
28362726_29017836_30306532	0.5970817630801568	2017.6666666666667	3
28362726_30151200_30948788	0.5970369468381297	2018.0	3
28362726_29076500_29196474	0.596596927364176	2017.3333333333333	3
28362726_29017836_30236030	0.5948962121819829	2017.6666666666667	3
28462526_28531279_29027223	0.5948605428941846	2017.0	3
28362726_28979266_29024695	0.5946266925620971	2017.3333333333333	3
28531279_29027223_29362479	0.5943555867125278	2017.3333333333333	3
28362726_29024695_30151200	0.5941821779817585	2017.6666666666667	3
28362726_28790925_28979266	0.5936132019103562	2017.0	3
28362726_29024695_30948788	0.5935557323770869	2018.0	3
27842238_28362726_31364924	0.5933945050964634	2017.6666666666667	3
28362726_31364924	0.5933945050964634	2018.0	2
28362726_28790925_31364924	0.5933945050964634	2017.6666666666667	3
27669650_28362726_31364924	0.5933945050964634	2017.3333333333333	3
28138137_28362726_31364924	0.5933945050964634	2017.6666666666667	3
28362726_28462526_31364924	0.5933945050964634	2017.6666666666667	3
28362726_28987733_31364924	0.5933945050964634	2018.0	3
28695629_30098204_31492049	0.5931909500308024	2018.0	3
28362726_28979266_29196474	0.5931494055389683	2017.0	3
28362726_29196474_29515457	0.5930626121549533	2017.3333333333333	3
27669650_28362726_30306532	0.5928676974369083	2017.0	3
28362726_29076500_30306532	0.5928676974369083	2017.6666666666667	3
28362726_30306532	0.5928676974369083	2017.5	2
28362726_28462526_30306532	0.5928676974369083	2017.3333333333333	3
28138137_28362726_30306532	0.5928676974369083	2017.3333333333333	3
27842238_28362726_30306532	0.5928676974369083	2017.3333333333333	3
28362726_28987733_30306532	0.5928676974369083	2017.6666666666667	3
28362726_29017836_29076500	0.5926941534287851	2017.6666666666667	3
28362726_29017836_30098204	0.5926830204014394	2017.6666666666667	3
28362726_28790925_30948788	0.5925422417253459	2017.6666666666667	3
28362726_28531279_28979266	0.5923603082903863	2017.0	3
28462526_28695629_30098204	0.5921356251312674	2017.3333333333333	3
28362726_30098204_31520179	0.5920838532535251	2018.0	3
28531279_29027223_31492049	0.592054484102592	2017.6666666666667	3
28362726_28531279_30151200	0.5919157937100478	2017.3333333333333	3
28362726_28979266_31520179	0.5915867758351686	2017.6666666666667	3
28362726_28531279_30948788	0.591289348105376	2017.6666666666667	3
28362726_30151200_31520179	0.5911422612548297	2018.0	3
28362726_29024695_30098204	0.5907353390299017	2017.6666666666667	3
27669650_28362726_30236030	0.5906821465387344	2017.0	3
28138137_28362726_30236030	0.5906821465387344	2017.3333333333333	3
28362726_28987733_30236030	0.5906821465387344	2017.6666666666667	3
28362726_30236030	0.5906821465387344	2017.5	2
28362726_28462526_30236030	0.5906821465387344	2017.3333333333333	3
27842238_28362726_30236030	0.5906821465387344	2017.3333333333333	3
28362726_29196474_30151200	0.590151449347127	2017.3333333333333	3
28531279_28695629_29362479	0.5901388551733084	2017.3333333333333	3
28362726_29196474_30948788	0.5895250037424555	2017.6666666666667	3
28695629_30098204_30306532	0.5890600211055329	2017.6666666666667	3
29027223_29362479_30151200	0.5889691078837516	2017.6666666666667	3
28138137_28362726_29076500	0.5884800877855365	2017.3333333333333	3
27842238_28362726_29076500	0.5884800877855365	2017.3333333333333	3
28362726_29076500	0.5884800877855365	2017.5	2
27669650_28362726_29076500	0.5884800877855365	2017.0	3
28362726_28462526_29076500	0.5884800877855365	2017.3333333333333	3
28362726_28987733_29076500	0.5884800877855365	2017.6666666666667	3
28362726_30098204	0.5884689547581909	2017.5	2
28362726_28531279_30098204	0.5884689547581909	2017.3333333333333	3
27669650_28362726_30098204	0.5884689547581909	2017.0	3
28138137_28362726_30098204	0.5884689547581909	2017.3333333333333	3
27842238_28362726_30098204	0.5884689547581909	2017.3333333333333	3
28362726_28462526_30098204	0.5884689547581909	2017.3333333333333	3
28362726_28987733_30098204	0.5884689547581909	2017.6666666666667	3
27669650_28695629_29027223	0.5882484390411442	2016.6666666666667	3
28695629_28790925_29027223	0.5882484390411442	2017.0	3
28695629_29027223	0.5882484390411442	2017.0	2
28531279_28695629_30098204	0.5881425654243043	2017.3333333333333	3
28362726_28979266_29017836	0.5866931899920749	2017.3333333333333	3
28362726_29024695_29196474	0.5866702348860842	2017.3333333333333	3
28362726_29024695_29515457	0.5864230595994426	2017.6666666666667	3
28362726_29017836_30151200	0.5862486754117361	2017.6666666666667	3
28462526_29027223_31492049	0.5861663598679951	2017.6666666666667	3
28362726_28790925_29196474	0.5856567442343431	2017.0	3
28362726_29017836_30948788	0.5856222298070646	2018.0	3
28362726_28790925_29515457	0.5854095689477016	2017.3333333333333	3
29027223_30151200_30280366	0.585266773116042	2017.6666666666667	3
28695629_29362479_30151200	0.5847523763445324	2017.6666666666667	3
28695629_29076500_30098204	0.584672411454161	2017.6666666666667	3
28362726_28531279_29196474	0.5844038506143733	2017.0	3
28362726_28531279_29515457	0.5841566753277317	2017.3333333333333	3
28362726_29196474_31520179	0.5836303181591556	2017.6666666666667	3
28362726_30948788_31520179	0.5835293931173972	2018.3333333333333	3
28362726_29515457_31520179	0.5833831428725139	2018.0	3
29027223_30151200_30459758	0.5828488509748231	2017.6666666666667	3
28362726_28979266	0.5824791243488263	2017.0	2
28362726_28462526_28979266	0.5824791243488263	2017.0	3
28362726_28979266_28987733	0.5824791243488263	2017.3333333333333	3
28138137_28362726_28979266	0.5824791243488263	2017.0	3
27842238_28362726_28979266	0.5824791243488263	2017.0	3
27669650_28362726_28979266	0.5824791243488263	2016.6666666666667	3
27842238_28362726_30151200	0.5820346097684875	2017.3333333333333	3
28138137_28362726_30151200	0.5820346097684875	2017.3333333333333	3
28362726_28462526_30151200	0.5820346097684875	2017.3333333333333	3
27669650_28362726_30151200	0.5820346097684875	2017.0	3
28362726_28987733_30151200	0.5820346097684875	2017.6666666666667	3
28362726_28790925_30151200	0.5820346097684875	2017.3333333333333	3
28362726_30151200	0.5820346097684875	2017.5	2
28138137_28362726_30948788	0.581408164163816	2017.6666666666667	3
27669650_28362726_30948788	0.581408164163816	2017.3333333333333	3
28362726_28987733_30948788	0.581408164163816	2018.0	3
28362726_30948788	0.581408164163816	2018.0	2
28362726_28462526_30948788	0.581408164163816	2017.6666666666667	3
27842238_28362726_30948788	0.581408164163816	2017.6666666666667	3
28531279_28695629_30280366	0.5812221782930749	2017.3333333333333	3
28462526_29027223_29362479	0.581089997092556	2017.3333333333333	3
28462526_29027223_30280366	0.5791008613825731	2017.3333333333333	3
28362726_28790925_29024695	0.5790171916788325	2017.3333333333333	3
28362726_29017836_29196474	0.5787367323160618	2017.3333333333333	3
29027223_30151200_31473100	0.5787024326204132	2018.0	3
28531279_29027223_30459758	0.5777787279331346	2017.3333333333333	3
29027223_30151200_30236030	0.5777491643426375	2017.6666666666667	3
28695629_30098204_30236030	0.5774903636841555	2017.6666666666667	3
29027223_30280366_31492049	0.5774561146255455	2018.0	3
28362726_29024695_31520179	0.5769907656036448	2018.0	3
28462526_28695629_29362479	0.5768732655533368	2017.3333333333333	3
28362726_28531279_28790925	0.5767508074071216	2017.0	3
29024695_29027223_30151200	0.576276956053288	2017.6666666666667	3
28362726_28790925_31520179	0.5759772749519039	2017.6666666666667	3
28695629_29362479_31473100	0.5757498761854718	2018.0	3
29027223_30151200_30948788	0.5754027231379696	2018.0	3
28362726_28531279_31520179	0.574724381331934	2017.6666666666667	3
28362726_28462526_29196474	0.5745226666728133	2017.0	3
27669650_28362726_29196474	0.5745226666728133	2016.6666666666667	3
27842238_28362726_29196474	0.5745226666728133	2017.0	3
28138137_28362726_29196474	0.5745226666728133	2017.0	3
28362726_28987733_29196474	0.5745226666728133	2017.3333333333333	3
28362726_29196474	0.5745226666728133	2017.0	2
28138137_28362726_29515457	0.5742754913861716	2017.3333333333333	3
27842238_28362726_29515457	0.5742754913861716	2017.3333333333333	3
28362726_29515457	0.5742754913861716	2017.5	2
28362726_29017836_29515457	0.5742754913861716	2017.6666666666667	3
28362726_28987733_29515457	0.5742754913861716	2017.6666666666667	3
28362726_28462526_29515457	0.5742754913861716	2017.3333333333333	3
27669650_28362726_29515457	0.5742754913861716	2017.0	3
28531279_29027223_31364924	0.5742639999524884	2017.6666666666667	3
28695629_30151200_30280366	0.5741225004065723	2017.6666666666667	3
29362479_30098204_30151200	0.5732902451343354	2018.0	3
29027223_29362479_31492049	0.5729413181768175	2018.0	3
28695629_30098204_30948788	0.5721077348414326	2018.0	3
28362726_29017836_29024695	0.5720971797605512	2017.6666666666667	3
28531279_29027223_30236030	0.5720015656098835	2017.3333333333333	3
28462526_29027223_30459758	0.5718906036985376	2017.3333333333333	3
29027223_29362479_30459758	0.5713856475168807	2017.6666666666667	3
28362726_28790925_29017836	0.5710836891088101	2017.3333333333333	3
28695629_30098204_31364924	0.5710752858181835	2018.0	3
28362726_28531279_29017836	0.5698307954888403	2017.3333333333333	3
28979266_29027223_30151200	0.5697844925915309	2017.3333333333333	3
28531279_29027223_30948788	0.5696551244052156	2017.6666666666667	3
28695629_30098204_30459758	0.5692083752270882	2017.6666666666667	3
28362726_29017836_31520179	0.5690572630336225	2018.0	3
29027223_30151200_31364924	0.5688775211237125	2018.0	3
28531279_29362479_30098204	0.5687955400215513	2017.6666666666667	3
29027223_30098204_30151200	0.5683968576155208	2017.6666666666667	3
28462526_29027223_31364924	0.5683758757178915	2017.6666666666667	3
28462526_28695629_30280366	0.5679565886731033	2017.3333333333333	3
28362726_29024695	0.5678831141173025	2017.5	2
28138137_28362726_29024695	0.5678831141173025	2017.3333333333333	3
28362726_28531279_29024695	0.5678831141173025	2017.3333333333333	3
28362726_28462526_29024695	0.5678831141173025	2017.3333333333333	3
28362726_28987733_29024695	0.5678831141173025	2017.6666666666667	3
27842238_28362726_29024695	0.5678831141173025	2017.3333333333333	3
27669650_28362726_29024695	0.5678831141173025	2017.0	3
29027223_29362479_30280366	0.5674618276393864	2017.6666666666667	3
28462526_28695629_30151200	0.567389608226106	2017.3333333333333	3
28462526_29027223_31473100	0.5670667096530624	2017.6666666666667	3
27669650_28362726_28790925	0.5668696234655616	2016.6666666666667	3
27842238_28362726_28790925	0.5668696234655616	2017.0	3
28138137_28362726_28790925	0.5668696234655616	2017.0	3
28362726_28790925_28987733	0.5668696234655616	2017.3333333333333	3
28362726_28462526_28790925	0.5668696234655616	2017.0	3
28362726_28790925	0.5668696234655616	2017.0	2
29027223_29362479_31473100	0.5665617534714056	2018.0	3
28362726_28531279	0.5656167298455917	2017.0	2
28362726_28462526_28531279	0.5656167298455917	2017.0	3
28362726_28531279_28987733	0.5656167298455917	2017.3333333333333	3
27669650_28362726_28531279	0.5656167298455917	2016.6666666666667	3
27842238_28362726_28531279	0.5656167298455917	2017.0	3
28138137_28362726_28531279	0.5656167298455917	2017.0	3
28462526_29362479_30098204	0.5654111343431398	2017.6666666666667	3
28695629_29362479_30459758	0.5653885851783499	2017.6666666666667	3
27669650_28362726_31520179	0.564843197390374	2017.3333333333333	3
28362726_31520179	0.564843197390374	2018.0	2
28362726_28987733_31520179	0.564843197390374	2018.0	3
28138137_28362726_31520179	0.564843197390374	2017.6666666666667	3
28362726_28462526_31520179	0.564843197390374	2017.6666666666667	3
27842238_28362726_31520179	0.564843197390374	2017.6666666666667	3
29027223_30151200_30306532	0.5647879957196991	2017.6666666666667	3
28531279_28979266_29027223	0.564036893858777	2017.0	3
28695629_29362479_30280366	0.563245096100167	2017.6666666666667	3
28531279_28695629_31492049	0.563161130764275	2017.6666666666667	3
28695629_29515457_30098204	0.5630903496694216	2017.6666666666667	3
28531279_29027223_30151200	0.5629041046245128	2017.3333333333333	3
29027223_30151200_31520179	0.562130572169295	2018.0	3
28462526_28531279_28695629	0.5621058058647399	2017.0	3
28695629_29362479_31492049	0.5619156891385836	2018.0	3
29362479_30098204_31492049	0.5614765210706497	2018.3333333333333	3
28695629_30280366_31473100	0.5613404463142302	2018.0	3
28695629_30098204_31473100	0.5607825454654286	2018.0	3
29027223_29515457_30151200	0.5604212593515937	2017.6666666666667	3
29027223_29076500_30151200	0.5604003860683273	2017.6666666666667	3
28138137_29027223_30151200	0.5604003860683273	2017.3333333333333	3
27669650_28362726_29017836	0.5599496115472803	2017.0	3
28362726_28462526_29017836	0.5599496115472803	2017.3333333333333	3
27842238_28362726_29017836	0.5599496115472803	2017.3333333333333	3
28362726_28987733_29017836	0.5599496115472803	2017.6666666666667	3
28362726_29017836	0.5599496115472803	2017.5	2
28138137_28362726_29017836	0.5599496115472803	2017.3333333333333	3
29024695_29027223_31492049	0.5595687900226338	2018.0	3
28695629_30280366_31492049	0.5595029444170613	2018.0	3
28531279_29027223_30306532	0.5590403969869451	2017.3333333333333	3
28531279_28695629_30306532	0.5590302018390053	2017.3333333333333	3
28695629_30151200_31473100	0.5588887534728663	2018.0	3
28462526_29027223_30236030	0.558735975989912	2017.3333333333333	3
28531279_28790925_29027223	0.5584093995117287	2017.0	3
29027223_29362479_30236030	0.5582310198082551	2017.6666666666667	3
28695629_29024695_30098204	0.5579232556160568	2017.6666666666667	3
28695629_30151200_31492049	0.5577746519354989	2018.0	3
30098204_30151200_31492049	0.5573354838675649	2018.3333333333333	3
28462526_28695629_31492049	0.557273006529678	2017.6666666666667	3
28462526_29024695_29027223	0.5572637677005626	2017.3333333333333	3
30098204_30151200_30280366	0.5571676162053671	2018.0	3
28531279_29027223_30280366	0.5571224542839435	2017.3333333333333	3
28462526_29027223_30098204	0.55676113464817	2017.3333333333333	3
29024695_29027223_29362479	0.5567588115189057	2017.6666666666667	3
28462526_29027223_30948788	0.5563895347852441	2017.6666666666667	3
28531279_29027223_31520179	0.5563829734365411	2017.6666666666667	3
29027223_29362479_30098204	0.556256178466513	2017.6666666666667	3
28462526_30098204_30151200	0.5559274770159088	2017.6666666666667	3
29027223_29362479_30948788	0.5558845786035872	2018.0	3
28138137_28362726	0.5557355459040317	2017.0	2
27669650_28362726	0.5557355459040317	2016.5	2
28362726_28987733	0.5557355459040317	2017.5	2
27842238_28362726	0.5557355459040317	2017.0	2
28362726_28462526	0.5557355459040317	2017.0	2
27669650_27842238_28362726	0.5557355459040317	2016.6666666666667	3
28138137_28362726_28987733	0.5557355459040317	2017.3333333333333	3
27842238_28138137_28362726	0.5557355459040317	2017.0	3
28138137_28362726_28462526	0.5557355459040317	2017.0	3
28362726_28462526_28987733	0.5557355459040317	2017.3333333333333	3
27669650_28138137_28362726	0.5557355459040317	2016.6666666666667	3
27842238_28362726_28987733	0.5557355459040317	2017.3333333333333	3
27669650_28362726_28462526	0.5557355459040317	2016.6666666666667	3
27842238_28362726_28462526	0.5557355459040317	2017.0	3
27669650_28362726_28987733	0.5557355459040317	2017.0	3
29027223_30280366_30459758	0.555592178328702	2017.6666666666667	3
28979266_29027223_31492049	0.5553427108325876	2017.6666666666667	3
28695629_29196474_30098204	0.5552206853774236	2017.3333333333333	3
29027223_30280366_31364924	0.5547477062647217	2018.0	3
28138137_28531279_29027223	0.5546527873355733	2017.0	3
28531279_29027223_29076500	0.5546527873355733	2017.3333333333333	3
28531279_28695629_29076500	0.5546425921876336	2017.3333333333333	3
28531279_30098204_30280366	0.5543861101503097	2017.6666666666667	3
28695629_28979266_29362479	0.5540249819163168	2017.3333333333333	3
29027223_30098204_31492049	0.5539550758565777	2018.0	3
28531279_28695629_30459758	0.5539139412945203	2017.3333333333333	3
28695629_30151200_30306532	0.5536437230102292	2017.6666666666667	3
28531279_28695629_31473100	0.5536049511115002	2017.6666666666667	3
30098204_30280366_31492049	0.5535710233581193	2018.3333333333333	3
29027223_30459758_31492049	0.5534790030491842	2018.0	3
28790925_29027223_30151200	0.5530229206829527	2017.3333333333333	3
29027223_30151200	0.5530229206829527	2017.5	2
28987733_29027223_30151200	0.5530229206829527	2017.6666666666667	3
27669650_29027223_30151200	0.5530229206829527	2017.0	3
27842238_29027223_30151200	0.5530229206829527	2017.3333333333333	3
29027223_29196474_30151200	0.5530229206829527	2017.3333333333333	3
29017836_29027223_30151200	0.5530229206829527	2017.6666666666667	3
28531279_29027223_30098204	0.5527680749412068	2017.3333333333333	3
28695629_29024695_29362479	0.5525420799796864	2017.6666666666667	3
28462526_28790925_29027223	0.5525212752771318	2017.0	3
28695629_28979266_30098204	0.5519278695726563	2017.3333333333333	3
28138137_28695629_30098204	0.5519278695726563	2017.3333333333333	3
28695629_29362479_30948788	0.551667847064368	2018.0	3
29027223_30236030_30280366	0.5516593053827742	2017.6666666666667	3
29027223_30459758_31364924	0.5512940607568414	2018.0	3
28462526_30098204_30280366	0.5510017044718982	2017.6666666666667	3
28462526_28979266_29027223	0.5507713042388055	2017.0	3
28462526_29027223_31520179	0.5504948492019441	2017.6666666666667	3
29027223_30306532_31492049	0.5503462139607558	2018.0	3
28979266_29027223_29362479	0.5502663480571485	2017.3333333333333	3
29362479_30098204_30459758	0.5502140317764563	2018.0	3
29027223_29362479_31520179	0.5499898930202872	2018.0	3
28695629_29076500_30151200	0.5492561133588575	2017.6666666666667	3
28462526_29027223_29515457	0.5487855363842429	2017.3333333333333	3
29027223_30098204_30280366	0.548774289765522	2017.6666666666667	3
28695629_29017836_30098204	0.5487644698305302	2017.6666666666667	3
29027223_30280366_30948788	0.548402689902596	2018.0	3
28979266_29027223_30280366	0.5482772123471655	2017.3333333333333	3
28695629_30098204_31520179	0.5481653026826158	2018.0	3
28462526_28695629_30459758	0.5480258170599235	2017.3333333333333	3
28695629_30151200_30459758	0.5478499867746792	2017.6666666666667	3
28462526_28695629_31473100	0.5477168268769033	2017.6666666666667	3
28531279_28695629_30948788	0.547570668565913	2017.6666666666667	3
28531279_28695629_30236030	0.5474605444176279	2017.3333333333333	3
28531279_29027223_29196474	0.5472753219501988	2017.0	3
28531279_29017836_29027223	0.5472753219501988	2017.3333333333333	3
28531279_28987733_29027223	0.5472753219501988	2017.3333333333333	3
27669650_28531279_29027223	0.5472753219501988	2016.6666666666667	3
27842238_28531279_29027223	0.5472753219501988	2017.0	3
29362479_30098204_30280366	0.546290211898962	2018.0	3
28695629_29515457_30280366	0.5462887785966324	2017.6666666666667	3
29027223_31492049_31520179	0.5461951208685986	2018.3333333333333	3
29027223_29515457_31492049	0.5459794775926504	2018.0	3
29027223_29076500_31492049	0.545958604309384	2018.0	3
28138137_29027223_31492049	0.545958604309384	2017.6666666666667	3
28462526_29027223_30306532	0.5457748073669737	2017.3333333333333	3
28695629_29362479_31520179	0.545773161481068	2018.0	3
28462526_28695629_30306532	0.5457646122190338	2017.3333333333333	3
28462526_30098204_31492049	0.5456997609002142	2018.0	3
29362479_30098204_31473100	0.5453901377309811	2018.3333333333333	3
29027223_29362479_30306532	0.5452698511853167	2017.6666666666667	3
28695629_28979266_30280366	0.5451083050360833	2017.3333333333333	3
28695629_29196474_29362479	0.5447823495733652	2017.3333333333333	3
28695629_30306532_31473100	0.5446412228511687	2018.0	3
28695629_29362479_30236030	0.5446301817458323	2017.6666666666667	3
28695629_28790925_30098204	0.5445504041872816	2017.3333333333333	3
27669650_28695629_30098204	0.5445504041872816	2017.0	3
27842238_28695629_30098204	0.5445504041872816	2017.3333333333333	3
28695629_30098204	0.5445504041872816	2017.5	2
28695629_28987733_30098204	0.5445504041872816	2017.6666666666667	3
28695629_28979266_30151200	0.5445413245890858	2017.3333333333333	3
29027223_30236030_30459758	0.5444490476987387	2017.6666666666667	3
29024695_29027223_31364924	0.5440446901442411	2018.0	3
29027223_29362479_31364924	0.5440167564651838	2018.0	3
29024695_29027223_30459758	0.5438304163531973	2017.6666666666667	3
29027223_30459758_31473100	0.5437313156302805	2018.0	3
28695629_30280366_31364924	0.5436034335552519	2018.0	3
28695629_30306532_31492049	0.5435271213138013	2018.0	3
29027223_30280366_30306532	0.5432807154753337	2017.6666666666667	3
28695629_29024695_30151200	0.5430584226524555	2017.6666666666667	3
28695629_30280366_30459758	0.5426675748199207	2017.6666666666667	3
29362479_30098204_30236030	0.5425521570588387	2018.0	3
29027223_30280366_31520179	0.5425080043192962	2018.0	3
28695629_30151200_30948788	0.542184189737137	2018.0	3
30098204_30151200_30306532	0.5421815918000322	2018.0	3
28695629_30151200_30236030	0.5420740655888518	2017.6666666666667	3
28531279_30098204_31492049	0.541706701193251	2018.0	3
28462526_29017836_29027223	0.5413871977156018	2017.3333333333333	3
28462526_29027223_29076500	0.5413871977156018	2017.3333333333333	3
28462526_29027223_29196474	0.5413871977156018	2017.0	3
28462526_28987733_29027223	0.5413871977156018	2017.3333333333333	3
27669650_28462526_29027223	0.5413871977156018	2016.6666666666667	3
27842238_28462526_29027223	0.5413871977156018	2017.0	3
28462526_29027223	0.5413871977156018	2017.0	2
28138137_28462526_29027223	0.5413871977156018	2017.0	3
28462526_28695629_29076500	0.5413770025676621	2017.3333333333333	3
28979266_29027223_30459758	0.54106695466313	2017.3333333333333	3
28695629_29362479_30306532	0.5410531196460975	2017.6666666666667	3
28531279_28695629_31364924	0.541045466551656	2017.6666666666667	3
27669650_29027223_29362479	0.5408822415339449	2017.0	3
28987733_29027223_29362479	0.5408822415339449	2017.6666666666667	3
29027223_29196474_29362479	0.5408822415339449	2017.3333333333333	3
29027223_29362479_29515457	0.5408822415339449	2017.6666666666667	3
29027223_29362479	0.5408822415339449	2017.5	2
28790925_29027223_29362479	0.5408822415339449	2017.3333333333333	3
27842238_29027223_29362479	0.5408822415339449	2017.3333333333333	3
29017836_29027223_29362479	0.5408822415339449	2017.6666666666667	3
29027223_29076500_29362479	0.5408822415339449	2017.6666666666667	3
28138137_29027223_29362479	0.5408822415339449	2017.3333333333333	3
28695629_29362479_29515457	0.5408795756379744	2017.6666666666667	3
28695629_29017836_29362479	0.5408795756379744	2017.6666666666667	3
29027223_30459758_30948788	0.5404316061478369	2018.0	3
28695629_29076500_31473100	0.540253613199797	2018.0	3
30098204_30151200_30236030	0.5399960409018585	2018.0	3
28695629_29024695_30280366	0.5398964013277632	2017.6666666666667	3
28695629_29362479_31364924	0.5398000249259646	2018.0	3
28531279_28695629_28979266	0.5392575222277198	2017.0	3
28695629_29076500_31492049	0.5391395116624297	2018.0	3
27669650_29027223_30280366	0.538893105823962	2017.0	3
28987733_29027223_30280366	0.538893105823962	2017.6666666666667	3
29027223_29196474_30280366	0.538893105823962	2017.3333333333333	3
29017836_29027223_30280366	0.538893105823962	2017.6666666666667	3
28138137_29027223_30280366	0.538893105823962	2017.3333333333333	3
27842238_29027223_30280366	0.538893105823962	2017.3333333333333	3
28790925_29027223_30280366	0.538893105823962	2017.3333333333333	3
29027223_29076500_30280366	0.538893105823962	2017.6666666666667	3
29027223_29196474_31492049	0.5385811389240094	2017.6666666666667	3
29017836_29027223_31492049	0.5385811389240094	2018.0	3
28987733_29027223_31492049	0.5385811389240094	2018.0	3
27842238_29027223_31492049	0.5385811389240094	2017.6666666666667	3
28695629_29515457_30151200	0.5383443327642602	2017.6666666666667	3
28531279_29362479_31473100	0.5382125433770528	2018.0	3
28695629_30236030_30280366	0.5380584673203515	2017.6666666666667	3
29076500_30098204_30151200	0.5377939821486605	2018.0	3
28531279_29027223_31473100	0.5377108371690582	2017.6666666666667	3
28979266_29027223_31364924	0.537552226682484	2017.6666666666667	3
28695629_30280366_30948788	0.5372584171931263	2018.0	3
28695629_28987733_29362479	0.5366655099947257	2017.6666666666667	3
28138137_28695629_29362479	0.5366655099947257	2017.3333333333333	3
28695629_29076500_29362479	0.5366655099947257	2017.6666666666667	3
27669650_28695629_29362479	0.5366655099947257	2017.0	3
28695629_28790925_29362479	0.5366655099947257	2017.3333333333333	3
28695629_29362479	0.5366655099947257	2017.5	2
27842238_28695629_29362479	0.5366655099947257	2017.3333333333333	3
29027223_30098204_31364924	0.536164591706474	2018.0	3
29027223_30306532_30459758	0.5360704577912981	2017.6666666666667	3
28695629_29196474_30280366	0.5358656726931317	2017.3333333333333	3
28695629_30151200_31364924	0.53565898772288	2018.0	3
28790925_29027223_30459758	0.5354394603160818	2017.3333333333333	3
28462526_28531279_29362479	0.5353813150766122	2017.3333333333333	3
28462526_28695629_31364924	0.535157342317059	2017.6666666666667	3
28531279_29362479_30459758	0.5349195978438884	2017.6666666666667	3
29362479_30098204_30948788	0.5347129628631627	2018.3333333333333	3
28979266_29362479_30098204	0.5345874853077323	2017.6666666666667	3
28695629_28979266_31492049	0.534424722892658	2017.6666666666667	3
29024695_29027223_30236030	0.5344047904162615	2017.6666666666667	3
28462526_28695629_30948788	0.5343050789459415	2017.6666666666667	3
28695629_30306532_30459758	0.5342799318440468	2017.6666666666667	3
28462526_28695629_30236030	0.5341949547976563	2017.3333333333333	3
29027223_30098204_30459758	0.5341865666961119	2017.6666666666667	3
29027223_30098204_30236030	0.533902157363869	2017.6666666666667	3
28695629_30459758_31492049	0.5338282820538186	2018.0	3
28695629_31473100_31492049	0.5336467584963658	2018.3333333333333	3
28531279_28695629_29196474	0.5333077056895358	2017.0	3
28531279_28695629_29515457	0.5330605304028941	2017.3333333333333	3
29362479_30151200_31473100	0.5328260645482769	2018.3333333333333	3
30098204_30151200_30459758	0.5326754333727857	2018.0	3
29027223_31473100_31492049	0.5325981375754842	2018.3333333333333	3
29027223_30306532_31364924	0.5325557298106522	2018.0	3
28979266_29027223_31473100	0.5322884429493493	2017.6666666666667	3
28695629_30280366_30306532	0.532136442765864	2017.6666666666667	3
29024695_29027223_30948788	0.5320583492115936	2018.0	3
28695629_29017836_30280366	0.5319628987577407	2017.6666666666667	3
30098204_30306532_31492049	0.5319538756843375	2018.3333333333333	3
29027223_29515457_30459758	0.5317037214231929	2017.6666666666667	3
29027223_29076500_30459758	0.5316828481399265	2017.6666666666667	3
28138137_29027223_30459758	0.5316828481399265	2017.3333333333333	3
28531279_29362479_31492049	0.5314467018041221	2018.0	3
28695629_30280366_31520179	0.5313637316098264	2018.0	3
29027223_30306532_31473100	0.5312465637458231	2018.0	3
29024695_29362479_30098204	0.5311987648279294	2018.0	3
30098204_30280366_31473100	0.5309807078597395	2018.3333333333333	3
28695629_29024695_31492049	0.5306754366843167	2018.0	3
29027223_30236030_31492049	0.5305347729149742	2018.0	3
30098204_30236030_30280366	0.5304876896423498	2018.0	3
29027223_30948788_31492049	0.530358595393676	2018.3333333333333	3
28462526_29362479_30151200	0.5299948362478362	2017.6666666666667	3
28695629_29076500_30459758	0.529892322192675	2017.6666666666667	3
28531279_28695629_30151200	0.5296855712236802	2017.3333333333333	3
28462526_28531279_30098204	0.529628413151453	2017.3333333333333	3
29362479_30098204_30306532	0.5295909884359004	2018.0	3
29017836_29362479_30098204	0.5294174444277772	2018.0	3
29362479_29515457_30098204	0.5294174444277772	2018.0	3
29027223_30098204_31473100	0.5293626726506369	2018.0	3
29515457_30098204_30280366	0.5293338943954272	2018.0	3
29027223_31364924_31520179	0.5290812468548373	2018.3333333333333	3
28531279_30280366_31492049	0.5290339570825998	2018.0	3
28695629_30151200_31520179	0.5289120387684625	2018.0	3
29362479_30151200_30459758	0.5288556433240472	2018.0	3
29362479_30098204_31520179	0.5288182772798629	2018.3333333333333	3
30098204_30151200_31473100	0.5285290150183757	2018.3333333333333	3
29362479_30098204_31364924	0.5283378937157676	2018.3333333333333	3
28790925_29024695_29027223	0.5281900897034814	2017.3333333333333	3
29027223_29515457_31364924	0.5281889934425469	2018.0	3
29027223_29076500_31364924	0.5281681201592805	2018.0	3
28138137_29027223_31364924	0.5281681201592805	2017.6666666666667	3
28695629_29196474_30151200	0.5279212268607597	2017.3333333333333	3
29027223_30459758_31520179	0.527920281249886	2018.0	3
28531279_28695629_29024695	0.5278934363495293	2017.3333333333333	3
28695629_30280366	0.5277488331144923	2017.5	2
27669650_28695629_30280366	0.5277488331144923	2017.0	3
28695629_28987733_30280366	0.5277488331144923	2017.6666666666667	3
28138137_28695629_30280366	0.5277488331144923	2017.3333333333333	3
27842238_28695629_30280366	0.5277488331144923	2017.3333333333333	3
28695629_29076500_30280366	0.5277488331144923	2017.6666666666667	3
28695629_28790925_30280366	0.5277488331144923	2017.3333333333333	3
29027223_30236030_31520179	0.5276358719176432	2018.0	3
29076500_30098204_31492049	0.5275662660329657	2018.3333333333333	3
30098204_30280366_30459758	0.5274930214180271	2018.0	3
28462526_28695629_29196474	0.5274195814549387	2017.0	3
28138137_28695629_30151200	0.5271818526674947	2017.3333333333333	3
28462526_28695629_29515457	0.5271724061682974	2017.3333333333333	3
27669650_29027223_31492049	0.5269282279767005	2017.3333333333333	3
29515457_30098204_30151200	0.5268822015540633	2018.0	3
29027223_29076500_31473100	0.5268589540944514	2018.0	3
28138137_29027223_31473100	0.5268589540944514	2017.6666666666667	3
30098204_30280366_31364924	0.5266485493540467	2018.3333333333333	3
28531279_30098204_30306532	0.5265528091257183	2017.6666666666667	3
28462526_28531279_30280366	0.5264646381963788	2017.3333333333333	3
28979266_29024695_29027223	0.526440118665155	2017.3333333333333	3
29024695_29027223_31520179	0.5261636636282937	2018.0	3
29027223_30098204_30948788	0.5260629631681931	2018.0	3
29362479_30151200_31492049	0.5260602229753462	2018.3333333333333	3
28462526_28695629_28979266	0.5259919326077482	2017.0	3
28979266_29027223_30098204	0.5259374856127625	2017.3333333333333	3
29027223_29515457_30236030	0.5259265590999419	2017.6666666666667	3
28979266_29027223_30948788	0.5255658857498366	2017.6666666666667	3
28531279_29024695_29027223	0.5254041766603729	2017.3333333333333	3
30098204_30151200_30948788	0.525229305535932	2018.3333333333333	3
29362479_30098204	0.5252033787845286	2018.0	2
28790925_29362479_30098204	0.5252033787845286	2017.6666666666667	3
28987733_29362479_30098204	0.5252033787845286	2018.0	3
27842238_29362479_30098204	0.5252033787845286	2017.6666666666667	3
28138137_29362479_30098204	0.5252033787845286	2017.6666666666667	3
29196474_29362479_30098204	0.5252033787845286	2017.6666666666667	3
27669650_29362479_30098204	0.5252033787845286	2017.3333333333333	3
29076500_29362479_30098204	0.5252033787845286	2018.0	3
30098204_30236030_31492049	0.5251857460706659	2018.3333333333333	3
28979266_30098204_30151200	0.5251038279805014	2017.6666666666667	3
28462526_29362479_31473100	0.5249469537570812	2018.0	3
28462526_28695629_29024695	0.524509030671118	2017.3333333333333	3
28531279_30098204_30236030	0.5243672582275445	2017.6666666666667	3
29027223_29196474_30459758	0.5243053827545519	2017.3333333333333	3
29027223_30459758	0.5243053827545519	2017.5	2
27669650_29027223_30459758	0.5243053827545519	2017.0	3
28987733_29027223_30459758	0.5243053827545519	2017.6666666666667	3
27842238_29027223_30459758	0.5243053827545519	2017.3333333333333	3
29017836_29027223_30459758	0.5243053827545519	2017.6666666666667	3
30098204_30151200_31364924	0.524196856512683	2018.3333333333333	3
28695629_29515457_30306532	0.5240968021425627	2017.6666666666667	3
28695629_30459758_31473100	0.5240287509020003	2018.0	3
28695629_29017836_30151200	0.5240184529253687	2017.6666666666667	3
28695629_29515457_31492049	0.5240136654245838	2018.0	3
29027223_31364924_31492049	0.5238426410581452	2018.3333333333333	3
29027223_30280366_31473100	0.5238358680518133	2018.0	3
28462526_30098204_31364924	0.523695211106862	2018.0	3
28531279_28695629_31520179	0.5236282364070964	2017.6666666666667	3
29027223_29515457_30948788	0.523580117895274	2018.0	3
28695629_29024695_31473100	0.5233856413032528	2018.0	3
28462526_30098204_30306532	0.5231684034473068	2017.6666666666667	3
28695629_28979266_30306532	0.5229163285820138	2017.3333333333333	3
29027223_30236030_30306532	0.5229158300826726	2017.6666666666667	3
29024695_29027223_30098204	0.5225487651329594	2017.6666666666667	3
28531279_29076500_30098204	0.5221651994743467	2017.6666666666667	3
30151200_30280366_31492049	0.5219342791960973	2018.3333333333333	3
28531279_28979266_29362479	0.5219171379627958	2017.3333333333333	3
28138137_28531279_28695629	0.5218980503061288	2017.0	3
28531279_29362479_30280366	0.5217531456234424	2017.6666666666667	3
28462526_30098204_30459758	0.5217171860964999	2017.6666666666667	3
29024695_30098204_30151200	0.5217151075006985	2018.0	3
28790925_28979266_29027223	0.5216976262417242	2017.0	3
28462526_29362479_30459758	0.5216540082239168	2017.6666666666667	3
29027223_31473100_31520179	0.5216027176626579	2018.3333333333333	3
28790925_29027223_31492049	0.5215251855323171	2017.6666666666667	3
29024695_29027223_30306532	0.5214436217933232	2017.6666666666667	3
28695629_29024695_30306532	0.5214334266453834	2017.6666666666667	3
28462526_30151200_31492049	0.5214175403664406	2018.0	3
28695629_30306532_31364924	0.5214114571011824	2018.0	3
28462526_30098204_30236030	0.520982852549133	2017.6666666666667	3
29027223_30098204_30306532	0.5209409887409306	2017.6666666666667	3
29027223_29196474_31364924	0.5207906547739058	2017.6666666666667	3
28987733_29027223_31364924	0.5207906547739058	2018.0	3
27842238_29027223_31364924	0.5207906547739058	2017.6666666666667	3
29017836_29027223_31364924	0.5207906547739058	2018.0	3
29027223_30306532_30948788	0.5205693888780047	2018.0	3
28695629_30306532_30948788	0.5205591937300649	2018.0	3
28695629_30236030_30306532	0.5204490695817797	2017.6666666666667	3
28790925_29027223_30098204	0.5203099912657142	2017.3333333333333	3
30098204_30280366_30948788	0.5203035329919212	2018.3333333333333	3
28979266_30098204_30280366	0.5201780554364906	2017.6666666666667	3
28695629_29024695_30459758	0.5199656297145832	2017.6666666666667	3
27842238_28695629_30151200	0.5198043872821203	2017.3333333333333	3
28695629_28790925_30151200	0.5198043872821203	2017.3333333333333	3
28695629_28987733_30151200	0.5198043872821203	2017.6666666666667	3
28695629_30151200	0.5198043872821203	2017.5	2
27669650_28695629_30151200	0.5198043872821203	2017.0	3
28695629_29076500_29515457	0.5197091924911911	2017.6666666666667	3
28531279_30098204_31364924	0.519702151399899	2018.0	3
28979266_29027223_31520179	0.5196712001665367	2017.6666666666667	3
29027223_29196474_31473100	0.5194814887090767	2017.6666666666667	3
29017836_29027223_31473100	0.5194814887090767	2018.0	3
28987733_29027223_31473100	0.5194814887090767	2018.0	3
27842238_29027223_31473100	0.5194814887090767	2017.6666666666667	3
28531279_29027223_29515457	0.5194296639002387	2017.3333333333333	3
28462526_30151200_30280366	0.5193649603098761	2017.6666666666667	3
28695629_29515457_30459758	0.5189805415980777	2017.6666666666667	3
28462526_29076500_30098204	0.5187807937959351	2017.6666666666667	3
28531279_28695629_29017836	0.5187346505640027	2017.3333333333333	3
28695629_29515457_31473100	0.5186715514150576	2018.0	3
28695629_28979266_29076500	0.518528718930642	2017.3333333333333	3
28987733_29027223_30236030	0.5185282204313009	2017.6666666666667	3
29017836_29027223_30236030	0.5185282204313009	2017.6666666666667	3
29027223_29076500_30236030	0.5185282204313009	2017.6666666666667	3
29027223_29196474_30236030	0.5185282204313009	2017.3333333333333	3
28979266_29027223_30236030	0.5185282204313009	2017.3333333333333	3
27842238_29027223_30236030	0.5185282204313009	2017.3333333333333	3
28138137_29027223_30236030	0.5185282204313009	2017.3333333333333	3
29027223_30948788_31520179	0.5183030081802142	2018.3333333333333	3
28462526_29362479_31492049	0.5181811121841505	2018.0	3
28695629_30236030_30459758	0.5181276957071715	2017.6666666666667	3
28695629_30236030_31473100	0.5180365614468735	2018.0	3
28695629_30948788_31492049	0.518002362061272	2018.3333333333333	3
28979266_29027223_29515457	0.5179618873488354	2017.3333333333333	3
28695629_29196474_31492049	0.5178046251643318	2017.6666666666667	3
28462526_28695629_31520179	0.5177401121724995	2017.6666666666667	3
28531279_30098204_30459758	0.5177241263895369	2017.6666666666667	3
29362479_31473100_31492049	0.5175398581518275	2018.6666666666667	3
29027223_31364924_31473100	0.5174630763527333	2018.3333333333333	3
29027223_30236030_31364924	0.5173268674803684	2018.0	3
28695629_31492049_31520179	0.5173017675302815	2018.3333333333333	3
28138137_28695629_31492049	0.5170652509710669	2017.6666666666667	3
27842238_29024695_29027223	0.5170560121419515	2017.3333333333333	3
28138137_29024695_29027223	0.5170560121419515	2017.3333333333333	3
29024695_29027223_29076500	0.5170560121419515	2017.6666666666667	3
27669650_29024695_29027223	0.5170560121419515	2017.0	3
29024695_29027223_29196474	0.5170560121419515	2017.3333333333333	3
29017836_29024695_29027223	0.5170560121419515	2017.6666666666667	3
28987733_29024695_29027223	0.5170560121419515	2017.6666666666667	3
28695629_29024695_29076500	0.5170458169940116	2017.6666666666667	3
28695629_29076500_31364924	0.5170238474498108	2018.0	3
30151200_30280366_31473100	0.5167034356193086	2018.3333333333333	3
28790925_29027223_30306532	0.5167011293698924	2017.3333333333333	3
29027223_29515457_30098204	0.5165742523728253	2017.6666666666667	3
28695629_30459758_30948788	0.5165668195092227	2018.0	3
28138137_29027223_30098204	0.516553379089559	2017.3333333333333	3
29027223_29076500_30098204	0.516553379089559	2017.6666666666667	3
28979266_29362479_30151200	0.5165306591340197	2017.6666666666667	3
28695629_30459758_31364924	0.5162951965566974	2018.0	3
29027223_29196474_30948788	0.5161817792266331	2017.6666666666667	3
29017836_29027223_30948788	0.5161817792266331	2018.0	3
28987733_29027223_30948788	0.5161817792266331	2018.0	3
27842238_29027223_30948788	0.5161817792266331	2017.6666666666667	3
29027223_29076500_30948788	0.5161817792266331	2018.0	3
28138137_29027223_30948788	0.5161817792266331	2017.6666666666667	3
28695629_29076500_30948788	0.5161715840786932	2018.0	3
28695629_29076500_30236030	0.5160614599304079	2017.6666666666667	3
28695629_28979266_30459758	0.5159349010799518	2017.3333333333333	3
29024695_29027223_30280366	0.5157966773186315	2017.6666666666667	3
28462526_30280366_31492049	0.5157683674626282	2018.0	3
28695629_30236030_31492049	0.5157219742296172	2018.0	3
28138137_30098204_30151200	0.5157197214572978	2017.6666666666667	3
28462526_28531279_31492049	0.5156699416336867	2017.6666666666667	3
28462526_30151200_31473100	0.5154632964298503	2018.0	3
30098204_30280366_30306532	0.5151815585646589	2018.0	3
29017836_30098204_30280366	0.5150080145565357	2018.0	3
28979266_29027223_30306532	0.5149511583315661	2017.3333333333333	3
28979266_30098204_31492049	0.5148761118648066	2018.0	3
30098204_31473100_31492049	0.5148288165699174	2018.6666666666667	3
29027223_30306532_31520179	0.5146747032947049	2018.0	3
28695629_30306532_31520179	0.514664508146765	2018.0	3
29362479_30151200_30280366	0.51465346773694	2018.0	3
28531279_28695629_28987733	0.5145205849207543	2017.3333333333333	3
28531279_28695629_28790925	0.5145205849207543	2017.0	3
28531279_28695629	0.5145205849207543	2017.0	2
27842238_28531279_28695629	0.5145205849207543	2017.0	3
27669650_28531279_28695629	0.5145205849207543	2016.6666666666667	3
30098204_30280366_31520179	0.5144088474086214	2018.3333333333333	3
28695629_31364924_31473100	0.5141865172110995	2018.3333333333333	3
29027223_30948788_31364924	0.5141633668702896	2018.3333333333333	3
28790925_29027223_31520179	0.5140437058194883	2017.6666666666667	3
28695629_29196474_30306532	0.5136736962390621	2017.3333333333333	3
30151200_31473100_31492049	0.5133988209487429	2018.6666666666667	3
29024695_30098204_30280366	0.513060333184998	2018.0	3
28531279_28979266_30280366	0.5130004610825624	2017.3333333333333	3
29027223_29515457_30306532	0.5129653904770035	2017.6666666666667	3
28462526_28695629_29017836	0.5128465263294057	2017.3333333333333	3
29027223_30098204_31520179	0.5127908121995186	2018.0	3
28695629_29515457_30948788	0.5126372688694705	2018.0	3
30098204_30948788_31492049	0.5125892743881091	2018.6666666666667	3
29017836_30098204_30151200	0.5125563217151716	2018.0	3
28531279_29362479_30236030	0.5125223377923114	2017.6666666666667	3
29515457_30098204_31492049	0.51244041979512	2018.3333333333333	3
28790925_29027223_29515457	0.5123343930017871	2017.3333333333333	3
28138137_28790925_29027223	0.5123135197185207	2017.0	3
28790925_29027223_29076500	0.5123135197185207	2017.3333333333333	3
28695629_28979266_31364924	0.512309058680039	2017.6666666666667	3
28531279_30280366_30459758	0.5121985874854592	2017.6666666666667	3
28531279_29027223	0.5120313252315977	2017.0	2
30098204_30151200_31520179	0.5119571545672573	2018.3333333333333	3
30098204_31364924_31492049	0.5115660730435863	2018.6666666666667	3
28462526_30151200_30459758	0.5114928752056208	2017.6666666666667	3
28695629_28979266_30948788	0.5114567953089214	2017.6666666666667	3
28695629_28979266_30236030	0.5113466711606363	2017.3333333333333	3
29027223_29515457_30280366	0.5110474477740018	2017.6666666666667	3
28695629_29024695_31364924	0.5108261567434087	2018.0	3
28695629_29196474_31473100	0.5108018871230596	2017.6666666666667	3
29196474_30098204_30280366	0.5107939489132871	2017.6666666666667	3
30098204_30280366	0.5107939489132871	2018.0	2
28987733_30098204_30280366	0.5107939489132871	2018.0	3
28790925_30098204_30280366	0.5107939489132871	2017.6666666666667	3
29076500_30098204_30280366	0.5107939489132871	2018.0	3
27669650_30098204_30280366	0.5107939489132871	2017.3333333333333	3
27842238_30098204_30280366	0.5107939489132871	2017.6666666666667	3
28138137_30098204_30280366	0.5107939489132871	2017.6666666666667	3
28979266_29027223	0.5105635486801944	2017.0	2
27669650_28979266_29027223	0.5105635486801944	2016.6666666666667	3
28138137_28979266_29027223	0.5105635486801944	2017.0	3
28979266_28987733_29027223	0.5105635486801944	2017.3333333333333	3
28979266_29017836_29027223	0.5105635486801944	2017.3333333333333	3
27842238_28979266_29027223	0.5105635486801944	2017.0	3
28979266_29027223_29076500	0.5105635486801944	2017.3333333333333	3
28979266_29027223_29196474	0.5105635486801944	2017.0	3
28462526_30280366_31473100	0.5105375238858396	2018.0	3
29027223_31492049	0.5103911079707872	2018.0	2
29027223_29515457_31520179	0.5103079669265994	2018.0	3
29027223_29076500_31520179	0.5102870936433331	2018.0	3
28138137_29027223_31520179	0.5102870936433331	2017.6666666666667	3
28695629_29076500_31520179	0.5102768984953933	2018.0	3
28531279_29362479_30948788	0.5101758965876434	2018.0	3
28695629_29024695_30948788	0.5099738933722912	2018.0	3
30098204_30306532_31364924	0.5099493258909854	2018.3333333333333	3
28695629_29024695_30236030	0.5098637692240059	2017.6666666666667	3
28695629_29017836_30306532	0.5097709223036713	2017.6666666666667	3
28695629_29017836_31492049	0.5096877855856923	2018.0	3
28695629_28987733_31492049	0.5096877855856923	2018.0	3
27842238_28695629_31492049	0.5096877855856923	2017.6666666666667	3
30280366_31473100_31492049	0.5096343604392971	2018.6666666666667	3
28531279_30098204_30948788	0.509600522861618	2018.0	3
28695629_29076500_29196474	0.5092860865876905	2017.3333333333333	3
28790925_30098204_31492049	0.5092486175177583	2018.0	3
29024695_30098204_31492049	0.5092210071132929	2018.3333333333333	3
27842238_29027223_30098204	0.5091759137041844	2017.3333333333333	3
28987733_29027223_30098204	0.5091759137041844	2017.6666666666667	3
29027223_29196474_30098204	0.5091759137041844	2017.3333333333333	3
29027223_30098204	0.5091759137041844	2017.5	2
27669650_29027223_30098204	0.5091759137041844	2017.0	3
29017836_29027223_30098204	0.5091759137041844	2017.6666666666667	3
28695629_30948788_31473100	0.5091566650557856	2018.3333333333333	3
27669650_29027223_31364924	0.5091377438265968	2017.3333333333333	3
29362479_30459758_31473100	0.508989025119674	2018.3333333333333	3
29027223_30236030_31473100	0.508680990711625	2018.0	3
28462526_28979266_29362479	0.5086515483428242	2017.3333333333333	3
28462526_28695629	0.5086324606861572	2017.0	2
27842238_28462526_28695629	0.5086324606861572	2017.0	3
28462526_28695629_28987733	0.5086324606861572	2017.3333333333333	3
28138137_28462526_28695629	0.5086324606861572	2017.0	3
27669650_28462526_28695629	0.5086324606861572	2016.6666666666667	3
28462526_28695629_28790925	0.5086324606861572	2017.0	3
28138137_29027223_29515457	0.5085777808256318	2017.3333333333333	3
29027223_29076500_29515457	0.5085777808256318	2017.6666666666667	3
28695629_29196474_30459758	0.5085574356945771	2017.3333333333333	3
28462526_29362479_30280366	0.5084875560034708	2017.6666666666667	3
27842238_30098204_30151200	0.5083422560719232	2017.6666666666667	3
28790925_30098204_30151200	0.5083422560719232	2017.6666666666667	3
28987733_30098204_30151200	0.5083422560719232	2018.0	3
29196474_30098204_30151200	0.5083422560719232	2017.6666666666667	3
28531279_30098204_30151200	0.5083422560719232	2017.6666666666667	3
30098204_30151200	0.5083422560719232	2018.0	2
27669650_30098204_30151200	0.5083422560719232	2017.3333333333333	3
30098204_30306532_30459758	0.5079713008806234	2018.0	3
28979266_30151200_31492049	0.5079533632526241	2018.0	3
27669650_29027223_31473100	0.5078285777617677	2017.3333333333333	3
28138137_28695629_30459758	0.5078180615013124	2017.3333333333333	3
30098204_30236030_31364924	0.5077637749928114	2018.3333333333333	3
30151200_30306532_31492049	0.5076716551505639	2018.3333333333333	3
28531279_31473100_31492049	0.507651222215989	2018.3333333333333	3
30098204_30459758_31492049	0.5075196510903951	2018.3333333333333	3
28695629_28979266_31473100	0.5075090713182921	2017.6666666666667	3
28138137_28695629_31473100	0.5075090713182921	2017.6666666666667	3
29024695_29027223_31473100	0.5074915273608107	2018.0	3
30098204_30236030_30306532	0.5072369673332563	2018.0	3
29362479_30151200_30236030	0.5071358589635353	2018.0	3
27669650_29027223_30236030	0.506875309483992	2017.0	3
28462526_28531279_30459758	0.5064227521639321	2017.3333333333333	3
28462526_30098204_31473100	0.5062230108608827	2018.0	3
28462526_30098204_30948788	0.5062161171832065	2018.0	3
28695629_29515457_31364924	0.5061120668552134	2018.0	3
28531279_30236030_30280366	0.5059506233668305	2017.6666666666667	3
28979266_30151200_30280366	0.5059007831960597	2017.6666666666667	3
29362479_30280366_31473100	0.5058260313129033	2018.3333333333333	3
29024695_29362479_30151200	0.505663650674186	2018.0	3
28695629_29515457_30236030	0.5055996035509348	2017.6666666666667	3
27669650_29027223_30306532	0.5055670518083626	2017.0	3
28138137_29027223_30306532	0.5055670518083626	2017.3333333333333	3
29027223_30306532	0.5055670518083626	2017.5	2
27842238_29027223_30306532	0.5055670518083626	2017.3333333333333	3
29017836_29027223_30306532	0.5055670518083626	2017.6666666666667	3
28987733_29027223_30306532	0.5055670518083626	2017.6666666666667	3
29027223_29196474_30306532	0.5055670518083626	2017.3333333333333	3
29027223_29076500_30306532	0.5055670518083626	2017.6666666666667	3
29076500_30098204_31364924	0.5055617162396137	2018.3333333333333	3
28138137_28695629_30306532	0.5055568566604227	2017.3333333333333	3
27842238_28695629_30306532	0.5055568566604227	2017.3333333333333	3
28695629_28790925_30306532	0.5055568566604227	2017.3333333333333	3
28695629_29076500_30306532	0.5055568566604227	2017.6666666666667	3
28695629_30306532	0.5055568566604227	2017.5	2
27669650_28695629_30306532	0.5055568566604227	2017.0	3
28695629_28987733_30306532	0.5055568566604227	2017.6666666666667	3
28138137_30098204_31492049	0.5054920053416031	2018.0	3
28695629_29017836_29076500	0.5053833126522994	2017.6666666666667	3
29027223_30236030_30948788	0.505340526547721	2018.0	3
28790925_29027223_29196474	0.5049360543331461	2017.0	3
28790925_28987733_29027223	0.5049360543331461	2017.3333333333333	3
28790925_29017836_29027223	0.5049360543331461	2017.3333333333333	3
27842238_28790925_29027223	0.5049360543331461	2017.0	3
29362479_30151200_30948788	0.5047894177588674	2018.3333333333333	3
28979266_29362479_31492049	0.5047169350703341	2018.0	3
28695629_29017836_30459758	0.5046546617591863	2017.6666666666667	3
28462526_29515457_30098204	0.5045761973965703	2017.6666666666667	3
27669650_29027223_30948788	0.504528868279324	2017.3333333333333	3
30151200_30280366_30459758	0.5044214339078915	2018.0	3
28695629_29017836_31473100	0.504345671576166	2018.0	3
28695629_28979266_29515457	0.5043241225312772	2017.3333333333333	3
28531279_29362479_31520179	0.5042812110043434	2018.0	3
28695629_30459758_31520179	0.5040554946112719	2018.0	3
29027223_30280366	0.5036491091053608	2017.5	2
29076500_30098204_30459758	0.5035836912292516	2018.0	3
28531279_29196474_29362479	0.5032903990966408	2017.3333333333333	3
29076500_30151200_31492049	0.5032840454991921	2018.3333333333333	3
30098204_30306532_31473100	0.5031474068351482	2018.3333333333333	3
28695629_30236030_31520179	0.5030948507253875	2018.0	3
28695629_29024695_29196474	0.5030883958812884	2017.3333333333333	3
29027223_31520179	0.5029096282579585	2018.0	2
29017836_29027223_31520179	0.5029096282579585	2018.0	3
28987733_29027223_31520179	0.5029096282579585	2018.0	3
27842238_29027223_31520179	0.5029096282579585	2017.6666666666667	3
27669650_29027223_31520179	0.5029096282579585	2017.3333333333333	3
29027223_29196474_31520179	0.5029096282579585	2017.6666666666667	3
29076500_30098204_30236030	0.5028493576818845	2018.0	3
28695629_29024695_29515457	0.5028412205946469	2017.6666666666667	3
28790925_29027223_31473100	0.5024255353173844	2017.6666666666667	3
28979266_30280366_31492049	0.5023041903488117	2018.0	3
28695629_31473100_31520179	0.5022528348864986	2018.3333333333333	3
28531279_30098204_31473100	0.5022299511539197	2018.0	3
28695629_29196474_30948788	0.5022141629659699	2017.6666666666667	3
28531279_28979266_31492049	0.5022057645198702	2017.6666666666667	3
29362479_30459758_31492049	0.5021138530936657	2018.3333333333333	3
28531279_30280366_31364924	0.5021114830785274	2018.0	3
28695629_29196474_30236030	0.5021040388176847	2017.3333333333333	3
28531279_30306532_31492049	0.5019240564178101	2018.0	3
28462526_31473100_31492049	0.5017630979813921	2018.3333333333333	3
30151200_30306532_31473100	0.5017174112139737	2018.3333333333333	3
28695629_28979266_29024695	0.5016607470340979	2017.3333333333333	3
29515457_30098204_30306532	0.5015005933708359	2018.0	3
28790925_29027223_30236030	0.5014722670396087	2017.3333333333333	3
29027223_30948788_31473100	0.5012991466358897	2018.3333333333333	3
30098204_30236030_30459758	0.5012031712669517	2018.0	3
29027223_29196474_29515457	0.5012003154402572	2017.3333333333333	3
27669650_29027223_29515457	0.5012003154402572	2017.0	3
28987733_29027223_29515457	0.5012003154402572	2017.6666666666667	3
29017836_29027223_29515457	0.5012003154402572	2017.6666666666667	3
27842238_29027223_29515457	0.5012003154402572	2017.3333333333333	3
27669650_29027223_29076500	0.5011794421569908	2017.0	3
27842238_29027223_29076500	0.5011794421569908	2017.3333333333333	3
29027223_29076500_29196474	0.5011794421569908	2017.3333333333333	3
27842238_28138137_29027223	0.5011794421569908	2017.0	3
28138137_29027223_29076500	0.5011794421569908	2017.3333333333333	3
27669650_28138137_29027223	0.5011794421569908	2016.6666666666667	3
28138137_28987733_29027223	0.5011794421569908	2017.3333333333333	3
28987733_29027223_29076500	0.5011794421569908	2017.6666666666667	3
29027223_29076500	0.5011794421569908	2017.5	2
29017836_29027223_29076500	0.5011794421569908	2017.6666666666667	3
28138137_29017836_29027223	0.5011794421569908	2017.3333333333333	3
28138137_29027223_29196474	0.5011794421569908	2017.0	3
28138137_29027223	0.5011794421569908	2017.0	2
27669650_28695629_29076500	0.501169247009051	2017.0	3
28138137_28695629_29076500	0.501169247009051	2017.3333333333333	3
28695629_29076500	0.501169247009051	2017.5	2
28695629_28987733_29076500	0.501169247009051	2017.6666666666667	3
28695629_28790925_29076500	0.501169247009051	2017.3333333333333	3
27842238_28695629_29076500	0.501169247009051	2017.3333333333333	3
28531279_29024695_29362479	0.5011689455614019	2017.6666666666667	3
30098204_30459758_31364924	0.5011206431548039	2018.3333333333333	3
30151200_30236030_31492049	0.5009035255368922	2018.3333333333333	3
29024695_29362479_31473100	0.5006157681834308	2018.3333333333333	3
28531279_29515457_30098204	0.5005831376896073	2017.6666666666667	3
27842238_28695629_30459758	0.5004405961159376	2017.3333333333333	3
27669650_28695629_30459758	0.5004405961159376	2017.0	3
28695629_30459758	0.5004405961159376	2017.5	2
28695629_28790925_30459758	0.5004405961159376	2017.3333333333333	3
28695629_28987733_30459758	0.5004405961159376	2017.6666666666667	3
28695629_31364924_31492049	0.5003523301642112	2018.3333333333333	3
30098204_31492049_31520179	0.5002357689098096	2018.6666666666667	3
28695629_28987733_31473100	0.5001316059329175	2018.0	3
27842238_28695629_31473100	0.5001316059329175	2017.6666666666667	3
28462526_28979266_30280366	0.49973487146259077	2017.3333333333333	3
28531279_29362479_30151200	0.49966826463078523	2017.6666666666667	3
28531279_29362479_30306532	0.499561169169373	2017.6666666666667	3
28531279_29362479_29515457	0.49938762516124974	2017.6666666666667	3
28531279_29017836_29362479	0.49938762516124974	2017.6666666666667	3
28462526_29362479_30236030	0.4992567481723397	2017.6666666666667	3
28462526_28979266_30151200	0.4991678910155934	2017.3333333333333	3
28790925_29027223_30948788	0.49912582583494075	2017.6666666666667	3
28462526_28531279_31473100	0.49904541650695444	2017.6666666666667	3
28979266_29362479_30459758	0.49894719876714877	2017.6666666666667	3
28462526_30280366_30459758	0.4989329978654876	2017.6666666666667	3
29362479_30151200_31520179	0.49889473217556746	2018.3333333333333	3
28462526_30151200_30306532	0.4988861829135332	2017.6666666666667	3
30151200_30236030_30280366	0.4988509454803279	2018.0	3
28531279_28979266_30098204	0.4988047641160454	2017.3333333333333	3
29076500_30098204_31473100	0.49875979718377644	2018.3333333333333	3
28695629_29196474_29515457	0.4983743059930931	2017.3333333333333	3
29362479_30280366_31492049	0.49833678938017106	2018.3333333333333	3
28695629_29017836_30948788	0.498311389030579	2018.0	3
28531279_29362479_31364924	0.4983080744492401	2018.0	3
28695629_29017836_30236030	0.49820126488229377	2017.6666666666667	3
28695629_30236030_31364924	0.4981888887324959	2018.0	3
29196474_30098204_31492049	0.4981145399562285	2018.0	3
27842238_30098204_31492049	0.4981145399562285	2018.0	3
30098204_31492049	0.4981145399562285	2018.5	2
29017836_30098204_31492049	0.4981145399562285	2018.3333333333333	3
28987733_30098204_31492049	0.4981145399562285	2018.3333333333333	3
27669650_30098204_31492049	0.4981145399562285	2017.6666666666667	3
28695629_31492049	0.4980348746383833	2018.0	2
28695629_28790925_31492049	0.4980348746383833	2017.6666666666667	3
27669650_28695629_31492049	0.4980348746383833	2017.3333333333333	3
29196474_29362479_30151200	0.4979039202678647	2017.6666666666667	3
28462526_29024695_29362479	0.4977845398829903	2017.6666666666667	3
30151200_30306532_30459758	0.4977469899897442	2018.0	3
29515457_30151200_30280366	0.4976971502334051	2018.0	3
28531279_29076500_31492049	0.49753644676643843	2018.0	3
28695629_30948788_31364924	0.49748195347537033	2018.3333333333333	3
28695629_30236030_30948788	0.49733662536137846	2018.0	3
29076500_30151200_31473100	0.49732980156260187	2018.3333333333333	3
30151200_30459758_31492049	0.49729534019951593	2018.3333333333333	3
28462526_28790925_30098204	0.4971703294759602	2017.3333333333333	3
29076500_29515457_30098204	0.49711298371946405	2018.0	3
28462526_29362479_30948788	0.4969103069676718	2018.0	3
28462526_29196474_30098204	0.49670653310457236	2017.3333333333333	3
28462526_30151200_30236030	0.49670063201535936	2017.6666666666667	3
28695629_28979266_29196474	0.4964544582392792	2017.0	3
28695629_30948788_31520179	0.4962185523409115	2018.3333333333333	3
28531279_30306532_31473100	0.49596981248121985	2018.0	3
28695629_31364924_31520179	0.4958627134540048	2018.3333333333333	3
28531279_30280366_30948788	0.4957664667164018	2018.0	3
28695629_29196474_31364924	0.49568896095171283	2017.6666666666667	3
30098204_31364924_31473100	0.4954796897039178	2018.6666666666667	3
28462526_28979266_30098204	0.4954203584376338	2017.3333333333333	3
[truncated: 2,496 more rows]
