# Supplementary material for: TrendyGenes, a computational pipeline for the detection of literature trends in academia and drug discovery
Source: Sci Rep. 2021 Aug 3;11:15747. doi: 10.1038/s41598-021-94897-9 (PMC8333311; doi:10.1038/s41598-021-94897-9)
Supplement: Supplementary file 1 — Supplementary Dataset. [file 41598_2021_94897_MOESM1_ESM.zip › whatReview2Read_PDCD1.csv]

PMID_COMBINATION	INFO_RATIO	MEAN_YEAR	N_REVIEWS
25534622_28642997_29255458	0.7610750417190524	2016.6666666666667	3
22437870_25534622_29255458	0.7462864605700291	2014.6666666666667	3
25534622_28990585_29255458	0.7415630584300414	2016.6666666666667	3
25281753_25534622_29255458	0.7358276400901194	2015.3333333333333	3
25534622_28018338_29255458	0.7348484139023035	2016.0	3
25534622_25797516_29255458	0.734846224634731	2015.6666666666667	3
25534622_26936508_29255458	0.7340148856526832	2016.0	3
25534622_26578451_29255458	0.7298523095768604	2015.6666666666667	3
25534622_29104763_29255458	0.7259588597453008	2016.3333333333333	3
24240160_25534622_29255458	0.7251666011442385	2015.0	3
25534622_29255458_29494517	0.7250621375778292	2016.6666666666667	3
25534622_26305724_29255458	0.7239535962776994	2015.6666666666667	3
25534622_27234522_29255458	0.7232617304253577	2016.0	3
26936508_28642997_29255458	0.7223360749514075	2017.0	3
25534622_26228759_29255458	0.7220972983162117	2015.6666666666667	3
28642997_28848559_29255458	0.7218575148964462	2017.3333333333333	3
25534622_28376884_29255458	0.7218555605716162	2016.3333333333333	3
25534622_29255458_29644214	0.7212537524836322	2016.6666666666667	3
25534622_27079802_29255458	0.7211212561162803	2016.0	3
23625198_25534622_29255458	0.7206155751477672	2015.0	3
25534622_25823918_29255458	0.7197959336083429	2015.6666666666667	3
26578451_26936508_29255458	0.7192682643752726	2016.0	3
25534622_28848559_29255458	0.7191181155783591	2016.3333333333333	3
25534622_26205340_29255458	0.7189029150003258	2015.6666666666667	3
28642997_28990585_29255458	0.718351032661703	2017.6666666666667	3
25534622_29139554_29255458	0.7176295970582293	2016.6666666666667	3
25823918_28642997_29255458	0.7164696077049241	2016.6666666666667	3
26578451_28018338_29255458	0.7149171580441573	2016.0	3
25534622_27815822_29255458	0.7139543265793167	2016.0	3
22437870_26936508_29255458	0.7138681756596342	2015.0	3
25534622_29228840_29255458	0.7126517933693978	2016.6666666666667	3
25534622_29255458_29311378	0.7124111632634705	2016.6666666666667	3
28848559_28990585_29255458	0.7119989251444653	2017.3333333333333	3
28642997_29255458_29644214	0.7115322641646323	2017.6666666666667	3
22437870_28018338_29255458	0.7104546099454105	2015.0	3
25534622_29255458_29800567	0.7101191268404222	2016.6666666666667	3
28018338_28642997_29255458	0.7099910747582647	2017.0	3
28642997_29228840_29255458	0.7096968659658872	2017.6666666666667	3
25281753_25823918_29255458	0.7090914152161422	2015.3333333333333	3
26205340_28018338_29255458	0.7084370823978838	2016.0	3
28018338_28990585_29255458	0.7080135104538072	2017.0	3
25534622_27398650_29255458	0.707405198489814	2016.0	3
22437870_28642997_29255458	0.7064505222634536	2015.6666666666667	3
26936508_28990585_29255458	0.7060613532691631	2017.0	3
25534622_25858804_29255458	0.705438125452918	2015.6666666666667	3
26578451_28642997_29255458	0.7051616684794346	2016.6666666666667	3
25823918_26578451_29255458	0.7048975972323788	2015.6666666666667	3
26936508_28848559_29255458	0.7041809780831082	2016.6666666666667	3
25281753_26936508_29255458	0.7041283975109605	2015.6666666666667	3
26936508_28018338_29255458	0.703277819106147	2016.3333333333333	3
26205340_28642997_29255458	0.7028467781737165	2016.6666666666667	3
26305724_28642997_29255458	0.7027410494498807	2016.6666666666667	3
25823918_28018338_29255458	0.7007887040734139	2016.0	3
27398650_28642997_29255458	0.6997513536534699	2017.0	3
26305724_26936508_29255458	0.699706834616924	2016.0	3
28018338_28848559_29255458	0.6996396625722933	2016.6666666666667	3
25797516_28018338_29255458	0.6993993042541642	2016.0	3
23625198_28642997_29255458	0.6990386590995129	2016.0	3
25797516_26936508_29255458	0.6979209637445896	2016.0	3
25797516_25823918_29255458	0.6974032295400978	2015.6666666666667	3
27234522_28018338_29255458	0.6973355098068376	2016.3333333333333	3
26305724_28018338_29255458	0.6972730822918235	2016.0	3
25797516_28642997_29255458	0.6972271715554379	2016.6666666666667	3
28018338_29255458_29494517	0.6970806106314833	2017.0	3
26305724_28848559_29255458	0.6962889828050627	2016.3333333333333	3
24240160_26936508_29255458	0.6955646347934243	2015.3333333333333	3
26578451_28990585_29255458	0.6948979989711878	2016.6666666666667	3
26936508_29255458_29494517	0.6947290401584953	2017.0	3
22437870_26205340_29255458	0.6945820627616998	2014.6666666666667	3
25797516_28848559_29255458	0.6945524264568954	2016.3333333333333	3
26228759_28018338_29255458	0.6944150001550453	2016.0	3
24240160_28642997_29255458	0.6943052991793731	2016.0	3
25823918_26936508_29255458	0.6942866663538165	2016.0	3
25534622_29255458	0.6941613644437046	2016.0	2
24240160_28018338_29255458	0.693082211083626	2015.3333333333333	3
25281753_28848559_29255458	0.6928000346817034	2016.0	3
25823918_28848559_29255458	0.6927845136587634	2016.3333333333333	3
22437870_25823918_29255458	0.6927031182991407	2014.6666666666667	3
28642997_29104763_29255458	0.6926756254271474	2017.3333333333333	3
28990585_29228840_29255458	0.6924056800832875	2017.6666666666667	3
25281753_28018338_29255458	0.6923635481119547	2015.6666666666667	3
26228759_28642997_29255458	0.6915534051464888	2016.6666666666667	3
22437870_28848559_29255458	0.691228951612383	2015.3333333333333	3
25823918_28990585_29255458	0.6911189680614038	2016.6666666666667	3
25281753_28642997_29255458	0.6908585592002507	2016.3333333333333	3
27079802_28018338_29255458	0.6908054568269479	2016.3333333333333	3
25281753_28990585_29255458	0.6905301077761211	2016.3333333333333	3
26205340_28990585_29255458	0.6894941985718377	2016.6666666666667	3
28376884_28642997_29255458	0.6890459131176929	2017.3333333333333	3
27234522_28642997_29255458	0.6887394335389992	2017.0	3
27079802_28642997_29255458	0.6886391760785593	2017.0	3
25823918_26205340_29255458	0.6885707420430264	2015.6666666666667	3
23625198_26936508_29255458	0.6881972902373723	2015.3333333333333	3
28642997_29255458_29494517	0.687612978383436	2017.6666666666667	3
28848559_29104763_29255458	0.6872912923216159	2017.0	3
25281753_29255458_29644214	0.6861748148451223	2016.3333333333333	3
28990585_29255458_29644214	0.6859338620305133	2017.6666666666667	3
27815822_28642997_29255458	0.6851523939945467	2017.0	3
28642997_29255458_29311378	0.6844195587645774	2017.6666666666667	3
26936508_29139554_29255458	0.6843620437329268	2017.0	3
25281753_26205340_29255458	0.6843574875726446	2015.3333333333333	3
25797516_29228840_29255458	0.6842979032970573	2016.6666666666667	3
24240160_25823918_29255458	0.6841719225551897	2015.0	3
26936508_29228840_29255458	0.6838191597605598	2017.0	3
28018338_29104763_29255458	0.6830514706459663	2016.6666666666667	3
26305724_28990585_29255458	0.682850476250662	2016.6666666666667	3
25281753_26305724_29255458	0.6828328771160306	2015.3333333333333	3
22437870_25797516_29255458	0.6824145899125189	2014.6666666666667	3
25797516_28990585_29255458	0.6821920938534599	2016.6666666666667	3
25858804_28018338_29255458	0.6819064448996873	2016.0	3
26578451_27079802_29255458	0.6815493217380947	2016.0	3
26936508_27234522_29255458	0.6814475288791986	2016.3333333333333	3
28018338_29255458_29644214	0.6812908514561538	2017.0	3
26578451_27398650_29255458	0.6811330436868627	2016.0	3
26305724_26578451_29255458	0.6811127854675699	2015.6666666666667	3
28642997_29255458_29800567	0.6811094269873891	2017.6666666666667	3
26205340_28848559_29255458	0.6808162187873	2016.3333333333333	3
25858804_28642997_29255458	0.6807190666714242	2016.6666666666667	3
28018338_29228840_29255458	0.6805663907281375	2017.0	3
28018338_29255458_29800567	0.6805294887568971	2017.0	3
27815822_28848559_29255458	0.6801287832336047	2016.6666666666667	3
28018338_28376884_29255458	0.6801061154999455	2016.6666666666667	3
25281753_29228840_29255458	0.6800207351927546	2016.3333333333333	3
26578451_28848559_29255458	0.6795829618853908	2016.3333333333333	3
26228759_26936508_29255458	0.6795239543880941	2016.0	3
22437870_29228840_29255458	0.6794492179020271	2015.6666666666667	3
25797516_29255458_29644214	0.6790624973699347	2016.6666666666667	3
25823918_27079802_29255458	0.6789724792944093	2016.0	3
27079802_28848559_29255458	0.6788526423929567	2016.6666666666667	3
25823918_26228759_29255458	0.6788408593064732	2015.6666666666667	3
25823918_27234522_29255458	0.6787259112252952	2016.0	3
25823918_27815822_29255458	0.6784961172065791	2016.0	3
26205340_27398650_29255458	0.6784643839782674	2016.0	3
23625198_28018338_29255458	0.678242791592622	2015.3333333333333	3
25823918_26305724_29255458	0.6781086754287848	2015.6666666666667	3
25797516_26578451_29255458	0.6780681472259013	2015.6666666666667	3
25823918_29104763_29255458	0.6777857098515639	2016.3333333333333	3
28642997_29139554_29255458	0.6775620478723879	2017.6666666666667	3
26305724_29228840_29255458	0.6770862263101755	2016.6666666666667	3
23625198_28990585_29255458	0.6770825697596456	2016.0	3
25281753_26578451_29255458	0.6770119279712348	2015.3333333333333	3
22437870_26305724_29255458	0.6767430396042732	2014.6666666666667	3
28018338_29139554_29255458	0.6765981545270614	2017.0	3
26205340_26936508_29255458	0.6764767454455495	2016.0	3
23625198_25823918_29255458	0.6762399538368754	2015.0	3
26936508_29255458_29800567	0.6761290122403699	2017.0	3
25281753_25797516_29255458	0.6760844749992535	2015.3333333333333	3
26578451_29104763_29255458	0.6757514208958681	2016.3333333333333	3
24240160_26205340_29255458	0.6756010626845226	2015.0	3
26228759_28990585_29255458	0.6754134878784245	2016.6666666666667	3
26205340_29255458_29494517	0.6747654680495935	2016.6666666666667	3
25281753_29104763_29255458	0.6746287579341212	2016.0	3
22437870_26578451_29255458	0.6746139397212995	2014.6666666666667	3
25281753_27398650_29255458	0.6745810842544631	2015.6666666666667	3
22437870_29255458_29644214	0.6740943729289057	2015.6666666666667	3
28848559_29255458_29494517	0.6740166422021907	2017.3333333333333	3
22437870_27079802_29255458	0.6739968495982955	2015.0	3
25823918_29255458_29644214	0.6738607189534513	2016.6666666666667	3
25823918_28376884_29255458	0.6737654246478814	2016.3333333333333	3
25823918_29139554_29255458	0.6737356696453097	2016.6666666666667	3
23625198_26305724_29255458	0.6733305953254877	2015.0	3
25281753_27234522_29255458	0.6728348932588399	2015.6666666666667	3
24240160_28990585_29255458	0.6727684435778043	2016.0	3
26936508_27398650_29255458	0.6727140723980675	2016.3333333333333	3
28990585_29104763_29255458	0.6726937239395542	2017.3333333333333	3
26205340_26305724_29255458	0.6725271865232416	2015.6666666666667	3
22437870_25281753_29255458	0.6719097486981411	2014.3333333333333	3
27079802_28990585_29255458	0.6718203990247057	2017.0	3
24240160_28848559_29255458	0.6717394858150915	2015.6666666666667	3
25823918_29228840_29255458	0.6716660580470679	2016.6666666666667	3
26228759_28848559_29255458	0.6716034595633644	2016.3333333333333	3
22437870_28990585_29255458	0.6715896972899175	2015.6666666666667	3
25823918_29255458_29311378	0.6714254279411408	2016.6666666666667	3
26578451_27815822_29255458	0.671217680116463	2016.0	3
23625198_25797516_29255458	0.6710900345128405	2015.0	3
26578451_29255458_29494517	0.6708481648739216	2016.6666666666667	3
25797516_26305724_29255458	0.6708268004127269	2015.6666666666667	3
26936508_29104763_29255458	0.6707612990252458	2016.6666666666667	3
22437870_27234522_29255458	0.6705657771166149	2015.0	3
28018338_29255458_29311378	0.6703843187768027	2017.0	3
26228759_26578451_29255458	0.6702213714232934	2015.6666666666667	3
27398650_28018338_29255458	0.6701914644919731	2016.3333333333333	3
25797516_27398650_29255458	0.6699372636787929	2016.0	3
28376884_28848559_29255458	0.6697724472491433	2017.0	3
23625198_25281753_29255458	0.6695855493330862	2014.6666666666667	3
25797516_27234522_29255458	0.6692270674121717	2016.0	3
26936508_29255458_29644214	0.6691883466918079	2017.0	3
27234522_28990585_29255458	0.6691392452554812	2017.0	3
26936508_28376884_29255458	0.669130388211365	2016.6666666666667	3
25858804_26936508_29255458	0.6689834765537072	2016.0	3
25797516_26228759_29255458	0.6688542527886894	2015.6666666666667	3
27815822_28018338_29255458	0.6686467016999622	2016.3333333333333	3
26936508_27815822_29255458	0.6686048420242746	2016.3333333333333	3
26305724_29255458_29644214	0.6685609433661285	2016.6666666666667	3
26578451_29228840_29255458	0.6682348315614122	2016.6666666666667	3
25858804_28848559_29255458	0.6680687063890798	2016.3333333333333	3
27398650_28990585_29255458	0.6678509855045821	2017.0	3
26305724_29255458_29494517	0.6678339250634704	2016.6666666666667	3
25797516_26205340_29255458	0.6677960296753529	2015.6666666666667	3
25823918_29255458_29800567	0.6676329277075964	2016.6666666666667	3
28376884_28990585_29255458	0.6676125932038685	2017.3333333333333	3
26578451_28376884_29255458	0.6675683822442262	2016.3333333333333	3
26578451_29255458_29644214	0.6666875996712669	2016.6666666666667	3
24240160_26578451_29255458	0.6666504267727736	2015.0	3
25797516_29255458_29494517	0.6666061427089921	2016.6666666666667	3
25823918_29255458_29494517	0.6662092464420035	2016.6666666666667	3
23625198_26205340_29255458	0.666161081143478	2015.0	3
25534622_28018338_28990585	0.666125071642135	2016.3333333333333	3
25823918_27398650_29255458	0.6661126727290367	2016.0	3
22437870_27398650_29255458	0.6660924450237711	2015.0	3
29255458_29494517_29644214	0.6660915875961041	2017.6666666666667	3
27815822_28990585_29255458	0.6658037107289567	2017.0	3
26305724_27234522_29255458	0.665391626123856	2016.0	3
25281753_27079802_29255458	0.665299748074771	2015.6666666666667	3
28642997_29255458	0.6651516645906715	2017.5	2
27398650_28848559_29255458	0.665077035108877	2016.6666666666667	3
22437870_29255458_29311378	0.6648867726088016	2015.6666666666667	3
25281753_29255458_29494517	0.6647623719098018	2016.3333333333333	3
25858804_26578451_29255458	0.6645943233100384	2015.6666666666667	3
22437870_27815822_29255458	0.6644732841780513	2015.0	3
25281753_26228759_29255458	0.6644121576013153	2015.3333333333333	3
29104763_29228840_29255458	0.6643901261576403	2017.3333333333333	3
26228759_26305724_29255458	0.6643846751768516	2015.6666666666667	3
23625198_27079802_29255458	0.6641975047491347	2015.3333333333333	3
26578451_29255458_29800567	0.6640882186714047	2016.6666666666667	3
25797516_29104763_29255458	0.6638633858785741	2016.3333333333333	3
28990585_29255458_29494517	0.6637743327019471	2017.6666666666667	3
22437870_29104763_29255458	0.6636377814439034	2015.3333333333333	3
25797516_27815822_29255458	0.6635662547917887	2016.0	3
26205340_26228759_29255458	0.6632065227152076	2015.6666666666667	3
23625198_29104763_29255458	0.6631738430143798	2015.6666666666667	3
26936508_29255458_29311378	0.6627407662318833	2017.0	3
26305724_27398650_29255458	0.6627255866919112	2016.0	3
28990585_29255458_29311378	0.662510328838147	2017.6666666666667	3
24240160_25797516_29255458	0.6621757604174726	2015.0	3
25823918_25858804_29255458	0.6618435771865042	2015.6666666666667	3
24240160_25281753_29255458	0.6615840917088274	2014.6666666666667	3
29228840_29255458_29494517	0.6613376459318556	2017.6666666666667	3
25797516_28376884_29255458	0.660958085549279	2016.3333333333333	3
26305724_27079802_29255458	0.6608831126881016	2016.0	3
25281753_25858804_29255458	0.6608220477902582	2015.3333333333333	3
25797516_27079802_29255458	0.660277796813145	2016.0	3
28848559_29255458_29800567	0.6601096987125763	2017.3333333333333	3
26205340_29228840_29255458	0.6596977631756046	2016.6666666666667	3
26205340_26578451_29255458	0.6590327702762941	2015.6666666666667	3
28990585_29255458_29800567	0.6589138357816698	2017.6666666666667	3
25281753_29255458_29311378	0.658911838313722	2016.3333333333333	3
25281753_29255458_29800567	0.6582588205137548	2016.3333333333333	3
27079802_29228840_29255458	0.6577341867812613	2017.0	3
29104763_29255458_29494517	0.6576771727523627	2017.3333333333333	3
26228759_29255458_29644214	0.6576139503940301	2016.6666666666667	3
25534622_28642997_29800567	0.6575536836729934	2017.0	3
28018338_29255458	0.6575317885187019	2016.5	2
22437870_26228759_29255458	0.6574233323568409	2014.6666666666667	3
25281753_28376884_29255458	0.6573880523438258	2016.0	3
28990585_29139554_29255458	0.6571268687740128	2017.6666666666667	3
26205340_29255458_29800567	0.6568880014062178	2016.6666666666667	3
25858804_28990585_29255458	0.6567044178643899	2016.6666666666667	3
25281753_27815822_29255458	0.6566870917836625	2015.6666666666667	3
25797516_29255458_29800567	0.6564455741322268	2016.6666666666667	3
24240160_29228840_29255458	0.656338277722696	2016.0	3
27398650_29255458_29494517	0.6561433840534762	2017.0	3
25534622_28642997_28990585	0.6559554968103504	2017.0	3
22437870_25858804_29255458	0.6558120919688514	2014.6666666666667	3
27234522_27398650_29255458	0.6557911255829034	2016.3333333333333	3
27234522_28848559_29255458	0.6556937964832424	2016.6666666666667	3
24240160_29255458_29644214	0.6550502616337017	2016.0	3
28642997_28990585_29644214	0.6550051641110488	2018.0	3
23625198_26228759_29255458	0.6548631344284814	2015.0	3
22437870_23625198_29255458	0.6548393061492709	2014.0	3
26305724_27815822_29255458	0.654818313780348	2016.0	3
24240160_26305724_29255458	0.6547801955424719	2015.0	3
24240160_27234522_29255458	0.6547692814520042	2015.3333333333333	3
27079802_27398650_29255458	0.6546299653719236	2016.3333333333333	3
26205340_29104763_29255458	0.6545210198347963	2016.3333333333333	3
23625198_27815822_29255458	0.654339232360409	2015.3333333333333	3
27234522_29104763_29255458	0.654336966545611	2016.6666666666667	3
27815822_29228840_29255458	0.6543161227378648	2017.0	3
23625198_29255458_29494517	0.6539625143532416	2016.0	3
26936508_27079802_29255458	0.6538232762323453	2016.3333333333333	3
25797516_29255458_29311378	0.6536708538649946	2016.6666666666667	3
24240160_27079802_29255458	0.6536081212410245	2015.3333333333333	3
26305724_29255458_29800567	0.6528909143260634	2016.6666666666667	3
25534622_28018338_29311378	0.6527682921579804	2016.3333333333333	3
25797516_25858804_29255458	0.6526914169571236	2015.6666666666667	3
27234522_27815822_29255458	0.6526015520880453	2016.3333333333333	3
23625198_25858804_29255458	0.6525721970263858	2015.0	3
26205340_27815822_29255458	0.6524524445559399	2016.0	3
25534622_28642997_29311378	0.652189522644427	2017.0	3
26228759_27398650_29255458	0.6521758472976453	2016.0	3
24240160_27398650_29255458	0.6519440785904994	2015.3333333333333	3
25858804_29255458_29644214	0.651283692302415	2016.6666666666667	3
27815822_29255458_29494517	0.6512584901857001	2017.0	3
25534622_28642997_29644214	0.6508257281150418	2017.0	3
25534622_28990585_29644214	0.6508189707411728	2017.0	3
26228759_29104763_29255458	0.650556855741732	2016.3333333333333	3
24240160_27815822_29255458	0.6504806972393276	2015.3333333333333	3
27234522_29255458_29494517	0.6496430457455361	2017.0	3
26578451_27234522_29255458	0.6495285086571645	2016.0	3
27398650_29104763_29255458	0.649155971703119	2016.6666666666667	3
26305724_29139554_29255458	0.6490049396995229	2016.6666666666667	3
25858804_26205340_29255458	0.6489311403359771	2015.6666666666667	3
24240160_29255458_29494517	0.6487721210502586	2016.0	3
26228759_29255458_29494517	0.6486360947985317	2016.6666666666667	3
25534622_28990585_29800567	0.6485992441048598	2017.0	3
25281753_29139554_29255458	0.6485225770899687	2016.3333333333333	3
27079802_29255458_29494517	0.6484818855345561	2017.0	3
26228759_29228840_29255458	0.6482358532023206	2016.6666666666667	3
29255458_29311378_29494517	0.6481790628452953	2017.6666666666667	3
26578451_29255458_29311378	0.6481192386279068	2016.6666666666667	3
26205340_28376884_29255458	0.6479266985830241	2016.3333333333333	3
25858804_29228840_29255458	0.647849513337364	2016.6666666666667	3
22437870_29255458_29800567	0.647586106877632	2015.6666666666667	3
22437870_29255458_29494517	0.6475129944377382	2015.6666666666667	3
28018338_28642997_28990585	0.6473859447380148	2017.3333333333333	3
23625198_26578451_29255458	0.6473017944250435	2015.0	3
28848559_29255458_29311378	0.6472543665805227	2017.3333333333333	3
26205340_29255458_29644214	0.6471857790826425	2016.6666666666667	3
25858804_26305724_29255458	0.6471015638049712	2015.6666666666667	3
28848559_29255458_29644214	0.6469517693737149	2017.3333333333333	3
28376884_29255458_29494517	0.6468050824843102	2017.3333333333333	3
25797516_29139554_29255458	0.6467171301184802	2016.6666666666667	3
27079802_29255458_29644214	0.6466299309683932	2017.0	3
28376884_29228840_29255458	0.6465151255446717	2017.3333333333333	3
26305724_29255458_29311378	0.6464591768781127	2016.6666666666667	3
26228759_27815822_29255458	0.6464570787098531	2016.0	3
26305724_29104763_29255458	0.6464378469470944	2016.3333333333333	3
25823918_29255458	0.6462761751057516	2016.0	2
22437870_28376884_29255458	0.6462256174404843	2015.3333333333333	3
26228759_27234522_29255458	0.6461937958589173	2016.0	3
23625198_24240160_29255458	0.6461858587617855	2014.3333333333333	3
27398650_27815822_29255458	0.6461501518141409	2016.3333333333333	3
22437870_29139554_29255458	0.6461143361024754	2015.6666666666667	3
22437870_24240160_29255458	0.6459872024259544	2014.0	3
26228759_29255458_29311378	0.6447298129586765	2016.6666666666667	3
24240160_29104763_29255458	0.6445594170192409	2015.6666666666667	3
24240160_29255458_29311378	0.6444980442515306	2016.0	3
26305724_28376884_29255458	0.6441201698252778	2016.3333333333333	3
26205340_27234522_29255458	0.6436609788032227	2016.0	3
29104763_29255458_29644214	0.6434206630313617	2017.3333333333333	3
26205340_28018338_28990585	0.6433834588878522	2016.3333333333333	3
27398650_29255458_29311378	0.643070724473736	2017.0	3
27234522_28376884_29255458	0.6429095144130551	2016.6666666666667	3
28848559_29139554_29255458	0.6422640955618969	2017.3333333333333	3
26578451_28018338_28990585	0.6422347809402608	2016.3333333333333	3
24240160_26228759_29255458	0.642068297339893	2015.0	3
26228759_27079802_29255458	0.6420249066552872	2016.0	3
27398650_29255458_29644214	0.6420157147727175	2017.0	3
27815822_29255458_29644214	0.6416881533013992	2017.0	3
27398650_29228840_29255458	0.6416777353799945	2017.0	3
25858804_27398650_29255458	0.6414547563004604	2016.0	3
23625198_28376884_29255458	0.641359904030058	2015.6666666666667	3
26228759_29139554_29255458	0.6412035542789316	2016.6666666666667	3
25534622_28018338_29644214	0.6409244819966965	2016.3333333333333	3
29255458_29644214_29800567	0.6406900426295452	2017.6666666666667	3
29104763_29139554_29255458	0.6404161837767904	2017.3333333333333	3
27398650_29139554_29255458	0.6403685100971321	2017.0	3
27398650_28376884_29255458	0.6402789987866643	2016.6666666666667	3
26936508_29255458	0.6401960745640144	2016.5	2
29104763_29255458_29800567	0.6401615940143096	2017.3333333333333	3
28642997_28848559_28990585	0.640109662366263	2017.6666666666667	3
23625198_29255458_29800567	0.6400555708636271	2016.0	3
24240160_25858804_29255458	0.6394328067255878	2015.0	3
26205340_27079802_29255458	0.6387567315645071	2016.0	3
26205340_29139554_29255458	0.638670737223237	2016.6666666666667	3
25534622_28376884_28642997	0.6383814934629851	2016.6666666666667	3
27079802_29139554_29255458	0.6381148891089875	2017.0	3
28990585_29255458	0.6380463611970977	2017.5	2
25534622_26936508_29644214	0.6379821486004384	2016.3333333333333	3
27234522_29255458_29644214	0.6379075141852507	2017.0	3
23625198_27234522_29255458	0.6375402482387604	2015.3333333333333	3
25534622_26936508_28018338	0.6375237517225847	2015.6666666666667	3
29228840_29255458_29800567	0.6371057746205144	2017.6666666666667	3
25534622_26936508_29311378	0.6369620610236167	2016.3333333333333	3
26578451_26936508_29311378	0.6363738816221334	2016.3333333333333	3
25858804_29255458_29494517	0.636328403255503	2016.6666666666667	3
23625198_27398650_29255458	0.6361309185299698	2015.3333333333333	3
27815822_29255458_29800567	0.636109578365219	2017.0	3
25534622_26936508_28990585	0.6360567505421071	2016.3333333333333	3
25858804_27815822_29255458	0.6359251191323282	2016.0	3
25858804_29104763_29255458	0.635875715524801	2016.3333333333333	3
27079802_29104763_29255458	0.6358405113465392	2016.6666666666667	3
23625198_28848559_29255458	0.63542220844737	2015.6666666666667	3
28018338_28990585_29800567	0.6352139913633915	2017.3333333333333	3
27079802_27234522_29255458	0.6352003742552594	2016.3333333333333	3
23625198_25534622_29800567	0.6349901532868458	2015.3333333333333	3
25534622_28990585_29311378	0.6349397373700384	2017.0	3
27079802_27815822_29255458	0.6348208189850041	2016.3333333333333	3
25858804_27234522_29255458	0.6347289545088902	2016.0	3
24240160_29255458_29800567	0.634638730296319	2016.0	3
26578451_28990585_29644214	0.6345990024244329	2017.0	3
27234522_29228840_29255458	0.634575340871547	2017.0	3
26936508_28018338_28990585	0.6345466331807504	2016.6666666666667	3
25858804_27079802_29255458	0.6345074571874343	2016.0	3
27398650_29255458_29800567	0.6342619020859904	2017.0	3
26936508_28990585_29644214	0.6342508788554766	2017.3333333333333	3
28018338_28848559_28990585	0.634143637045424	2017.0	3
27815822_29139554_29255458	0.6336109670857734	2017.0	3
24240160_25534622_26936508	0.6335940750843276	2014.6666666666667	3
28642997_28990585_29800567	0.633538416716212	2018.0	3
25281753_29255458	0.6334938038168044	2015.5	2
25858804_28376884_29255458	0.6333169498898186	2016.3333333333333	3
25534622_27234522_28642997	0.6332748198609733	2016.3333333333333	3
29255458_29311378_29800567	0.6331862813222701	2017.6666666666667	3
28848559_29228840_29255458	0.6329233689157306	2017.3333333333333	3
25534622_28018338_29800567	0.6327087283067158	2016.3333333333333	3
24240160_29139554_29255458	0.6325323262304255	2016.0	3
25823918_28018338_28990585	0.632051730768889	2016.3333333333333	3
28642997_28990585_29228840	0.6319462365924439	2018.0	3
25534622_26936508_28642997	0.6319165737363339	2016.3333333333333	3
28018338_28990585_29644214	0.6313745401439915	2017.3333333333333	3
25858804_29139554_29255458	0.6311646715710588	2016.6666666666667	3
23625198_29255458_29311378	0.6307674216389468	2016.0	3
26578451_26936508_29644214	0.6306752307856368	2016.3333333333333	3
27234522_29255458_29800567	0.6305965918126769	2017.0	3
29139554_29255458_29494517	0.630348188150783	2017.6666666666667	3
26578451_29139554_29255458	0.6302883639333946	2016.6666666666667	3
26305724_28018338_28990585	0.6302246551129045	2016.3333333333333	3
24240160_28018338_28990585	0.6301959355452614	2015.6666666666667	3
27079802_29255458_29800567	0.6301592532547787	2017.0	3
25797516_29255458	0.6299385844108675	2016.0	2
25281753_25534622_29800567	0.6297058314691921	2015.6666666666667	3
26578451_28018338_29311378	0.6295851980263857	2016.3333333333333	3
26228759_28376884_29255458	0.6295036676073081	2016.3333333333333	3
23625198_25534622_26936508	0.6293967828751424	2014.6666666666667	3
25858804_26228759_29255458	0.6293234344741732	2015.6666666666667	3
22437870_25534622_28018338	0.6292542174194029	2014.3333333333333	3
27234522_28018338_28990585	0.6289402527551939	2016.6666666666667	3
29255458_29494517_29800567	0.6288220302689617	2017.6666666666667	3
25534622_28018338_29494517	0.6285929100800977	2016.3333333333333	3
25534622_28018338_28642997	0.6282484413565307	2016.3333333333333	3
29139554_29228840_29255458	0.6280442300971312	2017.6666666666667	3
22437870_25534622_29644214	0.6276425982992904	2015.0	3
25858804_29255458_29311378	0.627446701586796	2016.6666666666667	3
27815822_29104763_29255458	0.6270878168655576	2016.6666666666667	3
25534622_28376884_28990585	0.6270801319429495	2016.6666666666667	3
25534622_28990585_29139554	0.6270584529775176	2017.0	3
25534622_27234522_28018338	0.626950832839167	2015.6666666666667	3
25534622_28376884_29644214	0.6268938294999459	2016.6666666666667	3
25281753_28018338_28990585	0.6268799960254036	2016.0	3
28376884_29255458_29644214	0.6268713140140573	2017.3333333333333	3
25534622_27079802_28642997	0.6264771001776103	2016.3333333333333	3
27079802_29255458_29311378	0.626342401439472	2017.0	3
28376884_29139554_29255458	0.6263110820149739	2017.3333333333333	3
28848559_28990585_29644214	0.626304550218445	2017.6666666666667	3
25797516_28018338_28990585	0.6262988797614077	2016.3333333333333	3
26578451_26936508_28018338	0.6258904250820688	2015.6666666666667	3
26228759_29255458_29800567	0.6255671306928072	2016.6666666666667	3
25281753_28990585_29644214	0.625540346007247	2016.6666666666667	3
29139554_29255458_29644214	0.6254778689978563	2017.6666666666667	3
25534622_26305724_28018338	0.6254543024294269	2015.3333333333333	3
24240160_25534622_29800567	0.6253485068146559	2015.3333333333333	3
25534622_27234522_28990585	0.6252606018869942	2016.3333333333333	3
26936508_28642997_28990585	0.6251346020525661	2017.3333333333333	3
22437870_29255458	0.6250898990158373	2014.5	2
26578451_28848559_28990585	0.624822712462672	2016.6666666666667	3
29228840_29255458_29644214	0.6248121196062799	2017.6666666666667	3
27079802_28376884_29255458	0.6245524722163993	2016.6666666666667	3
23625198_29228840_29255458	0.624488144830609	2016.0	3
28018338_28990585_29311378	0.624467821856226	2017.3333333333333	3
29228840_29255458_29311378	0.6244204004238176	2017.6666666666667	3
24240160_26936508_28990585	0.6243935346039519	2015.6666666666667	3
24240160_28376884_29255458	0.6243918249779923	2015.6666666666667	3
25281753_25534622_29644214	0.6243591138492357	2015.6666666666667	3
28642997_28990585_29311378	0.6243303491535999	2018.0	3
25534622_26578451_29311378	0.6242816200226126	2016.0	3
28018338_28642997_29311378	0.6236446298264409	2017.3333333333333	3
23625198_29255458_29644214	0.6234893774296599	2016.0	3
23625198_25534622_29311378	0.6234241594911953	2015.3333333333333	3
25534622_26578451_29644214	0.623401257717079	2016.0	3
26578451_26936508_28990585	0.6231797870293677	2016.3333333333333	3
22437870_25534622_29800567	0.6230241056291572	2015.0	3
26305724_29255458	0.6227269074239856	2016.0	2
25534622_26205340_28018338	0.622184034819074	2015.3333333333333	3
28376884_29255458_29800567	0.6218407408112986	2017.3333333333333	3
25534622_28642997_29228840	0.6218384921105398	2017.0	3
25534622_26305724_28642997	0.6218040167023836	2016.0	3
24240160_25534622_28018338	0.6217037425470925	2014.6666666666667	3
22437870_26205340_28018338	0.6214897056931239	2014.3333333333333	3
27234522_29255458_29311378	0.6214167577849868	2017.0	3
26205340_29255458_29311378	0.6210617491698076	2016.6666666666667	3
25281753_28990585_29800567	0.6207547347767627	2016.6666666666667	3
25534622_25823918_28018338	0.6207457055816105	2015.3333333333333	3
25534622_28018338_29104763	0.6206929798760793	2016.0	3
25858804_29255458_29800567	0.6206628312433462	2016.6666666666667	3
26578451_28018338_29800567	0.6201095453336734	2016.3333333333333	3
25534622_28642997_29494517	0.6199886210857244	2017.0	3
25281753_25534622_28018338	0.6199219983372033	2015.0	3
23625198_25534622_27079802	0.6198580396574316	2014.6666666666667	3
25534622_28990585_29228840	0.619847985144316	2017.0	3
29139554_29255458_29800567	0.6198354781226172	2017.6666666666667	3
25534622_28848559_28990585	0.6196791325676972	2016.6666666666667	3
24240160_26936508_28018338	0.6195410320104168	2015.0	3
25534622_28018338_28376884	0.6194321546097721	2016.0	3
25534622_25797516_28018338	0.6192613989708626	2015.3333333333333	3
27815822_28376884_29255458	0.619145163979646	2016.6666666666667	3
22437870_26936508_28018338	0.6189594549033095	2014.6666666666667	3
26578451_28990585_29800567	0.6188157734467817	2017.0	3
26936508_28848559_28990585	0.6185858712085489	2017.0	3
25534622_25797516_29644214	0.6183144780234716	2016.0	3
25534622_26936508_28376884	0.6178714074112235	2016.0	3
28018338_28990585_29104763	0.6177940395818333	2017.0	3
25534622_27079802_28990585	0.6177576545426012	2016.3333333333333	3
26228759_28018338_28990585	0.6176715429915527	2016.3333333333333	3
25823918_26936508_28018338	0.6176594132563975	2015.6666666666667	3
23625198_28018338_28990585	0.6175200652422944	2015.6666666666667	3
26578451_26936508_28848559	0.617353414996273	2016.0	3
26936508_28018338_29311378	0.6172743048618113	2016.6666666666667	3
25534622_26936508_29800567	0.6172310731267373	2016.3333333333333	3
27234522_28642997_28990585	0.6170346485246391	2017.3333333333333	3
25534622_26305724_28990585	0.6164144885385744	2016.0	3
25281753_25534622_28990585	0.616358071238505	2015.6666666666667	3
25534622_28376884_29800567	0.6163227582789318	2016.6666666666667	3
23625198_25534622_28018338	0.6161965389393578	2014.6666666666667	3
25534622_28376884_29311378	0.6161827028278503	2016.6666666666667	3
25534622_28642997_29104763	0.6161552494013907	2016.6666666666667	3
25534622_26578451_29800567	0.616095843028074	2016.0	3
26205340_28018338_29311378	0.6160515125333575	2016.3333333333333	3
22437870_25534622_26936508	0.615913467133389	2014.3333333333333	3
23625198_25534622_29644214	0.6158294282474193	2015.3333333333333	3
29255458_29494517	0.6157855813458986	2017.5	2
25534622_26305724_29644214	0.6157382981415663	2016.0	3
26578451_29255458	0.6157257571285101	2016.0	2
22437870_25534622_29311378	0.61551022187803	2015.0	3
25534622_27079802_28018338	0.6153886170435605	2015.6666666666667	3
28376884_29255458_29311378	0.6150147866626425	2017.3333333333333	3
25534622_25823918_26936508	0.6148773679679099	2015.3333333333333	3
22437870_28018338_28990585	0.6147482244077715	2015.3333333333333	3
25281753_28848559_28990585	0.6146341005219411	2016.3333333333333	3
28848559_29255458	0.6144329399900373	2017.0	2
25534622_26305724_26936508	0.6143761827905532	2015.3333333333333	3
22437870_28018338_29311378	0.6143634007010602	2015.3333333333333	3
25281753_25534622_29311378	0.6142633621243283	2015.6666666666667	3
25534622_26305724_29311378	0.6140509838501269	2016.0	3
24240160_25534622_29311378	0.6140089602833303	2015.3333333333333	3
27079802_28018338_28990585	0.613894545700959	2016.6666666666667	3
29104763_29255458_29311378	0.6138866554078836	2017.3333333333333	3
26205340_28018338_28642997	0.6138521887012158	2016.3333333333333	3
28990585_29644214_29800567	0.6136947020757398	2018.0	3
25534622_29311378_29644214	0.6136805924137324	2017.0	3
28018338_28990585_29228840	0.6135460625064848	2017.3333333333333	3
25534622_28642997_29139554	0.613504909629641	2017.0	3
25797516_28018338_29311378	0.61345851492455	2016.3333333333333	3
26305724_28642997_28990585	0.6130933355113338	2017.0	3
28376884_29104763_29255458	0.6130190387341999	2017.0	3
25823918_28018338_29311378	0.6129460782147559	2016.3333333333333	3
22437870_27234522_28018338	0.612827977746197	2014.6666666666667	3
26578451_28642997_29644214	0.6127923161414952	2017.0	3
25534622_26936508_28848559	0.6127858008864839	2016.0	3
25534622_26936508_29228840	0.6127697923170424	2016.3333333333333	3
25281753_26936508_28990585	0.6126269596511336	2016.0	3
26936508_28018338_28642997	0.6124435496659287	2016.6666666666667	3
26578451_28990585_29228840	0.6122379411694422	2017.0	3
25534622_25797516_29800567	0.612188337961777	2016.0	3
24240160_26578451_26936508	0.6121660152652807	2014.6666666666667	3
26936508_28018338_29644214	0.6121548863057513	2016.6666666666667	3
27234522_29139554_29255458	0.6120950457875386	2017.0	3
23625198_29139554_29255458	0.6119494442810739	2016.0	3
25534622_26228759_28990585	0.6119313229502642	2016.0	3
25823918_26578451_29311378	0.6119071918415028	2016.0	3
26228759_28990585_29644214	0.6117733271673412	2017.0	3
25823918_26578451_29800567	0.6115907035085549	2016.0	3
27815822_29255458_29311378	0.6115670593158794	2017.0	3
25281753_25534622_26936508	0.6115551634135182	2015.0	3
25534622_26205340_28642997	0.6115503385523193	2016.0	3
28018338_28848559_29311378	0.611413920888607	2017.0	3
25534622_26578451_28018338	0.6112399629693048	2015.3333333333333	3
26936508_28990585_29311378	0.6111081605406888	2017.3333333333333	3
22437870_26936508_29311378	0.6111013171338395	2015.3333333333333	3
23625198_25534622_28990585	0.6110244927166616	2015.3333333333333	3
26578451_27234522_28018338	0.6108299823567114	2015.6666666666667	3
26205340_28018338_28848559	0.6107872742598994	2016.0	3
28018338_28990585_29494517	0.6107433770914339	2017.3333333333333	3
23625198_28990585_29800567	0.6105196387547726	2016.3333333333333	3
27398650_29255458	0.6105180795447793	2016.5	2
25858804_28018338_28990585	0.6104466304982847	2016.3333333333333	3
24240160_25534622_27079802	0.6104428404495665	2014.6666666666667	3
24240160_25534622_29644214	0.6104062014504459	2015.3333333333333	3
25281753_26936508_28018338	0.610335291750138	2015.3333333333333	3
22437870_28018338_29800567	0.6102365814594946	2015.3333333333333	3
26305724_26936508_28018338	0.6101721833307213	2015.6666666666667	3
29255458_29311378_29644214	0.6100852240214775	2017.6666666666667	3
26205340_26578451_28018338	0.6099959671625084	2015.3333333333333	3
22437870_26936508_29644214	0.6099713467389909	2015.3333333333333	3
26578451_26936508_29800567	0.6097434397096306	2016.3333333333333	3
25534622_29644214_29800567	0.6097326691396573	2017.0	3
26305724_28848559_28990585	0.6092641400100486	2016.6666666666667	3
23625198_28642997_28990585	0.6091883231679881	2016.3333333333333	3
25534622_25797516_28376884	0.6091798545267342	2015.6666666666667	3
25534622_29311378_29800567	0.6090825586979894	2017.0	3
26936508_28990585_29228840	0.609028231152895	2017.3333333333333	3
25534622_26228759_29644214	0.6089666828230189	2016.0	3
25797516_26936508_28018338	0.6089577253974323	2015.6666666666667	3
23625198_26936508_29311378	0.6089052181154176	2015.6666666666667	3
24240160_26205340_28018338	0.6089014862923119	2014.6666666666667	3
25534622_27815822_29311378	0.6086006193928768	2016.3333333333333	3
25797516_27234522_28018338	0.608393175650285	2015.6666666666667	3
28376884_28642997_28990585	0.6082137471526976	2017.6666666666667	3
23625198_26936508_28990585	0.6081208341333185	2015.6666666666667	3
25534622_29139554_29311378	0.6080717585958331	2017.0	3
26578451_26936508_29228840	0.6079087961846112	2016.3333333333333	3
23625198_26936508_28018338	0.6079037071290353	2015.0	3
28018338_28376884_28990585	0.6078095863714059	2017.0	3
26205340_26936508_28018338	0.6078055154727436	2015.6666666666667	3
25534622_27234522_29311378	0.6077190252999016	2016.3333333333333	3
27234522_28018338_29311378	0.6076480778301906	2016.6666666666667	3
25281753_25534622_28376884	0.6076030660408511	2015.3333333333333	3
24240160_25534622_28990585	0.6075545804965975	2015.3333333333333	3
26305724_28642997_29311378	0.6074772873289566	2017.0	3
25534622_28990585_29104763	0.6072200522855813	2016.6666666666667	3
26578451_26936508_28376884	0.6069232969689341	2016.0	3
22437870_28018338_29644214	0.6068142433871382	2015.3333333333333	3
29139554_29255458_29311378	0.6067757044784178	2017.6666666666667	3
26578451_28642997_29311378	0.6066740654822148	2017.0	3
24240160_28018338_29311378	0.6066389948643623	2015.6666666666667	3
25281753_28018338_29800567	0.6065396236083236	2016.0	3
26578451_27079802_28018338	0.6064229822761547	2015.6666666666667	3
25534622_27079802_29644214	0.6063692913530457	2016.3333333333333	3
25534622_28018338_29139554	0.6062423622373619	2016.3333333333333	3
24240160_26936508_29800567	0.6062247118798554	2015.6666666666667	3
25797516_26205340_28018338	0.6061145115071837	2015.3333333333333	3
25534622_26578451_28990585	0.606052966177178	2016.0	3
26936508_28990585_29800567	0.6059775992764032	2017.3333333333333	3
26936508_28376884_28990585	0.6059386054422095	2017.0	3
25534622_25823918_29644214	0.6058826064385385	2016.0	3
25823918_28990585_29800567	0.6057942353116398	2017.0	3
26936508_28018338_28848559	0.6056730734165005	2016.3333333333333	3
25534622_27234522_29644214	0.6055683661856405	2016.3333333333333	3
26205340_28018338_29800567	0.6055380613639504	2016.3333333333333	3
26305724_26936508_28990585	0.6054825088352567	2016.3333333333333	3
28642997_28990585_29104763	0.6054801781504012	2017.6666666666667	3
28018338_28990585_29139554	0.605438278970775	2017.3333333333333	3
26205340_28018338_29644214	0.6054173753040664	2016.3333333333333	3
25797516_25823918_28018338	0.6054146099883635	2015.3333333333333	3
25534622_26305724_29800567	0.6054001899960333	2016.0	3
25281753_28990585_29228840	0.6052369116925383	2016.6666666666667	3
25534622_28642997_28848559	0.6051984117021628	2016.6666666666667	3
22437870_26936508_28848559	0.6051483910146584	2015.0	3
25823918_28018338_29800567	0.6051178496384629	2016.3333333333333	3
26228759_29255458	0.6049329393657121	2016.0	2
26578451_26936508_28642997	0.6048764001919846	2016.3333333333333	3
25823918_26578451_26936508	0.6048169213989624	2015.3333333333333	3
23625198_28642997_29311378	0.6047194350065879	2016.3333333333333	3
24240160_29255458	0.6047011706585662	2015.0	2
25534622_25823918_29800567	0.6046593832738039	2016.0	3
25534622_27234522_28376884	0.6046421112782809	2016.0	3
24240160_28018338_29800567	0.6045376210535055	2015.6666666666667	3
26205340_28642997_28990585	0.604535577030082	2017.0	3
24240160_26936508_29311378	0.604447920274378	2015.6666666666667	3
24240160_25534622_28642997	0.6043611724442415	2015.3333333333333	3
26305724_28642997_29644214	0.6043432792875554	2017.0	3
26205340_28018338_29494517	0.6040951218943438	2016.3333333333333	3
25823918_28642997_28990585	0.6040231868727349	2017.0	3
24240160_28990585_29644214	0.6040192294347735	2016.3333333333333	3
25534622_26936508_29494517	0.6039819502055346	2016.3333333333333	3
23625198_28642997_29800567	0.6039153436661994	2016.3333333333333	3
25534622_25797516_26936508	0.6038649370273748	2015.3333333333333	3
25534622_28018338_29228840	0.6038214412899083	2016.3333333333333	3
23625198_25534622_27234522	0.6037579695231585	2014.6666666666667	3
26305724_28018338_29311378	0.603753588982151	2016.3333333333333	3
23625198_25534622_28376884	0.6037019987016601	2015.0	3
23625198_25534622_29228840	0.6036685238696629	2015.3333333333333	3
27079802_28990585_29644214	0.6033644315181691	2017.3333333333333	3
25534622_29494517_29644214	0.6033605341806291	2017.0	3
26578451_28018338_29494517	0.6031883790492338	2016.3333333333333	3
25534622_25797516_27234522	0.6031851463870712	2015.3333333333333	3
25534622_26228759_29311378	0.6029177175882234	2016.0	3
23625198_26578451_26936508	0.6028922467166317	2014.6666666666667	3
23625198_25534622_28642997	0.6027271345566003	2015.3333333333333	3
25281753_28018338_29311378	0.6026306447019105	2016.0	3
26936508_27234522_28990585	0.6025209365650009	2016.6666666666667	3
28018338_29311378_29494517	0.602417897997679	2017.3333333333333	3
25534622_28018338_28848559	0.6023269872550137	2016.0	3
25858804_29255458	0.6022974487514069	2016.0	2
28018338_28642997_29644214	0.6022464601260878	2017.3333333333333	3
26305724_26936508_29644214	0.6020302531174503	2016.3333333333333	3
26305724_26578451_26936508	0.6020184664545717	2015.3333333333333	3
25534622_25797516_29311378	0.6020166319628647	2016.0	3
28376884_28848559_28990585	0.6018381742771589	2017.3333333333333	3
25534622_26936508_29139554	0.6017088211363447	2016.3333333333333	3
25534622_29139554_29644214	0.6016760603814137	2017.0	3
24240160_25534622_27234522	0.6016307673104949	2014.6666666666667	3
26936508_28018338_29494517	0.6015648711045294	2016.6666666666667	3
25823918_28848559_28990585	0.6015435661872096	2016.6666666666667	3
28990585_29228840_29644214	0.6014609455468107	2018.0	3
25534622_28848559_29644214	0.6014442066419823	2016.6666666666667	3
25534622_26228759_28018338	0.6014320418122708	2015.3333333333333	3
25823918_26936508_28990585	0.6013061533866777	2016.3333333333333	3
26578451_28642997_29800567	0.6012802387629469	2017.0	3
27079802_28642997_28990585	0.6012638535698447	2017.3333333333333	3
24240160_28642997_28990585	0.601210377121919	2016.3333333333333	3
26578451_28990585_29311378	0.601145602116905	2017.0	3
27234522_28642997_29228840	0.6011397411398649	2017.3333333333333	3
25534622_26936508_27234522	0.6011194841925626	2015.6666666666667	3
28018338_28848559_29644214	0.6008739995941987	2017.0	3
26936508_27234522_28018338	0.6007317549376128	2016.0	3
28018338_29311378_29800567	0.6006944215274019	2017.3333333333333	3
28848559_28990585_29800567	0.6006809625092515	2017.6666666666667	3
26205340_27234522_28018338	0.6006050950343345	2015.6666666666667	3
26305724_26936508_29311378	0.6006027632728516	2016.3333333333333	3
26936508_27815822_28990585	0.600408724245615	2016.6666666666667	3
26936508_28642997_29644214	0.6003277729049065	2017.3333333333333	3
25823918_28642997_29800567	0.6003248177409368	2017.0	3
23625198_26936508_29644214	0.6001601073928905	2015.6666666666667	3
26205340_26305724_28018338	0.5998354537290302	2015.3333333333333	3
25281753_26205340_28018338	0.5997480744407098	2015.0	3
22437870_28990585_29644214	0.5997037484526998	2016.0	3
26578451_28642997_28990585	0.5996764660873998	2017.0	3
25797516_28018338_29800567	0.599674637252917	2016.3333333333333	3
26305724_28990585_29228840	0.5996306521401563	2017.0	3
25797516_28018338_29644214	0.5995466758174398	2016.3333333333333	3
27234522_28642997_29644214	0.599443355455178	2017.3333333333333	3
25534622_28376884_28848559	0.5994288113287216	2016.3333333333333	3
26205340_28018338_29104763	0.5993979006603615	2016.0	3
25534622_25797516_28990585	0.5992957639614798	2016.0	3
27815822_28990585_29644214	0.5992256745274736	2017.3333333333333	3
28642997_28990585_29139554	0.5991895964620996	2018.0	3
26228759_28848559_28990585	0.5991805727299939	2016.6666666666667	3
23625198_26936508_28642997	0.5991322789764818	2015.6666666666667	3
25534622_28848559_29311378	0.5990906118668451	2016.6666666666667	3
22437870_26936508_29800567	0.599078942752037	2015.3333333333333	3
25534622_27398650_28018338	0.5989957522879773	2015.6666666666667	3
25534622_29228840_29644214	0.5988789222473117	2017.0	3
25534622_29104763_29644214	0.5987993394241431	2016.6666666666667	3
22437870_25534622_28376884	0.598743862329771	2014.6666666666667	3
26578451_27079802_29644214	0.5986735511793249	2016.3333333333333	3
26205340_28990585_29644214	0.5986430975433489	2017.0	3
22437870_24240160_26936508	0.5985961849689531	2013.6666666666667	3
24240160_28848559_28990585	0.5984187025950609	2016.0	3
26305724_28642997_29228840	0.5983663878027786	2017.0	3
26305724_27234522_28018338	0.598336356828607	2015.6666666666667	3
28018338_28642997_29800567	0.5982276698165908	2017.3333333333333	3
22437870_25534622_27079802	0.5981912595437092	2014.3333333333333	3
26936508_28990585_29139554	0.5981542385346611	2017.3333333333333	3
26936508_27234522_28642997	0.5980905120501949	2016.6666666666667	3
25534622_26205340_29644214	0.5979532027793844	2016.0	3
22437870_28642997_29644214	0.5978972109520935	2016.0	3
24240160_26936508_29228840	0.5978472061191921	2015.6666666666667	3
26578451_28018338_28376884	0.5978364633842229	2016.0	3
22437870_27079802_28018338	0.5977272340221654	2014.6666666666667	3
24240160_26936508_28642997	0.5975107170190255	2015.6666666666667	3
25534622_25823918_28376884	0.5974243961808843	2015.6666666666667	3
25281753_26936508_29644214	0.5973216231888993	2016.0	3
23625198_26205340_28018338	0.5972641614109302	2014.6666666666667	3
25823918_26936508_28848559	0.5971350615353481	2016.0	3
23625198_25534622_29139554	0.5970775262216574	2015.3333333333333	3
26305724_28990585_29644214	0.5970397843904579	2017.0	3
27234522_28018338_28642997	0.5970171535388914	2016.6666666666667	3
22437870_25534622_27234522	0.5969889171300791	2014.3333333333333	3
26228759_28018338_29311378	0.5969081013136006	2016.3333333333333	3
22437870_26205340_29644214	0.5968786363446238	2015.0	3
25534622_27079802_29311378	0.5967678062930821	2016.3333333333333	3
27234522_28642997_28848559	0.5966574127413055	2017.0	3
25534622_27815822_29644214	0.5966330887080922	2016.3333333333333	3
26936508_28018338_29800567	0.5966165830550745	2016.6666666666667	3
26205340_28848559_28990585	0.5966149284963667	2016.6666666666667	3
25534622_27815822_28018338	0.5965088337227626	2015.6666666666667	3
25281753_25534622_27079802	0.5964913522906833	2015.0	3
28018338_28848559_29800567	0.5964090152869304	2017.0	3
25823918_26205340_28018338	0.5963634106112806	2015.3333333333333	3
25797516_28990585_29228840	0.5962623524255015	2017.0	3
26936508_28642997_29311378	0.5962141455695616	2017.3333333333333	3
24240160_25534622_28376884	0.5961651926373991	2015.0	3
23625198_26936508_29800567	0.5961237456613481	2015.6666666666667	3
25534622_26578451_26936508	0.596062888527181	2015.3333333333333	3
25534622_26228759_28642997	0.596021481853812	2016.0	3
27234522_28018338_28848559	0.5960031287691744	2016.3333333333333	3
25797516_26578451_29644214	0.5959981595833183	2016.0	3
25281753_26578451_26936508	0.5959552685655717	2015.0	3
25534622_27398650_28642997	0.5959354208114107	2016.3333333333333	3
26205340_29255458	0.5959124963344185	2016.0	2
24240160_26936508_29644214	0.5959051955682014	2015.6666666666667	3
23625198_26936508_29228840	0.5958965544199506	2015.6666666666667	3
25534622_27815822_28990585	0.5958799584866094	2016.3333333333333	3
26936508_28376884_28642997	0.5958188367793738	2017.0	3
27234522_28018338_29800567	0.5957164060584456	2016.6666666666667	3
23625198_28990585_29644214	0.5957031360745797	2016.3333333333333	3
25534622_26578451_28376884	0.5956937911560519	2015.6666666666667	3
24240160_27234522_28018338	0.595606627124833	2015.0	3
23625198_26936508_28848559	0.5954999595762102	2015.3333333333333	3
26228759_28642997_28990585	0.5954846609123735	2017.0	3
23625198_28018338_29800567	0.5953621435111008	2015.6666666666667	3
27398650_28642997_28990585	0.5952595410478227	2017.3333333333333	3
26578451_27234522_28990585	0.5952427388609474	2016.3333333333333	3
25534622_26205340_28990585	0.5951894129837992	2016.0	3
28990585_29104763_29644214	0.5951462479267696	2017.6666666666667	3
25281753_25534622_29139554	0.5951389715237416	2015.6666666666667	3
25534622_26936508_29104763	0.5951301779007466	2016.0	3
26305724_28018338_28848559	0.5950967972095048	2016.0	3
25797516_28848559_28990585	0.5950562098790378	2016.6666666666667	3
25534622_26205340_29800567	0.5950507260024703	2016.0	3
25534622_28376884_29139554	0.5950273175677735	2016.6666666666667	3
28376884_28642997_29644214	0.5949190261180277	2017.6666666666667	3
22437870_25797516_28018338	0.5947315447479783	2014.3333333333333	3
26578451_27079802_29311378	0.5946838481993375	2016.3333333333333	3
26578451_28018338_28642997	0.594663662368567	2016.3333333333333	3
26578451_28018338_29644214	0.5946445117052601	2016.3333333333333	3
25823918_26936508_29800567	0.5945923288601709	2016.3333333333333	3
25823918_27234522_28018338	0.5944506481840994	2015.6666666666667	3
25797516_26936508_28990585	0.5943866346944505	2016.3333333333333	3
29104763_29255458	0.5943369528576485	2017.0	2
25534622_25823918_29311378	0.5942178838589173	2016.0	3
27234522_28642997_29311378	0.5941799477924566	2017.3333333333333	3
27079802_29255458	0.5939489199400753	2016.5	2
25534622_26228759_29800567	0.5938711995930412	2016.0	3
25823918_26936508_29311378	0.5937135843711325	2016.3333333333333	3
27815822_28018338_28990585	0.5937127540187954	2016.6666666666667	3
22437870_25823918_28018338	0.5935906744845599	2014.3333333333333	3
24240160_26936508_28848559	0.5934671348456679	2015.3333333333333	3
29255458_29800567	0.5934391785149239	2017.5	2
22437870_26936508_29228840	0.5934350974986017	2015.3333333333333	3
25281753_25534622_27234522	0.5934145649223395	2015.0	3
25534622_29311378_29494517	0.5933675990377202	2017.0	3
27815822_29255458	0.5933172604961134	2016.5	2
29228840_29255458	0.5933144843783419	2017.5	2
28642997_28848559_29800567	0.5933052606926205	2017.6666666666667	3
26936508_28642997_29800567	0.5932443628106333	2017.3333333333333	3
23625198_25534622_29494517	0.5932279337223169	2015.3333333333333	3
26205340_26936508_28990585	0.5931350552383484	2016.3333333333333	3
22437870_26578451_26936508	0.5929541015531145	2014.3333333333333	3
24240160_25534622_29139554	0.5929051825399745	2015.3333333333333	3
25823918_28642997_29311378	0.5928676823433449	2017.0	3
27815822_28848559_28990585	0.5928529402143636	2017.0	3
24240160_28990585_29800567	0.5927912188993899	2016.3333333333333	3
22437870_26936508_28990585	0.5927633170517	2015.3333333333333	3
27079802_28018338_29311378	0.59266794889633	2016.6666666666667	3
25534622_28990585_29494517	0.5926200476945855	2017.0	3
25823918_28018338_28848559	0.5925776579093044	2016.0	3
22437870_26305724_28018338	0.592545759112523	2014.3333333333333	3
26578451_28018338_28848559	0.5925090860955798	2016.0	3
22437870_26936508_28642997	0.5923791658562906	2015.3333333333333	3
27398650_28018338_28990585	0.5923129745555324	2016.6666666666667	3
25534622_25823918_28642997	0.592271212257373	2016.0	3
24240160_26936508_27234522	0.5921948969217167	2015.0	3
24240160_26578451_28018338	0.5919303904119757	2014.6666666666667	3
25534622_27079802_28376884	0.5918759199297107	2016.0	3
25534622_25858804_28018338	0.5918643537236351	2015.3333333333333	3
23625198_28990585_29228840	0.5918449564476749	2016.3333333333333	3
25534622_29228840_29311378	0.591757720678838	2017.0	3
25534622_28848559_29800567	0.5917193063699041	2016.6666666666667	3
25534622_26578451_27234522	0.5916905659662358	2015.3333333333333	3
26578451_27079802_28990585	0.5916077320901595	2016.3333333333333	3
28848559_28990585_29311378	0.5916001819911829	2017.6666666666667	3
26936508_28018338_28376884	0.591542810144838	2016.3333333333333	3
24240160_28990585_29228840	0.5915273939227942	2016.3333333333333	3
27234522_28018338_29494517	0.5915259025401507	2016.6666666666667	3
26305724_26578451_29228840	0.5914670070868402	2016.0	3
25281753_26936508_29311378	0.5914571192368244	2016.0	3
23625198_27079802_28990585	0.5913881907260808	2015.6666666666667	3
24240160_25534622_29228840	0.5912755530833341	2015.3333333333333	3
26305724_28018338_28642997	0.5911857152189292	2016.3333333333333	3
22437870_28018338_28642997	0.5911582571154325	2015.3333333333333	3
25858804_28018338_29311378	0.5911287006663131	2016.3333333333333	3
28376884_28990585_29644214	0.5911284748497756	2017.6666666666667	3
27234522_28848559_28990585	0.5910814601170717	2017.0	3
23625198_28848559_28990585	0.5910696445869572	2016.0	3
24240160_28018338_28642997	0.5910258104202074	2015.6666666666667	3
23625198_29255458	0.5909705480459826	2015.0	2
25797516_26578451_28018338	0.5908912680368601	2015.3333333333333	3
25534622_26305724_27234522	0.5908823528131845	2015.3333333333333	3
26305724_28018338_29800567	0.5908781313022707	2016.3333333333333	3
23625198_25823918_26936508	0.5908617420565416	2014.6666666666667	3
25281753_25823918_29800567	0.590841325310916	2015.6666666666667	3
28642997_29311378_29644214	0.5907810998112817	2018.0	3
26205340_28018338_29139554	0.5907321864883243	2016.3333333333333	3
23625198_28018338_29311378	0.5907110289114414	2015.6666666666667	3
25823918_27234522_28642997	0.5907041290956129	2016.3333333333333	3
25797516_28990585_29644214	0.5907026347049852	2017.0	3
25534622_28376884_29228840	0.5906070653344258	2016.6666666666667	3
25797516_28642997_28990585	0.5904894725915882	2017.0	3
27234522_28018338_29644214	0.59045911110131	2016.6666666666667	3
25823918_26936508_29644214	0.5904580187677565	2016.3333333333333	3
25797516_26305724_28018338	0.5904491769479184	2015.3333333333333	3
26936508_28018338_29104763	0.5903274932814618	2016.3333333333333	3
28642997_28848559_29311378	0.590133674847752	2017.6666666666667	3
25534622_26578451_27079802	0.5900857813224359	2015.3333333333333	3
26936508_28018338_29139554	0.5899987936362455	2016.6666666666667	3
22437870_26936508_27234522	0.5899936831390312	2014.6666666666667	3
22437870_28848559_28990585	0.5899583557175175	2015.6666666666667	3
25281753_28642997_28990585	0.5899058870974501	2016.6666666666667	3
24240160_26936508_29139554	0.5898403778611576	2015.6666666666667	3
25281753_25534622_29228840	0.589765805710199	2015.6666666666667	3
22437870_23625198_26936508	0.589725028325976	2013.6666666666667	3
25534622_26205340_28376884	0.5896791308336813	2015.6666666666667	3
27234522_28990585_29228840	0.5896613008024223	2017.3333333333333	3
26936508_28848559_29644214	0.5896504882975853	2017.0	3
26205340_28990585_29228840	0.5895879262930096	2017.0	3
27815822_28990585_29800567	0.5894955837687479	2017.3333333333333	3
25281753_27234522_28990585	0.5894372091020638	2016.0	3
25281753_26936508_29800567	0.5893323672851807	2016.0	3
25534622_27815822_28642997	0.5892820824230067	2016.3333333333333	3
28848559_28990585_29228840	0.5892715323670037	2017.6666666666667	3
22437870_25534622_28642997	0.5892362410600005	2015.0	3
26578451_26936508_27234522	0.5891033558980885	2015.6666666666667	3
22437870_28990585_29800567	0.589094425328276	2016.0	3
27234522_29255458	0.5890232762855901	2016.5	2
26578451_28642997_28848559	0.5890042015450846	2016.6666666666667	3
22437870_26305724_26936508	0.588974804501854	2014.3333333333333	3
26205340_28018338_28376884	0.5889508979864162	2016.0	3
25534622_28376884_29494517	0.5889209725174253	2016.6666666666667	3
22437870_28018338_28848559	0.588829618726416	2015.0	3
24240160_28642997_29800567	0.5888290265795451	2016.3333333333333	3
28990585_29139554_29644214	0.5887811538093042	2018.0	3
25823918_28018338_28642997	0.5887499071537328	2016.3333333333333	3
22437870_25534622_28990585	0.5887241224905997	2015.0	3
22437870_28642997_29311378	0.5886565117666887	2016.0	3
26936508_28642997_29228840	0.5886236094239655	2017.3333333333333	3
25534622_26305724_29139554	0.5886056671905127	2016.0	3
25281753_26305724_26936508	0.5886021600796607	2015.0	3
25823918_26578451_27234522	0.5884767393040503	2015.3333333333333	3
22437870_26578451_28018338	0.588476325734778	2014.3333333333333	3
25797516_28018338_28642997	0.588414616126974	2016.3333333333333	3
26305724_28642997_28848559	0.5882214314546094	2016.6666666666667	3
25534622_27815822_29800567	0.5881857046459907	2016.3333333333333	3
25823918_26578451_27079802	0.5881225967935874	2015.3333333333333	3
26228759_26578451_29311378	0.588011227877222	2016.0	3
27234522_28990585_29644214	0.5879840325137767	2017.3333333333333	3
26578451_27234522_28642997	0.5879768652032599	2016.3333333333333	3
26578451_28018338_29228840	0.5879486900100552	2016.3333333333333	3
25797516_28018338_29494517	0.58792241667004	2016.3333333333333	3
25534622_26305724_28376884	0.5878074966314009	2015.6666666666667	3
22437870_25797516_29644214	0.5877691959012464	2015.0	3
23625198_28642997_29644214	0.5876290441351971	2016.3333333333333	3
25534622_27234522_29228840	0.5876268330125622	2016.3333333333333	3
26578451_26936508_29494517	0.587588690978788	2016.3333333333333	3
25823918_27079802_28018338	0.587538338617685	2015.6666666666667	3
25281753_27234522_28018338	0.5875325120113001	2015.3333333333333	3
24240160_25823918_28018338	0.5875010215797435	2014.6666666666667	3
25281753_27079802_28018338	0.587492388537266	2015.3333333333333	3
25797516_26936508_29644214	0.5874426189238282	2016.3333333333333	3
24240160_28642997_29311378	0.5872263324760303	2016.3333333333333	3
22437870_25534622_29139554	0.5872012603160293	2015.0	3
26936508_28990585_29104763	0.5871466538420483	2017.0	3
24240160_27079802_28018338	0.5869581100327275	2015.0	3
28018338_29104763_29311378	0.5869556045815983	2017.0	3
27815822_28642997_28990585	0.5869526529387341	2017.3333333333333	3
25534622_26205340_29139554	0.5868970265048442	2016.0	3
25534622_26205340_26936508	0.5868672694080865	2015.3333333333333	3
25534622_26205340_29311378	0.5866841644812016	2016.0	3
26305724_28990585_29800567	0.5866566481714354	2017.0	3
25534622_29104763_29311378	0.586605156234732	2016.6666666666667	3
28018338_28642997_29104763	0.5865790181933517	2017.0	3
25534622_25797516_28642997	0.5865705549722817	2016.0	3
22437870_25281753_26936508	0.5865620674128975	2014.0	3
28642997_28848559_29644214	0.5865385430446737	2017.6666666666667	3
22437870_28990585_29228840	0.5864791533377404	2016.0	3
25534622_26305724_29228840	0.5864347600149729	2016.0	3
25534622_27234522_29800567	0.5864258713739765	2016.3333333333333	3
23625198_26205340_29800567	0.5864030662913746	2015.3333333333333	3
25797516_28018338_28848559	0.5863834058542395	2016.0	3
25534622_26228759_27234522	0.5863055587672038	2015.3333333333333	3
28642997_29311378_29800567	0.5863020887654644	2018.0	3
27234522_28018338_29104763	0.5862896194018041	2016.3333333333333	3
22437870_25534622_29228840	0.5862858221999362	2015.0	3
25797516_26936508_28376884	0.5862735486806933	2016.0	3
25797516_26578451_26936508	0.5862580597933547	2015.3333333333333	3
25534622_26305724_28848559	0.5862410001615113	2015.6666666666667	3
23625198_25797516_29800567	0.5862307923468587	2015.3333333333333	3
26205340_28642997_29644214	0.5861134507560122	2017.0	3
23625198_26228759_29311378	0.5860033340655766	2015.3333333333333	3
25534622_25823918_29139554	0.5858388177272824	2016.0	3
25797516_25823918_29800567	0.585767341149145	2016.0	3
22437870_28642997_29800567	0.58575755830295	2016.0	3
26936508_28376884_28848559	0.5857474864883393	2016.6666666666667	3
23625198_25534622_26305724	0.5857168917567467	2014.3333333333333	3
23625198_27234522_28990585	0.5857144649948799	2015.6666666666667	3
28018338_29311378_29644214	0.5857004352525593	2017.3333333333333	3
25797516_26936508_29311378	0.5856212877614211	2016.3333333333333	3
25858804_28990585_29644214	0.5855792495207037	2017.0	3
25797516_28642997_29644214	0.585565251095633	2017.0	3
25534622_26305724_27079802	0.5855297592319567	2015.3333333333333	3
25281753_26936508_28376884	0.5854277120745812	2015.6666666666667	3
26578451_26936508_29139554	0.5853155619095979	2016.3333333333333	3
24240160_28018338_28848559	0.5852941775086777	2015.3333333333333	3
23625198_26305724_26936508	0.5852641915568974	2014.6666666666667	3
26205340_28018338_29228840	0.5852622530092372	2016.3333333333333	3
23625198_26228759_28990585	0.5851575436173229	2015.3333333333333	3
26305724_26936508_28642997	0.585141952327991	2016.3333333333333	3
28376884_28642997_28848559	0.5850681836465953	2017.3333333333333	3
25858804_26205340_28018338	0.5849730732666849	2015.3333333333333	3
24240160_25534622_26228759	0.5849649198532623	2014.3333333333333	3
25797516_28642997_29311378	0.5848042996261554	2017.0	3
23625198_25534622_26228759	0.5845572140386182	2014.3333333333333	3
26936508_28018338_29228840	0.5845288601571587	2016.6666666666667	3
25823918_28018338_28376884	0.5844906339930954	2016.0	3
23625198_25797516_26936508	0.5844352460519311	2014.6666666666667	3
26228759_27234522_28018338	0.584396139720546	2015.6666666666667	3
28018338_28376884_28848559	0.5843665915780314	2016.6666666666667	3
23625198_28990585_29311378	0.5843192580566521	2016.3333333333333	3
25534622_26578451_29228840	0.5842583545422346	2016.0	3
25281753_27234522_29644214	0.5842452061467551	2016.0	3
28018338_28848559_29104763	0.584186101609842	2016.6666666666667	3
28376884_28642997_29311378	0.5840834522339637	2017.6666666666667	3
28642997_29228840_29311378	0.5840030114414746	2018.0	3
28990585_29494517_29644214	0.5840002126996907	2018.0	3
25534622_28376884_29104763	0.5839141989779197	2016.3333333333333	3
24240160_26305724_26936508	0.5839008528047455	2014.6666666666667	3
27234522_28018338_28376884	0.5838727682937493	2016.3333333333333	3
25823918_26578451_28990585	0.5838628973487596	2016.0	3
24240160_25534622_29494517	0.5838127345144518	2015.3333333333333	3
25797516_26936508_29228840	0.5837788997578333	2016.3333333333333	3
23625198_26936508_27234522	0.5837680630433514	2015.0	3
24240160_28642997_29644214	0.5837480208551143	2016.3333333333333	3
28642997_29644214_29800567	0.5837241254528768	2018.0	3
23625198_27234522_28642997	0.5837089467878857	2015.6666666666667	3
24240160_26936508_29494517	0.5836743081783433	2015.6666666666667	3
25534622_26228759_26936508	0.5836253647806039	2015.3333333333333	3
24240160_25823918_26936508	0.5836137317083492	2014.6666666666667	3
25823918_26936508_28642997	0.5836084374375197	2016.3333333333333	3
24240160_25797516_28018338	0.583601470590913	2014.6666666666667	3
23625198_26936508_28376884	0.5835090934224534	2015.3333333333333	3
25281753_25797516_28018338	0.5834988766478688	2015.0	3
22437870_26936508_28376884	0.5834918794892369	2015.0	3
22437870_25823918_26936508	0.5834782552941784	2014.3333333333333	3
28018338_28376884_28642997	0.5834077268244425	2017.0	3
25797516_28990585_29800567	0.583350142066066	2017.0	3
25823918_26578451_28848559	0.5833405673162957	2015.6666666666667	3
25281753_28018338_29494517	0.5833377156332876	2016.0	3
27079802_28848559_28990585	0.5833371058090696	2017.0	3
26578451_26936508_29104763	0.5833029060951345	2016.0	3
26305724_27234522_28642997	0.583283681320562	2016.3333333333333	3
25823918_28990585_29644214	0.583269561913985	2017.0	3
25281753_26205340_29644214	0.5832410205546203	2015.6666666666667	3
26305724_26936508_29800567	0.5832255463093087	2016.3333333333333	3
27234522_28642997_29800567	0.5831305279590232	2017.3333333333333	3
25281753_26936508_29228840	0.5830922558675055	2016.0	3
28642997_28990585_29494517	0.5830707309652498	2018.0	3
28018338_28376884_29311378	0.5830618292845013	2017.0	3
23625198_25534622_26205340	0.5829917727608047	2014.3333333333333	3
25281753_28990585_29311378	0.5829602958337035	2016.6666666666667	3
26205340_26228759_28018338	0.5828721951893701	2015.3333333333333	3
25534622_25797516_29139554	0.5828631415523565	2016.0	3
25797516_27079802_28018338	0.5828300313429917	2015.6666666666667	3
27079802_28018338_28848559	0.5827341615174016	2016.3333333333333	3
23625198_26936508_29494517	0.5827326158142555	2015.6666666666667	3
25823918_28642997_29644214	0.5826745648711988	2017.0	3
25534622_29228840_29800567	0.5825606432746756	2017.0	3
26305724_28642997_29800567	0.582485150323221	2017.0	3
27079802_28018338_28642997	0.5824706110239806	2016.6666666666667	3
23625198_25823918_29311378	0.5824469984922173	2015.3333333333333	3
28018338_29494517_29644214	0.582347440922504	2017.3333333333333	3
24240160_28018338_29494517	0.5823144423361033	2015.6666666666667	3
22437870_26205340_28848559	0.5822834307152122	2014.6666666666667	3
28018338_28642997_28848559	0.5822036492188524	2017.0	3
26205340_27815822_28018338	0.5821647419907505	2015.6666666666667	3
25797516_28018338_29104763	0.5821531872354135	2016.0	3
23625198_27079802_28642997	0.5821163923266854	2015.6666666666667	3
26936508_27234522_29311378	0.5821126336961815	2016.6666666666667	3
25281753_27079802_28990585	0.5820731971486968	2016.0	3
28642997_29139554_29644214	0.5820576200978751	2018.0	3
25823918_26578451_28018338	0.582006932900595	2015.3333333333333	3
26205340_28990585_29800567	0.5819586182699454	2017.0	3
23625198_26578451_28018338	0.5819368208019687	2014.6666666666667	3
22437870_26205340_26936508	0.5819288587054555	2014.3333333333333	3
26205340_28642997_29800567	0.5819222683689301	2017.0	3
26205340_26578451_26936508	0.5818936156179023	2015.3333333333333	3
25823918_26578451_28376884	0.581888314464455	2015.6666666666667	3
26205340_28642997_29228840	0.5818801911288347	2017.0	3
25823918_26936508_29139554	0.5818504312599281	2016.3333333333333	3
23625198_28018338_28642997	0.5818503328778027	2015.6666666666667	3
28848559_28990585_29104763	0.5818070444701143	2017.3333333333333	3
22437870_25797516_26936508	0.5817853188305986	2014.3333333333333	3
26205340_27079802_28018338	0.5817687076612136	2015.6666666666667	3
25534622_27398650_29644214	0.5817508688539299	2016.3333333333333	3
25534622_25823918_28990585	0.5816752201245518	2016.0	3
28990585_29228840_29800567	0.5816258423576539	2018.0	3
28018338_28990585	0.5815154829611209	2017.0	2
28642997_29228840_29644214	0.5813859000371915	2018.0	3
26936508_29494517_29644214	0.581315258407304	2017.3333333333333	3
25534622_26205340_26578451	0.5812088164429199	2015.0	3
25281753_25534622_26305724	0.581056986656868	2014.6666666666667	3
25823918_28990585_29139554	0.5810379863007424	2017.0	3
23625198_26205340_28642997	0.5810159221111673	2015.3333333333333	3
26936508_27234522_29644214	0.5809233623586757	2016.6666666666667	3
25281753_25534622_28642997	0.5808674037945751	2015.6666666666667	3
25823918_26936508_28376884	0.5808286265762009	2016.0	3
25823918_26936508_27234522	0.5807817718639522	2015.6666666666667	3
22437870_24240160_28018338	0.5807349514280717	2013.6666666666667	3
25823918_26305724_26936508	0.5807285001192883	2015.3333333333333	3
25797516_25823918_26936508	0.5806394721907313	2015.3333333333333	3
25534622_26305724_26578451	0.5806183824092097	2015.0	3
25281753_28642997_29800567	0.5805683611832829	2016.6666666666667	3
24240160_26936508_28376884	0.5804930048212532	2015.3333333333333	3
26936508_29139554_29644214	0.5804834877173295	2017.3333333333333	3
22437870_28642997_28848559	0.58043165487925	2015.6666666666667	3
22437870_28018338_29228840	0.5804236457524312	2015.3333333333333	3
25534622_26228759_28376884	0.5803532549422556	2015.6666666666667	3
25534622_26305724_29494517	0.5803408764248582	2016.0	3
25534622_27398650_28990585	0.5802973054757214	2016.3333333333333	3
27815822_28990585_29228840	0.5802748657466199	2017.3333333333333	3
26305724_26936508_29228840	0.5802185843872526	2016.3333333333333	3
25281753_26305724_28848559	0.5801363869827852	2015.3333333333333	3
26305724_26936508_27234522	0.5801246394158631	2015.6666666666667	3
26578451_27398650_29311378	0.5800503576864767	2016.3333333333333	3
26578451_27079802_28848559	0.5800153753439331	2016.0	3
25534622_29494517_29800567	0.5799894346517025	2017.0	3
28018338_28848559_29494517	0.579965724758761	2017.0	3
25823918_26936508_29228840	0.5797932125021187	2016.3333333333333	3
25534622_29139554_29800567	0.5797603713352606	2017.0	3
25534622_26936508_27815822	0.5796645198877614	2015.6666666666667	3
22437870_25281753_28018338	0.5796198271248769	2014.0	3
24240160_25797516_26936508	0.5795680743213707	2014.6666666666667	3
25797516_28642997_29800567	0.5795169429283547	2017.0	3
26305724_26578451_28018338	0.5794976210001653	2015.3333333333333	3
28018338_29228840_29311378	0.5794865416853796	2017.3333333333333	3
25281753_26305724_28990585	0.5793284239375275	2015.6666666666667	3
25823918_28376884_28642997	0.5793039509367078	2016.6666666666667	3
23625198_26936508_29104763	0.5791586390831573	2015.3333333333333	3
24240160_27234522_28642997	0.5790999759767327	2015.6666666666667	3
22437870_28018338_28376884	0.5790817256841395	2015.0	3
25858804_27234522_28018338	0.5790127421019092	2015.6666666666667	3
25858804_26936508_28018338	0.5790109216081607	2015.6666666666667	3
25534622_25858804_29644214	0.5790038709388593	2016.0	3
25281753_28018338_28376884	0.5789611884787119	2015.6666666666667	3
25534622_25797516_27079802	0.5789468157464066	2015.3333333333333	3
22437870_26228759_28018338	0.5789041364595299	2014.3333333333333	3
25281753_28642997_29644214	0.578892207287942	2016.6666666666667	3
26578451_28376884_29644214	0.5788758050629349	2016.6666666666667	3
25534622_26228759_26305724	0.5788737800282794	2015.0	3
25281753_28018338_28642997	0.57878802489909	2016.0	3
26936508_28642997_29139554	0.5787451285937442	2017.3333333333333	3
23625198_26205340_26936508	0.5787091837807107	2014.6666666666667	3
24240160_28018338_29644214	0.5786910793267981	2015.6666666666667	3
27234522_28018338_29228840	0.5786765020926461	2016.6666666666667	3
25281753_28018338_28848559	0.578670840728388	2015.6666666666667	3
22437870_27234522_28642997	0.5786476812482781	2015.3333333333333	3
25823918_28018338_29494517	0.5786395271351402	2016.3333333333333	3
25858804_28018338_29644214	0.5786217576305168	2016.3333333333333	3
26936508_29139554_29311378	0.5785751311731463	2017.3333333333333	3
23625198_25534622_28848559	0.5785726810805255	2015.0	3
25281753_26305724_29800567	0.5785361361177084	2015.6666666666667	3
27815822_28642997_29644214	0.5783591543280817	2017.3333333333333	3
23625198_25823918_29800567	0.5781486617162586	2015.3333333333333	3
23625198_26936508_29139554	0.5780596952466844	2015.6666666666667	3
26936508_27815822_28018338	0.5779714262569458	2016.0	3
25823918_28990585_29228840	0.5779466180930146	2017.0	3
26305724_28018338_29494517	0.5779125406063307	2016.3333333333333	3
23625198_25281753_26936508	0.5778882669029833	2014.3333333333333	3
28848559_28990585_29139554	0.5778611258241333	2017.6666666666667	3
28018338_28642997_29494517	0.5778271165898481	2017.3333333333333	3
26578451_28848559_29104763	0.5777998642024564	2016.3333333333333	3
23625198_27079802_28018338	0.5777826324903228	2015.0	3
23625198_27234522_28018338	0.5776335197028927	2015.0	3
22437870_28018338_29104763	0.5776302944234933	2015.0	3
25534622_25823918_27079802	0.5775577283532001	2015.3333333333333	3
25534622_26228759_29139554	0.5775499555415792	2016.0	3
28018338_29644214_29800567	0.5774946813477779	2017.3333333333333	3
26578451_28376884_28642997	0.5774798074306363	2016.6666666666667	3
24240160_26228759_28990585	0.5774784760487744	2015.3333333333333	3
25797516_27234522_28642997	0.5774667694945212	2016.3333333333333	3
25797516_28018338_28376884	0.5774397799204198	2016.0	3
26205340_27398650_28018338	0.5773446081456218	2015.6666666666667	3
26305724_26936508_28848559	0.5773276714687794	2016.0	3
25534622_29104763_29800567	0.5773090355752792	2016.6666666666667	3
26936508_28990585_29494517	0.577231894615333	2017.3333333333333	3
23625198_26205340_28990585	0.5772154192408336	2015.3333333333333	3
25858804_26578451_28018338	0.5772032016191525	2015.3333333333333	3
26205340_28376884_28848559	0.5771809002856164	2016.3333333333333	3
24240160_26305724_28018338	0.5771384893314802	2014.6666666666667	3
25281753_25534622_29494517	0.5771124072785789	2015.6666666666667	3
25281753_26936508_29104763	0.5771034990477428	2015.6666666666667	3
24240160_25281753_26936508	0.5770744654373363	2014.3333333333333	3
27398650_28018338_29311378	0.5770702374461804	2016.6666666666667	3
26228759_26936508_28018338	0.5770143599267097	2015.6666666666667	3
25797516_25858804_28018338	0.5769258558609138	2015.3333333333333	3
28376884_28990585_29228840	0.5768970922535791	2017.6666666666667	3
28376884_28990585_29800567	0.5768674242240017	2017.6666666666667	3
24240160_28642997_28848559	0.5768275764746797	2016.0	3
25534622_27815822_29228840	0.5768156795862978	2016.3333333333333	3
25281753_26228759_28990585	0.5767828260213794	2015.6666666666667	3
26578451_28642997_29228840	0.5766898503416936	2017.0	3
26228759_26936508_28990585	0.5766264538400414	2016.3333333333333	3
22437870_25823918_29800567	0.5765730841094991	2015.0	3
25281753_25823918_26936508	0.5765641085277978	2015.0	3
28018338_29494517_29800567	0.5765594145532819	2017.3333333333333	3
25858804_26305724_28018338	0.5764317874163766	2015.3333333333333	3
24240160_28018338_29228840	0.5764070101735095	2015.6666666666667	3
25534622_29104763_29139554	0.5763971892384273	2016.6666666666667	3
26936508_28376884_29644214	0.5763653520479661	2017.0	3
27234522_28018338_29139554	0.5763452833475552	2016.6666666666667	3
25858804_28642997_28990585	0.5763062666244823	2017.0	3
25534622_26578451_28642997	0.576272457459573	2016.0	3
26578451_27398650_28018338	0.5762496942392837	2015.6666666666667	3
25534622_25823918_27234522	0.5761446208467378	2015.3333333333333	3
24240160_25823918_29800567	0.5761370650821017	2015.3333333333333	3
25534622_27398650_29311378	0.5760787648689946	2016.3333333333333	3
24240160_26936508_29104763	0.5760620198738339	2015.3333333333333	3
28376884_29255458	0.5760614704960288	2017.0	2
25534622_26936508_27079802	0.5760554882636423	2015.6666666666667	3
25797516_26578451_28848559	0.5759972989810447	2015.6666666666667	3
23625198_27079802_29311378	0.575967097215317	2015.6666666666667	3
28642997_29228840_29800567	0.5759631042603773	2018.0	3
26305724_26936508_27815822	0.5759577825986216	2015.6666666666667	3
26936508_27234522_29228840	0.5758802877018778	2016.6666666666667	3
26228759_28990585_29228840	0.575838120822766	2017.0	3
22437870_26936508_27815822	0.5758254689931301	2014.6666666666667	3
25823918_26936508_27815822	0.5756264690788411	2015.6666666666667	3
26205340_26578451_29644214	0.5755944428503481	2016.0	3
25534622_27079802_28848559	0.5755734293207064	2016.0	3
25823918_27815822_29800567	0.5755531316559546	2016.3333333333333	3
27234522_28990585_29800567	0.5755462955373013	2017.3333333333333	3
22437870_27079802_29644214	0.575448251768302	2015.3333333333333	3
26578451_26936508_27815822	0.5754452849236606	2015.6666666666667	3
23625198_25797516_27234522	0.5754346061640881	2014.6666666666667	3
23625198_25797516_28018338	0.5754259772752209	2014.6666666666667	3
22437870_26205340_29800567	0.5753715804992723	2015.0	3
24240160_25534622_28848559	0.5753715413776989	2015.0	3
28018338_28376884_29800567	0.5753374731198063	2017.0	3
27079802_28018338_29644214	0.5752813232565228	2016.6666666666667	3
29139554_29255458	0.5752257804053716	2017.5	2
23625198_26578451_27079802	0.5752214660178802	2014.6666666666667	3
25797516_28018338_29228840	0.5752133873897421	2016.3333333333333	3
28990585_29228840_29311378	0.5751535790079799	2018.0	3
26205340_27234522_28642997	0.5751121500152245	2016.3333333333333	3
26936508_27815822_28642997	0.5750563485342344	2016.6666666666667	3
22437870_28642997_28990585	0.5749897963319821	2016.0	3
25281753_25823918_29311378	0.5749780114032935	2015.6666666666667	3
25534622_27815822_28376884	0.5749767474569774	2016.0	3
23625198_25534622_29104763	0.5749179028683747	2015.0	3
26578451_28376884_28848559	0.5748706404784693	2016.3333333333333	3
26936508_29644214_29800567	0.5748146597082147	2017.3333333333333	3
28018338_29139554_29311378	0.5747812445926349	2017.3333333333333	3
25281753_26936508_28848559	0.5747718861893164	2015.6666666666667	3
25823918_27079802_28990585	0.5746932459917584	2016.3333333333333	3
26305724_28018338_29228840	0.5746695887649593	2016.3333333333333	3
25534622_27234522_29494517	0.5746523804011884	2016.3333333333333	3
25797516_28642997_29228840	0.5745969082687817	2017.0	3
26578451_28376884_28990585	0.5745906326908349	2016.6666666666667	3
22437870_25534622_26305724	0.5745062599533256	2014.0	3
24240160_26936508_27079802	0.5744728462048296	2015.0	3
26936508_27079802_28990585	0.5744673338022512	2016.6666666666667	3
25534622_25797516_29228840	0.5744610424421653	2016.0	3
25797516_26936508_29800567	0.5743988573964461	2016.3333333333333	3
28990585_29311378_29644214	0.5743895176143239	2018.0	3
27815822_28018338_28642997	0.5743733766531045	2016.6666666666667	3
23625198_25823918_28018338	0.5743637681339757	2014.6666666666667	3
25534622_27234522_28848559	0.574344708357277	2016.0	3
27398650_28990585_29644214	0.5743139399183573	2017.3333333333333	3
22437870_26205340_29228840	0.5743064113924093	2015.0	3
25281753_28990585_29139554	0.5742988972623205	2016.6666666666667	3
25534622_26578451_28848559	0.5742837290067492	2015.6666666666667	3
26228759_28990585_29311378	0.5742522176946194	2017.0	3
24240160_26205340_26936508	0.5742518859396711	2014.6666666666667	3
24240160_26936508_27815822	0.5742413844244458	2015.0	3
25281753_26936508_28642997	0.5742374709494706	2016.0	3
28376884_28642997_29228840	0.5742319086546019	2017.6666666666667	3
23625198_25797516_29311378	0.5741712685672142	2015.3333333333333	3
25823918_26578451_29644214	0.5741704849508822	2016.0	3
27815822_28018338_29311378	0.5741462827980643	2016.6666666666667	3
25281753_26936508_29139554	0.5741386918617054	2016.0	3
23625198_26936508_27815822	0.5740530213695176	2015.0	3
24240160_27234522_28990585	0.5740472202673829	2015.6666666666667	3
26305724_26936508_29139554	0.5739577179742247	2016.3333333333333	3
25797516_26578451_29311378	0.5739520730920119	2016.0	3
25534622_27079802_29139554	0.5739388641050548	2016.3333333333333	3
24240160_27079802_28990585	0.573886218135023	2015.6666666666667	3
24240160_25858804_28018338	0.5738785677533874	2014.6666666666667	3
24240160_28642997_29228840	0.5738726244918544	2016.3333333333333	3
27398650_28018338_28642997	0.5738522491028097	2016.6666666666667	3
25281753_25534622_28848559	0.5738399814487772	2015.3333333333333	3
26578451_27079802_28642997	0.5738372034731999	2016.3333333333333	3
26936508_29228840_29644214	0.5738322577274227	2017.3333333333333	3
26578451_28018338_29139554	0.573827434844001	2016.3333333333333	3
24240160_25534622_26305724	0.5737995169135659	2014.3333333333333	3
25823918_28376884_28848559	0.5737653030392698	2016.3333333333333	3
26936508_28376884_29311378	0.5737510267928919	2017.0	3
27398650_28642997_29311378	0.5737180535373086	2017.3333333333333	3
27079802_28642997_29644214	0.5736939099561656	2017.3333333333333	3
26578451_28990585_29139554	0.5736696515045796	2017.0	3
25823918_26228759_28990585	0.5736059218098695	2016.0	3
24240160_25534622_26205340	0.5735765735529397	2014.3333333333333	3
26936508_28376884_29800567	0.5735714927360482	2017.0	3
26578451_28990585_29104763	0.573461715759282	2016.6666666666667	3
25534622_25858804_26936508	0.5734604335063233	2015.3333333333333	3
23625198_28376884_28642997	0.5734106725759276	2016.0	3
29255458_29644214	0.5734029742652409	2017.5	2
25823918_28018338_29644214	0.5733770882378424	2016.3333333333333	3
25534622_26305724_29104763	0.5733480542878434	2015.6666666666667	3
27815822_28642997_29311378	0.5733285563818293	2017.3333333333333	3
26578451_27815822_28018338	0.5733257395911681	2015.6666666666667	3
23625198_26305724_28018338	0.5733196736056062	2014.6666666666667	3
25797516_26936508_29139554	0.5733047927065527	2016.3333333333333	3
25823918_28848559_29800567	0.5733034648798004	2016.6666666666667	3
26228759_26305724_28990585	0.573279013971775	2016.0	3
25281753_25797516_29644214	0.5732676046933641	2015.6666666666667	3
25534622_27079802_27815822	0.5732594920996504	2015.6666666666667	3
23625198_28642997_28848559	0.5732592348006172	2016.0	3
27079802_27234522_28018338	0.5732188096800133	2016.0	3
26936508_28642997_28848559	0.5731937203586779	2017.0	3
26578451_27398650_29644214	0.5731541246534598	2016.3333333333333	3
23625198_28018338_29494517	0.5731389647936986	2015.6666666666667	3
22437870_26936508_29139554	0.5731243517797289	2015.3333333333333	3
25823918_27815822_28018338	0.573075839234547	2015.6666666666667	3
26305724_26578451_28848559	0.5730727752631768	2015.6666666666667	3
26228759_26578451_28990585	0.5729588688805659	2016.0	3
25534622_26578451_29139554	0.5729109817924821	2016.0	3
26205340_26578451_28990585	0.5728939191781838	2016.0	3
25858804_28018338_28642997	0.5728637543985693	2016.3333333333333	3
25858804_26578451_29644214	0.5728568420920697	2016.0	3
25281753_26305724_29228840	0.5728041420129675	2015.6666666666667	3
22437870_25823918_29644214	0.5727121474421469	2015.0	3
25823918_28018338_29139554	0.5726556712954045	2016.3333333333333	3
26228759_28018338_29800567	0.5726518634538326	2016.3333333333333	3
23625198_25534622_27398650	0.5726383945281093	2014.6666666666667	3
22437870_28990585_29311378	0.5726014696185892	2016.0	3
28018338_28642997_29228840	0.5725710909310695	2017.3333333333333	3
25534622_25797516_26305724	0.5725476448041553	2015.0	3
26228759_26578451_26936508	0.5723779001306575	2015.3333333333333	3
25281753_27234522_29311378	0.5723759992458163	2016.0	3
26578451_28018338_29104763	0.5723645518444941	2016.0	3
27815822_28642997_29800567	0.5723169744967079	2017.3333333333333	3
28018338_29228840_29644214	0.5722835517138224	2017.3333333333333	3
25281753_26578451_29800567	0.5722601511063425	2015.6666666666667	3
26936508_27079802_28018338	0.5722362526516513	2016.0	3
22437870_28018338_29494517	0.5721838834275242	2015.3333333333333	3
25281753_29644214_29800567	0.5721553606702493	2016.6666666666667	3
25534622_27079802_29800567	0.5721495522995217	2016.3333333333333	3
27234522_28642997_29104763	0.5721222997588423	2017.0	3
26305724_26578451_28990585	0.5720752592766194	2016.0	3
25281753_28376884_28990585	0.5720604417256212	2016.3333333333333	3
25281753_28848559_29311378	0.5720464219121258	2016.3333333333333	3
25534622_28018338	0.5719181636784683	2015.5	2
25281753_26936508_27234522	0.5719176018840187	2015.3333333333333	3
26228759_28990585_29800567	0.5719061479334205	2017.0	3
26936508_28848559_29228840	0.5718925445834204	2017.0	3
23625198_28018338_29644214	0.5718475218375757	2015.6666666666667	3
25823918_27079802_28642997	0.5717901892362242	2016.3333333333333	3
25823918_26305724_28642997	0.5717567629303945	2016.0	3
24240160_25858804_26936508	0.5717510766283659	2014.6666666666667	3
22437870_27398650_28018338	0.5717288551512479	2014.6666666666667	3
23625198_26228759_26936508	0.5717035429649148	2014.6666666666667	3
22437870_25823918_29311378	0.5715407389913005	2015.0	3
26936508_28848559_29311378	0.5715246288140428	2017.0	3
25797516_28848559_29644214	0.5714960649449695	2016.6666666666667	3
26936508_27398650_28018338	0.5714899430861031	2016.0	3
26936508_28848559_29139554	0.571451066096777	2017.0	3
25534622_25858804_28376884	0.571416954452332	2015.6666666666667	3
25281753_25823918_27234522	0.5713558085877307	2015.0	3
25797516_29644214_29800567	0.571347848359239	2017.0	3
26936508_28642997_29104763	0.5713471599563659	2017.0	3
25281753_27079802_29644214	0.5713302042943743	2016.0	3
25281753_28018338_29228840	0.5713292015639929	2016.0	3
22437870_25534622_26205340	0.5712902029371719	2014.0	3
25534622_27234522_29139554	0.5712654232631973	2016.3333333333333	3
26578451_26936508_27079802	0.5711945756842176	2015.6666666666667	3
24240160_26205340_29644214	0.5711927222135893	2015.3333333333333	3
25281753_25823918_28990585	0.5711898652042486	2015.6666666666667	3
25823918_27398650_28018338	0.5711885857658725	2015.6666666666667	3
28018338_28376884_29644214	0.5711585603787896	2017.0	3
26228759_28018338_28848559	0.5711502108755675	2016.0	3
25823918_25858804_28018338	0.5711062391937876	2015.3333333333333	3
26305724_26578451_27079802	0.5710870276129302	2015.3333333333333	3
24240160_26228759_28018338	0.571083518319354	2014.6666666666667	3
26578451_28848559_29800567	0.5710337513072763	2016.6666666666667	3
25534622_26205340_26305724	0.5709764058599904	2015.0	3
26205340_28642997_29311378	0.5709048802744255	2017.0	3
26936508_27815822_28848559	0.5708870605022539	2016.3333333333333	3
25534622_27815822_29139554	0.570886047199468	2016.3333333333333	3
26305724_26578451_29311378	0.5707962940023168	2016.0	3
25534622_25858804_29800567	0.5707481669795823	2016.0	3
25534622_25858804_29311378	0.5707477594115055	2016.0	3
23625198_24240160_26936508	0.5707105942385644	2014.0	3
25534622_29228840_29494517	0.5706149158195047	2017.0	3
25858804_28018338_29800567	0.5706142556164719	2016.3333333333333	3
27234522_28376884_28642997	0.5705822595140181	2017.0	3
27079802_27815822_28990585	0.5705700368231302	2016.6666666666667	3
22437870_23625198_28018338	0.5705538833865454	2013.6666666666667	3
27079802_28642997_28848559	0.5704925459333233	2017.0	3
25534622_27234522_27815822	0.5704171417730532	2015.6666666666667	3
26936508_29311378_29494517	0.5702829502560505	2017.3333333333333	3
25534622_25797516_29494517	0.5702826530156088	2016.0	3
25823918_26936508_29104763	0.5702359282543655	2016.0	3
25823918_28018338_29228840	0.5702347503479508	2016.3333333333333	3
26228759_28018338_28642997	0.5701913461219785	2016.3333333333333	3
26936508_29311378_29800567	0.5700498947398892	2017.3333333333333	3
25534622_25858804_28990585	0.5699716276853211	2016.0	3
26305724_27079802_28018338	0.5699512670567183	2015.6666666666667	3
25797516_27815822_28018338	0.5698882020767557	2015.6666666666667	3
25281753_28990585_29104763	0.5698601640606709	2016.3333333333333	3
26578451_29104763_29311378	0.569835922531144	2016.6666666666667	3
26205340_28642997_28848559	0.5697908894062788	2016.6666666666667	3
27234522_27815822_28990585	0.5697579086235209	2016.6666666666667	3
22437870_27815822_28018338	0.5696462722220043	2014.6666666666667	3
25534622_25823918_26305724	0.56960378652926	2015.0	3
23625198_26578451_28990585	0.5695759830951953	2015.3333333333333	3
23625198_26936508_27079802	0.5695444229271245	2015.0	3
26936508_27234522_28376884	0.5695181896302594	2016.3333333333333	3
25281753_28848559_29644214	0.5694893706248796	2016.3333333333333	3
25534622_26228759_29494517	0.5694422262397041	2016.0	3
25823918_26305724_28018338	0.5694202316419287	2015.3333333333333	3
26578451_29311378_29800567	0.5693758641191068	2017.0	3
26205340_26578451_29800567	0.5693127613987462	2016.0	3
23625198_28990585_29139554	0.5692976653663213	2016.3333333333333	3
25797516_28376884_28848559	0.5692846979145839	2016.3333333333333	3
26205340_28376884_28642997	0.5691404516542699	2016.6666666666667	3
25534622_29139554_29228840	0.5690595858499204	2017.0	3
28018338_29104763_29800567	0.569008049044167	2017.0	3
25534622_26205340_28848559	0.568959111344917	2015.6666666666667	3
23625198_28990585_29104763	0.5688224860439498	2016.0	3
25823918_27815822_29311378	0.5686860204064624	2016.3333333333333	3
27815822_28018338_29800567	0.5686838844376634	2016.6666666666667	3
26228759_27234522_28642997	0.5686213413355838	2016.3333333333333	3
28990585_29104763_29228840	0.5685599448271812	2017.6666666666667	3
28642997_28848559_29104763	0.5685474933932815	2017.3333333333333	3
28642997_29104763_29644214	0.568517261272242	2017.6666666666667	3
25858804_28642997_29644214	0.5684757864171379	2017.0	3
23625198_28018338_28848559	0.5684669489957773	2015.3333333333333	3
26228759_28642997_29311378	0.5684224688332594	2017.0	3
24240160_28018338_29104763	0.5683979816309891	2015.3333333333333	3
26205340_28990585_29139554	0.5683290301858535	2017.0	3
25823918_29311378_29800567	0.5682737406600473	2017.0	3
25823918_28642997_28848559	0.5682695479489192	2016.6666666666667	3
25797516_26228759_28018338	0.5682439797066704	2015.3333333333333	3
26936508_27234522_28848559	0.5682119723385327	2016.3333333333333	3
23625198_25797516_29644214	0.5681829263061452	2015.3333333333333	3
28018338_29228840_29800567	0.5681317235796307	2017.3333333333333	3
23625198_28376884_28990585	0.5680832258392481	2016.0	3
22437870_25797516_27234522	0.5680211545620567	2014.3333333333333	3
25797516_27398650_28018338	0.5680009486080814	2015.6666666666667	3
27815822_28990585_29311378	0.5679745887082617	2017.3333333333333	3
25534622_26205340_29228840	0.5678495699255993	2016.0	3
23625198_26305724_28642997	0.5677187091609709	2015.3333333333333	3
28018338_29228840_29494517	0.5677105498109455	2017.3333333333333	3
26936508_29228840_29311378	0.5677084047014035	2017.3333333333333	3
26936508_29228840_29494517	0.5677005529313023	2017.3333333333333	3
25823918_26305724_28848559	0.5676920815095395	2015.6666666666667	3
25281753_26578451_28848559	0.567620968208024	2015.3333333333333	3
26578451_29104763_29228840	0.567579383794382	2016.6666666666667	3
25534622_27234522_29104763	0.5673804519769396	2016.0	3
25281753_25858804_28018338	0.5673312239599536	2015.0	3
27079802_28642997_29311378	0.567320498650458	2017.3333333333333	3
25858804_28848559_28990585	0.5672942739753137	2016.6666666666667	3
26936508_27815822_29228840	0.5672782516500936	2016.6666666666667	3
24240160_27079802_28642997	0.5672565225043561	2015.6666666666667	3
24240160_26228759_26936508	0.5672462451238753	2014.6666666666667	3
25281753_26305724_29644214	0.5672155096614913	2015.6666666666667	3
23625198_26305724_28990585	0.567102423066479	2015.3333333333333	3
26578451_29228840_29800567	0.5670316397830396	2017.0	3
25281753_26936508_29494517	0.5670260998121508	2016.0	3
23625198_28018338_29104763	0.5670210993112877	2015.3333333333333	3
25281753_29311378_29644214	0.5670013778926237	2016.6666666666667	3
28642997_29139554_29311378	0.5669700362767806	2018.0	3
22437870_25858804_28018338	0.5668967277870829	2014.3333333333333	3
25823918_28990585_29311378	0.566854773606258	2017.0	3
26228759_28018338_29494517	0.5668262836938871	2016.3333333333333	3
24240160_28990585_29311378	0.5668172854655943	2016.3333333333333	3
22437870_26205340_29311378	0.5667789826841609	2015.0	3
28018338_29139554_29800567	0.5666111388529511	2017.3333333333333	3
25534622_25797516_28848559	0.5665047444721606	2015.6666666666667	3
27079802_28018338_29494517	0.5664881659930366	2016.6666666666667	3
22437870_25534622_28848559	0.5664867289480351	2014.6666666666667	3
25534622_27398650_28376884	0.5664422107547638	2016.0	3
25797516_26578451_29228840	0.566393012408034	2016.0	3
27079802_28018338_29800567	0.5663852598581146	2016.6666666666667	3
26936508_27815822_29800567	0.5663753608923087	2016.6666666666667	3
25823918_28376884_29800567	0.5663725168970497	2016.6666666666667	3
26205340_27815822_28990585	0.5663624756279727	2016.3333333333333	3
25534622_25858804_28642997	0.5663243013137764	2016.0	3
26205340_26936508_29139554	0.566320978741697	2016.3333333333333	3
25823918_28018338_29104763	0.5663047643045818	2016.0	3
27815822_28642997_29228840	0.56630142329458	2017.3333333333333	3
25823918_28848559_29311378	0.5662833517869654	2016.6666666666667	3
22437870_25797516_29800567	0.5662694154314881	2015.0	3
23625198_28642997_29494517	0.5662194118429984	2016.3333333333333	3
23625198_26228759_28018338	0.5661986818484885	2014.6666666666667	3
25281753_26305724_29311378	0.5660723474097417	2015.6666666666667	3
25534622_29139554_29494517	0.5660592595129912	2017.0	3
25281753_28018338_29644214	0.56599160790747	2016.0	3
25534622_27079802_27234522	0.5659773342326807	2015.6666666666667	3
25281753_26305724_28018338	0.5659165781722408	2015.0	3
24240160_25281753_28018338	0.5658994115479288	2014.3333333333333	3
24240160_25823918_29311378	0.5658771377985135	2015.3333333333333	3
26305724_26578451_29800567	0.5658299572911522	2016.0	3
26205340_26578451_28848559	0.5658148991488137	2015.6666666666667	3
27398650_28642997_29800567	0.5657756036102803	2017.3333333333333	3
28018338_29104763_29494517	0.5657366535275415	2017.0	3
26936508_28376884_29494517	0.5657045148101988	2017.0	3
24240160_26578451_28848559	0.5656726470505439	2015.0	3
23625198_26205340_29311378	0.5656224989980199	2015.3333333333333	3
25534622_29104763_29228840	0.5656133963267009	2016.6666666666667	3
26228759_27234522_28990585	0.565565852360705	2016.3333333333333	3
25858804_28018338_29494517	0.5655556663550289	2016.3333333333333	3
25823918_28990585_29104763	0.5655138108585276	2016.6666666666667	3
22437870_26205340_28642997	0.5654735659165191	2015.0	3
26936508_27815822_29311378	0.5654290036634873	2016.6666666666667	3
24240160_27815822_28018338	0.5654245638750475	2015.0	3
25823918_28848559_29644214	0.5652993493548711	2016.6666666666667	3
25534622_26205340_27234522	0.5652807612816149	2015.3333333333333	3
25281753_25823918_28376884	0.5652384116289982	2015.3333333333333	3
25823918_27815822_28990585	0.5652380629944599	2016.3333333333333	3
25797516_26305724_29228840	0.565196806644882	2016.0	3
22437870_26936508_29104763	0.5651947632209148	2015.0	3
26578451_28848559_29311378	0.5651878130797421	2016.6666666666667	3
26305724_26578451_28642997	0.5651279153668733	2016.0	3
25534622_27815822_28848559	0.5651109616118057	2016.0	3
28990585_29311378_29800567	0.5651069705505383	2018.0	3
28376884_28642997_29800567	0.5651009341384897	2017.6666666666667	3
28018338_28848559_29228840	0.5650849033809086	2017.0	3
23625198_25858804_26936508	0.5650820190718092	2014.6666666666667	3
25281753_25534622_26228759	0.5650568314467594	2014.6666666666667	3
25858804_26578451_26936508	0.5650124495031698	2015.3333333333333	3
22437870_28642997_29228840	0.5650025615625854	2016.0	3
25534622_25823918_28848559	0.5649664466613864	2015.6666666666667	3
25281753_26205340_28990585	0.564965223717825	2015.6666666666667	3
28642997_29104763_29311378	0.5649484203987515	2017.6666666666667	3
25534622_28848559_29104763	0.5649148492888468	2016.3333333333333	3
22437870_25797516_28848559	0.5648957717518323	2014.6666666666667	3
25281753_25534622_29104763	0.5648648892103185	2015.3333333333333	3
25534622_26578451_29494517	0.5648647398570246	2016.0	3
25797516_25823918_29139554	0.5648576897204047	2016.0	3
26305724_26936508_28376884	0.5648417460098241	2016.0	3
25797516_29228840_29644214	0.5647929863066801	2017.0	3
25281753_26578451_28990585	0.5647684812468714	2015.6666666666667	3
25797516_26578451_29800567	0.5647185803812713	2016.0	3
26205340_27815822_29800567	0.5646622131877587	2016.3333333333333	3
25858804_26936508_28990585	0.5646176876612627	2016.3333333333333	3
23625198_25823918_29644214	0.5646152160255863	2015.3333333333333	3
25534622_26205340_29494517	0.5645816117028659	2016.0	3
25823918_26305724_29800567	0.5644802373684394	2016.0	3
28018338_28376884_29494517	0.5644485071779473	2017.0	3
26578451_29644214_29800567	0.5644141924807987	2017.0	3
27234522_27815822_28018338	0.5643733406686584	2016.0	3
28018338_29139554_29644214	0.5643487552290404	2017.3333333333333	3
24240160_26578451_27079802	0.5643330529218888	2014.6666666666667	3
26228759_28642997_29644214	0.564300507169356	2017.0	3
23625198_25797516_28848559	0.5642230161251425	2015.0	3
25534622_25823918_29228840	0.5641648189450934	2016.0	3
25797516_26936508_27234522	0.5641309008071252	2015.6666666666667	3
28642997_29311378_29494517	0.5640993977013623	2018.0	3
27398650_28018338_29800567	0.5640696516756087	2016.6666666666667	3
25281753_28642997_29311378	0.5640647620357078	2016.6666666666667	3
24240160_25534622_27398650	0.5640645670391162	2014.6666666666667	3
26936508_28376884_29228840	0.5640601280319503	2017.0	3
25823918_29139554_29311378	0.564047482674336	2017.0	3
25534622_27815822_29494517	0.5640246964382268	2016.3333333333333	3
22437870_23625198_27079802	0.5639265851065762	2013.6666666666667	3
22437870_27234522_28990585	0.5638914793052014	2015.3333333333333	3
23625198_28642997_29228840	0.5638604956241643	2016.3333333333333	3
23625198_25281753_29800567	0.5638296708596807	2015.0	3
24240160_25823918_27234522	0.5638260851964807	2014.6666666666667	3
26578451_27079802_29228840	0.5637987238084433	2016.3333333333333	3
26578451_28376884_29311378	0.5637961381611104	2016.6666666666667	3
25797516_26936508_28642997	0.563793639278516	2016.3333333333333	3
25858804_28018338_28376884	0.563785882668095	2016.0	3
23625198_25823918_27234522	0.5637222277762385	2014.6666666666667	3
25281753_27234522_28642997	0.5637212500603612	2016.0	3
24240160_28018338_28376884	0.5636324670094823	2015.3333333333333	3
24240160_27398650_28018338	0.563537310406373	2015.0	3
24240160_25797516_29800567	0.5634749506697185	2015.3333333333333	3
23625198_25797516_27079802	0.5633442938900299	2014.6666666666667	3
25281753_25823918_28018338	0.5633294030103072	2015.0	3
25534622_28848559_29228840	0.5633223221101745	2016.6666666666667	3
25823918_28376884_28990585	0.5632637061479477	2016.6666666666667	3
27815822_28018338_28848559	0.5632553812494384	2016.3333333333333	3
25823918_27234522_28990585	0.5632544729441886	2016.3333333333333	3
25534622_27079802_29228840	0.5631989436951597	2016.3333333333333	3
23625198_28642997_29104763	0.5631754712055529	2016.0	3
24240160_26578451_29800567	0.5631099356820585	2015.3333333333333	3
24240160_26578451_28990585	0.5631076464364873	2015.3333333333333	3
23625198_26305724_27079802	0.5630846652379511	2014.6666666666667	3
22437870_27079802_28990585	0.5630635995918436	2015.3333333333333	3
26578451_29228840_29311378	0.5630114734627266	2017.0	3
27398650_28376884_28642997	0.5629736169130689	2017.0	3
23625198_28018338_28376884	0.5629196702642973	2015.3333333333333	3
25797516_27234522_29644214	0.5628974388430036	2016.3333333333333	3
26305724_28018338_29139554	0.5628401046724483	2016.3333333333333	3
25823918_28642997_29104763	0.5628265055837938	2016.6666666666667	3
28018338_28642997_29139554	0.5628152533840102	2017.3333333333333	3
25281753_25858804_29644214	0.5628020014674529	2015.6666666666667	3
22437870_26936508_27079802	0.5627988875617796	2014.6666666666667	3
26305724_27079802_28990585	0.5627868830080814	2016.3333333333333	3
23625198_25823918_27079802	0.5627571483292215	2014.6666666666667	3
25534622_29644214	0.5627524483710024	2016.5	2
22437870_28018338_29139554	0.5627438928626747	2015.3333333333333	3
25534622_28848559_29494517	0.5627301177236679	2016.6666666666667	3
24240160_26205340_29800567	0.562729359448191	2015.3333333333333	3
28642997_29228840_29494517	0.5626674691070106	2018.0	3
25534622_25797516_29104763	0.5625925772708482	2015.6666666666667	3
28990585_29139554_29228840	0.5625347713352821	2018.0	3
25823918_26578451_29139554	0.5624511375803131	2016.0	3
26228759_28990585_29139554	0.5624241864152958	2017.0	3
26936508_28848559_29800567	0.5624080962346579	2017.0	3
25534622_26228759_28848559	0.5623467177315751	2015.6666666666667	3
25281753_28376884_28848559	0.5623413431081229	2016.0	3
27079802_28990585_29228840	0.5622438046511903	2017.3333333333333	3
25797516_27234522_29228840	0.5622137839439064	2016.3333333333333	3
25797516_27815822_29644214	0.5621754602323445	2016.3333333333333	3
26305724_27079802_28642997	0.5621606484951612	2016.3333333333333	3
26228759_26578451_28018338	0.5621216432963683	2015.3333333333333	3
25534622_28848559_29139554	0.5621076200618081	2016.6666666666667	3
27398650_28642997_29644214	0.5620859872330398	2017.3333333333333	3
25823918_27815822_29139554	0.5620809351965013	2016.3333333333333	3
25281753_25797516_26936508	0.5620601651405025	2015.0	3
25797516_26936508_29104763	0.5620048630798717	2016.0	3
25823918_26578451_29228840	0.561931592070489	2016.0	3
25823918_27234522_29800567	0.561925580767437	2016.3333333333333	3
26936508_27815822_29644214	0.5619217911824035	2016.6666666666667	3
25534622_25797516_26228759	0.5618911418616711	2015.0	3
25281753_28848559_29800567	0.561843362897792	2016.3333333333333	3
25858804_28018338_28848559	0.561828636861879	2016.0	3
26205340_29644214_29800567	0.5617836571352508	2017.0	3
24240160_26578451_29644214	0.5617311326591865	2015.3333333333333	3
25797516_28376884_28642997	0.5616182733947495	2016.6666666666667	3
25281753_25797516_29800567	0.5616138254512845	2015.6666666666667	3
24240160_28018338_29139554	0.5615812174793702	2015.6666666666667	3
27234522_27398650_28642997	0.5615482723423587	2016.6666666666667	3
26205340_27815822_28848559	0.5614623453942388	2016.0	3
25797516_28376884_29228840	0.5614569057176615	2016.6666666666667	3
28642997_29494517_29644214	0.5613824975509177	2018.0	3
23625198_25797516_28990585	0.5613819410094308	2015.3333333333333	3
27398650_28018338_28848559	0.561368127780764	2016.3333333333333	3
25858804_28642997_29311378	0.56133891275799	2017.0	3
26205340_26578451_28642997	0.5613231995492802	2016.0	3
22437870_27079802_29311378	0.5613032988806904	2015.3333333333333	3
27815822_28018338_29644214	0.5612999667817082	2016.6666666666667	3
26578451_28642997_29494517	0.5611461453969522	2017.0	3
26228759_26578451_29644214	0.5611032738782926	2016.0	3
28018338_29104763_29228840	0.5610325214108616	2017.0	3
25858804_28018338_29104763	0.561019403762237	2016.0	3
23625198_26228759_28642997	0.5609762517367861	2015.3333333333333	3
24240160_26578451_29311378	0.5609653512623419	2015.3333333333333	3
23625198_26205340_29644214	0.5609505329400936	2015.3333333333333	3
25823918_26205340_26578451	0.5609032094197737	2015.0	3
25534622_26305724_27815822	0.5608906829512136	2015.3333333333333	3
25797516_25823918_28376884	0.5608567907165639	2015.6666666666667	3
25281753_26578451_27234522	0.5608390089884424	2015.0	3
25797516_27234522_27815822	0.56078703551642	2015.6666666666667	3
27398650_28018338_29644214	0.5607788392314136	2016.6666666666667	3
25281753_27815822_28018338	0.5606740780193494	2015.3333333333333	3
25534622_26228759_29104763	0.5606239312373508	2015.6666666666667	3
26936508_27234522_27815822	0.5605404460206185	2016.0	3
29255458_29311378	0.5605188368298872	2017.5	2
23625198_25858804_28018338	0.5605006085931541	2014.6666666666667	3
23625198_28018338_29228840	0.5604790442205887	2015.6666666666667	3
22437870_27079802_28848559	0.5604590038211125	2015.0	3
26578451_27398650_28848559	0.5604223625576203	2016.0	3
26936508_28642997_29494517	0.5604113137654991	2017.3333333333333	3
25534622_27079802_29494517	0.5603960421916313	2016.3333333333333	3
28642997_28848559_29139554	0.5603825981288114	2017.6666666666667	3
25823918_27079802_27815822	0.5603675193519915	2015.6666666666667	3
25281753_27398650_28990585	0.5603660132239676	2016.0	3
25281753_28018338_29104763	0.5603309786265378	2015.6666666666667	3
23625198_26228759_26305724	0.5603150115893922	2014.3333333333333	3
27234522_28642997_29494517	0.5603061661121009	2017.3333333333333	3
25797516_26578451_27234522	0.5603008081383447	2015.3333333333333	3
25534622_26228759_26578451	0.5602843585503363	2015.0	3
26205340_26936508_29228840	0.5602383515425268	2016.3333333333333	3
26578451_27398650_28990585	0.5602029339345066	2016.3333333333333	3
27234522_27815822_28642997	0.5600390736447945	2016.6666666666667	3
26305724_26936508_29494517	0.560018527587549	2016.3333333333333	3
28642997_29104763_29228840	0.5599761869732731	2017.6666666666667	3
25281753_27234522_29228840	0.5599442981353107	2016.0	3
22437870_25534622_26228759	0.5599419280756336	2014.0	3
26936508_28848559_29104763	0.5599085193639093	2016.6666666666667	3
27079802_28018338_29139554	0.5598777189975331	2016.6666666666667	3
25797516_28018338_29139554	0.5598678851669086	2016.3333333333333	3
26205340_27815822_29228840	0.5597929527975966	2016.3333333333333	3
25797516_26305724_26936508	0.5597811816896444	2015.3333333333333	3
25797516_26936508_27815822	0.5597789478491547	2015.6666666666667	3
25823918_26936508_29494517	0.5597788754874674	2016.3333333333333	3
28642997_28848559_29228840	0.5597718554834118	2017.6666666666667	3
24240160_26205340_28990585	0.559713446649776	2015.3333333333333	3
25281753_25858804_26936508	0.5596837297871987	2015.0	3
25281753_25797516_28990585	0.5596677981682967	2015.6666666666667	3
25281753_28376884_28642997	0.5595426861864711	2016.3333333333333	3
22437870_27079802_28642997	0.5594917386333929	2015.3333333333333	3
27398650_28848559_28990585	0.5594563906596629	2017.0	3
25797516_28642997_28848559	0.5594016449351761	2016.6666666666667	3
25797516_27234522_28990585	0.5593749096802365	2016.3333333333333	3
26205340_28018338	0.559342443835399	2015.5	2
26205340_28642997_29139554	0.5592349486952436	2017.0	3
24240160_26205340_28642997	0.5592321785090706	2015.3333333333333	3
26228759_27234522_29644214	0.559136477019935	2016.3333333333333	3
25281753_26578451_29311378	0.5591131898574644	2015.6666666666667	3
26578451_29104763_29644214	0.5589850346502506	2016.6666666666667	3
25281753_26578451_28018338	0.5589623919102568	2015.0	3
26936508_27079802_28642997	0.5589504603910854	2016.6666666666667	3
25797516_29228840_29311378	0.5589389965720191	2017.0	3
24240160_26205340_29228840	0.5589305298341001	2015.3333333333333	3
25281753_26936508_27815822	0.5589288539224543	2015.3333333333333	3
25858804_27234522_28642997	0.5589272198892608	2016.3333333333333	3
25281753_28376884_29644214	0.5588743911296302	2016.3333333333333	3
25534622_26228759_27079802	0.5588699404571511	2015.3333333333333	3
26228759_26578451_29800567	0.5588596291597522	2016.0	3
25858804_26578451_29311378	0.5588524901340164	2016.0	3
25281753_27398650_28018338	0.558786824550675	2015.3333333333333	3
25281753_25823918_29644214	0.5587847816109492	2015.6666666666667	3
27815822_28018338_29494517	0.5587781550204147	2016.6666666666667	3
25823918_27234522_28848559	0.5587640426638232	2016.0	3
25858804_27079802_28018338	0.5587342764783806	2015.6666666666667	3
25823918_27234522_29311378	0.5586993163622553	2016.3333333333333	3
25823918_29644214_29800567	0.5586867998788605	2017.0	3
25534622_25797516_26205340	0.5586603709682765	2015.0	3
25534622_26205340_29104763	0.5586264782692469	2015.6666666666667	3
25534622_25858804_27234522	0.5586115557182	2015.3333333333333	3
26936508_28018338	0.5586090509833206	2016.0	2
26578451_27234522_29228840	0.5585969954860914	2016.3333333333333	3
27815822_28642997_28848559	0.5585651041271369	2017.0	3
28018338_29139554_29494517	0.5585204694186996	2017.3333333333333	3
28990585_29104763_29800567	0.5584318570248585	2017.6666666666667	3
22437870_25797516_29311378	0.5584218196979331	2015.0	3
22437870_26305724_28642997	0.558404163973597	2015.0	3
26205340_29494517_29644214	0.5583996429904278	2017.0	3
25281753_25534622_27398650	0.5583429690608773	2015.0	3
25823918_26228759_29800567	0.5583348634228702	2016.0	3
25797516_25823918_28990585	0.5582740931715573	2016.0	3
22437870_25823918_27234522	0.5582532176326735	2014.3333333333333	3
27079802_28018338_29104763	0.5582477554054069	2016.3333333333333	3
26228759_28376884_28990585	0.5582124813064451	2016.6666666666667	3
27079802_27234522_28642997	0.5581393255552187	2016.6666666666667	3
25797516_27815822_29800567	0.5581196008084407	2016.3333333333333	3
26305724_27234522_28990585	0.5581138110482018	2016.3333333333333	3
25797516_27079802_28990585	0.5580885661627246	2016.3333333333333	3
27234522_27398650_28018338	0.5578969235277441	2016.0	3
22437870_25797516_29228840	0.557872564407296	2015.0	3
23625198_25797516_29228840	0.5578545495640733	2015.3333333333333	3
25281753_29311378_29800567	0.5578502421312704	2016.6666666666667	3
24240160_25797516_27234522	0.5577571205573219	2014.6666666666667	3
25858804_28990585_29228840	0.5577459189816889	2017.0	3
26578451_29494517_29644214	0.5577319448632324	2017.0	3
25797516_28990585_29139554	0.55771228883366	2017.0	3
25281753_26305724_27234522	0.5577119359498284	2015.0	3
25823918_27234522_27815822	0.5576822551721512	2015.6666666666667	3
23625198_26205340_29104763	0.5575973778394141	2015.0	3
24240160_26228759_29311378	0.5575942681853553	2015.3333333333333	3
22437870_28376884_28642997	0.5575143403147633	2015.6666666666667	3
24240160_25534622_29104763	0.5574776611734812	2015.0	3
23625198_25534622_25797516	0.5574454590248191	2014.3333333333333	3
28018338_28848559_29139554	0.5572931475892912	2017.0	3
24240160_26578451_27234522	0.5572882297997425	2014.6666666666667	3
26205340_26305724_28642997	0.5572709203940664	2016.0	3
25858804_26936508_28642997	0.5572075933347472	2016.3333333333333	3
25534622_27079802_29104763	0.5571968478540853	2016.0	3
25823918_26205340_29800567	0.5571349606559488	2016.0	3
26578451_27815822_29228840	0.5570989073109119	2016.3333333333333	3
25281753_27815822_29800567	0.5570872832151986	2016.0	3
26936508_29311378_29644214	0.5570851815903876	2017.3333333333333	3
25534622_26936508_27398650	0.5570644850463723	2015.6666666666667	3
26305724_26578451_29644214	0.5570628902969555	2016.0	3
26205340_26578451_29311378	0.5570577673776034	2016.0	3
25797516_26228759_28990585	0.5570313042122211	2016.0	3
26936508_27815822_29139554	0.5570022117536261	2016.6666666666667	3
25281753_25534622_26205340	0.5569158149757109	2014.6666666666667	3
22437870_26936508_29494517	0.5568842554886295	2015.3333333333333	3
25797516_25823918_27234522	0.5568521889395183	2015.3333333333333	3
26305724_27815822_28018338	0.5567813550086379	2015.6666666666667	3
22437870_25281753_29644214	0.5567770992112393	2014.6666666666667	3
25797516_26305724_29644214	0.5567764401876933	2016.0	3
23625198_27079802_29644214	0.5567481586646332	2015.6666666666667	3
25534622_26205340_27815822	0.5567092627876327	2015.3333333333333	3
27234522_28990585_29104763	0.5566714718240845	2017.0	3
28990585_29139554_29800567	0.5566711972505349	2018.0	3
23625198_26205340_27079802	0.5565918200417345	2014.6666666666667	3
26228759_28018338_29644214	0.5565700913637729	2016.3333333333333	3
25281753_27398650_29800567	0.5565131011125765	2016.0	3
28018338_29311378	0.5564614002116295	2017.0	2
26936508_28376884_29139554	0.5564129739381889	2017.0	3
24240160_26205340_28848559	0.5564006286995992	2015.0	3
26205340_26228759_28990585	0.556365067612335	2016.0	3
26578451_27815822_28990585	0.5563128906335226	2016.3333333333333	3
26578451_29104763_29800567	0.556117172173428	2016.6666666666667	3
25823918_26228759_29311378	0.5560944369507741	2016.0	3
22437870_26205340_28990585	0.5560546836483929	2015.0	3
28018338_29104763_29139554	0.5560311227495583	2017.0	3
26936508_27234522_29494517	0.5560114733075726	2016.6666666666667	3
22437870_26228759_29644214	0.5559528237908529	2015.0	3
28848559_28990585_29494517	0.5559351905037048	2017.6666666666667	3
23625198_26205340_26228759	0.5559175533511836	2014.3333333333333	3
26936508_27815822_29494517	0.555915959226625	2016.6666666666667	3
26578451_28642997_29104763	0.5559111980430544	2016.6666666666667	3
25281753_25823918_27079802	0.5558997223245049	2015.0	3
23625198_25281753_27234522	0.5557944886709594	2014.3333333333333	3
25281753_26305724_28642997	0.5557932381357834	2015.6666666666667	3
26936508_29139554_29228840	0.5557643645906528	2017.3333333333333	3
23625198_26228759_29800567	0.555747840166746	2015.3333333333333	3
25823918_28642997_29228840	0.5556513584564423	2017.0	3
25534622_25797516_27815822	0.5556466543317519	2015.3333333333333	3
25797516_26228759_29644214	0.5556431796669273	2016.0	3
26305724_28990585_29139554	0.5556315879265402	2017.0	3
25797516_29139554_29644214	0.5555860441748712	2017.0	3
24240160_28990585_29139554	0.5555852791698049	2016.3333333333333	3
24240160_25823918_27079802	0.5555730087542623	2014.6666666666667	3
25534622_26228759_27815822	0.5555655978147468	2015.3333333333333	3
23625198_29104763_29800567	0.5555219275681023	2016.0	3
27815822_28990585_29139554	0.555511242524637	2017.3333333333333	3
22437870_23625198_26205340	0.5554990630798387	2013.3333333333333	3
28018338_28376884_29228840	0.5554422186807301	2017.0	3
26305724_27079802_29644214	0.5554178772020343	2016.3333333333333	3
23625198_25281753_28018338	0.5554119697554843	2014.3333333333333	3
27398650_28018338_29494517	0.5554047865325122	2016.6666666666667	3
26305724_28990585_29311378	0.5552563820658006	2017.0	3
27079802_28642997_29228840	0.5551684310967526	2017.3333333333333	3
22437870_26228759_26936508	0.5550666486058646	2014.3333333333333	3
26228759_26305724_29311378	0.554927832740652	2016.0	3
26305724_27398650_28018338	0.5548941015399635	2015.6666666666667	3
25823918_26305724_28990585	0.5548432778183929	2016.0	3
25823918_26205340_28642997	0.5548356236451933	2016.0	3
25797516_27079802_29644214	0.5548310955400856	2016.3333333333333	3
25534622_27398650_29800567	0.5548084536220846	2016.3333333333333	3
24240160_25797516_29228840	0.55479816363615	2015.3333333333333	3
26578451_29228840_29494517	0.5547757996693305	2017.0	3
26578451_28376884_29800567	0.5547412315005826	2016.6666666666667	3
26305724_27815822_28990585	0.5546820445323647	2016.3333333333333	3
25281753_26205340_29800567	0.5546719025024143	2015.6666666666667	3
26205340_26305724_29644214	0.5546443365378005	2016.0	3
23625198_26228759_27234522	0.5545525857323068	2014.6666666666667	3
25281753_29104763_29800567	0.5545462974472856	2016.3333333333333	3
26205340_26936508_29800567	0.5544645571827884	2016.3333333333333	3
25823918_29139554_29644214	0.5544576521076862	2017.0	3
27079802_28018338_29228840	0.5544077855184462	2016.6666666666667	3
25281753_29228840_29644214	0.5543728680095826	2016.6666666666667	3
23625198_25797516_28642997	0.5543628184878571	2015.3333333333333	3
25823918_27079802_28848559	0.5543005526161461	2016.0	3
22437870_25823918_27079802	0.5542821930147215	2014.3333333333333	3
27079802_28018338_28376884	0.5542532982335218	2016.3333333333333	3
23625198_25858804_29311378	0.5542051409374826	2015.3333333333333	3
24240160_25823918_28990585	0.5541687732070977	2015.3333333333333	3
25797516_28376884_28990585	0.5540692393843389	2016.6666666666667	3
26578451_27234522_29104763	0.5540612830483119	2016.0	3
26936508_27234522_29139554	0.5540215602699138	2016.6666666666667	3
26305724_28018338_29644214	0.5540009100831764	2016.3333333333333	3
25534622_26578451_29104763	0.5539940590494988	2015.6666666666667	3
25281753_28018338_29139554	0.5539767714280549	2016.0	3
26228759_26578451_28848559	0.5539661321375451	2015.6666666666667	3
24240160_27079802_28848559	0.5539271332143336	2015.3333333333333	3
26578451_27815822_29644214	0.5539156583844692	2016.3333333333333	3
26305724_28018338_28376884	0.5538932028463954	2016.0	3
25281753_28848559_29104763	0.5538812948136109	2016.0	3
26578451_27234522_28376884	0.5538797565857914	2016.0	3
25281753_28642997_28848559	0.5538558911119503	2016.3333333333333	3
24240160_25797516_28848559	0.5538235804436121	2015.0	3
27815822_28990585_29104763	0.5538229824769272	2017.0	3
26205340_26578451_29228840	0.5537863302835675	2016.0	3
27398650_28990585_29800567	0.5537779434592015	2017.3333333333333	3
23625198_29104763_29311378	0.5537763447318558	2016.0	3
25281753_29228840_29311378	0.5537588399884386	2016.6666666666667	3
27079802_28848559_29644214	0.5537401556943242	2017.0	3
25281753_26578451_27079802	0.5537067314824737	2015.0	3
26936508_27815822_28376884	0.5536067037943573	2016.3333333333333	3
26205340_28642997_29104763	0.5535352118325626	2016.6666666666667	3
25797516_28376884_29644214	0.5535253779419662	2016.6666666666667	3
25858804_26936508_29644214	0.5534969014206224	2016.3333333333333	3
26936508_29228840_29800567	0.5534857908931912	2017.3333333333333	3
26305724_28642997_29139554	0.5534443508862827	2017.0	3
26936508_29104763_29644214	0.5533712162306387	2017.0	3
26578451_29311378_29494517	0.5533507918002996	2017.0	3
26228759_28018338_28376884	0.5533331480161664	2016.0	3
25797516_25858804_29644214	0.5533156531443914	2016.0	3
26205340_26305724_26578451	0.5533112413518042	2015.0	3
26936508_27398650_28990585	0.5532866458302005	2016.6666666666667	3
26578451_29311378_29644214	0.553237071745789	2017.0	3
23625198_26205340_26305724	0.55318406018876	2014.3333333333333	3
25797516_28848559_29311378	0.5531731846219402	2016.6666666666667	3
25797516_25823918_28848559	0.5531629362738004	2015.6666666666667	3
23625198_25823918_28990585	0.5531493935717307	2015.3333333333333	3
26228759_28642997_29800567	0.553072442228336	2017.0	3
26205340_26578451_29104763	0.5530296785610505	2015.6666666666667	3
25281753_26205340_29228840	0.5530104672313115	2015.6666666666667	3
26578451_27398650_28642997	0.5529439352131982	2016.3333333333333	3
25797516_25823918_27079802	0.5528632412447293	2015.3333333333333	3
23625198_25858804_29800567	0.5527816089284029	2015.3333333333333	3
22437870_26228759_29311378	0.5527637828219767	2015.0	3
23625198_26578451_29800567	0.5527308431621566	2015.3333333333333	3
25823918_26228759_28018338	0.5527171744139188	2015.3333333333333	3
26228759_26936508_29644214	0.5526868373934417	2016.3333333333333	3
25281753_27079802_28642997	0.5526830745510302	2016.0	3
22437870_24240160_27079802	0.5526355601049127	2013.6666666666667	3
25281753_25797516_29228840	0.5526207082628526	2015.6666666666667	3
27234522_28376884_28990585	0.5526150464146071	2017.0	3
25797516_27815822_29228840	0.5526068627176434	2016.3333333333333	3
27234522_28990585_29139554	0.5525987870169945	2017.3333333333333	3
23625198_26205340_29494517	0.552597487540469	2015.3333333333333	3
27079802_28376884_28990585	0.5525870361265294	2017.0	3
28018338_28376884_29139554	0.5525595995538901	2017.0	3
23625198_25281753_29311378	0.552547492131074	2015.0	3
25281753_28990585_29494517	0.5524573326741629	2016.6666666666667	3
26578451_28848559_29644214	0.5524564845404273	2016.6666666666667	3
22437870_25823918_28990585	0.5524478637065613	2015.0	3
27815822_28376884_28642997	0.5522300421335505	2017.0	3
23625198_25281753_28990585	0.5521626940249786	2015.0	3
24240160_28376884_28990585	0.5521562603490909	2016.0	3
26936508_27234522_29800567	0.5521503837291011	2016.6666666666667	3
26578451_28376884_29228840	0.5521340654526072	2016.6666666666667	3
25797516_27815822_28848559	0.5521168005227558	2016.0	3
23625198_27079802_28848559	0.5521065007771013	2015.3333333333333	3
23625198_28990585_29494517	0.5520747120206232	2016.3333333333333	3
26305724_28376884_28642997	0.5520416774606054	2016.6666666666667	3
24240160_25823918_29644214	0.5520373277427743	2015.3333333333333	3
24240160_25281753_29800567	0.5520129616038125	2015.0	3
27079802_27815822_28848559	0.5519772272113519	2016.3333333333333	3
25797516_25823918_29311378	0.5519731798368261	2016.0	3
26228759_26936508_29311378	0.551897019388866	2016.3333333333333	3
26578451_28990585_29494517	0.551828086916422	2017.0	3
23625198_26205340_28376884	0.5518043220255987	2015.0	3
23625198_28642997_29139554	0.5517953073311457	2016.3333333333333	3
25534622_25823918_26228759	0.5517939785049842	2015.0	3
25823918_28642997_29139554	0.5517290672850282	2017.0	3
26228759_26578451_27234522	0.5517207893309365	2015.3333333333333	3
24240160_26205340_29311378	0.5517105342159835	2015.3333333333333	3
26205340_27815822_28642997	0.5516106714761891	2016.3333333333333	3
22437870_27398650_29311378	0.5516013548229298	2015.3333333333333	3
24240160_28376884_28642997	0.5515413910880194	2016.0	3
27234522_29104763_29644214	0.5515246095343479	2017.0	3
26305724_26936508_29104763	0.5515010790530156	2016.0	3
25823918_27815822_29644214	0.5514469191944547	2016.3333333333333	3
25281753_26936508_27079802	0.5514328451322275	2015.3333333333333	3
26205340_26936508_28642997	0.5514310741700997	2016.3333333333333	3
25797516_25823918_29644214	0.5514173289822614	2016.0	3
24240160_27079802_29311378	0.5514114885028701	2015.6666666666667	3
24240160_25534622_25797516	0.5514099723219745	2014.3333333333333	3
26305724_28642997_29104763	0.5513933442759016	2016.6666666666667	3
25823918_26305724_26578451	0.5513555461373215	2015.0	3
27079802_27815822_28018338	0.5513102744999596	2016.0	3
26205340_28990585_29104763	0.5512870909618206	2016.6666666666667	3
25534622_25858804_29139554	0.5512819111347296	2016.0	3
26578451_29228840_29644214	0.5512581653222071	2017.0	3
28848559_29104763_29644214	0.5512395742461559	2017.3333333333333	3
23625198_25281753_27079802	0.551235778641003	2014.3333333333333	3
24240160_25797516_29644214	0.5512333882304491	2015.3333333333333	3
26228759_28018338_29139554	0.5512282242616675	2016.3333333333333	3
25823918_25858804_26936508	0.5512200779178301	2015.3333333333333	3
22437870_26205340_29139554	0.5512092263798718	2015.0	3
23625198_27079802_29800567	0.5510885442316066	2015.6666666666667	3
25797516_27079802_28642997	0.5510329307089407	2016.3333333333333	3
25281753_25797516_27234522	0.5509924206113394	2015.0	3
22437870_25534622_27398650	0.5509716144143867	2014.3333333333333	3
27079802_28990585_29311378	0.5509541962321075	2017.3333333333333	3
25858804_28642997_29800567	0.5509121932335328	2017.0	3
25534622_25823918_29494517	0.5508605613024082	2016.0	3
25281753_26228759_26936508	0.5508153128769534	2015.0	3
26205340_28376884_28990585	0.5507596966188406	2016.6666666666667	3
25534622_26205340_27079802	0.5507279834709701	2015.3333333333333	3
27079802_27815822_28642997	0.5507239242402681	2016.6666666666667	3
25858804_28376884_28642997	0.5506905216963229	2016.6666666666667	3
26228759_26305724_28018338	0.5506853536723229	2015.3333333333333	3
22437870_25534622_29494517	0.5506614707105774	2015.0	3
28990585_29139554_29311378	0.5506564635048128	2018.0	3
25823918_26936508_27079802	0.5506444746296305	2015.6666666666667	3
22437870_26305724_28990585	0.5506004683738266	2015.0	3
26205340_26578451_28376884	0.5505580690151304	2015.6666666666667	3
26578451_27234522_29644214	0.5505386418864885	2016.3333333333333	3
25823918_27815822_28848559	0.5505118286056145	2016.0	3
26205340_27815822_29644214	0.5504921457320268	2016.3333333333333	3
22437870_29104763_29644214	0.5504778633613634	2015.6666666666667	3
25534622_26205340_26228759	0.55045803229684	2015.0	3
22437870_25823918_28376884	0.550444164215892	2014.6666666666667	3
26228759_27079802_28018338	0.5503672057431799	2015.6666666666667	3
26228759_26305724_28848559	0.5503369692203299	2015.6666666666667	3
25823918_27079802_29311378	0.55030059829239	2016.3333333333333	3
22437870_25858804_29644214	0.550289625938122	2015.0	3
25797516_29104763_29644214	0.5502664641408778	2016.6666666666667	3
25797516_28990585_29311378	0.5502067380503229	2017.0	3
25281753_27079802_29311378	0.5501907770598393	2016.0	3
22437870_26205340_27234522	0.5501613211381269	2014.3333333333333	3
22437870_26305724_29228840	0.5501530694438468	2015.0	3
23625198_27079802_27815822	0.5500698759382832	2015.0	3
25281753_28642997_29228840	0.5500394908513419	2016.6666666666667	3
26578451_26936508_27398650	0.550013887712167	2015.6666666666667	3
27079802_27234522_28990585	0.5500030270806566	2016.6666666666667	3
25797516_28642997_29139554	0.5499807132188277	2017.0	3
25823918_26205340_29139554	0.5499748863031548	2016.0	3
26305724_28990585_29104763	0.5499569464014713	2016.6666666666667	3
22437870_25281753_29800567	0.5499446339485438	2014.6666666666667	3
22437870_26305724_27079802	0.5499353808298592	2014.3333333333333	3
26205340_26936508_28376884	0.5499082735417936	2016.0	3
25797516_29311378_29800567	0.5498907336229797	2017.0	3
25797516_28376884_29800567	0.5498665834898055	2016.6666666666667	3
27234522_27398650_28990585	0.5498604421525022	2016.6666666666667	3
25281753_29494517_29644214	0.5498066502433421	2016.6666666666667	3
28376884_28848559_29311378	0.5498057671408857	2017.3333333333333	3
25858804_28642997_28848559	0.5497681744469586	2016.6666666666667	3
26228759_27398650_28018338	0.5497611387321356	2015.6666666666667	3
22437870_25823918_28848559	0.5497214307259345	2014.6666666666667	3
25534622_25797516_27398650	0.5497163568601713	2015.3333333333333	3
25858804_26305724_29644214	0.5496876919499151	2016.0	3
25534622_29311378	0.5496799975112874	2016.5	2
26228759_27815822_28018338	0.5496717965229769	2015.6666666666667	3
25823918_27079802_29644214	0.5496650321294987	2016.3333333333333	3
24240160_27079802_29644214	0.5495942155972026	2015.6666666666667	3
27079802_28990585_29800567	0.5495161311984297	2017.3333333333333	3
22437870_26578451_27079802	0.5495148920534509	2014.3333333333333	3
26205340_28848559_29800567	0.5493945733831216	2016.6666666666667	3
23625198_27234522_29104763	0.5493861254892977	2015.3333333333333	3
26228759_26936508_29139554	0.5493501276358113	2016.3333333333333	3
25534622_29104763_29494517	0.5493271090812103	2016.6666666666667	3
24240160_26936508_27398650	0.5493054273191617	2015.0	3
28642997_28990585	0.5492395202431076	2018.0	2
25281753_27815822_29228840	0.5492054774781037	2016.0	3
25823918_27815822_28642997	0.549193388155405	2016.3333333333333	3
23625198_24240160_28018338	0.5491606818004428	2014.0	3
26578451_28642997_29139554	0.5491218323834806	2017.0	3
26228759_29311378_29644214	0.5490002039072162	2017.0	3
23625198_27815822_28642997	0.5489508617469957	2015.6666666666667	3
25281753_29104763_29228840	0.5489277243059189	2016.3333333333333	3
23625198_25797516_26205340	0.5489266530980814	2014.3333333333333	3
25858804_26936508_29311378	0.5489226282370763	2016.3333333333333	3
25823918_28848559_29139554	0.5489128660269733	2016.6666666666667	3
26578451_27234522_29311378	0.548876306095654	2016.3333333333333	3
26228759_26936508_28376884	0.5487246160157888	2016.0	3
[truncated: 2,496 more rows]
