# Supplementary material for: TrendyGenes, a computational pipeline for the detection of literature trends in academia and drug discovery
Source: Sci Rep. 2021 Aug 3;11:15747. doi: 10.1038/s41598-021-94897-9 (PMC8333311; doi:10.1038/s41598-021-94897-9)
Supplement: Supplementary file 1 — Supplementary Dataset. [file 41598_2021_94897_MOESM1_ESM.zip › whatReview2Read_CD274.csv]

PMID_COMBINATION	INFO_RATIO	MEAN_YEAR	N_REVIEWS
26936508_28642997_29255458	0.7247151142756297	2017.0	3
20433954_26936508_29255458	0.7171538412135983	2014.3333333333333	3
26936508_28482851_29255458	0.7164765496007001	2016.6666666666667	3
26936508_28990585_29255458	0.7155901834943335	2017.0	3
20722638_26936508_29255458	0.714854948050968	2014.6666666666667	3
20433954_28642997_29255458	0.7093358880152084	2015.0	3
26578451_26936508_29255458	0.7048714527633904	2016.0	3
25281753_26936508_29255458	0.7046606957124124	2015.6666666666667	3
20636820_26936508_29255458	0.6981438749387178	2014.3333333333333	3
26936508_28242522_29255458	0.6971469378077395	2016.6666666666667	3
22437870_26936508_29255458	0.6969913438540026	2015.0	3
20433954_28990585_29255458	0.6954917766487219	2015.0	3
26936508_28018338_29255458	0.6951049068313905	2016.3333333333333	3
20433954_28018338_29255458	0.6940704444850069	2014.3333333333333	3
26936508_29255458_29494517	0.6935299290713303	2017.0	3
25534622_26936508_29255458	0.6922117888886501	2016.0	3
20722638_28642997_29255458	0.6910428301844864	2015.3333333333333	3
27398650_28642997_29255458	0.6895737925376856	2017.0	3
25592115_26936508_29255458	0.6895398606064655	2016.0	3
20636820_28642997_29255458	0.6892162975285708	2015.0	3
26936508_27398650_29255458	0.6887338471043861	2016.3333333333333	3
28642997_28990585_29255458	0.6881642814396053	2017.6666666666667	3
26936508_27503244_29255458	0.68784233918634	2016.3333333333333	3
26936508_28848559_29255458	0.6867819667164251	2016.6666666666667	3
20433954_27398650_29255458	0.6866163923258989	2014.3333333333333	3
26936508_29139554_29255458	0.6863285401001771	2017.0	3
20433954_28482851_29255458	0.6859959040718162	2014.6666666666667	3
28482851_28642997_29255458	0.6858930907156621	2017.3333333333333	3
25534622_28642997_29255458	0.6841057583582948	2016.6666666666667	3
28242522_28642997_29255458	0.6838029450624318	2017.3333333333333	3
20433954_25281753_29255458	0.6836577267627706	2013.6666666666667	3
25342040_26936508_29255458	0.6828948104683655	2015.6666666666667	3
28848559_28990585_29255458	0.6827030399170915	2017.3333333333333	3
28642997_28848559_29255458	0.6824052113832741	2017.3333333333333	3
28018338_28642997_29255458	0.6820922439621458	2017.0	3
20722638_28990585_29255458	0.6815986544794329	2015.3333333333333	3
20433954_26175924_29255458	0.681541933883616	2014.0	3
26175924_26936508_29255458	0.6811211612827407	2016.0	3
23625198_26936508_29255458	0.6810412676535729	2015.3333333333333	3
20433954_25534622_29255458	0.6803386755049884	2014.0	3
28018338_28990585_29255458	0.6800175246667577	2017.0	3
27079802_28642997_29255458	0.6796536885999709	2017.0	3
20433954_27079802_29255458	0.6793326639662163	2014.3333333333333	3
20433954_25342040_29255458	0.6777822223972194	2013.6666666666667	3
28482851_28990585_29255458	0.677729602156727	2017.3333333333333	3
25534622_28990585_29255458	0.6774335329630964	2016.6666666666667	3
25534622_28482851_29255458	0.6772310423222834	2016.3333333333333	3
25281753_25534622_29255458	0.6768416553048299	2015.3333333333333	3
26936508_29255458_29800567	0.6764009157847829	2017.0	3
20722638_27079802_29255458	0.6763011041887073	2014.6666666666667	3
25281753_28990585_29255458	0.6752888427230646	2016.3333333333333	3
27503244_28642997_29255458	0.6750547007246517	2017.0	3
27079802_28018338_29255458	0.6739331409246383	2016.3333333333333	3
28018338_28482851_29255458	0.6735480501926847	2016.6666666666667	3
28242522_28990585_29255458	0.6730734410412931	2017.3333333333333	3
20433954_27117833_29255458	0.67209709753711	2014.3333333333333	3
20722638_28482851_29255458	0.6719284101473008	2015.0	3
27503244_28482851_29255458	0.6715556461622958	2016.6666666666667	3
23625198_28642997_29255458	0.6713018551730009	2016.0	3
20433954_20722638_29255458	0.6710955004912482	2012.6666666666667	3
25534622_28242522_29255458	0.6707260759798646	2016.3333333333333	3
20433954_26325035_29255458	0.6706490453634105	2014.0	3
26936508_27229745_29255458	0.6703068510308885	2016.3333333333333	3
22437870_25534622_29255458	0.670115858567017	2014.6666666666667	3
26578451_28018338_29255458	0.6697839736864561	2016.0	3
27398650_28990585_29255458	0.6694652859550646	2017.0	3
25281753_28848559_29255458	0.6693127960517027	2016.0	3
20433954_27815822_29255458	0.6693074870774204	2014.3333333333333	3
25281753_28018338_29255458	0.6692859570773596	2015.6666666666667	3
20722638_25534622_29255458	0.6691579009112876	2014.3333333333333	3
20636820_28990585_29255458	0.6690851614678659	2015.0	3
20722638_28018338_29255458	0.6690499375297807	2014.6666666666667	3
28018338_28242522_29255458	0.668759296167173	2016.6666666666667	3
27503244_28990585_29255458	0.6685839882451887	2017.0	3
25281753_27398650_29255458	0.668388753734165	2015.6666666666667	3
20433954_28242522_29255458	0.6679185980153538	2014.6666666666667	3
28018338_28848559_29255458	0.6676269296194692	2016.6666666666667	3
20722638_27398650_29255458	0.667484074083819	2014.6666666666667	3
20722638_25281753_29255458	0.6674513991920308	2014.0	3
20433954_26578451_29255458	0.6671051033078051	2014.0	3
22437870_28642997_29255458	0.6668000023798193	2015.6666666666667	3
27079802_28482851_29255458	0.6656214083919306	2016.6666666666667	3
27079802_28990585_29255458	0.6654090666388316	2017.0	3
20722638_26175924_29255458	0.665092952331666	2014.3333333333333	3
25281753_28482851_29255458	0.6650100649272549	2016.0	3
20433954_29255458_29800567	0.664708152867212	2015.0	3
26578451_27398650_29255458	0.6643043630349101	2016.0	3
25534622_28018338_29255458	0.6640343982631242	2016.0	3
20433954_22437870_29255458	0.6639933852347685	2013.0	3
25534622_26578451_29255458	0.6638033038849576	2015.6666666666667	3
20722638_27117833_29255458	0.6635362700757312	2014.6666666666667	3
28642997_29139554_29255458	0.6633146853386479	2017.6666666666667	3
26175924_28990585_29255458	0.6630504941378783	2016.6666666666667	3
23625198_28990585_29255458	0.6630209357405801	2016.0	3
28018338_29255458_29494517	0.6627631733860908	2017.0	3
25342040_28990585_29255458	0.6627323106930112	2016.3333333333333	3
25281753_28642997_29255458	0.6625218705943265	2016.3333333333333	3
20636820_25281753_29255458	0.6621452769151549	2013.6666666666667	3
25342040_28018338_29255458	0.6620988940143749	2015.6666666666667	3
27117833_28642997_29255458	0.6619264331310247	2017.0	3
20433954_25592115_29255458	0.6618674023533572	2014.0	3
25858804_26936508_29255458	0.6616235994236874	2016.0	3
26578451_28990585_29255458	0.6615453847084521	2016.6666666666667	3
20433954_25858804_29255458	0.6612500814759813	2014.0	3
20722638_25342040_29255458	0.6607241528110629	2014.0	3
28482851_28848559_29255458	0.660704885426591	2017.0	3
20722638_22437870_29255458	0.6605722365399838	2013.3333333333333	3
27398650_28848559_29255458	0.6603006943311657	2016.6666666666667	3
20722638_29255458_29494517	0.6598814213554599	2015.3333333333333	3
25342040_28642997_29255458	0.6593408854802053	2016.3333333333333	3
27117833_28018338_29255458	0.6589121054261752	2016.3333333333333	3
27503244_28018338_29255458	0.6585843514859643	2016.3333333333333	3
26578451_28642997_29255458	0.6583079363371338	2016.6666666666667	3
25534622_25592115_29255458	0.657951698271984	2015.6666666666667	3
26578451_27079802_29255458	0.6579249085397837	2016.0	3
22437870_28018338_29255458	0.6578027469010118	2015.0	3
20433954_29255458_29494517	0.657787775902084	2015.0	3
25534622_29139554_29255458	0.6577244916105147	2016.6666666666667	3
25534622_27079802_29255458	0.6577132403600382	2016.0	3
27117833_28990585_29255458	0.6576899880029665	2017.0	3
20433954_27503244_29255458	0.6576039328197152	2014.3333333333333	3
28642997_29255458_29494517	0.6575304924551956	2017.6666666666667	3
27079802_27398650_29255458	0.6573570921902684	2016.3333333333333	3
22437870_27398650_29255458	0.6570461492201994	2015.0	3
22437870_28848559_29255458	0.6569145666415276	2015.3333333333333	3
25592115_28990585_29255458	0.6567731839843702	2016.6666666666667	3
22437870_28990585_29255458	0.6563083774691121	2015.6666666666667	3
25281753_28242522_29255458	0.6561622753761531	2016.0	3
20722638_28242522_29255458	0.6560396262860313	2015.0	3
20636820_27079802_29255458	0.6560295874472051	2014.3333333333333	3
20433954_20636820_29255458	0.6558082260981475	2012.3333333333333	3
26936508_27815822_29255458	0.6555612315981005	2016.3333333333333	3
20433954_27229745_29255458	0.6555192702640193	2014.3333333333333	3
22437870_28482851_29255458	0.6547493464270092	2015.3333333333333	3
25281753_27079802_29255458	0.654573907306874	2015.6666666666667	3
25534622_27398650_29255458	0.654513435086548	2016.0	3
27117833_28482851_29255458	0.6541608165227194	2016.6666666666667	3
26175924_28482851_29255458	0.6541053449265344	2016.3333333333333	3
25342040_28482851_29255458	0.6537871614816673	2016.0	3
20636820_25534622_29255458	0.6537137597188121	2014.0	3
27503244_28242522_29255458	0.6534783401058332	2016.6666666666667	3
27079802_28848559_29255458	0.6532394205094643	2016.6666666666667	3
27398650_28018338_29255458	0.6530107202284969	2016.3333333333333	3
20433954_29139554_29255458	0.6530002211201595	2015.0	3
20636820_28018338_29255458	0.6525747371203773	2014.3333333333333	3
20722638_28848559_29255458	0.6525326818129982	2015.0	3
25281753_27117833_29255458	0.6524039333631066	2015.6666666666667	3
26936508_27079802_29255458	0.6523843356842994	2016.3333333333333	3
20636820_27117833_29255458	0.6522411746945778	2014.3333333333333	3
20636820_26175924_29255458	0.6521857030983926	2014.0	3
25534622_26175924_29255458	0.6519232582026826	2015.6666666666667	3
27398650_27503244_29255458	0.6519033923873713	2016.3333333333333	3
20636820_28482851_29255458	0.6516568934057987	2014.6666666666667	3
28990585_29139554_29255458	0.6516089464646351	2017.6666666666667	3
20433954_28848559_29255458	0.6510419422830117	2014.6666666666667	3
27117833_27398650_29255458	0.6509215955816355	2016.3333333333333	3
22437870_27079802_29255458	0.6508340455200804	2015.0	3
20722638_27815822_29255458	0.6507855497960263	2014.6666666666667	3
26325035_26936508_29255458	0.6507805275146759	2016.0	3
25342040_27398650_29255458	0.6505479405405834	2015.6666666666667	3
26175924_28642997_29255458	0.6504724854704396	2016.6666666666667	3
27815822_28848559_29255458	0.6504702716152616	2016.6666666666667	3
20722638_25858804_29255458	0.65043274452055	2014.3333333333333	3
26175924_26578451_29255458	0.65033831972359	2015.6666666666667	3
23625198_25534622_29255458	0.6502681264708117	2015.0	3
25281753_27503244_29255458	0.6502495205733693	2015.6666666666667	3
28018338_29139554_29255458	0.6502371968985223	2017.0	3
28642997_29255458_29800567	0.6501448284879751	2017.6666666666667	3
27398650_29139554_29255458	0.6500868010097691	2017.0	3
25342040_28848559_29255458	0.6497201548858493	2016.0	3
20722638_27503244_29255458	0.6493897044688846	2014.6666666666667	3
25592115_28642997_29255458	0.6492886752515326	2016.6666666666667	3
27398650_29255458_29494517	0.6491352421817823	2017.0	3
26325035_28642997_29255458	0.6490781134055433	2016.6666666666667	3
25281753_26175924_29255458	0.6490685244702871	2015.3333333333333	3
26175924_27398650_29255458	0.6490173187584655	2016.0	3
20433954_23625198_29255458	0.6489965307007876	2013.3333333333333	3
22437870_27503244_29255458	0.648928677508381	2015.0	3
25534622_29255458_29494517	0.6488684440618168	2016.6666666666667	3
28018338_29255458_29800567	0.6487819801028998	2017.0	3
26578451_27117833_29255458	0.6487205180560595	2016.0	3
25534622_27503244_29255458	0.6486503907590908	2016.0	3
26578451_28482851_29255458	0.648487390180813	2016.3333333333333	3
27815822_28642997_29255458	0.6484846081995248	2017.0	3
26175924_28018338_29255458	0.6483234815829176	2016.0	3
20722638_29255458_29800567	0.6479393184511807	2015.3333333333333	3
28482851_29255458_29494517	0.6476977805266727	2017.3333333333333	3
20636820_22437870_29255458	0.6476038678951146	2013.0	3
27079802_28242522_29255458	0.6475441023354681	2016.6666666666667	3
23625198_27079802_29255458	0.6473993462577157	2015.3333333333333	3
25858804_28642997_29255458	0.647329559266809	2016.6666666666667	3
25342040_25534622_29255458	0.6472913703358317	2015.3333333333333	3
20636820_27398650_29255458	0.6472125573423169	2014.3333333333333	3
27079802_27503244_29255458	0.6468947240023378	2016.3333333333333	3
26936508_27117833_29255458	0.6465207911502793	2016.3333333333333	3
26175924_28848559_29255458	0.6464100398905357	2016.3333333333333	3
27815822_28990585_29255458	0.646356353078805	2017.0	3
25592115_27398650_29255458	0.6462658879539996	2016.0	3
26578451_27503244_29255458	0.6458353563113435	2016.0	3
25534622_28848559_29255458	0.6456918508350921	2016.3333333333333	3
27398650_28482851_29255458	0.6455789720168398	2016.6666666666667	3
20636820_27503244_29255458	0.6455507923837295	2014.3333333333333	3
25342040_27503244_29255458	0.6451434711146149	2015.6666666666667	3
20636820_29255458_29494517	0.6450258823450546	2015.0	3
20722638_26325035_29255458	0.6450158977239765	2014.3333333333333	3
26578451_28848559_29255458	0.6448906543717823	2016.3333333333333	3
25592115_28018338_29255458	0.6448608593209513	2016.0	3
25534622_27815822_29255458	0.6445018273004138	2016.0	3
25534622_27117833_29255458	0.6444239336232082	2016.0	3
27503244_29139554_29255458	0.6443769163339432	2017.0	3
26325035_28848559_29255458	0.6443333473686773	2016.3333333333333	3
27503244_29255458_29494517	0.6443007396590122	2017.0	3
27229745_28642997_29255458	0.644256859024049	2017.0	3
20636820_25342040_29255458	0.6441953405369418	2013.6666666666667	3
25281753_29255458_29494517	0.6440856713737807	2016.3333333333333	3
27117833_28848559_29255458	0.64403503002574	2016.6666666666667	3
25342040_28242522_29255458	0.6440248367118533	2016.0	3
23625198_25281753_29255458	0.6439036300610568	2014.6666666666667	3
28990585_29255458_29494517	0.6438408338376789	2017.6666666666667	3
23625198_26175924_29255458	0.6435554619089033	2015.0	3
22437870_27117833_29255458	0.6434851891382013	2015.0	3
28242522_28848559_29255458	0.6428194482544465	2017.0	3
25281753_26578451_29255458	0.6427892698538268	2015.3333333333333	3
27815822_28482851_29255458	0.6426090866403732	2016.6666666666667	3
20722638_26578451_29255458	0.6424174466076518	2014.3333333333333	3
28990585_29255458_29800567	0.6420723761618835	2017.6666666666667	3
26175924_28242522_29255458	0.6418514127596706	2016.3333333333333	3
28482851_29255458_29800567	0.6418381055840504	2017.3333333333333	3
22437870_26175924_29255458	0.6415148337921766	2014.6666666666667	3
22437870_28242522_29255458	0.6414265780279433	2015.3333333333333	3
27117833_27503244_29255458	0.6414252798718093	2016.3333333333333	3
26175924_27503244_29255458	0.6413104586276297	2016.0	3
20722638_29139554_29255458	0.6411892366896966	2015.3333333333333	3
22437870_25281753_29255458	0.6411325985079871	2014.3333333333333	3
22437870_26578451_29255458	0.6409458637045079	2014.6666666666667	3
25281753_27229745_29255458	0.640863944069267	2015.6666666666667	3
27398650_28242522_29255458	0.6408086679351735	2016.6666666666667	3
27815822_28242522_29255458	0.6405189409871428	2016.6666666666667	3
25858804_28018338_29255458	0.6403926021398972	2016.0	3
27398650_27815822_29255458	0.6402619850107417	2016.3333333333333	3
27117833_28242522_29255458	0.6401952459535888	2016.6666666666667	3
25342040_26578451_29255458	0.6401730711847179	2015.3333333333333	3
20636820_28848559_29255458	0.6401347491733932	2014.6666666666667	3
23625198_27117833_29255458	0.6400504898758366	2015.3333333333333	3
26175924_29139554_29255458	0.6400147719458626	2016.6666666666667	3
27229745_28018338_29255458	0.6397063577820461	2016.3333333333333	3
20433954_26936508_28990585	0.6396462990938969	2014.6666666666667	3
20636820_27815822_29255458	0.6395515738264685	2014.3333333333333	3
20636820_26578451_29255458	0.6395424121177191	2014.0	3
20636820_28242522_29255458	0.6393285531737811	2014.6666666666667	3
25592115_28848559_29255458	0.6391880797850761	2016.3333333333333	3
27815822_28018338_29255458	0.6391868078651854	2016.3333333333333	3
25281753_29255458_29800567	0.6390634912326089	2016.3333333333333	3
26325035_28018338_29255458	0.6390022539444563	2016.0	3
26936508_28482851_28990585	0.6385907600505343	2017.0	3
25281753_29139554_29255458	0.6383448949254071	2016.3333333333333	3
25858804_28990585_29255458	0.6382152639392645	2016.6666666666667	3
28848559_29255458_29494517	0.6382147961997581	2017.3333333333333	3
27398650_29255458_29800567	0.6380685214305588	2017.0	3
23625198_28482851_29255458	0.6379618278987451	2015.6666666666667	3
28242522_29255458_29494517	0.6379354557568587	2017.3333333333333	3
20433954_26936508_28482851	0.6376563631758204	2014.3333333333333	3
23625198_28018338_29255458	0.6375021201324476	2015.3333333333333	3
23625198_27398650_29255458	0.6371984171239942	2015.3333333333333	3
25534622_29255458_29800567	0.6369263411575373	2016.6666666666667	3
25281753_27815822_29255458	0.6367733684237659	2015.6666666666667	3
25592115_27503244_29255458	0.6367645172133478	2016.0	3
27503244_27815822_29255458	0.6367595201229581	2016.3333333333333	3
25281753_25342040_29255458	0.6367302288646065	2015.0	3
27229745_28990585_29255458	0.636679201215201	2017.0	3
26578451_28242522_29255458	0.6361590499487954	2016.3333333333333	3
25592115_28482851_29255458	0.636152289629184	2016.3333333333333	3
25281753_25858804_29255458	0.6361409395708812	2015.3333333333333	3
25592115_27079802_29255458	0.6360703351310963	2016.0	3
26325035_28990585_29255458	0.63560917202196	2016.6666666666667	3
23625198_25342040_29255458	0.6355650993474525	2014.6666666666667	3
27503244_28848559_29255458	0.6354038502887691	2016.6666666666667	3
22437870_25342040_29255458	0.6352570941424359	2014.3333333333333	3
27079802_29255458_29494517	0.6350026087459768	2017.0	3
25534622_26325035_29255458	0.6347927997410379	2015.6666666666667	3
23625198_27503244_29255458	0.6345562727912671	2015.3333333333333	3
20722638_25592115_29255458	0.6344726447407574	2014.3333333333333	3
27229745_27503244_29255458	0.6341590895913913	2016.3333333333333	3
20722638_23625198_29255458	0.6341533404478141	2013.6666666666667	3
27079802_29139554_29255458	0.6339093074675062	2017.0	3
26578451_29255458_29494517	0.6338782820255124	2016.6666666666667	3
28642997_29255458	0.6338617228528429	2017.5	2
26578451_27815822_29255458	0.6336666387849773	2016.0	3
28848559_29255458_29800567	0.6331926160585861	2017.3333333333333	3
26325035_28482851_29255458	0.6331648522079701	2016.3333333333333	3
20636820_29255458_29800567	0.6330837794407755	2015.0	3
20722638_27229745_29255458	0.6328265083926877	2014.6666666666667	3
27503244_29255458_29800567	0.6323586367547329	2017.0	3
25858804_28482851_29255458	0.6320808696071896	2016.3333333333333	3
28242522_29255458_29800567	0.6320757808142362	2017.3333333333333	3
20433954_26936508_28642997	0.631880578841492	2014.6666666666667	3
25534622_25858804_29255458	0.6317475881103228	2015.6666666666667	3
27229745_27398650_29255458	0.6317158479375065	2016.3333333333333	3
26175924_27079802_29255458	0.6312478981187156	2016.0	3
20636820_26325035_29255458	0.6312452103798285	2014.0	3
28482851_29139554_29255458	0.6311588915792621	2017.3333333333333	3
26175924_29255458_29494517	0.6311587243971646	2016.6666666666667	3
26325035_28242522_29255458	0.63107470655474	2016.3333333333333	3
20636820_20722638_29255458	0.6308076489996286	2012.6666666666667	3
28848559_29139554_29255458	0.6306492271272203	2017.3333333333333	3
25858804_26578451_29255458	0.6305372254148451	2015.6666666666667	3
25281753_25592115_29255458	0.6303512014248591	2015.3333333333333	3
20636820_25858804_29255458	0.6301612277790479	2014.0	3
20433954_20722638_26936508	0.6299690240271658	2012.3333333333333	3
26936508_29255458	0.6297540059759837	2016.5	2
23625198_29255458_29494517	0.6294757183924579	2016.0	3
26325035_27503244_29255458	0.6294352160275288	2016.0	3
25534622_27229745_29255458	0.6292058096506268	2016.0	3
23625198_27815822_29255458	0.6287797060255295	2015.3333333333333	3
26325035_27398650_29255458	0.6287090830330605	2016.0	3
25342040_27815822_29255458	0.6285039144881099	2015.6666666666667	3
26578451_29255458_29800567	0.6281684186674552	2016.6666666666667	3
22437870_27815822_29255458	0.6281508220833639	2015.0	3
22437870_29255458_29800567	0.6278882375136507	2015.6666666666667	3
25592115_29255458_29494517	0.6276661801228969	2016.6666666666667	3
25858804_27398650_29255458	0.6274577496372723	2016.0	3
20636820_29139554_29255458	0.6274124320320843	2015.0	3
20722638_26936508_28990585	0.6274116455466173	2015.0	3
25858804_28848559_29255458	0.627371060841307	2016.3333333333333	3
22437870_23625198_29255458	0.6266710191683055	2014.0	3
25592115_27117833_29255458	0.6266543834289999	2016.0	3
25281753_26325035_29255458	0.6266352920396268	2015.3333333333333	3
26936508_28642997_28990585	0.6262590747189833	2017.3333333333333	3
23625198_26578451_29255458	0.6262239755215679	2015.0	3
25342040_29139554_29255458	0.6262074562611074	2016.3333333333333	3
22437870_27229745_29255458	0.6261282467210573	2015.0	3
22437870_26325035_29255458	0.6260496684527038	2014.6666666666667	3
25858804_27503244_29255458	0.6259819262322075	2016.0	3
27117833_29255458_29494517	0.6257982182622527	2017.0	3
27117833_29139554_29255458	0.6252768690583947	2017.0	3
22437870_29139554_29255458	0.6249052408226244	2015.6666666666667	3
20636820_25592115_29255458	0.6248833945624013	2014.0	3
20636820_26936508_28482851	0.6246347291077031	2014.3333333333333	3
23625198_29255458_29800567	0.624453538251286	2016.0	3
23625198_28242522_29255458	0.6241659586589443	2015.6666666666667	3
27079802_27229745_29255458	0.6240628301658707	2016.3333333333333	3
27815822_29255458_29494517	0.6239184785651261	2017.0	3
26325035_26578451_29255458	0.623808683902768	2015.6666666666667	3
22437870_25858804_29255458	0.6235817868230898	2014.6666666666667	3
28018338_29255458	0.6235608725832607	2016.5	2
26175924_27815822_29255458	0.6234679119804192	2016.0	3
27229745_28482851_29255458	0.6234510548396759	2016.6666666666667	3
22437870_25592115_29255458	0.6233176966119169	2014.6666666666667	3
20433954_26578451_26936508	0.6232389319545857	2013.6666666666667	3
25342040_29255458_29494517	0.6231683618357138	2016.3333333333333	3
25592115_28242522_29255458	0.622829521230118	2016.3333333333333	3
23625198_26325035_29255458	0.6226149691903393	2015.0	3
20433954_26936508_28018338	0.6222266858888279	2014.0	3
23625198_28848559_29255458	0.6220369411573659	2015.6666666666667	3
27815822_29139554_29255458	0.6220213894256104	2017.0	3
25342040_26175924_29255458	0.6219188327075023	2015.3333333333333	3
25342040_27079802_29255458	0.6217679400490612	2015.6666666666667	3
26936508_28242522_28990585	0.6217496678752042	2017.0	3
25858804_28242522_29255458	0.6216757426673107	2016.3333333333333	3
27229745_28848559_29255458	0.6216402496293448	2016.6666666666667	3
20636820_27229745_29255458	0.6215314130115343	2014.3333333333333	3
20433954_20636820_26936508	0.621363477028637	2012.0	3
20636820_25281753_26936508	0.6206701004141022	2013.3333333333333	3
26578451_29139554_29255458	0.620601639434544	2016.6666666666667	3
23625198_25858804_29255458	0.6201470875607252	2015.0	3
29139554_29255458_29494517	0.6198120297804038	2017.6666666666667	3
26936508_28482851_28642997	0.619793497834887	2017.0	3
25592115_26175924_29255458	0.6197176218688152	2015.6666666666667	3
26175924_29255458_29800567	0.6192166214928851	2016.6666666666667	3
26325035_29139554_29255458	0.6190742792272985	2016.6666666666667	3
20433954_25281753_26936508	0.6190366448024157	2013.3333333333333	3
26325035_29255458_29494517	0.6189981025523675	2016.6666666666667	3
28990585_29255458	0.6187783115308001	2017.5	2
28242522_28482851_29255458	0.6186932702094298	2017.0	3
22437870_29255458_29494517	0.6186043767224741	2015.6666666666667	3
20433954_25592115_26936508	0.6185811351533351	2013.6666666666667	3
25342040_25592115_29255458	0.6184262884332347	2015.3333333333333	3
27079802_29255458_29800567	0.6184097829137534	2017.0	3
28242522_29139554_29255458	0.6184057762896448	2017.3333333333333	3
25534622_29255458	0.6182797516963566	2016.0	2
20636820_26936508_28990585	0.6181561174690605	2014.6666666666667	3
26578451_27229745_29255458	0.6180107563730161	2016.0	3
25858804_29139554_29255458	0.6179902966265177	2016.6666666666667	3
20433954_29255458	0.6179773758057648	2013.5	2
20636820_26936508_28242522	0.6168583931878889	2014.3333333333333	3
26936508_28018338_28990585	0.6165574508997159	2016.6666666666667	3
25592115_27815822_29255458	0.6165033975459951	2016.0	3
27229745_28242522_29255458	0.6159516603302088	2016.6666666666667	3
26175924_27117833_29255458	0.6159444400792095	2016.0	3
26175924_26325035_29255458	0.6158861940951706	2015.6666666666667	3
25592115_29255458_29800567	0.6157240772186175	2016.6666666666667	3
27079802_27815822_29255458	0.6154659119551352	2016.3333333333333	3
20722638_26936508_28482851	0.6152574712376109	2014.6666666666667	3
25592115_26578451_29255458	0.6151744238869231	2015.6666666666667	3
20636820_23625198_29255458	0.6147181134847706	2013.3333333333333	3
20433954_26936508_28242522	0.6145305143027884	2014.3333333333333	3
26936508_28990585_29800567	0.6143238307970598	2017.3333333333333	3
27117833_29255458_29800567	0.6138561153579735	2017.0	3
20433954_26936508_29139554	0.6135678503457793	2014.6666666666667	3
26936508_28848559_28990585	0.6132680534903289	2017.0	3
25592115_25858804_29255458	0.61280152555689	2015.6666666666667	3
25281753_26936508_28990585	0.612759205811718	2016.0	3
20722638_26936508_28642997	0.6126224129819092	2015.0	3
25342040_27117833_29255458	0.6120412308004748	2015.6666666666667	3
27398650_29255458	0.6120099191094693	2016.5	2
27815822_29255458_29800567	0.6117051142805494	2017.0	3
25281753_29255458	0.611637030897661	2015.5	2
20433954_25342040_26936508	0.6114958647390589	2013.3333333333333	3
25592115_26325035_29255458	0.6112859580637198	2015.6666666666667	3
25858804_27079802_29255458	0.6112678175880755	2016.0	3
25342040_29255458_29800567	0.6112262589314342	2016.3333333333333	3
26578451_26936508_28482851	0.6111903593410578	2016.0	3
25281753_26936508_28482851	0.6110139185632282	2015.6666666666667	3
25342040_27229745_29255458	0.6109596164478753	2015.6666666666667	3
23625198_26936508_28990585	0.6108320014063042	2015.6666666666667	3
20636820_20722638_26936508	0.6106669983010525	2012.3333333333333	3
26936508_28990585_29139554	0.6105731274432905	2017.3333333333333	3
25342040_26325035_29255458	0.6099659170402968	2015.3333333333333	3
25592115_29139554_29255458	0.6097562389374729	2016.6666666666667	3
26175924_27229745_29255458	0.6094289946657574	2016.0	3
23625198_27229745_29255458	0.609340728192793	2015.3333333333333	3
25592115_26936508_28990585	0.6092322291397079	2016.3333333333333	3
29139554_29255458_29800567	0.6091591220379754	2017.6666666666667	3
25858804_29255458_29494517	0.6091342490778198	2016.6666666666667	3
23625198_25592115_29255458	0.6088938017929646	2015.0	3
27229745_29255458_29494517	0.6084412758451087	2017.0	3
25342040_25858804_29255458	0.6083037072697068	2015.3333333333333	3
20433954_23625198_26936508	0.6082963907925282	2013.0	3
20722638_23625198_26936508	0.6078721415741224	2013.3333333333333	3
20433954_26325035_26936508	0.6077456023212601	2013.6666666666667	3
20433954_25534622_26936508	0.6077100179455782	2013.6666666666667	3
23625198_29139554_29255458	0.6076092788323482	2016.0	3
20722638_29255458	0.6071600388503333	2014.0	2
26325035_29255458_29800567	0.6070559996480882	2016.6666666666667	3
20636820_25592115_26936508	0.6069816842594434	2013.6666666666667	3
20636820_26578451_26936508	0.6068541341204389	2013.6666666666667	3
20433954_26936508_27398650	0.6068525913429397	2014.0	3
25858804_27815822_29255458	0.6067976226136321	2016.0	3
26578451_26936508_28990585	0.6067309000810513	2016.3333333333333	3
29255458_29494517_29800567	0.6062559021509264	2017.6666666666667	3
27229745_27815822_29255458	0.6061046493809211	2016.3333333333333	3
20433954_26936508_27815822	0.6060341410801976	2014.0	3
20636820_26936508_28642997	0.6056969299974427	2014.6666666666667	3
26936508_28242522_28642997	0.6049826302485036	2017.0	3
20636820_26936508_29139554	0.6047850801174505	2014.6666666666667	3
20722638_26936508_28242522	0.6042206891109821	2014.6666666666667	3
20722638_25281753_26936508	0.6033906298916889	2013.6666666666667	3
20636820_26936508_28848559	0.6032675789685383	2014.3333333333333	3
26936508_27117833_28990585	0.6031932885524433	2016.6666666666667	3
26175924_26936508_28990585	0.6024184527389684	2016.3333333333333	3
28482851_29255458	0.6018963207846535	2017.0	2
27117833_27229745_29255458	0.6015587216160936	2016.3333333333333	3
25342040_26936508_28990585	0.601526811753504	2016.0	3
20636820_23625198_26936508	0.6012255882944131	2013.0	3
26325035_27229745_29255458	0.6011842733681626	2016.0	3
20433954_28990585_29800567	0.6008123654386917	2015.3333333333333	3
23625198_26936508_28642997	0.6006607335662578	2015.6666666666667	3
22437870_29255458	0.6004617771787027	2014.5	2
27229745_29139554_29255458	0.6003840604986556	2017.0	3
25858804_27117833_29255458	0.6003623810241104	2016.0	3
25858804_26175924_29255458	0.6003069094279254	2015.6666666666667	3
20636820_26936508_28018338	0.5999675953914508	2014.0	3
20433954_26936508_29800567	0.5991973716400782	2014.6666666666667	3
20433954_28018338_28990585	0.5986122624797021	2014.6666666666667	3
27117833_27815822_29255458	0.5985893423548272	2016.3333333333333	3
25592115_27229745_29255458	0.5985441718399074	2016.0	3
26325035_27079802_29255458	0.5985423844457815	2016.0	3
26578451_26936508_28018338	0.5983937185567514	2015.6666666666667	3
20722638_26936508_28848559	0.598018939200758	2014.6666666666667	3
20636820_26936508_29800567	0.5978587707030933	2014.6666666666667	3
25281753_28990585_29800567	0.5977304291819779	2016.6666666666667	3
20722638_26936508_29139554	0.597509059329528	2015.0	3
25281753_26936508_28018338	0.5972005930166463	2015.3333333333333	3
25342040_26936508_28482851	0.5970397010395828	2015.6666666666667	3
23625198_26936508_28482851	0.5966873485995731	2015.3333333333333	3
27503244_29255458	0.5966171951331367	2016.5	2
20722638_26936508_28018338	0.5965370102562797	2014.3333333333333	3
27229745_29255458_29800567	0.5964991729408293	2017.0	3
25858804_26325035_29255458	0.5964612688697767	2015.6666666666667	3
28018338_28990585_29800567	0.5962456004784038	2017.3333333333333	3
25858804_29255458_29800567	0.5961376314951368	2016.6666666666667	3
20433954_26175924_26936508	0.5961265239401595	2013.6666666666667	3
20722638_26578451_26936508	0.5959204473659693	2014.0	3
20722638_26936508_29494517	0.5958690407203446	2015.0	3
27079802_27117833_29255458	0.5958284149643255	2016.3333333333333	3
25534622_26936508_28990585	0.5954752996938195	2016.3333333333333	3
20433954_22437870_26936508	0.5952445615722187	2012.6666666666667	3
25342040_28018338_28990585	0.5951960145378112	2016.0	3
20636820_25534622_26936508	0.5946272739183146	2013.6666666666667	3
26936508_28482851_28848559	0.5944267551857284	2016.6666666666667	3
20433954_26936508_27503244	0.5943804259732696	2014.0	3
26578451_26936508_28242522	0.5943492671657278	2016.0	3
25592115_26936508_28482851	0.5935820007522438	2016.0	3
28018338_28482851_28990585	0.5934303126059435	2017.0	3
26936508_28018338_28642997	0.5933770944875538	2016.6666666666667	3
23625198_26578451_26936508	0.5931958344680873	2014.6666666666667	3
26936508_27079802_28990585	0.5929355990822895	2016.6666666666667	3
28848559_29255458	0.5928782260448574	2017.0	2
20722638_26936508_29800567	0.5925885650753084	2015.0	3
25342040_29255458	0.5925796694702536	2015.5	2
20636820_29255458	0.5923044998399281	2013.5	2
27117833_28018338_28990585	0.5922634792090384	2016.6666666666667	3
26175924_29255458	0.592255050745056	2016.0	2
25534622_26936508_28482851	0.5921787782371408	2016.0	3
26936508_27815822_28990585	0.592022208266669	2016.6666666666667	3
26936508_27398650_28990585	0.5917371054447754	2016.6666666666667	3
26578451_26936508_29800567	0.5916791827024042	2016.3333333333333	3
20636820_25281753_29800567	0.5915093871152496	2014.0	3
25858804_27229745_29255458	0.5913204198936148	2016.0	3
25281753_26936508_28242522	0.5913132761468556	2015.6666666666667	3
20636820_26936508_29494517	0.590900592283331	2014.6666666666667	3
26578451_26936508_28642997	0.5908841647184897	2016.3333333333333	3
26936508_28018338_28482851	0.5908740181177872	2016.3333333333333	3
20433954_27079802_28990585	0.5903615041130349	2014.6666666666667	3
26936508_27503244_28990585	0.5900661353063105	2016.6666666666667	3
20722638_25342040_26936508	0.5899914881577374	2013.6666666666667	3
23625198_28990585_29800567	0.5896489720659321	2016.3333333333333	3
20636820_28990585_29800567	0.5896019832497362	2015.3333333333333	3
20433954_26936508_27117833	0.58945770574704	2014.0	3
20433954_25534622_28018338	0.5890059079692745	2013.6666666666667	3
26578451_29255458	0.5887838432014099	2016.0	2
22437870_26936508_28482851	0.5887543378831326	2015.0	3
26578451_26936508_29139554	0.5886888489467366	2016.3333333333333	3
20722638_25592115_26936508	0.5886586227635684	2014.0	3
26936508_28482851_29139554	0.5885669157950602	2017.0	3
20433954_26936508_29494517	0.5884841678639036	2014.6666666666667	3
26936508_28482851_29494517	0.5883340450967758	2017.0	3
20722638_22437870_26936508	0.5880730486890438	2013.0	3
25534622_28018338_28990585	0.5880562215437156	2016.3333333333333	3
29255458_29494517	0.5879942335472697	2017.5	2
25534622_26936508_28642997	0.5879469745450155	2016.3333333333333	3
20636820_26936508_27815822	0.5877416730891892	2014.0	3
28018338_28642997_28990585	0.587306112198455	2017.3333333333333	3
20636820_26325035_26936508	0.5872999168276875	2013.6666666666667	3
20433954_26936508_27229745	0.5872726204787229	2014.0	3
26325035_27117833_29255458	0.5870817925765701	2016.0	3
20722638_25534622_26936508	0.586966033279029	2014.0	3
20636820_22437870_26936508	0.5868473047194114	2012.6666666666667	3
26175924_26936508_28482851	0.5867304941873399	2016.0	3
20433954_28482851_28990585	0.5863488945096541	2015.0	3
20722638_26936508_27398650	0.5857289760091242	2014.3333333333333	3
27398650_28642997_28990585	0.5855529626133006	2017.3333333333333	3
26936508_28482851_29800567	0.5853750869139341	2017.0	3
25342040_26578451_26936508	0.585291241869659	2015.0	3
28018338_28848559_28990585	0.5851446512942031	2017.0	3
22437870_26936508_28018338	0.5849501610412637	2014.6666666666667	3
26578451_26936508_28848559	0.5847039476124386	2016.0	3
26936508_28018338_28848559	0.5845811097364212	2016.3333333333333	3
20433954_26578451_28018338	0.5842860096073721	2013.6666666666667	3
20433954_25281753_28018338	0.5841978582947133	2013.3333333333333	3
26936508_27503244_28482851	0.5841394523588506	2016.3333333333333	3
20722638_26936508_27117833	0.5839371950614966	2014.3333333333333	3
20433954_26936508_28848559	0.5838889995887053	2014.3333333333333	3
26936508_28642997_29139554	0.5838830980668641	2017.3333333333333	3
28242522_29255458	0.5838190147281911	2017.0	2
20433954_26325035_29800567	0.5838103105411976	2014.3333333333333	3
23625198_29255458	0.5836742586504386	2015.0	2
20433954_25342040_28018338	0.583368952445698	2013.3333333333333	3
26936508_27117833_28482851	0.5833221222010351	2016.3333333333333	3
20722638_26175924_26936508	0.583241745746387	2014.0	3
20636820_26936508_27229745	0.5830935783764963	2014.0	3
26325035_27815822_29255458	0.5830093557711747	2016.0	3
20433954_27079802_28482851	0.5826594307184569	2014.3333333333333	3
28018338_28242522_28990585	0.5826269917599859	2017.0	3
25342040_26936508_28242522	0.5822288334531992	2015.6666666666667	3
20433954_28018338_28242522	0.5821035385310465	2014.3333333333333	3
26936508_28018338_28242522	0.5820342372221736	2016.3333333333333	3
25342040_26936508_28018338	0.5819487663270946	2015.3333333333333	3
22437870_26936508_28990585	0.5818092528594909	2015.3333333333333	3
25534622_26936508_28018338	0.5813979541493959	2015.6666666666667	3
26936508_28990585_29494517	0.5813889600731343	2017.3333333333333	3
20722638_26936508_27079802	0.5811231595979368	2014.3333333333333	3
26936508_28642997_28848559	0.581100643861196	2017.0	3
25281753_26578451_26936508	0.5810806128268768	2015.0	3
20636820_26936508_27398650	0.5810763553995103	2014.0	3
25342040_26578451_28018338	0.5810415589209476	2015.0	3
20636820_25342040_26936508	0.5810156740912155	2013.3333333333333	3
28242522_28642997_28990585	0.5810124894298401	2017.6666666666667	3
20433954_28018338_28482851	0.5809679266511377	2014.3333333333333	3
20722638_26936508_27229745	0.5807795023187093	2014.3333333333333	3
25281753_28482851_28848559	0.5806130951622546	2016.0	3
20433954_27398650_28018338	0.580579195780933	2014.0	3
25281753_28018338_28990585	0.5804399758420661	2016.0	3
23625198_26936508_29800567	0.5803067649623842	2015.6666666666667	3
22437870_26936508_28242522	0.5802835712187074	2015.0	3
20433954_25858804_26936508	0.5802535105850675	2013.6666666666667	3
26936508_28642997_29800567	0.5802482745328097	2017.3333333333333	3
26936508_27229745_28482851	0.5801644294582478	2016.3333333333333	3
20636820_26936508_27503244	0.5801019046096981	2014.0	3
20433954_25281753_29800567	0.5800687936709206	2014.0	3
26936508_28018338_29494517	0.5799967707109982	2016.6666666666667	3
20722638_28990585_29800567	0.5799435796938547	2015.6666666666667	3
26325035_26936508_28990585	0.5797891861037833	2016.3333333333333	3
28642997_28990585_29800567	0.5797293925890589	2018.0	3
26325035_26936508_28482851	0.5796668132050247	2016.0	3
20636820_26936508_27117833	0.5794401050968532	2014.0	3
26578451_26936508_27117833	0.5794384663921758	2015.6666666666667	3
25281753_28018338_29800567	0.5792769354406075	2016.0	3
20433954_26325035_28018338	0.5792367728204998	2013.6666666666667	3
25281753_26936508_29139554	0.5790899086791633	2016.0	3
23625198_25281753_26936508	0.5790022221981947	2014.3333333333333	3
20433954_28018338_28848559	0.5789861856668753	2014.3333333333333	3
23625198_28642997_29800567	0.5789029879260319	2016.3333333333333	3
23625198_26936508_28242522	0.5788595163305679	2015.3333333333333	3
26578451_28018338_28990585	0.5786231194603773	2016.3333333333333	3
25281753_28482851_28990585	0.5786190390454047	2016.3333333333333	3
23625198_25534622_26936508	0.5785686696271304	2014.6666666666667	3
25281753_26936508_28642997	0.5784412345696754	2016.0	3
26936508_27229745_28990585	0.578429832679325	2016.6666666666667	3
23625198_26936508_28018338	0.5783404204474691	2015.0	3
28482851_28642997_28990585	0.5780918701021104	2017.6666666666667	3
26578451_26936508_29494517	0.577750077885416	2016.3333333333333	3
25592115_26578451_26936508	0.5776877571363669	2015.3333333333333	3
20722638_27079802_28990585	0.5773941839508765	2015.0	3
20433954_28018338_29800567	0.577391740546077	2014.6666666666667	3
20433954_26936508_27079802	0.577332472416684	2014.0	3
22437870_26936508_28642997	0.5770606050972766	2015.3333333333333	3
26936508_28018338_29139554	0.5769978222959076	2016.6666666666667	3
26936508_27815822_28642997	0.5767579519151006	2016.6666666666667	3
20636820_28642997_29800567	0.5765345429746422	2015.3333333333333	3
25592115_26936508_28642997	0.5765240993818257	2016.3333333333333	3
20433954_25281753_27117833	0.5765027575819386	2013.3333333333333	3
20636820_26936508_27079802	0.5764705389883231	2014.0	3
26175924_26578451_26936508	0.57637128963333	2015.3333333333333	3
23625198_26936508_27503244	0.5763336537975414	2015.0	3
25592115_26936508_28242522	0.5762272693239734	2016.0	3
29255458_29800567	0.5760521306429904	2017.5	2
26936508_28642997_29494517	0.5760161816707894	2017.3333333333333	3
20433954_25281753_28482851	0.5755595814657457	2013.6666666666667	3
25534622_26936508_28242522	0.5753376860618107	2016.0	3
26578451_28018338_29800567	0.5753113963179481	2016.3333333333333	3
25281753_26936508_27117833	0.5752868234331101	2015.3333333333333	3
23625198_26936508_29139554	0.5752015533917761	2015.6666666666667	3
22437870_26578451_26936508	0.5751346871223081	2014.3333333333333	3
20433954_28242522_28990585	0.5750803697135746	2015.0	3
25592115_29255458	0.5749447976177703	2016.0	2
29139554_29255458	0.5747175909563011	2017.5	2
20433954_27398650_28990585	0.5746975416381103	2014.6666666666667	3
25281753_28848559_28990585	0.574681422640498	2016.3333333333333	3
26936508_27503244_28018338	0.5746155255078057	2016.0	3
27079802_28018338_28990585	0.5743521982025236	2016.6666666666667	3
26936508_28242522_29139554	0.5743257013181253	2017.0	3
20433954_26578451_27117833	0.5742257434369676	2013.6666666666667	3
25281753_25534622_26936508	0.5740027075885595	2015.0	3
26936508_27815822_28482851	0.5738027864456953	2016.3333333333333	3
20433954_28482851_29800567	0.5737594402137205	2015.0	3
20722638_26936508_27503244	0.5737378982940615	2014.3333333333333	3
25342040_28018338_28848559	0.5736307376015584	2015.6666666666667	3
26936508_28242522_29494517	0.5735231775103925	2017.0	3
28482851_28848559_28990585	0.5734161708842191	2017.3333333333333	3
25281753_25534622_28018338	0.5733890338161278	2015.0	3
25592115_26936508_28018338	0.573192428876851	2015.6666666666667	3
23625198_26936508_28848559	0.5729913404160204	2015.3333333333333	3
20722638_26936508_27815822	0.5729188714863609	2014.3333333333333	3
26578451_28990585_29800567	0.5728762200536248	2017.0	3
20433954_25534622_27079802	0.5727742602563366	2013.6666666666667	3
27079802_28482851_28990585	0.5727453406687804	2017.0	3
25281753_25534622_29800567	0.5723131447925398	2015.6666666666667	3
22437870_23625198_26936508	0.5722821157981893	2013.6666666666667	3
26936508_27079802_28482851	0.5722680040072085	2016.3333333333333	3
20433954_28642997_29800567	0.5721125956810761	2015.3333333333333	3
20636820_26175924_26936508	0.5720950324132594	2013.6666666666667	3
27079802_28642997_28990585	0.5718527963413935	2017.3333333333333	3
25281753_26936508_29800567	0.5717868685039249	2016.0	3
27398650_28018338_28990585	0.5717236464483901	2016.6666666666667	3
27079802_29255458	0.5712266856506305	2016.5	2
22437870_25281753_26936508	0.5711688268587767	2014.0	3
28482851_28642997_28848559	0.5711231347897329	2017.3333333333333	3
20722638_28018338_28990585	0.571122220385417	2015.0	3
20636820_25281753_27079802	0.5710537545846128	2013.3333333333333	3
20636820_25281753_27117833	0.5709493700264173	2013.3333333333333	3
20433954_28642997_28990585	0.5708541220426303	2015.3333333333333	3
25592115_28990585_29800567	0.5708211458137746	2017.0	3
20433954_27398650_28642997	0.5707660485514637	2014.6666666666667	3
20722638_28482851_28990585	0.5706606214871377	2015.3333333333333	3
26578451_26936508_27079802	0.5706311404440322	2015.6666666666667	3
20433954_25858804_28018338	0.5705892088368774	2013.6666666666667	3
26936508_28242522_29800567	0.5705642193275506	2017.0	3
20433954_28242522_28642997	0.5705137775204416	2015.0	3
25534622_26936508_29139554	0.5703842887607361	2016.3333333333333	3
26325035_26936508_28642997	0.5702777060695974	2016.3333333333333	3
25858804_29255458	0.5702305754257112	2016.0	2
25281753_28482851_29800567	0.5700881932475397	2016.3333333333333	3
20722638_26325035_26936508	0.5698604753932066	2014.0	3
22437870_26936508_28848559	0.569749310325272	2015.0	3
20433954_25342040_28990585	0.5697315582874615	2014.0	3
25534622_26578451_26936508	0.5697266301581562	2015.3333333333333	3
26325035_26936508_28018338	0.5696581968520992	2015.6666666666667	3
22437870_26936508_29800567	0.5695833507008772	2015.3333333333333	3
20722638_27079802_28482851	0.5694365803022882	2014.6666666666667	3
26578451_26936508_27398650	0.5694326468065181	2015.6666666666667	3
25342040_28018338_28482851	0.5693225352401208	2015.6666666666667	3
23625198_26175924_26936508	0.5692748040407678	2014.6666666666667	3
23625198_26936508_27117833	0.5691762227177675	2015.0	3
20636820_28482851_28990585	0.569163428874303	2015.0	3
25858804_26936508_28990585	0.5689617525486065	2016.3333333333333	3
20433954_27079802_28642997	0.5689189715226607	2014.6666666666667	3
26936508_28018338_29800567	0.5689162941875877	2016.6666666666667	3
28018338_28990585_29139554	0.5688433527384034	2017.3333333333333	3
20636820_27079802_28482851	0.5687347564510139	2014.3333333333333	3
26936508_27398650_28018338	0.5686551104223163	2016.0	3
20636820_25534622_29800567	0.5686175428030933	2014.3333333333333	3
20636820_28642997_28990585	0.568590790337747	2015.3333333333333	3
20433954_23625198_29800567	0.5683211910126318	2013.6666666666667	3
25281753_28242522_28990585	0.5682650494680374	2016.3333333333333	3
25342040_26936508_29139554	0.5682472335051275	2016.0	3
26936508_27117833_28018338	0.5682311874885471	2016.0	3
22437870_25592115_26936508	0.5682304287469025	2014.3333333333333	3
25342040_28848559_28990585	0.5682169299196912	2016.3333333333333	3
20433954_26325035_27079802	0.5681828717344336	2013.6666666666667	3
25281753_26936508_29494517	0.5681511376178429	2016.0	3
20636820_28482851_29800567	0.568066681980713	2015.0	3
20722638_25281753_29800567	0.5678675339846891	2014.3333333333333	3
20636820_25534622_29139554	0.5677470376094947	2014.3333333333333	3
23625198_28642997_28990585	0.5677429625661893	2016.3333333333333	3
28642997_28848559_28990585	0.5677194984379597	2017.6666666666667	3
26578451_26936508_27815822	0.5676877593311964	2015.6666666666667	3
25592115_26936508_29139554	0.5676350015954915	2016.3333333333333	3
25342040_28990585_29800567	0.5675656571846308	2016.6666666666667	3
20433954_25281753_27079802	0.5674514749183082	2013.3333333333333	3
25281753_27117833_28990585	0.5674216788033173	2016.0	3
20433954_27398650_28848559	0.5674035085845393	2014.3333333333333	3
25342040_26936508_28642997	0.5674022981490217	2016.0	3
26175924_28990585_29800567	0.5673751066143894	2017.0	3
26936508_27503244_28242522	0.567353704407777	2016.3333333333333	3
25281753_26175924_26936508	0.5671477201114066	2015.0	3
20636820_28018338_28990585	0.5669693529121373	2014.6666666666667	3
23625198_26936508_29494517	0.5669056211187076	2015.6666666666667	3
26175924_26936508_28242522	0.5668650915211223	2016.0	3
25534622_28018338_28642997	0.5667940718676414	2016.3333333333333	3
20433954_28482851_28848559	0.5665137904191285	2014.6666666666667	3
23625198_26936508_27079802	0.5663621872542078	2015.0	3
20433954_27815822_29800567	0.5662765447322868	2014.6666666666667	3
25534622_26936508_29800567	0.566087868291778	2016.3333333333333	3
23625198_26325035_26936508	0.5660567045950141	2014.6666666666667	3
25281753_26936508_28848559	0.5660403979412304	2015.6666666666667	3
25281753_26936508_27815822	0.5659298708762917	2015.3333333333333	3
26936508_27398650_28642997	0.5658293430552752	2016.6666666666667	3
20636820_25281753_28848559	0.5657488983320623	2013.6666666666667	3
28242522_28848559_28990585	0.5656914324462888	2017.3333333333333	3
26936508_28242522_28848559	0.5656884651483133	2016.6666666666667	3
20433954_27117833_28990585	0.5655789755244562	2014.6666666666667	3
23625198_27079802_28990585	0.5655502169747431	2015.6666666666667	3
26936508_27229745_28642997	0.5654668390222123	2016.6666666666667	3
28848559_28990585_29800567	0.5654372312552949	2017.6666666666667	3
26325035_26936508_28242522	0.5653917364918982	2016.0	3
25592115_26936508_29494517	0.5652127395059686	2016.3333333333333	3
27079802_28848559_28990585	0.5651918028160156	2017.0	3
20636820_28018338_28848559	0.5651878660404036	2014.3333333333333	3
26936508_27398650_28482851	0.5651476431612035	2016.3333333333333	3
20433954_20722638_28018338	0.5651440909181956	2012.3333333333333	3
20722638_27079802_28642997	0.5650987814838674	2015.0	3
26936508_27229745_28018338	0.5650734947457597	2016.0	3
20636820_28242522_28642997	0.5650365957181712	2015.0	3
20433954_25534622_29800567	0.5649018493023613	2014.3333333333333	3
25534622_28482851_28990585	0.5648069792806568	2016.6666666666667	3
20722638_28642997_28990585	0.564729237872885	2015.6666666666667	3
27229745_29255458	0.5644997642137491	2016.5	2
26578451_26936508_27229745	0.5644831731161032	2015.6666666666667	3
28018338_28482851_28848559	0.5644381852605337	2016.6666666666667	3
23625198_27079802_28642997	0.5644249538281326	2015.6666666666667	3
25592115_26936508_29800567	0.564411436091737	2016.3333333333333	3
20636820_26578451_29800567	0.5642834951549967	2014.3333333333333	3
23625198_28482851_28990585	0.5641455933729348	2016.0	3
25342040_26936508_28848559	0.5640699987562706	2015.6666666666667	3
23625198_25342040_26936508	0.5640698845574602	2014.3333333333333	3
26578451_26936508_27503244	0.564018972200672	2015.6666666666667	3
25592115_26936508_28848559	0.5640159343084807	2016.0	3
25281753_26936508_27503244	0.5639839735810396	2015.3333333333333	3
25281753_26936508_27398650	0.5638306403254423	2015.3333333333333	3
20433954_28018338_29139554	0.5638304311253879	2014.6666666666667	3
23625198_26936508_27398650	0.5637797945878603	2015.0	3
20636820_27815822_29800567	0.5636007945614288	2014.6666666666667	3
28482851_28990585_29800567	0.5634481520727485	2017.6666666666667	3
25281753_27079802_28482851	0.5633208757856762	2015.6666666666667	3
26936508_28242522_28482851	0.5633144489192887	2016.6666666666667	3
26578451_27079802_28018338	0.5632863447956906	2015.6666666666667	3
25342040_25534622_26936508	0.5631024424700158	2015.0	3
20636820_25281753_28018338	0.5630473108068352	2013.3333333333333	3
25281753_25534622_29139554	0.5630425714345314	2015.6666666666667	3
26936508_28848559_29494517	0.562988916616957	2017.0	3
25534622_26578451_28018338	0.5629701052140067	2015.3333333333333	3
25342040_28642997_28990585	0.5629131007777071	2016.6666666666667	3
20433954_28990585_29139554	0.5628779964151903	2015.3333333333333	3
20636820_28642997_28848559	0.5628606110882909	2015.0	3
26936508_27815822_28242522	0.5627881559393834	2016.3333333333333	3
20433954_25534622_29139554	0.5626987144748157	2014.3333333333333	3
25534622_25592115_26936508	0.5626733407564831	2015.3333333333333	3
28018338_28242522_28642997	0.562530571146136	2017.0	3
27079802_28242522_28642997	0.5623658202478892	2017.0	3
25281753_28242522_28848559	0.562356627366698	2016.0	3
26936508_27503244_29139554	0.5623449628824458	2016.6666666666667	3
20433954_26578451_28482851	0.5621645938232327	2014.0	3
26936508_27117833_28642997	0.5621259974324009	2016.6666666666667	3
22437870_28990585_29800567	0.5620731386797625	2016.0	3
26936508_28990585	0.562065186643707	2017.0	2
28018338_28848559_29800567	0.562043100512297	2017.0	3
27117833_29255458	0.5620222951669062	2016.5	2
25534622_28990585_29139554	0.5620111962406364	2017.0	3
25534622_28990585_29800567	0.5618880628305464	2017.0	3
26175924_26936508_29139554	0.5618563499957911	2016.3333333333333	3
20636820_25534622_28018338	0.5618176622060935	2013.6666666666667	3
25281753_25342040_26936508	0.561733608284053	2014.6666666666667	3
26175924_28482851_28990585	0.5616175991265885	2016.6666666666667	3
23625198_27117833_28990585	0.5615967311813241	2015.6666666666667	3
20636820_28242522_29800567	0.5615426517973967	2015.0	3
26578451_28482851_28990585	0.5614900470016628	2016.6666666666667	3
27079802_28242522_28990585	0.56138018198829	2017.0	3
20433954_20722638_27079802	0.5613646997537096	2012.3333333333333	3
25281753_28018338_28848559	0.5613524207083126	2015.6666666666667	3
20433954_28018338_28642997	0.5612685257769531	2014.6666666666667	3
20636820_28242522_28990585	0.561155350285038	2015.0	3
20636820_28848559_29800567	0.5611356451204805	2015.0	3
20433954_27079802_27815822	0.5611220400475058	2014.0	3
20722638_25858804_26936508	0.5611047756159421	2014.0	3
20636820_28642997_29139554	0.5610378331092499	2015.3333333333333	3
25342040_28482851_28990585	0.5610225183353224	2016.3333333333333	3
27398650_28018338_28642997	0.5610062283960225	2016.6666666666667	3
25534622_27079802_28642997	0.5610023551017438	2016.3333333333333	3
27398650_28990585_29800567	0.5610011582698513	2017.3333333333333	3
25534622_27079802_28990585	0.5607451938146049	2016.3333333333333	3
25342040_28018338_28242522	0.5605494389831099	2015.6666666666667	3
25858804_26936508_28482851	0.5604897027554806	2016.0	3
26325035_28018338_28990585	0.5604484242075054	2016.3333333333333	3
20636820_26578451_27117833	0.5602842833526214	2013.6666666666667	3
22437870_26936508_29139554	0.5602826278878671	2015.3333333333333	3
20433954_26175924_29139554	0.5602689010095231	2014.3333333333333	3
23625198_26936508_27229745	0.5602142199262788	2015.0	3
20433954_20636820_29800567	0.5601975890696814	2012.6666666666667	3
26936508_27117833_28242522	0.5601962733280031	2016.3333333333333	3
20636820_28990585_29139554	0.5601859078410547	2015.3333333333333	3
26936508_27503244_28642997	0.560178366262171	2016.6666666666667	3
25858804_28018338_28990585	0.5601505371182502	2016.3333333333333	3
26936508_29494517_29800567	0.5601123369019767	2017.3333333333333	3
27398650_28848559_28990585	0.5600459785686769	2017.0	3
25281753_25592115_26936508	0.5600165486357288	2015.0	3
26936508_27079802_28642997	0.5600071171925088	2016.6666666666667	3
20433954_25281753_28990585	0.5600063536841736	2014.0	3
23625198_25534622_29800567	0.5599300433908614	2015.3333333333333	3
25534622_28018338_29139554	0.559893792458758	2016.3333333333333	3
22437870_25534622_26936508	0.5598658104857724	2014.3333333333333	3
27815822_29255458	0.559677665882661	2016.5	2
25281753_25534622_28482851	0.5596732105177574	2015.3333333333333	3
28242522_28642997_28848559	0.5596243108920477	2017.3333333333333	3
26936508_27229745_28242522	0.559549251823163	2016.3333333333333	3
26936508_28848559_29139554	0.5595358262671034	2017.0	3
25534622_26936508_29494517	0.5594455176994155	2016.3333333333333	3
20636820_28018338_29800567	0.5594228559042985	2014.6666666666667	3
20636820_28018338_28482851	0.5593602815789165	2014.3333333333333	3
23625198_26936508_27815822	0.5592774586414453	2015.0	3
20433954_26325035_28848559	0.5592752639442384	2014.0	3
26578451_27117833_28990585	0.5591282749614211	2016.3333333333333	3
27117833_28642997_28990585	0.559045372028271	2017.3333333333333	3
23625198_25592115_26936508	0.5589786950464409	2014.6666666666667	3
26578451_27079802_28482851	0.5589174869638829	2016.0	3
26578451_28018338_28848559	0.5588897058588431	2016.0	3
27117833_28482851_28990585	0.5588334438994702	2017.0	3
20433954_28642997_28848559	0.5588245377164766	2015.0	3
20636820_27079802_28242522	0.5587621749094556	2014.3333333333333	3
25281753_27079802_28990585	0.5587526281520304	2016.0	3
26578451_28848559_28990585	0.5586809979774533	2016.6666666666667	3
20433954_27117833_28018338	0.558535630913968	2014.0	3
25342040_26936508_27815822	0.5584975561808525	2015.3333333333333	3
22437870_26936508_27117833	0.5584528084562604	2014.6666666666667	3
25342040_28990585_29139554	0.5584232861131742	2016.6666666666667	3
20636820_28848559_28990585	0.558384535009737	2015.0	3
27079802_28482851_28642997	0.5583434948442713	2017.0	3
20433954_25858804_29139554	0.5582568587017983	2014.3333333333333	3
22437870_28482851_28848559	0.5582275112896554	2015.3333333333333	3
25342040_25534622_28018338	0.5581370545432924	2015.0	3
20722638_23625198_29800567	0.5580666443703897	2014.0	3
20636820_27079802_28990585	0.5580595741519532	2014.6666666666667	3
20722638_28642997_29800567	0.5580274562335555	2015.6666666666667	3
20433954_26325035_28642997	0.5579888364739315	2014.3333333333333	3
28018338_28482851_28642997	0.5579464079079851	2017.0	3
25281753_27398650_28990585	0.5579347650313627	2016.0	3
26325035_26936508_29139554	0.5578723237286201	2016.3333333333333	3
20433954_27079802_29139554	0.5578532137870467	2014.6666666666667	3
20636820_27117833_28990585	0.5578220626327566	2014.6666666666667	3
26175924_26936508_28018338	0.5578176010739181	2015.6666666666667	3
20722638_25534622_28018338	0.557743867193838	2014.0	3
20433954_25342040_28848559	0.5577181095711791	2013.6666666666667	3
25534622_26578451_29139554	0.5576678197431605	2016.0	3
20722638_28018338_28848559	0.557622600412375	2014.6666666666667	3
25281753_27398650_29800567	0.5574659134530587	2016.0	3
25534622_28642997_28990585	0.5574538381000783	2017.0	3
25281753_28990585_29139554	0.5574325763324279	2016.6666666666667	3
22437870_28018338_29800567	0.5574276264563802	2015.3333333333333	3
20433954_26325035_29139554	0.5574256714850714	2014.3333333333333	3
26936508_27815822_28018338	0.5574148426619537	2016.0	3
20433954_25592115_29800567	0.5574093754766024	2014.3333333333333	3
20433954_22437870_29800567	0.5573863260140398	2013.3333333333333	3
25592115_28018338_28990585	0.5573802747388029	2016.3333333333333	3
20722638_25281753_27079802	0.5573347276914512	2013.6666666666667	3
20433954_23625198_27079802	0.5573223110688795	2013.0	3
26936508_27079802_28018338	0.5571770692947204	2016.0	3
25342040_26936508_29800567	0.5569841163687684	2016.0	3
20433954_25534622_28482851	0.5569098342351149	2014.0	3
26578451_28482851_29800567	0.5568547083587799	2016.6666666666667	3
28642997_28990585_29139554	0.5567685442556254	2018.0	3
20636820_25281753_28482851	0.5567265676440197	2013.6666666666667	3
25592115_26936508_27503244	0.556695620459513	2015.6666666666667	3
26175924_28018338_28990585	0.5565896278583385	2016.3333333333333	3
26578451_27398650_28018338	0.5565253973376927	2015.6666666666667	3
20636820_25858804_26936508	0.5564521550063283	2013.6666666666667	3
20636820_28482851_28848559	0.5563946003162633	2014.6666666666667	3
20433954_26578451_29800567	0.556389941005843	2014.3333333333333	3
25592115_28482851_28990585	0.5562837674522066	2016.6666666666667	3
20636820_26578451_27079802	0.5561065100495687	2013.6666666666667	3
25592115_28848559_28990585	0.556016730407616	2016.6666666666667	3
25534622_28642997_29800567	0.5559730544826377	2017.0	3
25534622_28018338_28482851	0.5558787025767037	2016.0	3
20722638_28242522_28990585	0.5558316530618063	2015.3333333333333	3
25534622_26578451_29800567	0.555729802056565	2016.0	3
26578451_28642997_29800567	0.5557065777052681	2017.0	3
20433954_28482851_28642997	0.5556542254668453	2015.0	3
20433954_26578451_27079802	0.5556502942862318	2013.6666666666667	3
25281753_27398650_28018338	0.5556476809673079	2015.3333333333333	3
23625198_27079802_28482851	0.5556021348284302	2015.3333333333333	3
28242522_28990585_29800567	0.5555315447505002	2017.6666666666667	3
20433954_28848559_28990585	0.5555156440464658	2015.0	3
20433954_27398650_29139554	0.5554798087075413	2014.6666666666667	3
20636820_26578451_28018338	0.5554727841593652	2013.6666666666667	3
20722638_26578451_27079802	0.5552519050164656	2014.0	3
23625198_28018338_28990585	0.5552457418146204	2015.6666666666667	3
25281753_25342040_28018338	0.5551898266332883	2014.6666666666667	3
25534622_28242522_28990585	0.5551382006158343	2016.6666666666667	3
20722638_25342040_28018338	0.5551334825815781	2013.6666666666667	3
20433954_27079802_28018338	0.5551011401789012	2014.0	3
25281753_27079802_28018338	0.5549732364931413	2015.3333333333333	3
20722638_23625198_27079802	0.5549692300093161	2013.3333333333333	3
25534622_26936508_27117833	0.5549573260471614	2015.6666666666667	3
23625198_28482851_29800567	0.5549340603581292	2016.0	3
20433954_26175924_28990585	0.5549276039942939	2014.3333333333333	3
25342040_28482851_28848559	0.5548354781203914	2016.0	3
20433954_25342040_28482851	0.5548139405510796	2013.6666666666667	3
20433954_26578451_28990585	0.5548080561870821	2014.3333333333333	3
26936508_29139554_29494517	0.554788479076082	2017.3333333333333	3
26325035_29255458	0.5547572898699022	2016.0	2
22437870_25534622_29800567	0.5546854583735905	2015.0	3
20636820_27079802_28642997	0.5546128548701492	2014.6666666666667	3
28018338_28642997_28848559	0.5545906660434059	2017.0	3
20636820_26325035_29800567	0.5545742373660996	2014.3333333333333	3
20433954_25592115_28990585	0.5545176172785623	2014.3333333333333	3
27117833_28018338_28848559	0.5544118556319099	2016.3333333333333	3
20722638_27117833_28990585	0.5543705110400515	2015.0	3
20636820_28018338_28242522	0.5543612707816604	2014.3333333333333	3
27503244_28018338_28990585	0.5543472392952472	2016.6666666666667	3
20433954_27117833_28482851	0.5542707436776985	2014.3333333333333	3
20636820_25342040_28018338	0.5542408742598413	2013.3333333333333	3
22437870_25534622_28018338	0.5542368427059631	2014.3333333333333	3
26936508_27815822_29139554	0.554187596673111	2016.6666666666667	3
25534622_26175924_26936508	0.5541824902336868	2015.3333333333333	3
25534622_28018338_29800567	0.5540465152792614	2016.3333333333333	3
20722638_27398650_28990585	0.5539444442980296	2015.0	3
22437870_26175924_26936508	0.5539352681754046	2014.3333333333333	3
26578451_28482851_28848559	0.5538525411587283	2016.3333333333333	3
20433954_25281753_28242522	0.5537593273120398	2013.6666666666667	3
28018338_28242522_29800567	0.5537449414283521	2017.0	3
25342040_28018338_28642997	0.5537166714396298	2016.0	3
28482851_28990585_29139554	0.5536868230212393	2017.6666666666667	3
26578451_28242522_28990585	0.5536700735638254	2016.6666666666667	3
26325035_26936508_29800567	0.5535759032596619	2016.3333333333333	3
20722638_28018338_29800567	0.5535130985383224	2015.0	3
25281753_25534622_28990585	0.5535083768206294	2015.6666666666667	3
28018338_28242522_28848559	0.5535011991973814	2016.6666666666667	3
25534622_28018338_29494517	0.5534585203135904	2016.3333333333333	3
20636820_25534622_27079802	0.5534295819303239	2013.6666666666667	3
20433954_28642997_29139554	0.5533737971794859	2015.3333333333333	3
20722638_26175924_29800567	0.553275006570262	2014.6666666666667	3
20433954_28482851_29139554	0.5531945725621319	2015.0	3
20433954_27398650_29800567	0.553150962210009	2014.6666666666667	3
26936508_27815822_28848559	0.5531460143574002	2016.3333333333333	3
25534622_28242522_28642997	0.5530989310844578	2016.6666666666667	3
20636820_28482851_28642997	0.5530512201349255	2015.0	3
22437870_25342040_26936508	0.5530436271899402	2014.0	3
25342040_28018338_29139554	0.553028065014256	2016.0	3
20636820_22437870_29800567	0.5529792538705706	2013.3333333333333	3
27079802_28482851_28848559	0.5528920855690993	2016.6666666666667	3
20636820_25534622_28482851	0.5528264635975626	2014.0	3
22437870_27117833_28018338	0.5527616608413927	2014.6666666666667	3
26936508_27815822_29494517	0.5526657454328311	2016.6666666666667	3
20722638_27079802_28242522	0.5526431089246634	2014.6666666666667	3
25534622_26936508_28848559	0.5526395962496696	2016.0	3
20722638_28482851_29800567	0.552635124214873	2015.3333333333333	3
25281753_28848559_29800567	0.5526303062827714	2016.3333333333333	3
23625198_25534622_29139554	0.5525905808914302	2015.3333333333333	3
26325035_26578451_26936508	0.5525616767173424	2015.3333333333333	3
28018338_28990585_29494517	0.5524762773638555	2017.3333333333333	3
26578451_28848559_29800567	0.5524679525562934	2016.6666666666667	3
25281753_28642997_29800567	0.552421447652191	2016.6666666666667	3
25342040_28018338_29800567	0.552410039324234	2016.0	3
26936508_27079802_29139554	0.5523734963391123	2016.6666666666667	3
27079802_28018338_28242522	0.5523323225542692	2016.3333333333333	3
27398650_28990585_29139554	0.5523208714708346	2017.3333333333333	3
25342040_26578451_28848559	0.5522755992118488	2015.3333333333333	3
23625198_25534622_27079802	0.552185736524686	2014.6666666666667	3
26325035_26936508_28848559	0.55214749881876	2016.0	3
25342040_27398650_28018338	0.552105173469889	2015.3333333333333	3
23625198_28242522_28990585	0.5521039703136831	2016.0	3
25281753_26325035_26936508	0.552041988595829	2015.0	3
20636820_27117833_28482851	0.5520314547419468	2014.3333333333333	3
25534622_28482851_28642997	0.552027116983713	2016.6666666666667	3
27398650_28018338_28848559	0.5519768564472679	2016.3333333333333	3
22437870_25342040_28018338	0.5519514917027841	2014.0	3
25534622_28642997_29139554	0.5518110634087364	2017.0	3
26175924_28242522_28990585	0.5517607153103383	2016.6666666666667	3
25858804_26936508_28018338	0.551738868964951	2015.6666666666667	3
26936508_27398650_29139554	0.5517321463338889	2016.6666666666667	3
20636820_27117833_28642997	0.5517181267099901	2014.6666666666667	3
26936508_27117833_29494517	0.5516924147479455	2016.6666666666667	3
20722638_27079802_28848559	0.5516755667779597	2014.6666666666667	3
25281753_28242522_29800567	0.551639856567665	2016.3333333333333	3
26936508_29139554_29800567	0.551624905721369	2017.3333333333333	3
26936508_27815822_29800567	0.5515931806383021	2016.6666666666667	3
26578451_27079802_28990585	0.5515930441799828	2016.3333333333333	3
22437870_26936508_27398650	0.551417036368461	2014.6666666666667	3
26936508_27503244_29494517	0.5514061918211254	2016.6666666666667	3
25281753_27398650_28848559	0.5513642423258469	2015.6666666666667	3
25281753_25858804_26936508	0.55135085090292	2015.0	3
25281753_25534622_27079802	0.5513082307964662	2015.0	3
23625198_25858804_26936508	0.5513000051653383	2014.6666666666667	3
20433954_27117833_27398650	0.5512174803515443	2014.0	3
27079802_28018338_28482851	0.5511967106743604	2016.3333333333333	3
22437870_26936508_27815822	0.5511127724047411	2014.6666666666667	3
25342040_25592115_26936508	0.5510938078683865	2015.0	3
25342040_28642997_28848559	0.5510276798653805	2016.3333333333333	3
27079802_28642997_28848559	0.551005115248731	2017.0	3
25281753_25534622_28242522	0.5509189670716474	2015.3333333333333	3
26578451_28018338_29494517	0.5509185094431187	2016.3333333333333	3
26175924_26936508_29494517	0.5509175789344707	2016.3333333333333	3
25534622_26578451_28482851	0.550815084866394	2015.6666666666667	3
20433954_20722638_29800567	0.5508142203492509	2013.0	3
26578451_28018338_29139554	0.5506908749362367	2016.3333333333333	3
20433954_26325035_28990585	0.5506262120688001	2014.3333333333333	3
23625198_27117833_28642997	0.5505261280321276	2015.6666666666667	3
20433954_25858804_28482851	0.5505005520892429	2014.0	3
20636820_27398650_28018338	0.5503381191761862	2014.0	3
22437870_28848559_29800567	0.5503007852872202	2015.6666666666667	3
20722638_26936508	0.5502527471593543	2013.5	2
27079802_27398650_28990585	0.5501616037296977	2016.6666666666667	3
25858804_26578451_26936508	0.5501479476836599	2015.3333333333333	3
20722638_27398650_28848559	0.5500695259433404	2014.6666666666667	3
25342040_26936508_29494517	0.5500259379490062	2016.0	3
20433954_22437870_28018338	0.5500254883648834	2012.6666666666667	3
20433954_25534622_28642997	0.549982421319976	2014.3333333333333	3
27079802_28018338_28848559	0.5499579330314988	2016.3333333333333	3
20433954_27815822_28018338	0.5499310298629256	2014.0	3
20433954_22437870_27079802	0.5498359974285296	2012.6666666666667	3
20433954_25858804_28642997	0.5498301485759948	2014.3333333333333	3
26578451_28018338_28642997	0.5498155744207595	2016.3333333333333	3
25342040_28242522_28990585	0.5497539935392427	2016.3333333333333	3
20636820_25534622_28642997	0.5497454983861941	2014.3333333333333	3
20433954_25281753_25534622	0.549702128910512	2013.0	3
27229745_28018338_28990585	0.5496834124064433	2016.6666666666667	3
20433954_26325035_28482851	0.5496693648725159	2014.0	3
26936508_28482851	0.5496376742988928	2016.5	2
26175924_28848559_28990585	0.5495851949381145	2016.6666666666667	3
20433954_26175924_28482851	0.5495456473475536	2014.0	3
20722638_23625198_27117833	0.5495304323680382	2013.3333333333333	3
20722638_28990585_29139554	0.5494462328867262	2015.6666666666667	3
26325035_28018338_28642997	0.5494315418780584	2016.3333333333333	3
25281753_25858804_28018338	0.5493450398502362	2015.0	3
20722638_25534622_27079802	0.5493287849202902	2014.0	3
23625198_26578451_29800567	0.5492896291887337	2015.3333333333333	3
25592115_26936508_27398650	0.5492683647460466	2015.6666666666667	3
27398650_28482851_28990585	0.5492673612169299	2017.0	3
20722638_27398650_28642997	0.5492513731978285	2015.0	3
20433954_20636820_27079802	0.5491987091259289	2012.0	3
28018338_28482851_29800567	0.5491607781902011	2017.0	3
26936508_27079802_28242522	0.5491421551341764	2016.3333333333333	3
20433954_27503244_28018338	0.5490682359478863	2014.0	3
23625198_28990585_29139554	0.549059984647004	2016.3333333333333	3
23625198_26578451_27117833	0.5490180971187301	2014.6666666666667	3
27079802_28990585_29800567	0.5490145988696298	2017.3333333333333	3
23625198_28848559_28990585	0.5489639569993948	2016.0	3
20433954_25534622_27398650	0.5488427938296924	2013.6666666666667	3
20433954_25281753_28848559	0.5488260286206711	2013.6666666666667	3
25281753_26936508_27079802	0.5487801979802946	2015.3333333333333	3
20722638_27398650_29800567	0.5486816982093919	2015.0	3
20722638_25281753_28990585	0.5486800764127869	2014.3333333333333	3
27117833_27398650_28990585	0.5486531812433744	2016.6666666666667	3
27503244_28990585_29800567	0.5486467321311681	2017.3333333333333	3
25592115_26936508_27117833	0.5486142484329523	2015.6666666666667	3
26175924_28990585_29139554	0.5485940005250182	2017.0	3
23625198_26578451_27079802	0.5485562980898997	2014.6666666666667	3
25534622_28018338_28242522	0.5485239330889884	2016.0	3
25534622_27079802_28018338	0.5485075612283951	2015.6666666666667	3
23625198_25281753_29800567	0.5485059425854306	2015.0	3
20433954_26936508	0.5484308840327196	2013.0	2
25281753_28482851_29494517	0.5482840371376199	2016.3333333333333	3
27398650_28642997_29800567	0.5482504460339395	2017.3333333333333	3
20433954_20636820_28018338	0.5482147864269458	2012.0	3
22437870_26936508_27079802	0.548195118986107	2014.6666666666667	3
20433954_25281753_29139554	0.548155008942963	2014.0	3
23625198_28642997_28848559	0.5481368942310624	2016.0	3
20722638_26578451_29800567	0.548090086153398	2014.6666666666667	3
22437870_26936508_27503244	0.5480837801401007	2014.6666666666667	3
25281753_28018338_28482851	0.5480123504524889	2015.6666666666667	3
20433954_26325035_27229745	0.5479827872407882	2013.6666666666667	3
22437870_28018338_28990585	0.5479232802407031	2015.3333333333333	3
25592115_26936508_27079802	0.5478673082896099	2015.6666666666667	3
20433954_25858804_28990585	0.547853994183323	2014.3333333333333	3
26578451_27117833_28018338	0.5477672269638201	2015.6666666666667	3
20722638_27079802_27398650	0.5477649699066373	2014.3333333333333	3
20636820_28018338_28642997	0.5476806421779333	2014.6666666666667	3
25592115_26325035_26936508	0.5475618256304162	2015.3333333333333	3
25858804_26936508_28642997	0.5475452435840515	2016.3333333333333	3
23625198_25534622_28990585	0.5474256359505969	2015.3333333333333	3
20636820_23625198_29800567	0.5473806252293705	2013.6666666666667	3
22437870_26325035_26936508	0.5473538454536563	2014.3333333333333	3
25534622_26578451_27079802	0.5473525230496946	2015.3333333333333	3
20433954_25534622_28242522	0.5472410555702925	2014.0	3
20433954_28848559_29800567	0.5472359015980091	2015.0	3
27398650_28642997_29139554	0.5472310263581848	2017.3333333333333	3
20722638_25342040_28990585	0.5471321283283783	2014.3333333333333	3
25281753_27117833_29800567	0.5471074345473862	2016.0	3
20722638_28848559_28990585	0.5470706231918028	2015.3333333333333	3
26936508_27117833_29139554	0.5470083559584585	2016.6666666666667	3
26325035_26936508_29494517	0.5469335526672995	2016.3333333333333	3
20433954_23625198_28018338	0.5469320668591563	2013.0	3
20722638_27398650_28018338	0.5469075340410149	2014.3333333333333	3
28242522_28642997_29800567	0.5468964620168096	2017.6666666666667	3
20636820_25281753_27229745	0.5468843354918805	2013.3333333333333	3
25281753_28018338_28642997	0.5468462254220596	2016.0	3
20636820_27079802_28848559	0.5468451248243734	2014.3333333333333	3
20433954_25281753_27398650	0.5468130198395107	2013.3333333333333	3
28018338_28482851_29139554	0.5467922183147513	2017.0	3
25534622_25592115_29139554	0.5467566520068556	2016.0	3
25281753_28642997_28990585	0.5466057359621307	2016.6666666666667	3
20433954_23625198_27117833	0.5465642141205961	2013.0	3
23625198_28018338_29800567	0.5465358886568028	2015.6666666666667	3
20636820_25534622_28242522	0.5464181311395547	2014.0	3
22437870_28642997_29800567	0.5463334806298039	2016.0	3
20433954_26175924_29800567	0.5461790836688546	2014.3333333333333	3
20636820_27117833_28242522	0.5461706086877203	2014.3333333333333	3
25281753_28018338_29494517	0.5460438592862364	2016.0	3
25534622_28018338_28848559	0.5459928514304889	2016.0	3
20722638_28018338_28642997	0.5459307107336154	2015.0	3
26936508_27503244_29800567	0.5459054196924769	2016.6666666666667	3
25281753_28482851_29139554	0.5458999981944681	2016.3333333333333	3
26175924_26936508_29800567	0.5458892781550181	2016.3333333333333	3
20722638_25342040_28848559	0.5458203188057785	2014.0	3
26325035_28018338_28848559	0.5458074924854146	2016.0	3
20433954_27815822_28482851	0.5456233546533036	2014.3333333333333	3
20636820_26936508	0.5456001265497404	2013.0	2
28018338_28642997_29800567	0.5455903509291572	2017.3333333333333	3
20433954_27229745_27398650	0.5455559772501315	2014.0	3
22437870_28018338_28848559	0.5454155419111746	2015.0	3
25534622_27117833_28018338	0.5453929259927262	2015.6666666666667	3
20433954_27229745_28990585	0.5453037506258922	2014.6666666666667	3
20433954_25281753_27229745	0.545250879880194	2013.3333333333333	3
20636820_27398650_28848559	0.5452390839897542	2014.3333333333333	3
20433954_26325035_27117833	0.5452083113497175	2013.6666666666667	3
28642997_28848559_29800567	0.5450783740529627	2017.6666666666667	3
25534622_25592115_28990585	0.5450108425322802	2016.0	3
26578451_27079802_28848559	0.5449881141260853	2016.0	3
23625198_25534622_28642997	0.5448671370906226	2015.3333333333333	3
20433954_28242522_29800567	0.5448211029699989	2015.0	3
20636820_27079802_27815822	0.5447983961111154	2014.0	3
25592115_28242522_28990585	0.5447152452336896	2016.6666666666667	3
20722638_22437870_27079802	0.5446333085999728	2013.0	3
25342040_26325035_26936508	0.5446307621079853	2015.0	3
25281753_26175924_29800567	0.5445920315610145	2015.6666666666667	3
22437870_28018338_28242522	0.5445755761401376	2015.0	3
25534622_26175924_29139554	0.5444180320528839	2016.0	3
20722638_28848559_29800567	0.5444167277258557	2015.3333333333333	3
20433954_27079802_27398650	0.5443327683245756	2014.0	3
20636820_25281753_28990585	0.5443286697732505	2014.0	3
20722638_22437870_29800567	0.5442821716028042	2013.6666666666667	3
28018338_28642997_29139554	0.5442718733085686	2017.3333333333333	3
20433954_26578451_28848559	0.5442595505637011	2014.0	3
20636820_28242522_28848559	0.5442581289685638	2014.6666666666667	3
26578451_28242522_28642997	0.544122881672304	2016.6666666666667	3
25592115_27079802_28990585	0.5441228406286346	2016.3333333333333	3
25342040_25534622_29800567	0.5441111001675388	2015.6666666666667	3
26325035_28848559_28990585	0.544101898869642	2016.6666666666667	3
26578451_28642997_28848559	0.544079316808546	2016.6666666666667	3
20636820_27117833_28018338	0.5440202155694454	2014.0	3
22437870_27079802_28018338	0.5440078707993206	2014.6666666666667	3
26325035_28018338_29800567	0.5439582529546979	2016.3333333333333	3
27117833_28242522_28990585	0.5439078415897279	2017.0	3
23625198_25534622_28018338	0.5438808957796426	2014.6666666666667	3
22437870_28482851_28990585	0.5438762837619016	2015.6666666666667	3
20636820_27398650_29800567	0.5438728221158103	2014.6666666666667	3
20433954_25592115_27079802	0.5438109454388992	2013.6666666666667	3
26936508_27398650_29494517	0.543797301522065	2016.6666666666667	3
22437870_27079802_28482851	0.5437893494877569	2015.0	3
25858804_26936508_28242522	0.543703954804407	2016.0	3
26936508_27398650_28242522	0.5437011123246674	2016.3333333333333	3
20636820_25592115_29800567	0.5435814923461942	2014.3333333333333	3
22437870_28018338_28482851	0.543560020116948	2015.0	3
25534622_26936508_27398650	0.5435011429394936	2015.6666666666667	3
26325035_28642997_28990585	0.5434541302716904	2017.0	3
20636820_22437870_27079802	0.5434075646303403	2012.6666666666667	3
26578451_27398650_28848559	0.5433820732914661	2016.0	3
26578451_27398650_28990585	0.5433397891271506	2016.3333333333333	3
25592115_26175924_26936508	0.5433135097377159	2015.3333333333333	3
27503244_28482851_28990585	0.543258249056707	2017.0	3
20433954_27229745_28018338	0.5432227497200375	2014.0	3
25534622_25592115_29800567	0.5432196933684939	2016.0	3
27815822_28990585_29800567	0.5432167668037484	2017.3333333333333	3
25534622_27398650_28642997	0.5432109377689417	2016.3333333333333	3
23625198_28482851_28642997	0.5432040053855156	2016.0	3
22437870_25534622_29139554	0.5431504846317573	2015.0	3
22437870_26936508_27229745	0.5431475070024652	2014.6666666666667	3
23625198_28848559_29800567	0.5431265213900783	2016.0	3
22437870_28482851_29800567	0.5431212750174558	2015.6666666666667	3
25534622_28482851_29139554	0.5430592718422841	2016.6666666666667	3
20433954_26578451_27229745	0.5430549016774313	2013.6666666666667	3
20433954_27117833_28242522	0.5429690928071741	2014.3333333333333	3
22437870_25534622_28482851	0.5429600593175206	2014.6666666666667	3
26175924_26936508_28642997	0.5429595400718348	2016.3333333333333	3
25534622_26578451_28990585	0.5429465025839941	2016.0	3
27398650_28642997_28848559	0.5429433047491072	2017.0	3
20722638_26578451_28990585	0.5429239716357868	2014.6666666666667	3
20433954_27229745_28482851	0.5429095365860727	2014.3333333333333	3
28482851_28642997_29800567	0.5428741366131914	2017.6666666666667	3
28018338_28242522_29494517	0.5427884723413315	2017.0	3
25534622_27079802_28482851	0.5427410035188833	2016.0	3
20722638_28642997_28848559	0.5426980160851517	2015.3333333333333	3
20636820_26325035_28018338	0.5426555952937946	2013.6666666666667	3
25534622_27398650_28018338	0.5426456830379709	2015.6666666666667	3
23625198_27117833_28482851	0.5426265128517347	2015.3333333333333	3
20433954_25592115_28018338	0.5425618129773617	2013.6666666666667	3
20636820_27079802_28018338	0.5425545488889967	2014.0	3
26578451_28990585_29139554	0.5425315549025068	2017.0	3
25281753_27117833_28018338	0.5425229209921408	2015.3333333333333	3
28482851_28642997_29139554	0.542483102854914	2017.6666666666667	3
20433954_23625198_28990585	0.5424748270128389	2013.6666666666667	3
20636820_26325035_28848559	0.5424413897993101	2014.0	3
23625198_27117833_29800567	0.5424257804003407	2015.6666666666667	3
25858804_26578451_28018338	0.5423633318418815	2015.3333333333333	3
27079802_27117833_28990585	0.5423021655655298	2016.6666666666667	3
26936508_27398650_28848559	0.5422938132483273	2016.3333333333333	3
25592115_26936508_27229745	0.5422517957354145	2015.6666666666667	3
20722638_25281753_28848559	0.5421286110615066	2014.0	3
25281753_26578451_29800567	0.5421121120243291	2015.6666666666667	3
27079802_27398650_28642997	0.5420065172264975	2016.6666666666667	3
20433954_20636820_27117833	0.5420010558068976	2012.0	3
20636820_26175924_29800567	0.5419720377531666	2014.3333333333333	3
20636820_25281753_28242522	0.5419608451568835	2013.6666666666667	3
20433954_27079802_28242522	0.5419575608298446	2014.3333333333333	3
20433954_25342040_29139554	0.5419505209508035	2014.0	3
22437870_25281753_28018338	0.541923225633596	2014.0	3
20433954_25534622_28990585	0.5418863256494924	2014.3333333333333	3
22437870_28242522_28848559	0.5418361655680929	2015.3333333333333	3
25342040_27503244_28018338	0.5418300315258477	2015.3333333333333	3
25342040_26936508_27503244	0.5418246467299506	2015.3333333333333	3
20636820_23625198_27079802	0.5418040386374922	2013.0	3
27079802_28990585_29139554	0.5417734749398316	2017.3333333333333	3
25342040_25534622_29139554	0.5417604495726378	2015.6666666666667	3
25534622_26936508_27815822	0.541756255464172	2015.6666666666667	3
20433954_25281753_25858804	0.5416778490203361	2013.0	3
26175924_26936508_28848559	0.5416746829857557	2016.0	3
22437870_27398650_28018338	0.5416673343611909	2014.6666666666667	3
28018338_28482851_29494517	0.5416528604614227	2017.0	3
23625198_28242522_28642997	0.5415774409903183	2016.0	3
25592115_26936508_27815822	0.5415679052356425	2015.6666666666667	3
22437870_27398650_29800567	0.5415615201799151	2015.3333333333333	3
26936508_27503244_27815822	0.5415512299317984	2016.0	3
25281753_26578451_28848559	0.5415103204019028	2015.3333333333333	3
20433954_27117833_28642997	0.5414792262931194	2014.6666666666667	3
26936508_28848559_29800567	0.5414717992439544	2017.0	3
26936508_27079802_29494517	0.5414347252777918	2016.6666666666667	3
27117833_28848559_28990585	0.5414287060927812	2017.0	3
25281753_27079802_28242522	0.5414239877475593	2015.6666666666667	3
20433954_27398650_27815822	0.5413256818687168	2014.0	3
27815822_28018338_28990585	0.5412514834998005	2016.6666666666667	3
26578451_28482851_28642997	0.5412022623445744	2016.6666666666667	3
27117833_28990585_29800567	0.5411979923968294	2017.3333333333333	3
25534622_26578451_28242522	0.5411463062015716	2015.6666666666667	3
25534622_26936508_27079802	0.5411123737135296	2015.6666666666667	3
20636820_28482851_29494517	0.54109696559771	2015.0	3
20722638_28018338_29139554	0.5410405468263384	2015.0	3
20722638_28242522_28642997	0.5410175446298077	2015.3333333333333	3
20722638_28482851_28848559	0.5409846084104281	2015.0	3
25281753_27117833_28848559	0.5409751085834746	2015.6666666666667	3
20433954_26325035_28242522	0.5409668555386399	2014.0	3
20636820_20722638_29800567	0.5408669781445393	2013.0	3
25281753_26325035_28018338	0.5407644136396192	2015.0	3
20722638_25534622_29139554	0.5407576198270819	2014.6666666666667	3
23625198_27398650_28990585	0.5407165782930629	2015.6666666666667	3
23625198_26325035_29800567	0.5407021300123788	2015.3333333333333	3
26578451_27079802_28642997	0.5405955714666739	2016.3333333333333	3
27503244_28018338_28482851	0.5405607625586325	2016.3333333333333	3
26175924_26936508_27815822	0.5405207087194401	2015.6666666666667	3
26175924_28482851_28848559	0.5404585834423266	2016.3333333333333	3
26578451_28482851_29494517	0.5404421901701596	2016.6666666666667	3
20433954_20722638_27398650	0.5402383746712637	2012.3333333333333	3
25342040_26936508_27398650	0.5402017010651854	2015.3333333333333	3
20433954_27815822_28242522	0.5401812915262421	2014.3333333333333	3
23625198_26175924_29800567	0.5401805214697366	2015.3333333333333	3
25342040_26936508_27229745	0.5401518287219542	2015.3333333333333	3
20722638_28482851_29494517	0.5401310592618898	2015.3333333333333	3
28018338_29139554_29800567	0.5401242640727417	2017.3333333333333	3
25858804_28018338_28642997	0.5401194063564824	2016.3333333333333	3
26325035_28990585_29800567	0.5400261909559918	2017.0	3
26578451_28018338_28482851	0.5400159497613854	2016.0	3
25281753_28018338_29139554	0.53999927165605	2016.0	3
28018338_28848559_29139554	0.5399011475591488	2017.0	3
20433954_25342040_27229745	0.5398940252200676	2013.3333333333333	3
22437870_26578451_28018338	0.5398812774122597	2014.3333333333333	3
23625198_28018338_28642997	0.5398658302333676	2015.6666666666667	3
20636820_28018338_29139554	0.5397671772570956	2014.6666666666667	3
26578451_26936508	0.5397607280054497	2015.5	2
25592115_27398650_28990585	0.5396856839035792	2016.3333333333333	3
20722638_26175924_29139554	0.5396046544596281	2014.6666666666667	3
20433954_28482851_29494517	0.5395511214288317	2015.0	3
25281753_26936508_27229745	0.5395467147568115	2015.3333333333333	3
22437870_25534622_27079802	0.5394974975008212	2014.3333333333333	3
28242522_28990585_29139554	0.5393308738209455	2017.6666666666667	3
26578451_27117833_28848559	0.5392945116114096	2016.0	3
25281753_28642997_28848559	0.5392913624822789	2016.3333333333333	3
20722638_28242522_29800567	0.5392902041954906	2015.3333333333333	3
20636820_25534622_28848559	0.5392308316646962	2014.0	3
20722638_22437870_27117833	0.5391945109586949	2013.0	3
25281753_27079802_27398650	0.5391909669807408	2015.3333333333333	3
20722638_27079802_28018338	0.5391239637538253	2014.3333333333333	3
20433954_22437870_27117833	0.5390779004802464	2012.6666666666667	3
25342040_27815822_28018338	0.5390777286771659	2015.3333333333333	3
25342040_27079802_28990585	0.5390748093392638	2016.0	3
23625198_25534622_28482851	0.5390741398677665	2015.0	3
26175924_26325035_26936508	0.5390709751076197	2015.3333333333333	3
20433954_28242522_28848559	0.539027806118211	2014.6666666666667	3
27398650_28018338_29494517	0.5390208894243039	2016.6666666666667	3
23625198_28018338_28482851	0.5390083832393291	2015.3333333333333	3
25592115_28642997_28990585	0.5389412080885364	2017.0	3
25534622_26936508_27503244	0.5388081679832151	2015.6666666666667	3
20636820_27398650_28642997	0.5387654465841103	2014.6666666666667	3
23625198_28642997_29139554	0.5387424297451993	2016.3333333333333	3
25534622_25592115_28018338	0.5387329042090244	2015.3333333333333	3
25858804_26936508_29139554	0.5386952132790759	2016.3333333333333	3
26325035_28642997_29800567	0.5386466658148158	2017.0	3
25342040_26325035_28018338	0.5386405255305724	2015.0	3
25592115_28990585_29139554	0.538626870256181	2017.0	3
25342040_27079802_28018338	0.5385932935613483	2015.3333333333333	3
28018338_28242522_29139554	0.538588775167189	2017.0	3
20433954_27398650_28482851	0.5385881543270166	2014.3333333333333	3
27079802_27815822_28990585	0.5384594602102627	2016.6666666666667	3
26578451_28242522_28848559	0.5384556236042141	2016.3333333333333	3
23625198_27117833_28018338	0.5384213716835731	2015.0	3
20636820_27815822_28482851	0.538408986550976	2014.3333333333333	3
26325035_28642997_28848559	0.538370412144808	2016.6666666666667	3
25281753_27815822_29800567	0.5383083489790786	2016.0	3
28018338_28848559_29494517	0.5382971185968436	2017.0	3
27503244_28018338_29800567	0.5382957670892757	2016.6666666666667	3
20433954_27079802_28848559	0.5382782937807857	2014.3333333333333	3
20636820_25281753_29139554	0.5382648136654398	2014.0	3
20636820_27079802_29139554	0.5382586952224725	2014.6666666666667	3
26578451_27117833_29800567	0.5382501272320698	2016.3333333333333	3
27503244_28018338_28242522	0.53812776722358	2016.3333333333333	3
20636820_22437870_27117833	0.538124297634033	2012.6666666666667	3
25592115_27117833_28990585	0.5381022595149985	2016.3333333333333	3
20433954_25858804_28848559	0.5380793752865061	2014.0	3
22437870_28018338_28642997	0.5380289116553668	2015.3333333333333	3
27398650_28018338_29800567	0.5379963654896761	2016.6666666666667	3
28990585_29139554_29800567	0.5379258277109994	2018.0	3
26325035_28018338_29494517	0.5378047424090673	2016.3333333333333	3
22437870_28848559_28990585	0.5378011564470658	2015.6666666666667	3
22437870_28642997_28848559	0.5377847298173766	2015.6666666666667	3
20636820_20722638_27079802	0.5377695637834657	2012.3333333333333	3
25342040_27398650_28990585	0.5377664121416084	2016.0	3
20636820_25281753_25534622	0.5377279278927471	2013.0	3
20433954_27117833_29139554	0.5376028336506752	2014.6666666666667	3
26325035_28018338_29139554	0.5375771079021854	2016.3333333333333	3
20722638_27079802_29139554	0.5375013125266648	2015.0	3
22437870_27117833_28990585	0.5374694491533967	2015.3333333333333	3
20433954_26175924_28018338	0.5374189403830584	2013.6666666666667	3
25281753_25534622_27117833	0.5373329263967095	2015.0	3
20636820_25534622_28990585	0.5373164006485215	2014.3333333333333	3
25342040_26936508_27117833	0.5373157275342418	2015.3333333333333	3
26936508_27229745_29139554	0.5373040474459649	2016.6666666666667	3
20722638_26325035_29800567	0.5372910514155868	2014.6666666666667	3
28482851_28848559_29800567	0.5372352135362277	2017.3333333333333	3
26325035_28018338_28482851	0.5370105693783732	2016.0	3
26578451_27398650_28642997	0.5369937118043194	2016.3333333333333	3
20636820_26325035_27079802	0.5369254379046154	2013.6666666666667	3
25534622_27079802_29139554	0.5368965204202348	2016.3333333333333	3
25534622_27117833_28990585	0.5368571932618849	2016.3333333333333	3
25592115_25858804_26936508	0.5367885753235244	2015.3333333333333	3
26936508_27398650_27815822	0.536721370672909	2016.0	3
25342040_26175924_26936508	0.5366693884291278	2015.0	3
20636820_25342040_28848559	0.5366666833952842	2013.6666666666667	3
20433954_26578451_28642997	0.5366322442785494	2014.3333333333333	3
26578451_28642997_28990585	0.5366283773559104	2017.0	3
26578451_27117833_27398650	0.5365705135082379	2015.6666666666667	3
20722638_28018338_29494517	0.536500036303995	2015.0	3
26936508_27229745_29494517	0.5363871132941501	2016.6666666666667	3
25342040_28018338_29494517	0.5363870138011061	2016.0	3
26936508_27229745_27503244	0.5363166534194899	2016.0	3
25534622_26175924_29800567	0.5362477748200664	2016.0	3
20433954_25342040_27815822	0.5360385579619035	2013.3333333333333	3
22437870_27079802_28848559	0.536010264991113	2015.0	3
25534622_28482851_29800567	0.5359936061972989	2016.6666666666667	3
26325035_27079802_28018338	0.5359584603151166	2015.6666666666667	3
25534622_26936508_27229745	0.5359206300773632	2015.6666666666667	3
25592115_28848559_29800567	0.5358837381942487	2016.6666666666667	3
20722638_28482851_28642997	0.5358530588826284	2015.3333333333333	3
20722638_26175924_28990585	0.5358309854193177	2014.6666666666667	3
26936508_27398650_29800567	0.5357650744931158	2016.6666666666667	3
26175924_27398650_28990585	0.535727056344382	2016.3333333333333	3
25342040_28242522_28848559	0.5356644751061225	2016.0	3
26578451_27079802_27117833	0.5355684417680837	2015.6666666666667	3
20433954_25534622_26578451	0.5355488430178298	2013.3333333333333	3
20722638_25534622_29800567	0.5355237324382546	2014.6666666666667	3
20433954_25534622_25592115	0.535510586356943	2013.3333333333333	3
23625198_25281753_27079802	0.5354939640613878	2014.3333333333333	3
23625198_26936508	0.5354917748156253	2014.5	2
20636820_25342040_28990585	0.5354608042717616	2014.0	3
25281753_25534622_28848559	0.5354585006529872	2015.3333333333333	3
27079802_27398650_28018338	0.5354379597575671	2016.0	3
20636820_25592115_27079802	0.535405355660365	2013.6666666666667	3
23625198_26578451_28018338	0.5353849991750379	2014.6666666666667	3
26936508_27117833_29800567	0.5353411515593464	2016.6666666666667	3
26325035_26578451_28018338	0.5353020290880457	2015.3333333333333	3
25342040_25534622_28482851	0.5352595463062542	2015.3333333333333	3
25281753_27117833_27398650	0.5351685875994131	2015.3333333333333	3
25534622_25592115_28482851	0.5351537708687166	2015.6666666666667	3
25534622_27398650_28990585	0.5351291699685209	2016.3333333333333	3
20636820_27117833_29139554	0.5351096781488891	2014.6666666666667	3
20433954_29139554_29800567	0.5350887382874732	2015.3333333333333	3
25342040_28482851_29800567	0.5350646335630437	2016.3333333333333	3
27398650_28018338_29139554	0.5350402224600662	2016.6666666666667	3
28848559_28990585_29139554	0.5350234904693092	2017.6666666666667	3
20636820_27815822_28848559	0.5349760492768452	2014.3333333333333	3
20636820_29139554_29800567	0.5349590666117355	2015.3333333333333	3
20433954_26175924_26325035	0.5349300645149155	2013.3333333333333	3
23625198_28482851_28848559	0.5349100245815476	2015.6666666666667	3
25534622_26325035_26936508	0.5348654333163623	2015.3333333333333	3
23625198_28242522_29800567	0.53479809019637	2016.0	3
25534622_27503244_28018338	0.5347948281693724	2015.6666666666667	3
20433954_27815822_29139554	0.5346872950973635	2014.6666666666667	3
27117833_28018338_29139554	0.5346338293464693	2016.6666666666667	3
20636820_27398650_28990585	0.5346098344991062	2014.6666666666667	3
20433954_26175924_28848559	0.5345819021334165	2014.0	3
26936508_28018338	0.5345467395864049	2016.0	2
23625198_25342040_28018338	0.5345164692127055	2014.3333333333333	3
25342040_26578451_28990585	0.534473721615429	2015.6666666666667	3
26936508_27503244_28848559	0.5344281238426366	2016.3333333333333	3
25281753_28848559_29139554	0.5343732786655966	2016.3333333333333	3
25281753_27503244_29800567	0.5343507889329911	2016.0	3
25281753_28018338_28242522	0.5343494793654887	2015.6666666666667	3
26578451_27398650_29139554	0.5342880611067049	2016.3333333333333	3
25858804_28018338_28848559	0.5341843676767265	2016.0	3
22437870_27079802_27398650	0.5341705169980037	2014.6666666666667	3
20433954_25858804_29800567	0.5341405446555241	2014.3333333333333	3
20722638_26175924_27079802	0.5340809688765051	2014.0	3
20636820_26578451_28848559	0.5340239715712183	2014.0	3
20636820_25858804_28018338	0.5340080313101722	2013.6666666666667	3
20636820_27229745_29800567	0.5339938344797239	2014.6666666666667	3
22437870_27079802_28990585	0.5339792809402215	2015.3333333333333	3
27117833_28018338_28642997	0.5339326504583773	2016.6666666666667	3
20636820_27398650_29139554	0.5339164660883491	2014.6666666666667	3
20433954_25858804_27229745	0.5338853316358783	2013.6666666666667	3
25342040_27815822_28848559	0.5338707071160764	2015.6666666666667	3
20636820_26175924_29139554	0.533867944431922	2014.3333333333333	3
25534622_26578451_27117833	0.5338618375889492	2015.3333333333333	3
20636820_28482851_29139554	0.5338609115085877	2015.0	3
20636820_29494517_29800567	0.5338477340127146	2015.3333333333333	3
20636820_25281753_27398650	0.5338159782773955	2013.3333333333333	3
25858804_28848559_28990585	0.5337663583442238	2016.6666666666667	3
26175924_26936508_27229745	0.533760945212618	2015.6666666666667	3
20433954_27815822_28642997	0.5337463504124687	2014.6666666666667	3
26936508_27117833_28848559	0.5336914936210916	2016.3333333333333	3
20433954_22437870_28990585	0.5336145676635048	2013.3333333333333	3
28242522_28642997_29139554	0.533605929601809	2017.6666666666667	3
27229745_28482851_28990585	0.5335578704650791	2017.0	3
25592115_28482851_28848559	0.5335372996459286	2016.3333333333333	3
20722638_27079802_27815822	0.5335360381375388	2014.3333333333333	3
25858804_28642997_28990585	0.5335165114509057	2017.0	3
27815822_28482851_28990585	0.5334745082421222	2017.0	3
20636820_27117833_28848559	0.5333787800090627	2014.3333333333333	3
25281753_29494517_29800567	0.5333638446332966	2016.6666666666667	3
20636820_27815822_29139554	0.5333441745604527	2014.6666666666667	3
25342040_25858804_28018338	0.5333353156520663	2015.0	3
27079802_28018338_28642997	0.533317669646567	2016.6666666666667	3
27117833_27398650_28018338	0.533306850539349	2016.0	3
25281753_27503244_28018338	0.5332630868120631	2015.3333333333333	3
22437870_26325035_28018338	0.5332517452859151	2014.3333333333333	3
26175924_27079802_28990585	0.5332331474226554	2016.3333333333333	3
20433954_25592115_28848559	0.5332272654657334	2014.0	3
20433954_28242522_29139554	0.5331966688342008	2015.0	3
20433954_20636820_28990585	0.5331878689199097	2012.6666666666667	3
20722638_27398650_29139554	0.5331590833925415	2015.0	3
20722638_28018338_28482851	0.5331071520918127	2014.6666666666667	3
20636820_27079802_27398650	0.5330332675756568	2014.0	3
22437870_27398650_28848559	0.5330203251276606	2015.0	3
22437870_27079802_28242522	0.5330104449305779	2015.0	3
25342040_26936508_27079802	0.5329963345600474	2015.3333333333333	3
25534622_27079802_28242522	0.5329755909696501	2016.0	3
25342040_28848559_29800567	0.5329440773925046	2016.3333333333333	3
27398650_28482851_28642997	0.5328957544340953	2017.0	3
25534622_25592115_27079802	0.5328758364083677	2015.3333333333333	3
27079802_28642997_29139554	0.5328361214497052	2017.3333333333333	3
25342040_28642997_29800567	0.5328328907766723	2016.6666666666667	3
20433954_22437870_28482851	0.5328210509318171	2013.0	3
20722638_25534622_28482851	0.5327122300933285	2014.3333333333333	3
25281753_27117833_28482851	0.5327015918951599	2015.6666666666667	3
20636820_27117833_29800567	0.532695139826646	2014.6666666666667	3
22437870_26578451_29800567	0.5326753970035983	2015.0	3
23625198_28482851_29494517	0.5326682986795401	2016.0	3
26578451_28018338_28242522	0.53266118027367	2016.0	3
23625198_27398650_28642997	0.532649128768073	2015.6666666666667	3
20433954_25534622_28848559	0.5326357733489627	2014.0	3
26175924_26578451_28018338	0.5326235790196814	2015.3333333333333	3
25592115_28018338_28848559	0.5326083894771024	2016.0	3
20433954_20722638_28990585	0.5325673646343385	2013.0	3
25281753_27079802_27117833	0.5325480770503986	2015.3333333333333	3
22437870_28242522_28990585	0.5324958666948124	2015.6666666666667	3
20722638_22437870_28018338	0.5324709620596711	2013.0	3
20433954_27117833_29800567	0.5324659150739703	2014.6666666666667	3
25281753_27229745_28990585	0.5324146765365358	2016.0	3
22437870_26578451_27117833	0.5324038649335945	2014.3333333333333	3
22437870_28242522_29800567	0.5323423704602769	2015.6666666666667	3
25534622_26175924_28990585	0.5322723440993158	2016.0	3
20433954_27229745_28242522	0.53226975172651	2014.3333333333333	3
20722638_28642997_29139554	0.5322605328743599	2015.6666666666667	3
20636820_25534622_27117833	0.5321661541689436	2013.6666666666667	3
25342040_26578451_28482851	0.5321529804238232	2015.3333333333333	3
20722638_27117833_28642997	0.5321297685704562	2015.0	3
23625198_27079802_29800567	0.5320855595289813	2015.6666666666667	3
27398650_27815822_28642997	0.5320667094855505	2016.6666666666667	3
23625198_27079802_28242522	0.532017613308429	2015.3333333333333	3
27815822_28018338_29800567	0.5320019697421107	2016.6666666666667	3
27503244_28242522_28990585	0.5319897242606275	2017.0	3
20433954_25534622_26175924	0.5319401264265752	2013.3333333333333	3
20433954_20636820_28848559	0.5319110809705941	2012.3333333333333	3
20636820_22437870_28848559	0.5318000994448678	2013.0	3
26936508_27229745_27815822	0.531771896982494	2016.0	3
20433954_28018338_29494517	0.5317545017167369	2014.6666666666667	3
25281753_26175924_28018338	0.5317458626492966	2015.0	3
22437870_25281753_29800567	0.5317031684187659	2014.6666666666667	3
27503244_28018338_28848559	0.5316956160529693	2016.3333333333333	3
23625198_25281753_27117833	0.53167360522897	2014.3333333333333	3
20433954_23625198_28482851	0.531658770687765	2013.3333333333333	3
26578451_27815822_29800567	0.5316566280241873	2016.3333333333333	3
20636820_27229745_28642997	0.5316475085907154	2014.6666666666667	3
25281753_26325035_29800567	0.5316251184899996	2015.6666666666667	3
20433954_20722638_27117833	0.5315364156880201	2012.3333333333333	3
27079802_27503244_28482851	0.5315231162313895	2016.3333333333333	3
27398650_27815822_28990585	0.5314227533912566	2016.6666666666667	3
23625198_25342040_28990585	0.5314100545904974	2015.0	3
20636820_26325035_28642997	0.5313187849564345	2014.3333333333333	3
25342040_28642997_29139554	0.5313117236511966	2016.6666666666667	3
20433954_25592115_28482851	0.5313111435401101	2014.0	3
20722638_23625198_28018338	0.531252429093745	2013.3333333333333	3
20722638_23625198_28990585	0.5312350639261854	2014.0	3
20722638_25342040_29800567	0.5311974804855162	2014.3333333333333	3
20722638_25342040_27079802	0.5311516273768586	2013.6666666666667	3
27079802_27503244_28990585	0.5311362642967136	2016.6666666666667	3
20722638_27117833_27398650	0.5311200540806036	2014.3333333333333	3
26325035_26936508_27398650	0.5309891779073774	2015.6666666666667	3
20433954_25592115_27117833	0.5309857531703986	2013.6666666666667	3
22437870_23625198_29800567	0.5309704109427547	2014.3333333333333	3
20722638_25281753_28018338	0.5309273976608819	2013.6666666666667	3
25281753_27079802_28848559	0.5309043940545	2015.6666666666667	3
20722638_27079802_29800567	0.5308914747812397	2015.0	3
25592115_28018338_28482851	0.5308716062948985	2016.0	3
23625198_28018338_28848559	0.5308364582846131	2015.3333333333333	3
26578451_27117833_28642997	0.5308345020534079	2016.3333333333333	3
22437870_27117833_28482851	0.5308137275110614	2015.0	3
20636820_26578451_28990585	0.5308045824258344	2014.3333333333333	3
20722638_27815822_29800567	0.5307890772396413	2015.0	3
20722638_27079802_27117833	0.5307699491952766	2014.3333333333333	3
26175924_28482851_29139554	0.5307389008000802	2016.6666666666667	3
20433954_22437870_28848559	0.5307248953212751	2013.0	3
20722638_25281753_27117833	0.5306918245071007	2013.6666666666667	3
27503244_28242522_28642997	0.530688564957219	2017.0	3
20433954_27079802_27117833	0.5306748619880312	2014.0	3
20433954_26578451_29139554	0.5306215126484818	2014.3333333333333	3
20722638_25858804_28018338	0.5305774461750008	2014.0	3
20433954_25281753_28642997	0.5305720917012161	2014.0	3
25281753_26325035_28848559	0.5305543349776123	2015.3333333333333	3
23625198_27079802_27398650	0.5305514656495532	2015.0	3
26578451_28482851_29139554	0.5305222850844128	2016.6666666666667	3
23625198_26325035_27079802	0.5304969845574886	2014.6666666666667	3
20722638_25534622_28990585	0.5304189753608398	2014.6666666666667	3
20636820_27815822_28242522	0.5304009079617108	2014.3333333333333	3
27398650_28642997_29494517	0.5303881218559711	2017.3333333333333	3
26578451_27503244_28018338	0.5303811904565902	2015.6666666666667	3
20433954_26578451_27398650	0.5303564849936296	2013.6666666666667	3
25281753_25858804_28848559	0.5303550903144622	2015.3333333333333	3
20636820_25858804_29139554	0.5303534151606478	2014.3333333333333	3
26936508_28642997	0.5303531142055055	2017.0	2
25534622_28242522_29139554	0.5303030687732474	2016.6666666666667	3
20433954_25342040_29800567	0.5302305526103349	2014.0	3
20722638_26175924_28482851	0.5301934985185673	2014.3333333333333	3
25534622_28848559_28990585	0.5301799101170311	2016.6666666666667	3
20636820_27229745_28482851	0.5301493398226026	2014.3333333333333	3
27503244_28642997_28990585	0.5300932257507232	2017.3333333333333	3
23625198_26578451_28990585	0.5300561279771697	2015.3333333333333	3
20636820_26578451_28482851	0.5300506775402393	2014.0	3
27079802_28018338_29139554	0.5299268194447462	2016.6666666666667	3
20636820_25281753_29494517	0.5297537159459217	2014.0	3
22437870_25534622_28242522	0.5297308370234464	2014.6666666666667	3
22437870_26936508_29494517	0.529728557213844	2015.3333333333333	3
27398650_27503244_28018338	0.5296835017103592	2016.0	3
23625198_27079802_28018338	0.529667581641501	2015.0	3
22437870_26578451_28848559	0.5296340814561292	2014.6666666666667	3
20722638_25858804_29139554	0.5295960324648402	2014.6666666666667	3
26936508_27398650_27503244	0.5295954757380897	2016.0	3
20722638_26325035_27079802	0.5295650781915012	2014.0	3
20636820_26325035_29139554	0.5295222279439208	2014.3333333333333	3
20636820_28642997_29494517	0.5295050778882548	2015.3333333333333	3
23625198_27079802_27117833	0.5294848617122134	2015.0	3
20433954_25281753_26325035	0.529469444389858	2013.0	3
25342040_25534622_28642997	0.5294335481750025	2015.6666666666667	3
20433954_25592115_27398650	0.5293885685386224	2013.6666666666667	3
20722638_25342040_28482851	0.5293327966958671	2014.0	3
26325035_26936508_27503244	0.5293182077689127	2015.6666666666667	3
20722638_25592115_29800567	0.5292978967116293	2014.6666666666667	3
26325035_27117833_28018338	0.5292565622159697	2015.6666666666667	3
26578451_27079802_29139554	0.529238115689515	2016.3333333333333	3
25534622_26175924_28018338	0.5291623864547929	2015.3333333333333	3
26175924_27117833_28990585	0.5291527697331639	2016.3333333333333	3
26175924_26936508_27398650	0.5291068628514353	2015.6666666666667	3
20636820_23625198_27117833	0.5290771176345908	2013.0	3
28642997_28848559_29139554	0.5289700829179081	2017.6666666666667	3
28018338_29494517_29800567	0.5289496672180584	2017.3333333333333	3
25342040_27815822_29800567	0.5289496573035433	2016.0	3
25858804_28018338_29139554	0.5289295439185628	2016.3333333333333	3
27117833_27503244_28018338	0.528877950615164	2016.0	3
25534622_27398650_29139554	0.5288645999241604	2016.3333333333333	3
20722638_25534622_28642997	0.5288473766336068	2014.6666666666667	3
22437870_23625198_27079802	0.5288423757091185	2013.6666666666667	3
23625198_27079802_28848559	0.528836001093971	2015.3333333333333	3
20636820_23625198_28018338	0.5288351192818382	2013.0	3
20722638_26325035_28018338	0.5288035994863437	2014.0	3
25858804_28242522_28642997	0.5287892291056313	2016.6666666666667	3
26325035_28018338_28242522	0.5287732639946191	2016.0	3
26325035_28482851_28990585	0.5287492588012382	2016.6666666666667	3
20433954_27503244_28482851	0.5287007769433056	2014.3333333333333	3
27815822_28848559_28990585	0.5286836127778871	2017.0	3
23625198_25534622_28242522	0.5286322629397721	2015.0	3
26175924_26578451_29139554	0.5286206278734351	2016.0	3
27815822_28018338_28642997	0.5285856450774676	2016.6666666666667	3
26175924_26578451_28482851	0.5285471571999762	2015.6666666666667	3
23625198_27503244_29800567	0.5284462947128311	2015.6666666666667	3
20433954_25281753_29494517	0.5284447165756885	2014.0	3
25858804_28018338_28482851	0.5283630053947508	2016.0	3
20636820_27815822_28642997	0.5282997035149422	2014.6666666666667	3
20433954_22437870_27229745	0.5282608300010052	2012.6666666666667	3
27117833_27398650_28642997	0.5282268898060483	2016.6666666666667	3
23625198_27229745_28990585	0.5282164297978322	2015.6666666666667	3
25534622_26175924_28482851	0.5281818523202894	2015.6666666666667	3
25342040_25534622_28990585	0.5281491902475733	2015.6666666666667	3
20722638_28018338_28242522	0.5281081412945566	2014.6666666666667	3
20433954_25342040_27079802	0.5281001870423031	2013.3333333333333	3
20433954_20636820_27398650	0.5280723840434831	2012.0	3
20636820_28848559_29139554	0.528046097836722	2015.0	3
20433954_25534622_27229745	0.5280430329614937	2013.6666666666667	3
25281753_26578451_28018338	0.5280199527722735	2015.0	3
27079802_27815822_28848559	0.5280165917776287	2016.3333333333333	3
25534622_27229745_28018338	0.5279829309062176	2015.6666666666667	3
20636820_27117833_27815822	0.5279597396208819	2014.0	3
20636820_28018338_29494517	0.5279441422399516	2014.6666666666667	3
25281753_25342040_28848559	0.5279327921368369	2015.0	3
26325035_28990585_29139554	0.5279209021340725	2017.0	3
25592115_26578451_28018338	0.5279169170024434	2015.3333333333333	3
22437870_27117833_29800567	0.527822591514601	2015.3333333333333	3
26578451_27503244_28482851	0.5278201309033217	2016.0	3
25534622_26325035_28018338	0.5277869158045383	2015.3333333333333	3
20433954_23625198_25534622	0.5277734860595666	2012.6666666666667	3
25858804_26936508_29494517	0.5277564422177554	2016.3333333333333	3
22437870_27117833_28242522	0.5277070020704662	2015.0	3
20433954_20722638_28482851	0.5276763852139733	2012.6666666666667	3
20636820_22437870_28018338	0.5276577724630089	2012.6666666666667	3
23625198_28642997_29494517	0.5276465254744234	2016.3333333333333	3
27117833_28242522_28642997	0.5275971796546228	2017.0	3
25342040_28242522_28642997	0.5275800381198364	2016.3333333333333	3
20722638_26578451_27117833	0.5274751819622666	2014.0	3
28242522_28642997_29494517	0.5274557897329384	2017.6666666666667	3
26936508_27229745_28848559	0.5274535871425491	2016.3333333333333	3
25281753_27398650_29139554	0.5274388378893724	2016.0	3
22437870_28018338_29139554	0.5274154671533693	2015.3333333333333	3
26936508_27229745_29800567	0.52738095194928	2016.6666666666667	3
25281753_25534622_27398650	0.5273767643698223	2015.0	3
25534622_28642997_28848559	0.5272639003775826	2016.6666666666667	3
20722638_26175924_28848559	0.5272193795439708	2014.3333333333333	3
23625198_25534622_27117833	0.5272063344890834	2014.6666666666667	3
20433954_23625198_28642997	0.527197401796174	2013.6666666666667	3
25342040_28848559_29139554	0.5271828921145622	2016.3333333333333	3
20433954_27117833_27815822	0.5271820204944843	2014.0	3
25534622_27117833_28642997	0.5271690145464378	2016.3333333333333	3
27117833_28482851_28642997	0.5271352978802566	2017.0	3
20722638_25858804_28990585	0.5271008968432424	2014.6666666666667	3
25281753_25858804_29800567	0.526946357125543	2015.6666666666667	3
20636820_25534622_26578451	0.5268243611214276	2013.3333333333333	3
22437870_25858804_26936508	0.5267928359752788	2014.3333333333333	3
20433954_25342040_28642997	0.5267812722756088	2014.0	3
23625198_27117833_28242522	0.5267141704483173	2015.3333333333333	3
20433954_27503244_29800567	0.5266843132521786	2014.6666666666667	3
22437870_26175924_29800567	0.5266722420750245	2015.0	3
27503244_28018338_28642997	0.526657604691691	2016.6666666666667	3
25281753_27117833_29139554	0.5265279987602226	2016.0	3
26936508_28242522	0.526511825425861	2016.5	2
26578451_27117833_29139554	0.5265108807244481	2016.3333333333333	3
25281753_26578451_27079802	0.5264997349867366	2015.0	3
20433954_26325035_27398650	0.526348368949527	2013.6666666666667	3
22437870_27117833_28848559	0.5262715999081741	2015.0	3
20722638_27398650_29494517	0.5262597626363884	2015.0	3
20636820_26175924_28482851	0.5262580281505939	2014.0	3
25534622_28242522_29800567	0.5262281936480655	2016.6666666666667	3
20722638_26325035_28642997	0.5262134789234122	2014.6666666666667	3
25592115_28018338_28242522	0.5262029081261058	2016.0	3
22437870_25342040_28848559	0.5261351966629645	2014.3333333333333	3
20636820_27079802_29800567	0.5260825986876582	2014.6666666666667	3
20433954_27398650_27503244	0.5260548486891533	2014.0	3
25534622_26578451_28848559	0.5260518682602635	2015.6666666666667	3
26325035_26936508_27229745	0.5260397042169626	2015.6666666666667	3
26936508_27117833_27398650	0.5260023902623574	2016.0	3
25858804_28482851_28990585	0.5259770409157615	2016.6666666666667	3
23625198_29494517_29800567	0.5259640754235294	2016.3333333333333	3
25342040_27117833_28018338	0.5259530989662425	2015.3333333333333	3
20722638_26325035_28990585	0.5259525334537939	2014.6666666666667	3
25858804_28018338_28242522	0.5259300100596982	2016.0	3
23625198_27398650_28848559	0.5258460612305186	2015.3333333333333	3
27503244_28018338_29139554	0.5256716129412259	2016.6666666666667	3
26325035_27079802_28642997	0.5255934920860432	2016.3333333333333	3
25342040_25534622_28242522	0.5255907676414318	2015.3333333333333	3
20433954_25281753_27815822	0.5255703699224683	2013.3333333333333	3
22437870_27398650_28990585	0.525558675092382	2015.3333333333333	3
26936508_27117833_27229745	0.5255584766693941	2016.0	3
27117833_28482851_28848559	0.5255228303936852	2016.6666666666667	3
20722638_25592115_28990585	0.5255020805679615	2014.6666666666667	3
27815822_28242522_28990585	0.525466429652857	2017.0	3
26175924_28848559_29800567	0.5254537304695162	2016.6666666666667	3
26175924_28018338_28242522	0.5254122612456414	2016.0	3
27079802_28242522_28848559	0.525406101268182	2016.6666666666667	3
20433954_27815822_28848559	0.5252496004175337	2014.3333333333333	3
26578451_27117833_28482851	0.5252294007424967	2016.0	3
20433954_28990585_29494517	0.5251931136347899	2015.3333333333333	3
25534622_25592115_28242522	0.5251849947814571	2015.6666666666667	3
20722638_26325035_28848559	0.5251797697088016	2014.3333333333333	3
26175924_26578451_28848559	0.5251620573351719	2015.6666666666667	3
26936508_27117833_27503244	0.52515659666033	2016.0	3
20433954_25592115_25858804	0.5251538137073394	2013.3333333333333	3
25858804_28990585_29139554	0.5251486842485956	2017.0	3
27079802_27815822_28482851	0.5251106334029751	2016.3333333333333	3
20722638_27079802_29494517	0.5250885704244754	2015.0	3
20722638_27117833_28018338	0.525055209443965	2014.3333333333333	3
20636820_20722638_27117833	0.5250426427805645	2012.3333333333333	3
20636820_20722638_28848559	0.5250042349356262	2012.6666666666667	3
25281753_27815822_28018338	0.5249995150493002	2015.3333333333333	3
25281753_28242522_28642997	0.5249995034466745	2016.3333333333333	3
20433954_25534622_27117833	0.5249969913709561	2013.6666666666667	3
22437870_27117833_27398650	0.5249692551785641	2014.6666666666667	3
25281753_28482851_28642997	0.5249384343599871	2016.3333333333333	3
28018338_29139554_29494517	0.5249213424366465	2017.3333333333333	3
26578451_28642997_29139554	0.524823499710462	2017.0	3
20433954_25342040_27117833	0.5247970326168495	2013.3333333333333	3
27815822_28482851_28848559	0.5247548840550109	2016.6666666666667	3
25342040_27117833_28990585	0.5247314365445127	2016.0	3
27398650_28018338_28482851	0.5247268332733054	2016.3333333333333	3
25592115_28482851_29800567	0.5246919503883191	2016.6666666666667	3
25534622_25858804_26936508	0.5246812525950131	2015.3333333333333	3
25534622_27079802_28848559	0.5245906590679132	2016.0	3
25342040_27229745_28018338	0.5245622027887337	2015.3333333333333	3
28018338_28990585	0.5245388954970582	2017.0	2
20722638_28482851_29139554	0.5245337463251736	2015.3333333333333	3
25281753_25534622_28642997	0.5245199886013422	2015.6666666666667	3
22437870_26578451_27079802	0.5244984118981703	2014.3333333333333	3
27398650_28242522_28990585	0.5244814513424361	2017.0	3
27815822_28018338_28482851	0.5244334282346308	2016.3333333333333	3
22437870_27079802_28642997	0.5244117925253109	2015.3333333333333	3
25342040_26175924_28018338	0.5244082169564599	2015.0	3
26578451_27398650_29800567	0.5243695107367891	2016.3333333333333	3
20636820_27503244_28482851	0.5243555622771809	2014.3333333333333	3
23625198_25281753_28990585	0.5243241216374867	2015.0	3
20636820_25342040_28482851	0.5243077793876846	2013.6666666666667	3
20636820_20722638_28018338	0.524292909449571	2012.3333333333333	3
20636820_27229745_28990585	0.5242862306042942	2014.6666666666667	3
26175924_28018338_28482851	0.5242766493657327	2016.0	3
20433954_25592115_26325035	0.5242440699246699	2013.3333333333333	3
20433954_26325035_29494517	0.5242183058790646	2014.3333333333333	3
27117833_28990585_29139554	0.52419531025446	2017.3333333333333	3
28482851_28990585_29494517	0.524187826239544	2017.6666666666667	3
27117833_27815822_28018338	0.5241587141491784	2016.0	3
20433954_20636820_28482851	0.5240801770737993	2012.3333333333333	3
25592115_28642997_28848559	0.5240002600466301	2016.6666666666667	3
25858804_28990585_29800567	0.5239945854954414	2017.0	3
27079802_28482851_29139554	0.5239638339520196	2017.0	3
23625198_28018338_28242522	0.5239578760928817	2015.3333333333333	3
20433954_20722638_25858804	0.5238592088693208	2012.0	3
27117833_28018338_29800567	0.5237030082567745	2016.6666666666667	3
20636820_25534622_27398650	0.5236811623803755	2013.6666666666667	3
23625198_27229745_29800567	0.5236653449756928	2015.6666666666667	3
20722638_25592115_27079802	0.5236009322566049	2014.0	3
20433954_25858804_27117833	0.5235787381749563	2013.6666666666667	3
20636820_25592115_28848559	0.5235699473506322	2014.0	3
27117833_28018338_29494517	0.5235457703354137	2016.6666666666667	3
27815822_28018338_28848559	0.5234937235133259	2016.3333333333333	3
22437870_26325035_29800567	0.5234461860316645	2015.0	3
25281753_26175924_28482851	0.5234381702325189	2015.3333333333333	3
28482851_28642997_29494517	0.5234334643293203	2017.6666666666667	3
22437870_23625198_27117833	0.5234035780678405	2013.6666666666667	3
20722638_25281753_25534622	0.5233656911225013	2013.3333333333333	3
20433954_25342040_25534622	0.5233533392842442	2013.0	3
25534622_25858804_28018338	0.5233400343468912	2015.3333333333333	3
20722638_25858804_29800567	0.5233311797329486	2014.6666666666667	3
25342040_27079802_28482851	0.523328581144542	2015.6666666666667	3
20722638_25281753_29494517	0.5233172135475609	2014.3333333333333	3
25534622_27815822_28018338	0.5232781373232895	2015.6666666666667	3
25534622_27117833_28482851	0.5232588786486085	2016.0	3
20433954_20636820_25534622	0.5232582951804267	2011.6666666666667	3
25281753_25534622_29494517	0.5232471643787415	2015.6666666666667	3
22437870_25858804_28018338	0.5232202822734594	2014.3333333333333	3
20722638_22437870_28848559	0.5231245830371061	2013.3333333333333	3
26578451_27079802_27815822	0.5231134627980153	2015.6666666666667	3
25281753_27079802_28642997	0.5230643676155334	2016.0	3
20433954_25534622_26325035	0.5230367244948193	2013.3333333333333	3
20636820_26578451_27398650	0.523026923579044	2013.6666666666667	3
20433954_27229745_28642997	0.5229985639319282	2014.6666666666667	3
25281753_27503244_28482851	0.5229791257200964	2015.6666666666667	3
27815822_28848559_29800567	0.5229656635760324	2017.0	3
22437870_28990585_29139554	0.5229594368046299	2016.0	3
20433954_23625198_28848559	0.5229425211049263	2013.3333333333333	3
20722638_27117833_28848559	0.5228667145776145	2014.6666666666667	3
27815822_28242522_28848559	0.5228566072860987	2016.6666666666667	3
27117833_27503244_28990585	0.52285163537493	2016.6666666666667	3
26325035_28242522_28642997	0.5228183033781566	2016.6666666666667	3
27117833_28018338_28242522	0.5228078801031897	2016.3333333333333	3
28482851_28848559_29139554	0.5227867966235642	2017.3333333333333	3
22437870_26578451_28482851	0.5227810015673082	2014.6666666666667	3
25592115_27079802_28482851	0.5227604747646692	2016.0	3
25592115_28018338_29800567	0.522738981252779	2016.3333333333333	3
25858804_26936508_29800567	0.5227281414383027	2016.3333333333333	3
20722638_25858804_28848559	0.5227202730099973	2014.3333333333333	3
20636820_25592115_28990585	0.5227100192540209	2014.3333333333333	3
25858804_28642997_29139554	0.5226982084231168	2017.0	3
20433954_28848559_29139554	0.5226934932453974	2015.0	3
20722638_25858804_27079802	0.522691739647519	2014.0	3
25342040_28482851_28642997	0.52262919420316	2016.3333333333333	3
20722638_26175924_28242522	0.5225804811217669	2014.3333333333333	3
20722638_27117833_29139554	0.5225702316972987	2015.0	3
20433954_20722638_28848559	0.5225492781101683	2012.6666666666667	3
26325035_28642997_29139554	0.5225315927443432	2017.0	3
27079802_27815822_28642997	0.5224989389175078	2016.6666666666667	3
23625198_27079802_27815822	0.5224422693560539	2015.0	3
20433954_27117833_28848559	0.5223410830764889	2014.3333333333333	3
20636820_25281753_25858804	0.5223407065362625	2013.0	3
22437870_25534622_28990585	0.5223005432995591	2015.0	3
25342040_26578451_27117833	0.5222600707291544	2015.0	3
25281753_28848559_29494517	0.5222579698499784	2016.3333333333333	3
27503244_28482851_29800567	0.5222390782288566	2017.0	3
20636820_25592115_28018338	0.5222294445095347	2013.6666666666667	3
20636820_26175924_28242522	0.5222054543830452	2014.0	3
20722638_26578451_27398650	0.5221723185459409	2014.0	3
20722638_27117833_29800567	0.522161508535193	2015.0	3
20433954_22437870_28242522	0.522138780259049	2013.0	3
20433954_26175924_27229745	0.522072765259481	2013.6666666666667	3
20636820_25342040_29800567	0.5220654109350265	2014.0	3
26175924_28242522_28848559	0.5220564192378223	2016.3333333333333	3
25858804_28018338_29800567	0.5220513013960021	2016.3333333333333	3
20722638_28242522_28848559	0.5220272472266619	2015.0	3
20636820_27503244_28018338	0.522009892636349	2014.0	3
20722638_25858804_28642997	0.5219753723004011	2014.6666666666667	3
22437870_25534622_27117833	0.5219617494718126	2014.3333333333333	3
25858804_28642997_28848559	0.5219341527377224	2016.6666666666667	3
26325035_28482851_28848559	0.5219299146446851	2016.3333333333333	3
23625198_25281753_28482851	0.5219183224817026	2014.6666666666667	3
25342040_25858804_26936508	0.5219176015939618	2015.0	3
26578451_27117833_27503244	0.5218586073211142	2015.6666666666667	3
25281753_27117833_28642997	0.5217880782642343	2016.0	3
20636820_20722638_28990585	0.5217781579345182	2013.0	3
25534622_26175924_28242522	0.5217735198622814	2015.6666666666667	3
25342040_27079802_28848559	0.5217051183488137	2015.6666666666667	3
26578451_27815822_28018338	0.5217021634817923	2015.6666666666667	3
26325035_28848559_29800567	0.5216753677588337	2016.6666666666667	3
27117833_28018338_28482851	0.5216722682232809	2016.3333333333333	3
20433954_26325035_26578451	0.521625492946313	2013.3333333333333	3
23625198_26325035_28018338	0.5215642112230698	2014.6666666666667	3
27503244_28990585_29139554	0.5215582265172256	2017.3333333333333	3
23625198_25281753_28018338	0.5215312607528763	2014.3333333333333	3
23625198_27398650_28018338	0.5215227351546698	2015.0	3
23625198_27117833_29139554	0.521520945977702	2015.6666666666667	3
26936508_29139554	0.5215030839005297	2017.0	2
22437870_25281753_28848559	0.5214851425280458	2014.3333333333333	3
20433954_25281753_26175924	0.5214809568673934	2013.0	3
28482851_28848559_29494517	0.5214696003069834	2017.3333333333333	3
25342040_27815822_29139554	0.5214484509162508	2016.0	3
25281753_25342040_28990585	0.5214476761146626	2015.3333333333333	3
20433954_27079802_27503244	0.5214023932851065	2014.0	3
20433954_26578451_28242522	0.5213839577380556	2014.0	3
20636820_25534622_29494517	0.521305924879319	2014.3333333333333	3
20433954_23625198_27229745	0.5212939690311681	2013.0	3
26936508_27229745_27398650	0.5212673848360898	2016.0	3
23625198_26325035_28642997	0.5212558157193738	2015.3333333333333	3
23625198_25342040_29800567	0.5212309339767095	2015.0	3
22437870_28242522_28642997	0.5211554028437372	2015.6666666666667	3
26175924_28642997_28990585	0.5211399717967953	2017.0	3
25858804_27079802_28018338	0.5211380418950766	2015.6666666666667	3
23625198_25534622_28848559	0.5210757654259263	2015.0	3
23625198_25534622_27398650	0.5210534179459044	2014.6666666666667	3
27079802_28018338_29800567	0.521034966501999	2016.6666666666667	3
25281753_28242522_29139554	0.5210123196365479	2016.3333333333333	3
25534622_28482851_29494517	0.5210103690135106	2016.6666666666667	3
27503244_28482851_29139554	0.5209973443492704	2017.0	3
20722638_27229745_28990585	0.5209902096565596	2015.0	3
25281753_25534622_27229745	0.5209432359146154	2015.0	3
26578451_27229745_29800567	0.520940055329432	2016.3333333333333	3
20433954_20722638_26325035	0.520931914557024	2012.0	3
20722638_26578451_28018338	0.520919582417033	2014.0	3
20433954_26578451_27815822	0.5208996012733365	2013.6666666666667	3
20636820_28242522_29139554	0.5208975394472259	2015.0	3
20433954_26325035_27815822	0.5208470506578997	2013.6666666666667	3
25281753_26578451_28990585	0.5208116276372307	2015.6666666666667	3
25281753_27079802_29139554	0.5207704536633225	2016.0	3
23625198_25858804_29800567	0.5207412586773293	2015.3333333333333	3
22437870_25534622_28642997	0.5207312177483845	2015.0	3
20433954_20636820_28642997	0.5207122379387003	2012.6666666666667	3
26175924_26936508_27503244	0.520639056379474	2015.6666666666667	3
20636820_25592115_27117833	0.5206113393372463	2013.6666666666667	3
26936508_27079802_28848559	0.520546828425391	2016.3333333333333	3
20636820_28848559_29494517	0.5205209383909001	2015.0	3
25342040_25534622_27079802	0.5205066360775142	2015.0	3
25281753_26175924_28848559	0.5204390802248765	2015.3333333333333	3
23625198_27229745_28642997	0.5204242024989307	2015.6666666666667	3
20636820_25342040_29139554	0.5203871783316112	2014.0	3
20636820_28242522_29494517	0.5203837912905842	2015.0	3
25858804_28018338_29494517	0.5203773075516778	2016.3333333333333	3
25534622_27079802_29494517	0.5203647899331425	2016.3333333333333	3
26325035_27398650_28018338	0.5203289984813982	2015.6666666666667	3
20433954_23625198_27398650	0.5202675692124127	2013.0	3
23625198_25281753_28848559	0.5201978097388128	2014.6666666666667	3
25281753_25342040_29800567	0.5201474858229074	2015.3333333333333	3
20636820_27117833_27398650	0.5201043260238454	2014.0	3
20722638_25281753_27398650	0.5200969513842338	2013.6666666666667	3
26175924_28018338_28848559	0.5200523754527547	2016.0	3
25534622_28642997_29494517	0.5200111506604549	2017.0	3
25592115_27398650_28848559	0.5199871770635224	2016.0	3
20722638_27117833_28482851	0.5199842045873508	2014.6666666666667	3
22437870_25592115_28018338	0.5199400619524773	2014.3333333333333	3
22437870_26325035_28848559	0.5199358785942345	2014.6666666666667	3
25342040_27815822_28990585	0.5199067678983932	2016.0	3
20722638_29494517_29800567	0.5199022508162899	2015.6666666666667	3
22437870_28642997_28990585	0.5199010015670119	2016.0	3
26578451_27503244_29800567	0.519872995262748	2016.3333333333333	3
23625198_25534622_26578451	0.5198627513438288	2014.3333333333333	3
26175924_28242522_29139554	0.5198248171685625	2016.6666666666667	3
26175924_27398650_29139554	0.519795704538629	2016.3333333333333	3
25281753_27117833_27503244	0.5197755957049004	2015.3333333333333	3
20636820_27079802_27117833	0.5197542211385185	2014.0	3
25342040_28482851_29139554	0.5196563093837393	2016.3333333333333	3
22437870_27229745_28018338	0.5196397484581202	2014.6666666666667	3
26936508_27079802_27398650	0.5196240091947562	2016.0	3
25592115_26936508	0.5195964459449782	2015.5	2
20722638_25858804_28482851	0.519583216358232	2014.3333333333333	3
20722638_25534622_27398650	0.5195803653703418	2014.0	3
27079802_27815822_28242522	0.5195719363915028	2016.3333333333333	3
25281753_26936508	0.5195282243505721	2015.0	2
25342040_25592115_28018338	0.5195014445588528	2015.0	3
20722638_25534622_28242522	0.5194830077992543	2014.3333333333333	3
20636820_26325035_27117833	0.5194257074718754	2013.6666666666667	3
27503244_28482851_28642997	0.5193976201185841	2017.0	3
28642997_29139554_29800567	0.5193677532275829	2018.0	3
23625198_28482851_29139554	0.5193241568977356	2016.0	3
25534622_26578451_28642997	0.5193217388777424	2016.0	3
20722638_25342040_29139554	0.5192490343882975	2014.3333333333333	3
20433954_20636820_26325035	0.5191873346015232	2011.6666666666667	3
25534622_26325035_29139554	0.5191429236556759	2016.0	3
20636820_22437870_28482851	0.5191109696180533	2013.0	3
20433954_23625198_26325035	0.5191065197212444	2012.6666666666667	3
23625198_26325035_28848559	0.519101715619051	2015.0	3
23625198_27117833_28848559	0.519097336011032	2015.3333333333333	3
25281753_29139554_29800567	0.5190892638614457	2016.6666666666667	3
27117833_27815822_28990585	0.5189962309286895	2016.6666666666667	3
25592115_27079802_28848559	0.5189936678041908	2016.0	3
20636820_25858804_28482851	0.5188813925069579	2014.0	3
25858804_26936508_28848559	0.5187890657594537	2016.0	3
25281753_25858804_28482851	0.518785939552067	2015.3333333333333	3
22437870_27815822_29800567	0.5187839129575401	2015.3333333333333	3
27398650_27815822_28848559	0.5187383718264257	2016.3333333333333	3
26325035_26578451_29800567	0.5187348809449234	2016.0	3
25281753_25858804_29139554	0.5187067491105988	2015.6666666666667	3
23625198_25342040_27079802	0.5187059086372472	2014.3333333333333	3
23625198_26578451_28642997	0.5186380756168933	2015.3333333333333	3
25592115_27398650_29800567	0.5186209151895784	2016.3333333333333	3
20433954_22437870_27398650	0.5185855656207644	2012.6666666666667	3
27815822_28242522_28642997	0.5185553638775571	2017.0	3
27398650_28242522_28642997	0.518524903223656	2017.0	3
20636820_25858804_29800567	0.5185223036393669	2014.3333333333333	3
23625198_26175924_27079802	0.518507311545175	2014.6666666666667	3
20433954_27815822_28990585	0.5185008285726532	2014.6666666666667	3
25592115_28018338_29139554	0.5184782089272494	2016.3333333333333	3
20636820_27503244_29800567	0.5184675113525228	2014.6666666666667	3
25534622_26175924_27079802	0.5184602638533462	2015.3333333333333	3
23625198_26175924_28990585	0.5184386562914034	2015.3333333333333	3
25858804_27117833_28018338	0.5184163011240787	2015.6666666666667	3
25281753_27398650_28482851	0.5183826805628713	2015.6666666666667	3
26578451_27079802_27398650	0.5183732116896799	2015.6666666666667	3
20722638_26325035_29139554	0.5183434345758334	2014.6666666666667	3
22437870_27079802_27117833	0.5183302241847157	2014.6666666666667	3
22437870_25281753_27117833	0.5183193824205474	2014.0	3
27229745_28482851_28642997	0.51829337053698	2017.0	3
20433954_25592115_28242522	0.5182050648821741	2014.0	3
20722638_23625198_28848559	0.518191816589751	2013.6666666666667	3
20636820_27229745_28018338	0.5181864265477962	2014.0	3
[truncated: 2,496 more rows]
