# Supplementary material for: TrendyGenes, a computational pipeline for the detection of literature trends in academia and drug discovery
Source: Sci Rep. 2021 Aug 3;11:15747. doi: 10.1038/s41598-021-94897-9 (PMC8333311; doi:10.1038/s41598-021-94897-9)
Supplement: Supplementary file 2 — Supplementary Table S1. [file 41598_2021_94897_MOESM2_ESM.xlsx]

## Sheet: Trendiness
GENE_NAME	LOG_PROB_TREND_GENERAL	FC_TREND_GENERAL	LOG_PROB_TREND_PHARMA	FC_TREND_PHARMA	PUBLICATIONS_2019	RATIO_ASSOCIATIONDISEASE_PUBS_2018
GSDMD	3.48216	2.30069	1.62576	1.6289	234	1.14516
FUNDC1	3.21	2.19628	1.87261	2.0982	63	1.21875
MLKL	3.51076	2.10232	1.36792	1.24787	611	1.27636
ARMC5	2.36576	1.87591	1.08193	0.937235	55	2.84211
ALKBH5	2.95003	1.86239	1.83816	1.60577	78	0.78125
TIGIT	2.83337	1.6349	1.85121	1.63064	278	1.10084
GSDMA	2.91526	1.58097	2.05255	2.05791	296	1.26316
METTL14	2.7778	1.52871	1.43216	1.30167	89	0.531915
TM6SF2	2.10907	1.51989	1.14114	0.841944	172	4.78873
SLC38A9	2.1796	1.51588	0	0	32	0.5
METTL3	2.97386	1.50458	2.50428	2.71157	662	0.57764
BOLA3	1.97743	1.49417	0	0	24	2.8
TCTN1	1.86308	1.41868	0	0	20	2
ERFE	1.39178	1.3755	-0.126514	-0.0077565	115	1.78723
APOOL	1.81348	1.36956	0	0	14	1.33333
CHCHD10	1.98783	1.33029	0	0	77	2.87879
WDR81	1.98288	1.32906	0.882241	0.792481	17	1.625
HIST1H3B	2.19293	1.32815	0	0	42	2.86957
CRBN	1.83705	1.29117	1.92821	1.90012	295	1.36697
CD274	2.58264	1.25568	2.93961	2.99788	9294	1.80369
FNDC5	1.73546	1.25229	-0.643286	-0.195809	878	1.92355
ANGPTL8	1.96127	1.22229	0.443146	0.154316	229	2.38144
BCOR	1.42348	1.216	0.454155	0.160964	316	2.88
TET3	1.62508	1.18173	0	0	11	0.781609
SETD5	1.57404	1.14233	0	0	31	1.3125
PDCD1	2.22638	1.14095	2.46903	2.65969	11526	1.90565
DDI2	1.51654	1.13825	0	0	16	1
GFRAL	1.56161	1.13285	1.41769	1.23697	23	2.86667
FAM19A4	1.69898	1.1296	0	0	31	1.7
YTHDF2	2.05714	1.12643	1.86162	1.83294	72	0.777778
RNF169	1.56437	1.09864	0	0	15	0.333333
PCGF3	1.5869	1.08296	0.300333	0.191664	35	0.142857
TMEM165	1.63835	1.06981	0	0	30	2
AP1S3	1.48403	1.06301	0	0	17	2
TBCK	1.46787	1.05802	0	0	14	3.2
FAM83G	1.46217	1.05743	0	0	16	0.555556
FBXO28	1.43181	1.03157	0	0	16	1
MIEF1	1.53656	1.02459	0	0	44	0.666667
DUX4	1.33357	1.02331	0.337199	0.0928957	279	2.125
TMEM175	1.54471	1.01056	0	0	13	1
C9orf72	2.62862	0.97519	1.28743	1.09867	1226	3.43932
SMIM20	1.83003	0.971087	-0.689378	-0.263034	36	0.631579
APELA	1.91964	0.958702	0.35884	0.105937	92	1.125
XKR8	1.39486	0.958484	0	0	15	0.8
IFNL4	1.9537	0.957853	1.40649	1.40368	152	2.42105
CGAS	1.89254	0.949891	1.59434	1.35144	863	1.07194
ZNF512B	1.36215	0.938198	0	0	11	2.5
TMIGD2	1.30796	0.934707	0.545525	0.292481	15	1.5
TANGO2	1.35801	0.926267	0	0	11	1
SMCR8	1.59505	0.918286	0	0	20	3.33333
DENR	1.4829	0.918071	-0.19913	-0.0594791	475	1.41781
CMTM6	1.33427	0.915464	0.949791	0.80783	18	0.666667
TMEM106B	1.58147	0.912297	0.624618	0.435633	87	2.66667
TRAPPC8	1.34922	0.911825	0	0	16	0
ZNRF3	1.89393	0.911179	0.0511478	0.608241	88	2.16667
BTNL8	1.32324	0.902058	0	0	11	0.75
TRIM14	1.23933	0.901815	0.435824	0.257287	34	1.4
AFAP1	2.36832	0.89864	1.863	1.72972	124	2.6
LRRC8A	1.92551	0.895184	1.49831	1.35391	97	0.642857
MIEF2	1.69467	0.887204	0	0	32	1.15385
RNF213	1.06799	0.88527	0.375614	0.199548	153	2.09615
MORC3	1.0119	0.88453	0	0	78	4.16667
LRBA	2.16184	0.875637	1.19598	0.891204	141	2.84906
SDHAF1	1.29851	0.868726	0	0	18	6.5
BICD2	0.949797	0.860916	-0.248119	-0.0831792	83	2.48276
YTHDC2	1.28258	0.85205	0	0	13	0
UBAP2	1.29071	0.839284	0	0	23	2.28571
MBOAT7	2.13168	0.836544	1.29607	0.944484	71	4.70833
MAP1LC3B	0.903214	0.836449	1.32992	1.33245	1547	1.36438
USP8	1.42798	0.834156	1.01513	0.684719	167	2.5
C12orf65	1.17933	0.833371	0	0	19	6.33333
ZNFX1	1.23622	0.83271	0.557248	0.5	13	2
ANKRD55	1.32555	0.828947	0	0	22	3.5
CCDC22	1.26494	0.820279	0.455126	0.207519	20	1.66667
ABHD11	1.25747	0.819413	0	0	22	2
RNF43	1.39488	0.814863	-0.148912	0.297691	168	1.85714
RAB39B	1.31662	0.813344	1.31185	1.04373	64	1.64706
ECHDC3	1.2398	0.8048	1.13482	1.1112	11	1.25
ETAA1	1.26618	0.803162	0.545525	0.292481	21	1.22222
PIEZO1	1.80587	0.802986	1.38057	1.25972	341	0.808333
DHX33	1.26187	0.800241	0.443838	0.368483	20	1
YTHDC1	2.05442	0.798583	1.39437	1.2187	59	0.25
ZNF580	1.20872	0.792734	0	0	17	0.571429
HCAR1	1.09647	0.787321	-1.13095	-0.156394	81	1.33333
KMT2C	0.892276	0.783053	1.57706	1.07036	234	1.63736
VIRMA	1.20143	0.772712	1.40649	1.40368	15	1.6
CCDC66	1.21442	0.772521	0	0	11	2.66667
HHLA2	1.46054	0.771502	1.00941	0.868483	36	1.18182
COLEC11	1.29244	0.768568	-0.124176	-0.00495773	175	1.36842
SMCHD1	0.832819	0.768445	-0.259062	-0.0902861	124	1.66071
PCSK9	1.61285	0.758649	1.51694	1.15524	2875	2.06167
NEK5	1.14085	0.75798	0	0	11	3
PRIMPOL	1.83819	0.753647	0	0	57	0.294118
IBTK	0.936249	0.750021	0.75802	0.346286	65	1.875
OTUD1	1.20278	0.7494	0.882241	0.792481	11	0.857143
TMEM119	1.56483	0.748846	0.342371	0.168517	46	1.30435
CDNF	1.06415	0.747158	0.39122	0.214422	83	0.62963
RSPH4A	1.07336	0.746771	0	0	14	3
ROR1	1.19723	0.744445	0.707703	0.312331	144	1.64516
STIMATE	1.21633	0.742161	0	0	20	0
HAUS3	1.43603	0.741921	0.866199	0.714422	156	0
PM20D1	1.15399	0.740751	0	0	25	0.714286
RIPK3	1.46126	0.738782	1.92823	1.71376	1159	1.19928
PRKACA	1.1957	0.735293	1.37194	1.02531	217	1.41667
TRIM56	1.18711	0.732703	0	0	18	1.5
VPS35	0.983588	0.727969	-0.133785	-0.0147219	262	0.923077
APEX2	1.67222	0.720932	0.424765	0.142227	113	0.285714
GPCPD1	1.11583	0.71997	0.557248	0.5	12	0.333333
FAM111B	1.14196	0.710912	0	0	14	3.16667
NRAS	1.24682	0.710594	1.02462	0.648226	171	1.78
TBL1XR1	0.89635	0.707553	0.263105	0.0953418	144	1.58824
BRD9	1.54065	0.703439	0.707703	0.313571	45	1.44444
TBC1D24	1.0914	0.702357	0	0	82	3.16
ZRSR2	0.960405	0.702176	0.349008	0.174971	66	1.57895
WTAP	1.38422	0.697487	1.42993	1.25125	79	1.04
ULK4	1.21731	0.691634	0.497663	0.315806	22	1.6
NAA60	1.10049	0.691151	0	0	15	0
KPNA5	1.01042	0.690502	0	0	12	0.6
THSD7A	2.01929	0.687741	0.331388	0.229716	92	3.08824
GPR52	0.910658	0.686217	0.402701	0.129658	19	1
TFEB	1.1264	0.68505	0.482379	0.111507	702	1.34507
CHCHD2	1.30245	0.684221	0.647592	0.458769	77	2.0625
ADTRP	1.0502	0.684061	0	0	14	1.8
COQ6	0.916701	0.682359	0	0	59	2.5
IL34	1.38164	0.678578	-0.453551	-0.145945	226	1.82192
ADCY9	1.29737	0.674378	0.473325	0.292481	138	1.42857
XCR1	1.00358	0.673869	0.0577547	0.465104	453	1.51852
SPATA18	0.989464	0.673497	0	0	12	2.2
TMEM98	1.00341	0.671766	0	0	20	1.6
ANKLE2	1.23305	0.669784	0	0	11	1.57143
PAPPA2	0.957575	0.66683	0.246775	0.0807317	81	0.913043
GREB1L	0.974995	0.663165	0	0	11	1.55556
CISD2	1.42572	0.659969	-0.516939	-0.180741	111	2.84848
CYB5D2	1.00991	0.659271	0	0	11	1
CNFN	0.964085	0.657495	0	0	14	1.5
ATG13	0.638089	0.654025	0.41373	0.137817	226	1
FAM3A	1.10669	0.652944	-0.481213	-0.197139	25	2.375
ATL3	1.12267	0.652276	0	0	21	0.714286
PIGW	1.17527	0.652268	-0.0547265	0.13283	31	2.44444
CHD8	1.12916	0.651205	0.257194	0.0453013	141	1.2619
PRMT9	0.987142	0.650615	-0.186928	-0.0282918	14	0
OTULIN	0.974064	0.648802	0.860745	0.707519	79	0.882353
COQ8B	1.09393	0.648694	0	0	26	3.45455
SAMD9	0.903862	0.648428	-0.311386	-0.120504	94	3.10714
WWTR1	1.36087	0.646178	1.21455	0.912242	1216	1.11
ANKLE1	1.19475	0.645017	0.623726	0.584963	14	0.833333
ATP11C	1.11535	0.642654	0	0	27	1
ZCWPW1	0.613571	0.642208	0.272846	0.160964	29	0.75
MED11	1.06626	0.639172	0	0	12	0
WDR45	0.496934	0.637996	0.477733	0.297004	90	2.24242
BAMBI	0.89366	0.637292	1.98509	1.75341	1938	0.5
TREM2	1.6372	0.636548	1.09104	0.664094	667	1.51695
GTSF1	1.55947	0.635891	0.259884	0.144753	20	1.5
TMEM199	1.56744	0.635711	1.0417	0.903677	26	3.28571
ISLR2	1.26126	0.632276	-0.369191	-0.151281	86	2.625
RNF20	0.527707	0.630537	0.369747	0.11165	150	0.923077
ZNF706	1.00999	0.628622	0	0	12	1
METRNL	1.07536	0.627607	0.768462	0.707519	29	1.76923
DZIP1L	0.82166	0.627432	0	0	11	3.28571
CAMTA1	0.997326	0.625195	0.195976	0.0347705	84	4.16667
GPR6	1.16748	0.623944	0.833853	0.697496	44	1.125
BACH2	0.585957	0.622841	0.671677	0.289352	208	1.33333
PFAS	1.16226	0.620006	1.16213	1.08073	83	0.555556
SVBP	0.944264	0.619816	0	0	12	0.333333
METTL13	1.0956	0.619161	0.708044	0.660964	20	1.66667
ATAD1	0.763435	0.618437	0	0	17	1.11111
FGF21	0.896799	0.618034	-0.705705	-0.198015	1649	2.11628
TMEM26	1.21009	0.61735	-0.799525	-0.292481	38	0.7
CCPG1	1.0055	0.616571	0	0	30	0.111111
GPR101	1.2464	0.616378	0.243481	0.125769	49	3.46154
LNP1	0.577843	0.611774	-0.307538	-0.111196	109	0.333333
ZNF408	0.797015	0.608088	0	0	20	0.428571
SRP72	1.11549	0.604022	0.341309	0.242713	52	2.375
IL1F10	0.913049	0.604014	-0.299724	-0.108246	93	1.875
FBXL7	0.889606	0.603777	0.300333	0.191664	17	1.2
KNL1	0.515235	0.60258	-0.572722	-0.193943	128	0.612245
MAP1LC3A	0.735985	0.601047	1.43218	1.3622	716	1.27879
CDK19	1.03648	0.600155	1.49167	1.40813	117	1.09091
MARC2	1.0831	0.599889	-0.799525	-0.292481	14	1.5
TMX1	0.994923	0.596981	0.357214	0.171256	130	0.333333
ATG2A	0.859158	0.596314	0.47562	0.403677	15	0.555556
NUDT15	1.56594	0.595797	0.202221	0.0760015	110	1.65455
SHARPIN	0.602809	0.595609	0.406376	0.13283	103	1.52941
LECT2	1.18372	0.594698	0.578479	0.386812	139	2.21875
MAP3K6	0.805858	0.591849	0.282142	0.54683	52	0.6
DEUP1	1.07589	0.59153	-0.211806	-0.0521683	14	1.33333
UCMA	1.04685	0.591485	-0.232021	-0.0687518	57	2.1
ATP6V0D2	0.585186	0.590292	-0.394479	0.081833	94	1.75758
HAVCR2	1.19368	0.58984	1.23045	1.01027	241	1.45752
NOL4	0.908665	0.587997	-0.176588	-0.017812	19	0.333333
RNASEH1	1.17929	0.587502	0.928614	0.427298	224	1.10417
ATG2B	0.341747	0.586738	0.768462	0.707519	29	1.66667
ASIC4	1.03272	0.586319	-0.251713	-0.0849625	39	1.11111
TBC1D5	1.54655	0.585898	0.993382	0.85022	15	0.3
CEP78	0.911226	0.585668	0	0	12	2.33333
PLA2R1	1.39561	0.585408	-0.227628	-0.0715973	395	2.82456
SLFN11	1.39013	0.584988	0.893648	0.745927	51	1.41176
EOGT	1.06882	0.582684	0	0	25	2.33333
ROS1	1.29774	0.581425	1.88736	1.68056	1048	1.49926
SEC61B	0.8632	0.581303	0	0	16	2.55556
NLRC3	0.834612	0.580533	0.820938	0.660964	54	0.909091
VRTN	0.719488	0.580505	0	0	23	0.111111
PIEZO2	0.908128	0.58017	1.18041	0.926432	146	1.04225
PARP12	0.78577	0.57787	-0.189072	-0.0437314	17	1.25
STAC2	0.923486	0.576814	0	0	12	0.666667
SLAMF7	0.999823	0.576737	1.10927	0.705862	213	1.90566
ST6GALNAC1	1.08408	0.576372	0	0	55	1.55556
CMTM3	0.905799	0.575065	0	0	32	1.125
FEZF1	1.10871	0.574978	0.380921	0.292481	106	1.6
SMARCE1	0.493109	0.572048	0.597766	0.4779	99	2.55
ZBED3	1.05073	0.570605	0.567309	0.518263	17	2
CIP2A	0.558785	0.570298	-0.19913	-0.0586379	232	1.42188
TRIM28	0.403049	0.569726	-0.139084	-0.0269147	434	0.811594
ARHGAP11B	1.08182	0.568889	0.916162	0.77216	15	0.5
ANO6	0.42179	0.568373	0.909024	0.473209	140	0.5
FAM208A	0.919008	0.568084	0	0	11	0.142857
DIS3L2	0.392471	0.566392	-1.2298	-0.354775	64	0.5
KDM6A	0.720925	0.565929	1.0759	1.07122	444	1.47154
METTL16	1.02371	0.565262	0	0	11	0.75
RMND1	0.928493	0.565077	0	0	19	3.33333
YAP1	1.23648	0.563454	1.64002	1.46094	3622	1.28859
VSIR	1.43476	0.563316	0.914527	0.410089	137	1.18182
TSPAN18	0.623196	0.5619	0.557248	0.5	17	0.818182
MRGPRX2	1.44833	0.561336	0.464779	0.219061	103	1.2093
NDUFA4L2	0.467482	0.560126	-0.513914	-0.207519	20	0.714286
BECN2	0.678701	0.558086	0.333052	0.231974	15	1
CMTM4	1.04487	0.557006	0	0	11	0.75
TNFAIP8	0.827435	0.556723	0.430372	0.642388	121	1.13793
SETBP1	1.01858	0.555509	-1.06435	-0.289268	214	2.76667
USP18	0.801908	0.55477	0.790478	0.650875	178	1.6
RHPN1	1.02621	0.554577	1.52082	1.16096	11	0
IGSF1	1.28648	0.554179	0.935664	0.792481	83	1.9375
GPR18	0.8056	0.553921	-1.58067	-0.391783	82	1.14286
CISD3	1.02594	0.552601	-0.278391	-0.100817	12	1
VPS26A	0.692633	0.552557	-0.938504	-0.23573	113	1
ARID2	0.996702	0.551905	0.600531	0.247055	111	1.72973
ZNF582	0.576582	0.550333	0.691799	0.431248	18	2.6
QRFPR	0.959592	0.549762	0.381413	0.637311	58	0.75
MZT1	1.04301	0.54969	0	0	15	0
PDRG1	0.584313	0.54896	-0.365265	-0.131517	22	0.777778
TDP2	0.31301	0.548142	-0.289674	-0.105553	109	0.653846
EVC	0.706671	0.547032	0	0	10	4.25
PCDH19	1.04374	0.546555	0.305677	0.197964	118	1.65217
KMT2A	1.33969	0.542793	1.28996	1.06476	484	1.81301
CEMIP	1.0924	0.538012	-0.475826	-0.181285	94	1.02632
CYP4F22	0.890732	0.537719	-0.799525	-0.292481	33	1.85714
PORCN	0.219446	0.533359	-1.31024	-0.235811	172	1.32258
CHST14	0.705443	0.53274	0	0	34	2.625
BMP10	1.0267	0.532341	0.233981	0.0294468	86	1.42857
TPCN1	0.737407	0.531071	0.765748	0.596323	74	1.34921
RNASEH2B	0.728873	0.530745	0	0	38	2.42857
DENND3	0.869715	0.529152	0	0	11	0.666667
DNAAF3	1.02278	0.529104	0	0	11	4.10526
RHOT1	0.510879	0.526794	0.446818	0.15647	100	0.7
MAGEL2	0.771257	0.526733	-0.248119	-0.0828686	103	2.05882
EPHA10	0.797055	0.526699	0	0	23	1.33333
ZBTB46	0.446068	0.526443	0.364508	0.189256	35	1.47059
C11orf95	0.788282	0.526038	0	0	25	2.25
PANX3	0.496476	0.525895	0.152004	0.0121238	64	0.47619
ZNF35	1.82216	0.524697	1.165	0.855247	155	1.85714
TREML2	0.518484	0.523535	0.804771	0.643152	29	1.57143
PKNOX1	0.774839	0.523532	-0.673147	-0.234743	122	1.29412
VPS29	0.846328	0.522775	-0.289674	-0.105626	120	0.368421
MUCL1	0.961672	0.522124	1.17528	1.16096	90	1.04348
NDRG4	0.677267	0.520758	-0.132866	0.149604	84	2.1
ZNF410	0.599523	0.520504	-0.488898	-0.184975	108	2.125
LASP1	0.958215	0.519812	0.237439	0.0725252	171	1.35897
PNPLA3	0.763204	0.518758	1.27034	0.939454	673	4.45641
RSAD2	0.784389	0.516812	-0.108325	0.374413	266	1.40964
NUTM2A	0.931212	0.5168	0.165504	0.0294468	17	2.42857
MORC2	0.945348	0.516708	0.47994	0.298052	38	2.35294
KLHL24	0.996077	0.516602	0	0	17	1.90909
TBC1D7	1.05768	0.516059	0.643485	0.453445	20	1
TMEM135	0.534903	0.515853	0	0	14	2
NDRG3	1.21929	0.515759	0.333512	0.160964	38	1.23529
ELF2	1.09258	0.514964	0.352784	0.257287	64	1.7
SEC61A1	0.879154	0.514445	-0.0618992	0.0510571	156	0.679245
MED13	0.348069	0.513625	-0.0261279	0.158846	98	2.0625
ESM1	1.10481	0.513571	0.576597	0.471708	397	1.92308
AHNAK2	0.727035	0.513146	0.505637	0.437235	23	1.72727
PNPLA1	1.08829	0.51188	-0.729425	-0.272984	41	1.57895
IL31	1.178	0.510887	1.12827	0.737337	377	2.925
TWSG1	0.5081	0.510307	-0.290666	-0.105752	88	1.3
UBE2T	1.06616	0.510228	0.443838	0.368483	43	2
CACNA1D	1.11187	0.50929	1.06582	0.984146	357	1.20192
KIAA0753	0.604345	0.508517	0	0	13	3
WDR11	0.687642	0.508335	0.251445	0.0833249	30	0
ADAMTS20	0.896824	0.508215	0.214239	0.0497678	45	1.25
NDUFS2	0.73805	0.507629	0.279334	0.109783	81	1.75
NUDCD1	1.10074	0.506535	0	0	22	1.6
SETD1B	0.868831	0.506461	0.927071	0.491563	63	1.34615
OR1A1	0.944583	0.50641	1.03123	0.895707	13	0.285714
GLCCI1	0.364586	0.505907	0.708044	0.660964	45	0.9375
ARID1A	1.1392	0.505853	1.44049	1.27888	762	1.97394
DONSON	0.971239	0.502849	0	0	17	1.875
ARL2BP	0.40634	0.501488	0.173703	0.0132361	116	1.94118
RLN2	0.781234	0.499999	1.04791	1.02701	211	2
GPR137	0.389508	0.499364	0.455126	0.207519	17	1.66667
EPB41L4A	0.985441	0.49767	0.579665	0.529447	21	2.2
FOXD1	0.882648	0.496821	0.308962	0.137817	127	1.55
ALG8	1.05203	0.496271	-0.41174	-0.160964	54	2.5
JAGN1	0.306456	0.495712	0	0	13	2
WBP2NL	0.456253	0.494837	-0.950412	-0.323849	42	1.8
SPTB	1.19054	0.494689	-0.707095	-0.327193	501	2.14286
ECHS1	0.926298	0.494649	0.557248	0.5	108	2.9375
POLR2A	0.503621	0.492817	-0.12188	-0.00306305	146	1.08333
TUT1	0.775604	0.4927	0.214239	0.0497678	99	0.714286
PHF6	0.616663	0.490632	-0.191776	-0.0465547	161	1.13514
B4GALNT2	1.03209	0.49014	0.281638	0.111196	68	0.714286
SLC25A46	0.872631	0.489206	0	0	29	4.21429
LRRC8C	0.962253	0.488855	1.47754	1.43125	16	0.125
LRRC32	0.561085	0.488311	0.558652	0.220286	164	1.6
IRX3	0.656157	0.487863	0.576207	0.231552	151	1.08333
USP30	0.702487	0.487704	0.237439	0.0717954	32	0.555556
GATA2	0.657009	0.486639	-0.149803	-0.033655	814	2.0534
SLC6A14	0.959269	0.486638	0.600863	0.411179	77	1.15385
FOXD2	0.998888	0.485352	0.595835	0.549768	44	3.75
FFAR4	0.908128	0.48521	0.266472	0.889654	363	1.23967
FIGN	0.83867	0.48453	0.306709	0.13374	49	0.75
SEC62	0.56325	0.48427	0.228373	0.403951	168	1.64706
ARFGEF3	0.630741	0.484088	0	0	13	1.25
TRIM4	0.509427	0.483986	0	0	14	1.75
SMPDL3B	0.282649	0.483464	0.649784	0.611196	17	2.2
RIMBP2	0.818974	0.483035	0	0	11	1
TREML1	0.907534	0.482708	0	0	35	1
IRF2BPL	0.860864	0.481893	0	0	18	0.8
KDM3A	0.358414	0.481869	-0.146162	0.309323	154	1.3617
SPNS2	0.325354	0.480746	-0.178655	-0.0351947	58	0.95
NRG4	1.59124	0.480654	0.428444	0.144457	72	3
KCTD7	0.629146	0.480553	0	0	25	4.2
SHPRH	0.750898	0.480102	0.272846	0.160964	23	1
TPSAB1	0.870066	0.479139	0.308787	0.0760015	98	0.8
ASPSCR1	0.525987	0.478265	-0.478931	-0.0229681	106	2.34783
HCG22	0.908313	0.477989	0.882241	0.792481	14	2.33333
ALDH1A3	0.134282	0.477914	-0.922357	-0.374231	281	1.27869
MAP3K13	1.48443	0.477379	1.11914	0.558812	751	2.08333
ABI3	1.63637	0.476755	0.878958	0.728429	31	1
OSER1	-0.0952973	0.476636	-0.219064	-0.0703494	113	1.6
SPAAR	0.965556	0.475697	0.243481	0.125769	24	1.2
ANO2	0.655299	0.475516	0.785859	0.700681	156	0.285714
USP37	0.727801	0.475501	0	0	25	1.25
COBLL1	0.388293	0.473932	0.778051	0.611196	27	1.58333
DEPDC5	0.747914	0.473028	0.680878	0.493163	98	2.47222
PLS3	0.797301	0.472925	0.844293	0.412214	152	2.75676
GALNT7	1.30031	0.472543	-0.382922	-0.157751	30	1
MAP3K12	1.26459	0.471697	1.09938	0.528854	873	1.55
LARP1	0.896758	0.469288	0.515016	0.384694	87	1
IL1RL2	0.506582	0.468779	-0.235899	0.325275	125	2.03922
ACTA2	0.919803	0.468126	0.325695	0.586234	473	1.83108
TUBGCP5	0.788008	0.467598	0.321293	0.217201	31	1.8
WBP2	0.877483	0.467476	0	0	35	1.33333
SMYD3	0.479423	0.466351	-0.149803	-0.034153	139	1.37143
TTC37	0.895476	0.466005	0	0	38	3.84615
RNF31	0.303337	0.465195	0.375614	0.199275	109	0.85
BATF3	0.765387	0.465027	0.953589	0.521476	170	1
NSD3	0.352468	0.464392	0.333618	0.091582	94	1.27273
DDIAS	0.828783	0.463878	0.314429	0.207519	22	1.5
GPS2	0.520139	0.463865	0.19824	0.0370003	147	2.0625
SLC38A7	0.73902	0.463479	0	0	14	0.727273
SLCO2A1	1.09716	0.462745	-0.167918	-0.0572223	262	1.75
MRGPRX1	1.1302	0.461771	-0.330853	-0.131517	20	1.76923
QRFP	0.860845	0.461722	0.15968	0.447241	85	0.454545
PRMT5	0.504724	0.461475	0.506572	0.785716	457	1.16667
VDAC3	0.447117	0.460586	-0.580685	-0.212013	100	1.06667
APOL1	1.24589	0.460252	0.791748	0.335869	570	2.95238
VDAC2	0.731965	0.459806	0.496537	0.813519	3590	0.857143
PRDM13	0.403883	0.459442	0.170557	0.0370003	28	1.54545
LATS1	1.06626	0.459198	0.964912	0.764438	589	1.16352
SCAF11	0.582408	0.458723	-0.170103	-0.0423902	130	0.4
U2AF1	0.637961	0.457717	0.826073	0.52091	354	1.92105
CREB3L3	0.401351	0.457363	-0.14954	-0.0264398	115	1.76
DCAF13	0.859164	0.456985	0.157063	0.0182629	13	1.4
DMTF1	1.01417	0.456797	0.258446	0.0907234	67	1.07143
STRN	0.963471	0.45652	0.511818	0.34714	155	0.826087
BAP1	1.13556	0.456101	0.0402335	0.369048	822	1.93103
SCYL1	0.500126	0.454388	0.225802	0.0613096	133	2.94737
DENND1A	0.252832	0.454042	0.418725	0.339036	41	2.42857
EDEM3	0.950867	0.453407	0	0	19	0.5
MKRN3	0.966826	0.453333	-0.0446454	0.0408069	135	1.03571
CH25H	0.669583	0.45295	0.661403	0.19874	100	1.70968
PTPN23	0.869739	0.452245	-0.437392	-0.181285	48	1
UFM1	0.389116	0.452099	0.788695	0.623964	89	1.13793
MICU1	0.476956	0.451085	0.618207	0.42899	111	0.766667
VWA5A	0.667689	0.450638	0	0	17	1
PGAP3	0.760005	0.448902	0.680878	0.493163	88	1.73333
USP22	0.367745	0.448672	-0.153061	-0.0129976	106	1.53125
SIRT6	0.644188	0.448629	0.0934037	0.579644	595	1.5
MCOLN2	0.602638	0.448422	0.806564	0.645451	32	1.16667
MARCH5	0.976891	0.447898	0.624557	0.260416	47	0.857143
INSM1	0.900122	0.447849	1.34802	1.0069	134	3.36364
HECW2	0.895383	0.44657	0.455126	0.207519	13	2.71429
TUBB2A	0.388229	0.446328	-0.55118	-0.202996	103	2.2
HP1BP3	0.526962	0.446213	-0.411822	-0.170518	19	0.75
MRAS	0.748806	0.446078	0.257194	0.0448439	517	1.85714
ZNF740	0.628019	0.445723	0	0	12	1.83333
FFAR3	1.24353	0.445705	-0.631463	-0.177277	197	0.966102
FGD5	0.842934	0.445543	0	0	23	0.875
WNT10A	0.952572	0.445415	0.468794	0.169208	297	1.43333
FAN1	0.262609	0.445347	0	0	49	1.81818
TAAR1	1.00264	0.445328	1.54099	1.65727	267	0.758621
MTCL1	0.916973	0.445309	0.553998	0.368483	11	1.8
SIRT7	0.702905	0.44517	0.437105	0.0938135	240	1.33333
GSDMC	0.750958	0.443665	0	0	13	1.66667
RGS3	0.837676	0.443419	-0.289471	-0.160964	115	0.5
BTBD3	0.896502	0.443406	0	0	11	0.5
GPR37	0.60888	0.443356	-0.45674	-0.174725	69	0.9
TPCN2	0.366843	0.443209	0.607426	0.249403	111	1.02941
TRMT5	0.938527	0.442579	0.479796	0.368483	34	0.428571
FBXL20	0.69481	0.442402	-0.611316	-0.220286	15	1
THSD1	0.874762	0.440935	0	0	17	1.42857
MIA2	0.412262	0.440857	0.68642	0.5	59	0.727273
KRR1	0.844688	0.440828	0.506159	0.377416	165	1.04167
GSG1L	0.49144	0.440474	-0.186408	-0.0420321	14	1.83333
C1QTNF9	0.995902	0.440235	0.649784	0.611196	63	2.23077
SLC27A4	0.752422	0.439741	-0.144103	-0.0225944	293	1.2093
TMEM126B	0.900446	0.439563	0	0	12	0.333333
PDCD1LG2	1.21895	0.439314	2.29306	2.28595	989	1.76174
CLMP	0.355246	0.439174	-0.481213	-0.197139	39	1.4375
MIA3	0.9152	0.439027	0.635173	0.446542	125	0.76
VSTM1	0.897821	0.437079	0	0	17	1.5
BRD4	0.844708	0.43471	0.722955	1.09135	1109	0.945378
ETF1	1.05642	0.4344	0.626419	0.177974	160	0.333333
MFF	0.829447	0.434124	0.0379991	0.363491	160	1.39535
IL37	0.976488	0.432978	-0.304724	-0.0994301	607	1.81022
TMEM100	0.463005	0.432896	0	0	24	1.75
KLHL20	0.307607	0.432697	0	0	24	1
ANKS1A	0.978023	0.432618	0.331388	0.229716	128	2
CACNA2D1	0.413125	0.432393	-0.138853	-0.017812	69	1.75
RSPO3	0.665297	0.432362	-0.287036	-0.0933655	94	1.44118
BPIFB4	1.04313	0.431662	0.545525	0.292481	15	1
NXNL1	0.73279	0.431591	1.0417	0.903677	38	2.33333
ARHGEF25	0.402851	0.431214	-0.535039	-0.21648	80	0.125
RSC1A1	0.803759	0.431167	0	0	62	1.75
CNTNAP2	0.692098	0.430976	0.770795	0.840191	465	2.12414
SYCE3	0.842286	0.430529	0	0	11	0
ZNF208	0.660353	0.429817	0.291288	0.181285	16	1.375
COQ2	0.464487	0.429302	0.291288	0.181285	134	2.11538
SYNGAP1	0.54304	0.429036	0.352761	0.0707958	174	1.34286
ANXA11	0.803016	0.428917	0.369241	0.278197	138	2.10526
PAM16	0.803236	0.428513	0.979858	1.063	274	5
KIF18B	0.381692	0.428103	0.455126	0.207519	15	0.2
INPP4B	0.276809	0.428005	-0.160991	-0.0360749	104	1.57576
ACOD1	0.418242	0.4277	0.375614	0.200681	105	1.17241
UBAC2	0.593165	0.427196	0	0	12	0.666667
KDM8	1.04619	0.427125	0.504352	0.321928	40	1.125
NUDT9	0.770792	0.42527	-0.438276	-0.168517	33	0.5
ZNF335	0.747219	0.425253	0.237691	0.292481	66	2.83333
EXTL1	0.652758	0.425207	0	0	23	0.75
KLRC4	0.496875	0.425188	0	0	25	1
MLH3	1.27333	0.424504	0.339664	0.240313	158	1.34375
CLDN19	0.935597	0.424403	-0.197858	-0.0400852	72	2.45455
WDR73	0.248002	0.423917	0.25437	0.138767	35	2.45
GBA2	0.445894	0.422976	0.75802	0.347573	80	3.25
TOP1MT	0.368446	0.422791	-0.219154	-0.0577386	30	1.33333
SNRPF	0.917651	0.422765	0.193919	0.0646415	14	1
TXNDC11	0.787115	0.422508	0	0	13	0.25
PAPOLB	0.805387	0.42231	0	0	93	0.777778
IP6K1	0.263134	0.421781	0.373389	0.197964	101	1.26667
GPR35	0.54205	0.421693	-0.589338	-0.00894508	97	1.3125
UNC13A	0.316064	0.421141	0.68642	0.5	106	0.764706
ZNF469	0.578027	0.420461	0	0	61	2.61538
PEAR1	0.619373	0.420217	0.788695	0.623964	84	1.4375
PEX11B	1.19307	0.419485	0	0	16	0.4
COPA	0.773633	0.418491	0.831302	0.533336	144	1.8
AGXT2	0.744235	0.418162	-0.290666	-0.107062	88	1.78947
ZSCAN10	0.689915	0.418037	0.534021	0.471708	17	0.4
RBM20	0.991548	0.417651	0.695445	0.511184	74	2.48148
SMPX	0.721927	0.417576	0	0	26	1.85714
CTPS1	0.91591	0.417387	1.01682	0.602179	134	0.578947
LRRC8D	0.910883	0.417319	1.28762	1.33148	17	0.636364
EZH1	0.428133	0.417142	-0.113521	-0.0111193	136	1.25
GLIS2	0.35318	0.417024	-0.189072	-0.0430783	59	2.375
KRT6C	0.905284	0.41655	0.272846	0.160964	36	0
TMEM127	0.60978	0.416515	0.520094	0.453445	79	3.78261
C15orf41	0.813657	0.416479	0	0	11	3.57143
SPSB1	0.404518	0.416424	0.0773621	0.271669	160	0
ST3GAL5	0.575652	0.416416	-0.375831	-0.145524	131	2.42857
LAG3	1.13004	0.415987	1.29656	0.816783	1141	1.33455
UPK2	0.806328	0.415952	0.459051	0.281115	194	1.59091
ALLC	0.625972	0.415822	0.202221	0.0760015	87	1.66667
TOX	0.77813	0.415426	-0.304857	-0.111617	229	2
CMAS	0.956473	0.415307	0.723616	0.430703	588	0.5
NUTM1	0.994638	0.414643	0.316237	0.083772	233	2.19565
KCNK4	0.287193	0.414535	0.393454	0.217201	60	1.31818
SFI1	0.371204	0.414195	-0.330853	-0.131517	54	0.166667
CACNA1E	0.456943	0.414009	0.192267	0.4094	188	1.5
MAN1C1	0.576068	0.413941	-0.806541	-0.292481	29	0.5
TLK1	0.800246	0.41254	-0.176149	-0.0331712	59	0.8
COA6	0.701536	0.412279	0	0	11	1.5
ZCCHC8	0.656298	0.412222	0	0	14	1.33333
NPFFR1	0.644122	0.411772	-0.548362	-0.189256	106	1.07143
FAM19A5	0.736609	0.411248	0	0	14	2
EIF2D	0.710548	0.410452	0	0	42	0.5
LYPD1	0.682938	0.410267	0	0	19	0.666667
NPFFR2	0.972957	0.409441	-0.315341	-0.116004	113	0.642857
TRIM72	0.295165	0.408881	1.11668	0.86369	101	2.04762
MCU	1.00902	0.408231	1.24286	1.02272	764	0.773585
FADS6	0.77933	0.407481	0.443838	0.368483	12	0.75
USP28	0.849	0.407059	0.583949	0.513872	63	1.52381
MX2	0.692268	0.407005	0.595835	0.549768	26	0.574627
CUL4B	0.333404	0.406993	0.308787	0.0760015	125	1.28125
RAC1	0.583952	0.40652	0.192715	0.493191	650	1.32984
FRMD7	0.230463	0.405373	-0.203013	-0.0534576	87	1.9
EFR3A	0.286978	0.404889	0.272846	0.160964	12	1.66667
ZSWIM6	0.734859	0.404857	0.272846	0.160964	16	2
SLC25A19	0.717647	0.404424	0	0	34	1.14286
MCUR1	0.785297	0.4043	0.443838	0.368483	24	1.5
PHIP	0.727957	0.404059	0.446818	0.155972	65	1
SPRY4	0.623088	0.403683	0.515926	0.195595	209	1.72881
WRAP73	0.639465	0.40359	0.272846	0.160964	12	0.5
GNG4	0.46027	0.403477	0.778593	0.5	14	1.5
EHMT2	0.286239	0.403425	0.485887	0.751529	695	1.32468
PBRM1	0.666999	0.402343	1.36569	1.34675	332	1.74747
SEC11A	0.885576	0.402324	0	0	16	2
PACS2	0.763536	0.401828	-0.272996	-0.0979601	87	1
DLK2	0.893581	0.401341	0.488783	0.30783	22	0.333333
HIKESHI	0.58745	0.401194	0	0	19	1.8
ITCH	0.534437	0.401157	0	0	50	1.10526
SPATA2	0.959905	0.400418	1.22999	1.04977	35	0.375
CYTIP	0.0926468	0.400226	-0.132866	0.150117	121	1.25
SCAF1	0.800566	0.399931	0.446818	0.15583	145	0.882353
GUCY1A1	0.801611	0.399376	0.212248	0.0875434	14	2.53846
USP6	0.427112	0.399058	0.00296712	0.138537	148	2.33962
THADA	0.321694	0.39897	0.192655	0.00277976	112	1.73333
PLD6	0.542444	0.398789	0	0	39	1.07407
BANP	0.413645	0.39839	0.320168	0.148197	74	1.25
GRHL1	0.342091	0.398137	0.219012	0.0963225	45	1.07143
NTN4	0.414141	0.397942	-0.408876	-0.156394	76	1.35714
CCNL2	0.551167	0.397938	-0.905701	-0.289946	66	2.125
SP6	0.734409	0.39781	0.508728	0.191664	115	0.636364
PEX5L	0.319693	0.397242	-0.311386	-0.121428	57	0.384615
DNAJC12	0.901837	0.396994	0.272846	0.160964	28	2
APOBEC3H	0.550406	0.396956	0.473325	0.292481	97	0.2
GRHL3	0.908095	0.396922	-0.26578	-0.0941333	134	1.55
PDZRN4	0.730775	0.39606	0	0	11	0.5
LYPLA2	0.30609	0.394809	-0.330853	-0.131517	74	0.25
PHOSPHO1	0.174205	0.394714	0.401329	0.316936	45	1.125
GFI1B	0.336255	0.394598	0.201959	0.00829144	110	1.13793
RRH	0.993356	0.394433	-0.330853	-0.131517	120	0
SMN2	1.0633	0.393302	2.06363	1.88556	280	3.93939
WDR5	0.442986	0.392998	1.72168	1.47721	286	0.946667
ANGPTL3	1.17043	0.392709	1.06791	0.562322	276	1.91139
ACER3	0.463165	0.392552	-0.467437	-0.189256	22	0.259259
TDRD9	0.820773	0.392378	0	0	37	2
NCR3LG1	0.872344	0.392145	-0.227628	-0.0715973	75	1.1
SIX2	0.3518	0.391848	0.319376	0.0824422	207	0.826087
TMC4	0.807172	0.391306	1.11687	1.08496	11	4
NAPRT	0.604433	0.391056	0.186984	0.0259195	82	1.41667
WDR7	0.348498	0.390619	0.649784	0.611196	31	1
MICU2	0.526079	0.390433	0.882241	0.792481	38	0.545455
KCTD1	0.796897	0.390108	0	0	12	0.5
GGCT	0.642256	0.39009	0.606222	0.534086	115	1.21429
LONP2	0.653365	0.388699	0.284815	0.0497678	20	2.33333
STK38	0.274545	0.388496	-0.827844	-0.0630718	117	1.1875
CMIP	0.862532	0.388159	0.628861	0.439161	88	1.52941
UBA1	0.727098	0.387546	-0.0571833	0.184235	106	1.02326
USP19	0.536033	0.387329	-0.355128	-0.136126	39	1.45455
GDF11	1.09703	0.38688	1.43053	1.03651	281	1.59211
EIF6	0.589129	0.386552	-0.112159	0.292057	267	1.83333
RERE	0.726698	0.386485	-0.254452	-0.0849625	59	1.28571
PREX1	0.252951	0.386211	0.490643	0.181285	99	1.2
B3GALT6	0.509018	0.386062	0	0	41	2.25
ITGAE	1.12542	0.385624	0.996299	0.759871	375	0.890411
BCORL1	1.11854	0.385239	0.637296	0.598199	48	1.95238
MAGI2	0.359684	0.385116	-0.335463	-0.127051	128	1.85
SHANK3	0.962168	0.383919	1.06881	1.0343	364	0.625
DPM2	0.688805	0.383872	1.10236	1.05774	28	4.75
PTX4	0.840607	0.383746	0	0	11	1
TNFAIP8L3	0.666328	0.383295	0	0	17	1.6
CHRNA9	1.07983	0.382551	-0.260459	-0.0902861	33	1.125
FOLH1	1.52017	0.382543	-0.337722	-0.07251	3134	1.34877
FAM13A	0.397808	0.38242	0.22246	0.510672	69	3.125
PINX1	0.737044	0.38242	-0.616143	-0.272415	126	1.47826
FETUB	0.85195	0.382088	-0.756214	-0.23479	86	2.96552
VPS13A	0.592421	0.382043	0.208893	0.0849625	130	4.80769
CLEC4E	0.547131	0.381844	0.697977	0.307355	190	1.16923
OPA1	0.606452	0.381471	0.505637	0.437235	114	3.03774
EPPK1	0.76038	0.38142	0	0	37	0.6
TMEM173	1.08677	0.380624	1.91179	1.8744	1328	1.37398
NRROS	0.666757	0.379778	0	0	12	1.33333
DIP2A	0.817686	0.379301	1.03923	0.903677	30	1.75
FILIP1L	0.707318	0.37774	-0.303468	-0.11278	117	2
PARS2	0.672381	0.377372	0	0	14	2.4
ASXL3	0.7793	0.377026	-0.561551	-0.0189839	48	2.10345
PAGE4	0.637379	0.376765	-1.32705	-0.479921	113	0.8
TUBA8	0.652602	0.376524	-0.467437	-0.189256	26	1.44444
CIB1	0.679846	0.376233	-0.556407	-0.190715	211	1.12821
TMEM88	0.81298	0.375876	0	0	17	1.57143
RNF152	0.779871	0.374473	-0.293197	-0.111196	11	0.333333
CREB3L2	0.127695	0.374112	-0.197858	-0.0400852	77	1.88235
ZNF598	0.635079	0.372924	0.623726	0.584963	16	0
SV2C	0.78672	0.372708	-0.208892	-0.0577386	57	1.46154
NAB2	0.404772	0.372518	-1.24742	-0.378287	254	2.08772
POC1B	0.635126	0.372318	0.649784	0.611196	17	2.2
EFEMP1	0.488603	0.37227	-0.284756	-0.101898	273	1.43939
RC3H2	0.83192	0.371878	0	0	14	0
ENHO	0.592391	0.371621	-0.885932	-0.285578	134	1.93182
CASS4	0.550086	0.37153	-0.754459	-0.149681	34	0.636364
STRA6	0.0407736	0.370762	-0.658759	-0.215716	119	1.52632
RHOBTB1	0.885685	0.370744	0	0	17	1.2
CARMIL2	0.753425	0.370667	0.272846	0.160964	22	2.71429
ANKRD26	0.315155	0.370609	0.314429	0.207519	64	2.47368
ELOVL7	0.733969	0.370504	0	0	22	0.6
GALNT12	0.696358	0.370067	0	0	17	2.16667
PRDM11	0.102254	0.369869	0.47562	0.403677	12	1
LHPP	0.850802	0.369834	0.728097	0.549768	30	1.61538
INTS7	0.77354	0.369782	0	0	17	0.333333
ADAT3	0.843398	0.369718	0	0	11	4.5
CDK12	0.507389	0.369424	0.836766	0.406186	112	1.41667
FICD	0.804698	0.367895	-0.254452	-0.0849625	66	0.285714
GORASP2	0.201294	0.367686	0.313455	0.1412	67	0.8
NPNT	0.316308	0.367235	0.24444	0.0789762	84	0.842105
B4GALT3	0.739036	0.366946	1.29186	1.08496	17	0.75
JAM2	0.316539	0.366197	-0.279908	-0.100817	143	1.55556
NOSTRIN	0.655366	0.365245	0.708044	0.660964	40	0.714286
MS4A4E	0.173981	0.365157	-0.442672	-0.183064	20	0.833333
XCL2	0.909027	0.364942	0.631356	0.592212	46	0.8
HOXB5	0.668654	0.364625	0.579581	0.50806	157	0.88
AAGAB	0.8694	0.364589	0	0	22	1.2
VAMP1	0.439169	0.36411	-0.226986	-0.0760015	164	0.92
RAB7A	0.314745	0.36409	0.377044	0.115003	272	0.692308
SNX14	0.240751	0.363944	0.47562	0.403677	18	6
PUM1	0.568162	0.363412	0.237439	0.0728027	88	1
SZT2	0.748067	0.363328	0	0	18	2.33333
POLD4	0.326475	0.363209	0.0403816	0.242713	55	2
KLHL3	0.485132	0.362791	0.369241	0.278197	70	1.66667
BTN3A1	0.49803	0.362162	0.406865	0.229716	62	0.333333
SHISA9	0.394749	0.36212	-0.651248	-0.252021	12	1.33333
KYAT3	0.570254	0.361887	-0.408876	-0.156394	38	1.14286
LARS2	0.524766	0.361693	-0.81498	-0.358953	407	2.8
NAT10	0.830856	0.361354	0	0	47	1.05263
C1QL3	0.741063	0.361105	-0.799525	-0.292481	28	1.35
ATP5ME	0.764073	0.361073	0	0	11	0.6
RARRES2	0.86873	0.361038	0.440811	0.874473	709	1.96774
VPS13C	1.16853	0.360783	0.443838	0.368483	28	2.06667
TLE6	0.613496	0.360482	0.442467	0.262731	20	1
AGBL2	0.768908	0.360186	0	0	14	2
LEMD2	0.265738	0.36002	0	0	12	0
PATZ1	0.327363	0.360005	-0.4032	-0.15517	71	1.33333
FBXO11	0.326686	0.359685	-0.4032	-0.154061	102	1.85
ARHGAP11A	0.701252	0.359112	0	0	14	1
ADCY5	0.832062	0.359057	0.454155	0.160964	286	2.5
ANGPTL2	0.512598	0.359011	0.315696	0.14399	174	2.51515
PDS5A	0.721247	0.358385	-1.16138	-0.466127	85	0.285714
HECTD1	0.795054	0.358196	-0.230918	-0.0731104	28	0.666667
MATR3	0.922125	0.357992	0.417408	0.138767	113	2.53571
MCF2L	0.59952	0.357592	0.552939	0.428937	100	0.5
DBN1	0.635414	0.357325	0.0588532	0.252706	310	0.569444
ATMIN	0.341637	0.356917	0	0	39	2.125
PPP1R1C	0.837627	0.356735	0	0	11	2
PLGLB1	0.843033	0.356398	0	0	19	1
HHAT	0.549352	0.356223	-0.573203	-0.208806	68	0.428571
STX17	0.954241	0.356166	1.2301	0.927075	99	0.794872
USP5	0.725352	0.35584	-0.0838478	0.0883651	151	1.26316
GSDME	1.35639	0.355794	1.10274	0.754507	50	1.35
NIPAL4	0.813229	0.355487	0	0	28	1.66667
ZNF174	1.08943	0.355049	0.569785	0.381966	75	0.125
KLF15	0.407842	0.354799	-0.226986	-0.0743509	182	2.01562
BCKDHB	0.73267	0.354585	0.691799	0.431248	65	2.29412
TAAR6	0.897753	0.354498	0.230715	0.0272239	93	0.6
OASL	0.706958	0.354329	0.400159	0.223729	142	1.4
RBM47	0.674572	0.353916	0.739934	0.564642	24	0.8
HTRA4	0.345796	0.353533	-0.293197	-0.111196	23	1
RAD51AP1	0.70153	0.352932	-0.148847	-0.00896095	36	1.375
SIRT5	0.600521	0.352749	0.544527	0.13973	216	1.09722
OCIAD2	0.340978	0.352526	0.443838	0.368483	11	1.25
LZTR1	0.793437	0.352433	0.221166	0.0577386	71	2.93939
LRRC8B	0.74125	0.352377	0.877132	0.727597	12	0
PDE10A	0.747978	0.352265	-0.308254	0.127447	334	1.01111
THG1L	0.59612	0.352078	0	0	12	2.33333
MAGT1	0.356978	0.351874	0.553998	0.368483	106	1.72727
ADGRE2	0.152265	0.351552	-0.62208	-0.242713	63	0.428571
PIGN	0.773305	0.351551	-0.0619769	0.152427	221	3.57143
TIPARP	0.154916	0.350762	-0.171248	-0.0297505	53	1.375
KATNAL1	0.232718	0.350609	0.768462	0.707519	15	0.428571
SCGN	0.11399	0.350528	0.411334	0.233159	167	0.5
LGR5	0.569407	0.350213	0.0223076	0.522347	1210	1.19892
FBXO39	0.722295	0.349686	-0.799525	-0.292481	12	0.75
CYP4V2	0.29512	0.349666	0.242105	0.0760015	114	1.42857
WRN	1.0189	0.349547	0.219012	0.0963225	34	2.77778
PPP1R16B	0.616567	0.349249	-0.174589	-0.0158544	30	0.6
ECSIT	0.7251	0.34922	0.795826	0.729716	32	0.571429
TBX6	0.469971	0.348877	-0.722747	-0.268026	154	0.870968
SMYD2	0.756474	0.348436	0.657101	0.772132	81	1.65217
SASS6	0.223735	0.34768	-0.67596	-0.236966	110	0.45
KRT32	0.280902	0.347629	0	0	22	0.454545
GABARAPL1	0.453065	0.347524	0.939215	0.573678	603	0.838235
ZNF154	0.622162	0.347422	0	0	16	1
TBL1X	0.296325	0.347015	0.185613	0.0544672	98	2.71429
KDM6B	0.369161	0.347	1.32079	1.35288	366	1.05072
DUSP22	0.834365	0.346828	-0.568658	-0.162578	101	2.09524
EPOP	0.575693	0.346735	0.534021	0.471708	18	0
ATG14	0.287438	0.346426	0.736363	0.332853	198	1.08065
GTF2H4	0.462774	0.345846	0.341309	0.242713	50	1
UFC1	0.898323	0.345728	0.380921	0.292481	41	1.125
POLDIP2	0.691386	0.345549	-0.365348	-0.141072	120	1.17949
PRDX4	0.0482504	0.345542	-0.0475248	0.335582	212	1.66667
FOXN3	0.786014	0.345517	0.205066	0.0424444	65	1.2
SRSF2	0.752806	0.34523	1.3632	1.23713	846	2.09036
SIGLEC11	0.58757	0.345099	0	0	18	0.666667
MFAP5	0.410039	0.345029	0.209643	0.0465547	72	1.375
CPNE6	0.724226	0.344435	0.380921	0.292481	19	1.14286
PANX1	0.442326	0.344401	-1.74976	-0.70178	684	0.975758
MREG	0.646105	0.344145	-0.157005	-0.0429389	155	0.272727
NOS1AP	0.802535	0.343964	-0.762267	-0.259687	244	1.61111
KPNA6	0.544378	0.343905	-0.330853	-0.131517	28	0.714286
CASP4	1.06857	0.343779	0.304813	0.0137648	548	1.38235
RIF1	0.280272	0.343325	0.130337	0.399183	228	0.653846
FAM83B	0.837961	0.343036	0.389365	0.302861	13	1.6
OIP5	1.11375	0.342569	0.639345	0.449848	66	1.16667
TNFRSF17	0.961926	0.34241	1.30255	0.925428	634	1.3913
TSPAN32	0.520711	0.342378	0.302122	0.194521	37	1
ARNTL2	0.30196	0.341854	-0.355128	-0.13722	83	1.28571
SLC17A9	0.089233	0.341407	1.05514	0.826451	67	1.17391
ATG4B	0.757957	0.341175	1.6054	1.22162	171	1
CPSF6	0.151433	0.340841	-0.354377	-0.129773	98	0.888889
LGR4	-0.212239	0.340731	-0.317587	0.37846	175	1.1087
SIRT3	0.585746	0.340704	-0.380435	-0.00660094	1212	1.48028
KIDINS220	0.0446886	0.340403	-0.360206	-0.138992	70	1.05882
FARS2	0.692393	0.340273	0.420261	0.242713	27	1.45
IGFBP7	0.630355	0.339723	0.0742759	0.121932	738	1.81538
LMOD2	0.696425	0.339598	0.708044	0.660964	51	2.33333
DCLK1	0.594275	0.339419	-0.127464	0.0992728	277	1.89706
TRPS1	0.633876	0.339201	0.0706766	0.25386	190	1.78049
CCDC88A	0.897578	0.339187	-0.239337	-0.0811357	215	1.2
GPX4	1.1222	0.339058	1.13554	0.732266	1254	0.951613
ADAT1	0.548093	0.338444	0	0	14	6
LCE3A	0.697011	0.338328	0.380921	0.292481	11	1
NANS	1.19803	0.338325	-0.20593	-0.0570855	127	1.25
FCMR	0.669795	0.338079	-0.259518	0.163373	109	1
SESN2	0.733487	0.337887	0.23726	0.0310305	179	1.58824
FOXR2	0.687852	0.337767	0	0	24	1.77778
ATG3	0.157429	0.337684	0.26732	0.0515467	285	1.22989
CDK2AP1	0.293731	0.337609	0.358902	0.187764	146	0.916667
ATG16L2	0.18942	0.33705	0.579665	0.529447	24	2
GNA11	0.75958	0.336942	0.650002	0.192362	383	1.61644
C1GALT1C1	0.27239	0.336809	-0.386578	-0.148491	187	1.29412
HSPB3	0.681532	0.336748	-0.397592	-0.152673	85	1.25
CACNA1B	0.513295	0.336376	-0.997844	-0.232438	142	1.32394
PHF3	0.597553	0.336142	0.380921	0.292481	16	1
TLE1	0.825099	0.33609	-0.24358	-0.0834095	212	2.08108
FYCO1	0.277202	0.335715	1.15711	1	38	1.25
CD109	0.786816	0.335682	-0.154114	0.125769	150	1.67857
SPAG4	0.668411	0.3353	0.778593	0.5	47	0.5
DLL3	0.881618	0.335275	0.597074	0.243369	169	2.04651
SLC35C1	0.465491	0.335091	0	0	21	0.75
ETNPPL	0.734718	0.334843	0	0	12	0
SETD3	0.198076	0.334697	0.649784	0.611196	21	1.8
HORMAD2	0.706154	0.334463	0.455126	0.207519	19	2.71429
C1QTNF12	0.815912	0.334389	0	0	26	2.5
KIF1C	0.818819	0.334201	0	0	43	3.625
SRSF10	0.773419	0.333675	0.906973	0.471708	47	1.33333
ABCA8	0.439881	0.333134	0.882241	0.792481	33	1.25
OSBPL5	0.283345	0.333029	0.272846	0.160964	37	0.777778
ARHGEF10	0.744006	0.333009	0	0	52	1.125
TCF7L1	0.233795	0.332939	0.611453	0.747538	453	0.736842
NOP56	0.715011	0.332722	0.373389	0.197964	78	2.63158
AADAC	0.52873	0.332689	0.114278	0.0760015	49	1.75
PBK	0.783208	0.332593	1.3872	1.06803	519	1.24691
EBF3	0.788591	0.332562	-0.16188	-0.020321	123	3.22222
COA7	0.699034	0.332223	0	0	11	9
KCNJ16	0.804989	0.332211	0.778593	0.5	62	1.35714
SUN5	0.383015	0.332167	0	0	19	1.375
COL8A2	0.242255	0.332048	-0.515879	-0.193865	297	0.960526
TUBB2B	0.556362	0.331918	0.163817	0.0267196	72	1.66667
MFSD2A	1.05073	0.331349	0.4158	0.236966	59	1.55172
STK4	0.710849	0.331344	-0.243328	0.0588344	695	1.7
MAP4K4	0.579599	0.331056	0.377736	0.634966	259	1.09091
SEC16A	0.503446	0.330514	0.553998	0.368483	174	0.75
CHCHD6	0.695275	0.330494	0.47562	0.403677	11	1.66667
CLK1	0.613216	0.330174	0.180024	0.362578	158	0.75
SENP5	1.02205	0.329588	0.341309	0.242713	27	1.6
CCR4	0.818791	0.32942	0.208245	0.012384	44	2.16129
GPR158	0.405809	0.328858	0.535878	0.35022	25	0.888889
TAF2	0.696608	0.328662	-0.330853	-0.131517	38	0.333333
PARP16	0.742035	0.328552	0	0	13	0.666667
RUBCN	0.160255	0.328543	0.400159	0.223729	88	1
MAB21L1	0.520603	0.328396	0	0	26	1.25
IL17C	0.176689	0.32781	-0.203715	-0.0610602	136	2.13889
MFSD8	0.762591	0.327406	0	0	120	2.40909
RNF2	0.303529	0.327397	0.10738	0.293402	300	0.918033
AGRN	0.796036	0.327211	0.488783	0.307054	57	2.16129
RBBP7	0.262765	0.327209	0.202785	0.0395358	113	2.36364
H3F3A	0.386023	0.326911	-0.509903	-0.0906396	406	2.75
ULK1	0.604384	0.326529	0.375943	0.601072	1149	1.3342
KCNK10	0.678095	0.326395	0.936777	0.502156	152	0.862069
PPCS	1.14214	0.326358	0.515859	0.686609	525	1
NUS1	0.557618	0.326283	1.58634	1.22075	50	1.94737
MAT2B	0.0875789	0.326147	0.589859	0.400548	68	1.61538
DNASE1L2	0.658574	0.325889	0	0	16	0.833333
GDF2	0.385417	0.325722	0.729557	0.627894	447	0.984127
ARHGAP17	-0.00346478	0.325702	-0.364721	-0.148491	94	0.5
MCM8	0.0167509	0.325686	-0.254452	-0.0849625	60	1.5
TNFAIP8L1	0.444608	0.324524	0	0	22	0.909091
SKA2	0.596913	0.324218	0	0	40	1.27273
AATF	0.864666	0.324209	0.237439	0.0728027	212	1.16667
CD248	0.684532	0.324197	0.663642	0.474235	116	1.08333
LAMB4	0.591035	0.324086	0	0	12	1.33333
AMTN	0.920689	0.323853	0.47562	0.403677	65	0.6875
IRF2BP2	0.754978	0.322929	0.360075	0.185984	44	1.76923
PDZD7	0.622062	0.322867	-0.799525	-0.292481	23	2.71429
USP34	0.708881	0.322607	0	0	16	1.875
INPP4A	0.134868	0.322469	0.367585	0.274669	38	0.888889
ZNF750	0.302353	0.322157	-0.150939	-0.0102321	42	1.78571
GSTZ1	0.924041	0.321464	0.195976	0.0340858	146	1.44444
LETM1	-0.0936984	0.321452	0.395689	0.218703	89	1.66667
MID2	0.321736	0.321316	-0.320693	-0.117233	123	0.428571
TUBA4A	0.766066	0.321053	-0.264006	-0.136841	92	2.54545
RGCC	0.708173	0.320729	-0.384546	-0.140054	145	1.72727
ALDOA	0.758989	0.320674	0.191467	0.030484	167	1.66667
HSPA13	0.35279	0.320227	0	0	11	2
MYRF	0.277953	0.320084	-0.366213	-0.134444	181	0.666667
INO80C	0.646409	0.32008	0	0	14	0.2
EZH2	0.504804	0.320077	0.86237	0.813531	3251	1.49424
GSPT1	0.339678	0.320054	0.338016	0.236966	64	1.3
SLC22A18	0.0281894	0.319297	-0.345168	-0.131517	88	1.28571
SIM1	0.229173	0.31926	0.388021	0.121247	185	1.33333
DOT1L	0.317249	0.31919	1.46361	1.48028	360	1.22353
VCPIP1	0.887281	0.318631	-0.74273	-0.229619	18	1.75
RBM10	0.434451	0.318375	0.464517	0.28352	87	1.76923
ASTE1	0.655959	0.31833	0	0	11	5
SRRM4	0.579452	0.318264	0.380921	0.292481	31	1.0625
TRIB2	-0.0106037	0.317889	-0.768199	-0.0673552	105	1
ATP6AP1	1.0236	0.317296	0.212271	0.146006	103	2
CLEC9A	0.199913	0.317238	0.393454	0.216056	94	0.68
GPR31	0.889237	0.317109	0.259884	0.144753	32	0.833333
ANO10	0.74805	0.31614	0	0	38	3
TXNL4A	0.392883	0.316037	-0.244576	-0.0817494	33	2.75
GLIS1	0.459059	0.316014	-0.501685	-0.176818	32	1.63636
SETDB2	0.269076	0.315972	0.313455	0.14045	40	0.875
PPP1CB	0.258381	0.315716	-0.278391	-0.100817	87	3
FZR1	0.360704	0.315634	-0.177306	-0.0489237	320	0.608696
DUSP3	0.604515	0.314885	0.48153	0.305027	149	2.2
DPY19L2	0.150478	0.314874	0	0	41	1.5
REC8	0.626991	0.314787	0.0922031	0.0244548	102	0.606061
CLTCL1	0.621903	0.314655	0.109924	0.385866	43	1.81818
TRIM59	0.950203	0.314639	0.897351	0.75125	50	1.62963
TNIK	0.0880279	0.314425	0.0619027	0.801607	65	1.53846
FAM129B	0.696006	0.314351	0.396443	0.313391	42	1.28571
KCNT1	0.534861	0.314067	-0.713944	-0.228257	181	1.89474
GBP6	0.635258	0.314022	0	0	12	2
ELP5	0.626231	0.31388	0	0	11	1.5
CSNK2A1	0.664794	0.313305	-0.173243	-0.0427879	148	1.42857
PPP3R2	0.421357	0.313263	0.823813	0.734743	21	1
DBNL	0.208108	0.313253	-0.224387	-0.0687518	144	1
COL6A3	0.761434	0.313194	0.347988	0.0981986	198	1.8913
SERINC5	0.944086	0.312983	-0.300321	-0.114134	79	0.136364
SLC25A24	0.557111	0.312322	0.272846	0.160964	23	2
ZNF207	0.362593	0.312149	0.344384	0.0963225	21	1.33333
B3GALNT2	0.338323	0.312068	0	0	20	4.42857
KMT2B	0.247266	0.312053	0.322923	0.0847453	260	1.325
AMOTL2	0.317709	0.311746	0.371167	0.196159	49	1
OOEP	0.805664	0.311712	1.79228	1.54244	16	1
ADAMTS7	0.337761	0.311659	-0.580991	-0.197139	71	2.44444
FRMD4A	0.0983523	0.311427	0.224143	0.103225	23	2
SLC39A8	0.551045	0.310983	0.616507	0.446778	167	1.31034
DAW1	0.700829	0.31093	0	0	11	0.833333
MLX	0.506823	0.310199	-0.416657	-0.150754	70	3.5
CC2D1B	0.0290103	0.309902	0	0	13	0.5
USP14	0.649799	0.309726	0.674991	0.292481	198	1.17241
CIT	0.749611	0.309392	0.223482	0.0601471	73	1.4
CHRM4	0.465196	0.309272	-0.14954	-0.0267905	76	0.8125
LANCL2	0.6478	0.309272	-0.98663	-0.306092	40	1.71429
DNA2	0.59391	0.308979	0.0302802	0.370672	320	0.514286
HIST2H3A	0.538022	0.308907	0.272846	0.160964	80	2
SLC44A4	0.691669	0.308807	0.603049	0.413582	79	2.23077
VASN	0.687261	0.308741	-0.364721	-0.148491	32	1.22222
KLRK1	0.488446	0.308648	0.299925	0.128899	96	1.09174
PCDH10	0.322517	0.30856	0.169336	0.00853676	192	1.45455
RNF6	0.703701	0.308011	0.670119	0.631517	23	1.625
TCP11	0.694989	0.30798	0	0	12	2.25
RBBP5	0.39656	0.307812	1.67252	1.29441	93	0.761905
OAS1	0.725336	0.307745	0.637708	0.525919	341	1.54667
MCM6	0.907252	0.307678	0.398185	0.194954	191	1.19048
METAP1	0.643878	0.307654	-0.672241	-0.252283	54	0.4
MTA1	0.945512	0.307568	-0.133785	-0.0140072	426	1.16867
ANO1	0.620326	0.307556	0.77222	0.515658	902	1.28261
IFT43	0.117694	0.30702	0	0	17	2.36364
PRCC	0.883311	0.306973	1.20651	1.17189	431	2
BRD3	0.700688	0.306909	0.308842	0.592212	149	0.66129
MTERF1	0.240134	0.30673	-0.330706	-0.125481	105	0.142857
POMK	0.298407	0.306467	0	0	13	2.75
RCBTB2	0.867917	0.306402	0	0	80	1.4
PPME1	0.223459	0.306031	0.571203	0.453445	85	0.588235
MOGAT2	0.261063	0.305731	-0.310243	0.147455	94	0.333333
EXD2	0.450273	0.305681	0	0	13	0
TAAR2	0.540192	0.305272	0.246775	0.0807317	14	0
LSS	0.600511	0.305241	0.0130843	-0.0178716	320	0.958333
ALG9	0.927136	0.305234	0.247087	0.131517	40	3.66667
SDSL	0.704128	0.305217	0.27573	0.490269	360	3
ELMO3	0.493679	0.304875	0	0	13	1.8
APOBEC3D	0.122978	0.304808	-0.397131	-0.163582	76	0
IL33	0.569558	0.304629	1.34972	1.17704	2525	1.60356
SYNPR	0.581542	0.304188	-0.660516	-0.22784	61	0.857143
BRMS1L	0.569935	0.304178	0	0	16	3
HMGN5	0.540724	0.303689	0.277025	0.106702	59	1.25
ORC4	0.568495	0.303671	-0.278391	-0.100817	63	1
ITGB1BP2	0.42187	0.303344	0	0	25	2.5
LTBP2	0.224314	0.302991	-0.675566	-0.184524	166	1.09091
MTHFD2	1.04971	0.302484	0.333512	0.160964	79	0.8
URI1	0.304209	0.302356	-0.345168	-0.131517	108	0.75
LOXL1	0.586447	0.302193	0.918497	0.62358	341	2.42857
STIM2	0.420176	0.302062	0.49427	0.184111	214	0.857143
ESPN	0.258051	0.301914	0.29538	0.123964	137	1.125
FOXF2	0.255881	0.301891	0.462316	0.281468	84	1.54167
THTPA	0.502354	0.301782	0	0	57	0
HAS2	0.711656	0.301735	-0.124176	-0.00598632	730	0.845528
NPAS4	0.214798	0.301643	-1.17796	-0.438191	173	0.631579
HSPA12B	0.804994	0.301236	0	0	33	2
FAT3	0.226678	0.301222	0.272846	0.160964	35	1.375
NFASC	0.766914	0.301096	-0.207521	-0.0840481	272	1.63556
TRMT6	0.668901	0.300961	0.171516	0.0111839	33	0.833333
LRIG2	-0.000925004	0.300027	-0.240149	-0.0760015	57	0.909091
KIAA0391	-0.0765698	0.300025	-0.781254	-0.263034	46	0.5
MEN1	0.502868	0.299992	-0.59586	-0.21648	73	4.19134
GPR12	0.617531	0.299542	-0.618739	-0.209701	36	1.125
VAX1	0.247464	0.299381	-0.492747	-0.200269	53	2
TFE3	0.597934	0.299351	-0.161158	-0.0395851	619	2.09524
COX20	0.338322	0.298813	0	0	19	2.5
SLC38A5	0.244979	0.298785	-0.0385531	0.191664	75	0.714286
ING5	0.349019	0.298769	0.352784	0.257287	66	1.52381
FGF19	0.633069	0.298667	-1.19924	-0.304244	592	2.25263
LIMA1	0.0999854	0.298051	-0.186928	-0.0282918	49	0.727273
RTCA	0.789779	0.297949	0.837792	1.26477	498	0
TBX4	0.0664894	0.297575	-0.20014	-0.0521683	148	2.04762
AMOT	0.0121617	0.296758	-0.133785	-0.013341	144	1.40741
MEIS2	0.722912	0.296544	0.52198	0.337519	158	1.40741
ACER2	0.731423	0.296303	-0.492747	-0.200269	26	0.333333
BCL2L15	0.693498	0.296284	0	0	19	0.25
CTNNA3	0.189827	0.29624	-0.384546	-0.1412	95	1.8125
ZFYVE27	0.386573	0.296233	0	0	25	1.42857
MAPRE3	-0.0558095	0.296199	-0.430049	-0.15517	137	0.517241
CSDE1	0.83793	0.295991	-0.0666143	0.14055	77	0.823529
LRIF1	0.251201	0.295327	0.135116	0.401277	240	0.285714
CNGA3	0.681341	0.295192	-0.186408	-0.0412311	187	2.12121
TAX1BP3	0.0693858	0.295011	0.311606	0.560147	152	0.285714
SLC16A11	0.450094	0.294635	0.538143	0.352628	22	1.2
BEX4	0.57762	0.294529	0	0	13	0.75
MAGEA4	0.646776	0.294407	0	0	59	2.0625
RAD51D	0.807235	0.29439	0.130669	0.175767	233	2.02326
CUX2	0.631146	0.294335	-0.649502	-0.227088	105	1.04545
NEU4	0.0526057	0.294174	-0.513914	-0.207519	56	0.666667
GALNT9	0.548554	0.294153	0	0	13	1.33333
UPK1B	0.272294	0.294126	0	0	82	1.77778
GPBAR1	0.519988	0.293624	-0.723373	-0.326862	570	2.12139
GTPBP3	0.760784	0.293579	-0.799525	-0.292481	23	1.83333
SEPT6	0.421618	0.293577	-0.326012	-0.122556	164	1.1
JARID2	0.336552	0.293409	-1.11101	-0.339439	168	1.12
AMY1A	1.12335	0.293016	0.166152	0.197964	251	1.22222
SIX6	0.252852	0.293007	1.23928	0.874096	127	2.21739
SOX7	0.365889	0.292826	0.600531	0.245264	148	1.02222
DNM1L	0.584547	0.292752	0.24396	0.556357	1758	1.45562
SATB2	0.510299	0.292704	1.26964	0.969139	376	1.54676
ZNF282	0.225401	0.292677	-0.293197	-0.111196	46	0
ENGASE	0.830247	0.292658	-0.0546903	-0.0462231	740	0.615385
EIF2A	0.339345	0.292381	-0.33162	-0.121428	156	1.53846
RTN3	0.468378	0.292295	0.588347	0.516211	90	0.833333
UHRF1	0.251967	0.292212	0.694106	0.217102	360	0.89011
POLR2D	0.376918	0.291773	-0.937686	-0.290004	711	1
ADARB2	0.652426	0.291614	0.205066	0.0424444	48	1.66667
TRIP4	0.664448	0.291501	0.363166	0.164525	189	3.25
PLPPR1	0.822145	0.291462	0.509298	0.440678	13	1.33333
COL13A1	0.600873	0.291371	-0.78883	-0.287118	46	2.4
PTPRD	0.236323	0.291042	-0.551712	-0.166712	232	1.43478
KCNMB1	0.64671	0.290543	-0.345168	-0.131517	81	1.41667
CCDC141	0.688705	0.290412	0	0	14	1.5
PEG3	0.0509809	0.290186	-1.22294	-0.500707	403	0.540541
ETNK1	0.435236	0.290181	-0.364721	-0.148491	65	3.75
EPG5	0.544015	0.29018	0.561619	0.718947	42	4.42857
RBKS	0.421178	0.290007	-0.788314	-0.283944	156	0.125
CARD10	0.246719	0.289841	0.517686	0.689236	88	1.17647
DACT3	0.604549	0.289654	0	0	15	2.4
RCN3	0.626705	0.289626	0	0	15	1
SOX11	0.281411	0.289484	0.719839	0.613231	321	1.85542
WFDC2	0.930285	0.289377	0.676953	0.50295	409	1.59091
RBMS1	0.787618	0.289325	-0.510501	-0.207519	180	1
PAXX	1.10234	0.289247	0.613006	0.465309	79	1.08333
VMP1	-0.0222677	0.289124	0.497663	0.315025	90	1.15
KIAA1324	0.675907	0.288841	0	0	13	2.33333
GSE1	0.712946	0.288685	0	0	15	0.5
HSPH1	0.736672	0.288621	-0.403716	-0.257831	378	1.13333
ATOH7	0.453971	0.288569	0.993432	0.735752	197	1.28571
BBX	0.137371	0.288263	-0.450516	-0.172167	53	0.227273
MCM4	0.598574	0.288196	-0.749932	-0.34299	282	1.11111
CPA4	0.33487	0.288026	-0.384546	-0.140534	112	2.25
HOXB13	0.0764954	0.287913	0.319376	0.0827118	224	2.2
FGR	0.879381	0.287829	0.306388	0.485031	1520	2
BAZ2B	0.377391	0.287673	0.277025	0.108067	26	0.5
PDK3	0.438052	0.287093	-0.189072	-0.0445025	55	1.44444
GPR139	0.734579	0.286592	0.546653	0.430298	27	0.833333
CYHR1	0.688425	0.286576	0	0	20	2.33333
COLGALT1	0.713709	0.286358	0	0	11	0.25
BAX	0.636094	0.286279	0.771764	0.849605	447	1.41196
ACYP2	0.439769	0.286175	-0.513914	-0.207519	40	1.47059
TFEC	0.0501745	0.28615	-0.189072	-0.0437314	85	0.333333
DDX43	0.829059	0.285902	0.231077	0.111196	33	1.42857
UTP14A	0.615178	0.285822	0	0	24	0.666667
CTCFL	0.706624	0.28568	0.706371	0.599713	265	0.6
PURG	0.507029	0.285099	0	0	16	4.66667
ENSA	-0.0322224	0.285044	0.202785	0.0412311	88	0.166667
CHD9	1.18647	0.284603	0.545525	0.292481	33	1.2
CHD1	0.694556	0.284526	-1.06414	-0.384229	271	0.9375
RPS18	0.630144	0.284478	0.26879	0.479229	267	0.645833
HAUS1	0.35137	0.284432	-0.330853	-0.131517	25	1.4
HMSD	0.612407	0.284024	0.334301	0.0760015	42	0.6
GPR84	0.565841	0.283959	0.0120934	0.299069	67	0.866667
PRDM12	0.306492	0.283838	0.748454	0.576002	28	1.7
FLG2	0.529492	0.283806	0.630972	0.440678	191	1
POLR3K	0.428423	0.283693	0	0	39	2
GNB5	0.889495	0.283653	0.178101	0.0162107	55	1.27273
ERAP2	0.425305	0.28359	0	0	190	1.5
FSIP1	0.901644	0.283539	0.267757	0.0992728	62	2
HOXA5	0.399766	0.283426	0.495183	0.291319	302	1.3871
TRA2A	0.754219	0.28329	0.47562	0.403677	16	1.85714
AXL	0.768555	0.283161	0.0362931	0.0721177	709	1.67308
PIGY	0.51455	0.283107	0	0	12	3
RANBP10	0.680293	0.28266	0.545525	0.292481	18	1.5
PUS7	0.549661	0.282593	0.545525	0.292481	15	0.75
A1BG	0.40674	0.282169	-0.243742	0.0182629	166	1.92308
ZBTB33	0.153106	0.282137	-0.237646	-0.0780596	76	1.13043
PGAM5	0.330894	0.282088	1.25585	0.953445	81	1.23077
ADPRHL2	0.741887	0.282064	-0.62208	-0.242713	40	0.666667
SUCNR1	0.872744	0.281974	-0.567483	-0.0325226	95	1.56757
CPEB2	0.168379	0.281918	-0.269794	-0.0963225	33	0.818182
SPAG6	0.925178	0.281769	0.413567	0.234743	75	0.769231
ADGRB1	-0.124884	0.281675	0.227463	0.0251658	114	1.72727
SMCP	0.791529	0.281508	-0.168761	-0.00797077	252	1.67568
PFKFB3	0.550029	0.281491	0.240552	0.0335571	379	1.0125
SETD1A	0.361017	0.281331	0.697977	0.306135	245	0.963636
IYD	0.759771	0.281186	0	0	63	0.875
APOM	0.620264	0.281128	-0.613047	-0.212952	276	1.46939
UQCC2	0.357214	0.281086	0	0	29	3.33333
LMOD1	0.965212	0.280717	0.765748	0.596323	41	1.86667
CLDN5	0.413917	0.280662	0.364632	1.04936	1148	1.57241
HSD3B7	0.181393	0.28064	-0.467437	-0.189256	28	2.4
TMC8	0.652548	0.280409	0.221166	0.0577386	59	2.66667
SRSF6	-0.0154113	0.280341	-0.360206	-0.138166	150	1.69565
NXN	0.0566886	0.279591	-0.500364	-0.106912	238	0.857143
DAPK2	0.597555	0.279546	0.588442	1.01253	1658	1.5
HS1BP3	0.461925	0.279483	-0.41174	-0.160964	25	1.4
KIAA0319L	0.474165	0.279466	0.182282	0.0497678	33	0.8
MGAT4A	0.593348	0.279439	-0.41174	-0.160964	47	2
ACAD10	0.622024	0.279242	0	0	17	0.666667
HOMER3	0.563968	0.279208	-0.397131	-0.163582	50	3
CHRNA5	-0.172505	0.279156	0.313513	0.0423061	290	0.857143
CLDN14	-0.0240976	0.279127	0.277025	0.107506	92	2.1
VPS36	0.991052	0.279082	0.219012	0.0963225	51	0.545455
FSTL1	0.515625	0.279079	0.931441	0.761493	216	1.60606
ATG101	0.396761	0.278933	0.490999	0.308336	46	0.846154
WDPCP	0.109498	0.278925	0.413999	0.160964	21	0.857143
SLC37A3	0.157614	0.278588	0	0	11	2
MINOS1	0.785936	0.278213	0	0	35	0.625
UPF3A	-0.0738267	0.278132	0.246775	0.0794948	113	0.470588
CEP72	0.312076	0.277985	0.623726	0.584963	23	2.11111
FGF14	0.973257	0.277984	-0.397156	-0.144195	113	1.57143
TM9SF3	0.457609	0.27772	0	0	73	0.4
SIGMAR1	0.875252	0.27714	-0.883312	-0.295488	356	1.39655
LSM2	0.19876	0.277019	0.349008	0.173962	64	0.181818
NR2E1	0.250541	0.276493	-0.23104	-0.0776968	162	1.10526
MPST	0.714956	0.276469	-0.436862	-0.156394	377	1.43529
SLC16A14	0.550221	0.276453	-0.293197	-0.111196	15	1.75
ROBO4	0.218649	0.276404	-0.742552	-0.23518	145	1.36842
USP21	0.773971	0.276402	1.14708	0.899681	31	0.5
C8orf37	0.597935	0.276347	0	0	24	5.66667
RAB10	0.563865	0.276222	1.00388	0.684145	214	0.833333
PDE6D	0.113256	0.275806	0.182282	0.0497678	34	2.42857
CCNB3	0.586796	0.275783	0.508826	0.326038	89	1.92
ARL5B	0.198252	0.27558	-0.17368	-0.0302708	35	1
KCNT2	0.507419	0.275502	-0.640959	-0.211407	54	1.27273
DAB2IP	0.272445	0.275297	-0.159625	-0.017812	145	1.47059
SLC52A3	0.20295	0.275061	0	0	90	3.28571
SMC5	0.695849	0.275059	0.505121	0.188942	204	1.35897
DVL3	0.184486	0.274929	-0.270421	-0.095261	125	1.375
VGLL4	0.709084	0.274891	1.04059	0.636997	44	1.42105
CCDC8	0.461621	0.274853	0	0	44	0.571429
KRT75	0.419935	0.274598	-0.641667	-0.108615	106	0.916667
PSMG3	0.898453	0.274326	-0.300058	-0.0465547	68	0.181818
SLC29A4	0.206065	0.274286	-0.450723	-0.161422	115	0.8125
ELL3	0.0470646	0.274155	-0.427465	-0.170518	12	0.8
MSI2	0.139399	0.27414	1.03914	0.635045	121	1.48649
IDO2	0.569277	0.273889	0.36247	0.106934	123	1
SIN3B	0.558118	0.27372	-0.370557	-0.141896	58	0.5625
NPRL2	0.222353	0.27323	-0.270492	-0.0970435	87	2.1875
CHMP7	0.579829	0.273127	0	0	12	0.333333
MFAP2	0.163708	0.273053	0.184753	0.0244548	153	1.64286
CHURC1	0.0454098	0.272863	0.4091	0.231974	241	0.5
CNKSR2	0.146765	0.272066	0.47994	0.298781	63	2.66667
CNPY2	0.436849	0.271892	0	0	33	1.5
ACAD8	0.748295	0.271885	0.778593	0.5	29	3.5
KLB	0.458645	0.271638	-1.34393	-0.349418	140	1.74725
EPM2A	0.782499	0.271488	-0.158054	-0.034153	267	2.54545
STK32B	0.533916	0.271454	0.455126	0.207519	13	1.75
STARD8	0.305066	0.271324	0	0	23	1.5
FDCSP	1.06717	0.271317	0.585426	0.397341	24	1.28571
CDK14	0.96228	0.271253	-0.0325955	0.126818	68	1.77778
RAE1	0.650168	0.27105	0	0	31	0.37931
ALDOC	0.383774	0.270733	-0.386578	-0.149329	82	1.33333
KNTC1	0.447632	0.270672	-0.244576	-0.0817494	27	1.30189
NOP14	0.36632	0.270666	0	0	18	0.857143
ARL14	0.954205	0.270665	1.34189	1.00273	76	0.210526
TSPEAR	0.497557	0.270601	0.545525	0.292481	10	5
GAK	0.0320966	0.270468	-0.374829	-0.237896	121	1.6
GNB1	0.906185	0.270388	-0.254452	-0.0864183	64	1.80952
SHANK1	0.23622	0.270261	0.355216	0.103225	97	0.333333
SLC30A3	0.761353	0.270134	0.373389	0.197964	190	0.891892
SLC17A3	0.396459	0.27007	-0.242931	-0.0780596	33	1.42857
SERPINB12	0.536253	0.26989	0	0	11	1
KIF2A	0.192746	0.269813	-0.360256	-0.131517	124	1
POGZ	0.455087	0.269681	-0.330853	-0.131517	27	2.66667
ELK1	-0.0539095	0.269318	0.0409625	0.235013	157	1.5
AP1S1	0.172329	0.269108	-0.469395	-0.178072	24	4.16667
NABP2	0.123659	0.268943	0.250717	0.135651	63	0.636364
HTN3	0.586409	0.268916	0.311211	0.139642	277	1
MACC1	0.555813	0.267989	0.373389	0.197964	183	1.60417
CLNK	0.71352	0.26743	0.219012	0.0963225	17	1
COA3	0.554422	0.267323	-0.365265	-0.131517	12	0.666667
ZC3H7B	0.497541	0.267309	0	0	20	3.33333
BNIPL	0.726109	0.266649	0	0	24	4.5
ADI1	0.22969	0.26664	0.849209	0.41659	97	0.3
ASPRV1	0.61155	0.266558	0	0	16	1.80303
MAML2	0.823023	0.266291	-0.136297	-0.0154305	218	2.34
PHLPP1	0.728234	0.266008	-0.378357	-0.137817	245	1.25581
TBC1D20	0.296638	0.265972	0.48886	0.418251	15	1.66667
HAS3	0.393533	0.265827	-0.252262	-0.0881614	274	1.37838
WDR77	0.0208945	0.265752	0.200017	0.399267	117	1.08696
MAPK6	0.321877	0.265561	0.145984	0.353247	195	0.862069
NUP210	0.725397	0.265343	0.352784	0.257287	167	2.35
HECTD2	0.676077	0.265094	0	0	11	2
TCF19	0.535108	0.264363	0.349008	0.173962	41	2.33333
GAB3	0.629237	0.26433	0	0	23	1.66667
MAP7D3	0.29863	0.264211	0	0	11	2
CCDC80	0.389764	0.264149	-1.09232	-0.295753	161	0.769231
DNAJC6	0.457133	0.264128	0.344584	0.170518	150	0.857143
RELA	0.830162	0.264065	0.194909	0.452838	344	1.348
HDAC8	0.796954	0.264033	-0.0753344	0.232334	511	1.05983
STRAP	0.532654	0.263752	-0.157404	-0.0167763	95	1.3
DDX53	0.320069	0.263563	-0.1612	-0.0532858	197	1.06897
MRAP2	0.330191	0.263159	0.212248	0.0875434	46	0.3125
B3GNT3	0.523495	0.263099	0.882241	0.792481	13	2.16667
RABL6	0.691714	0.262983	0	0	11	0.666667
KIF5C	0.132551	0.26291	0.287629	0.177547	163	1.92308
TNFRSF19	0.87162	0.262842	0.508826	0.326038	77	1.85714
VIL1	0.399076	0.262685	0.349008	0.175537	145	1.4
VSNL1	0.470366	0.26265	-0.175656	-0.0505918	140	1.22222
PLOD3	0.490123	0.26258	0	0	149	1.72727
SPOCK3	0.347292	0.262338	-0.293197	-0.111196	19	0.333333
HOXA11	0.921895	0.262256	0.624557	0.260416	274	1.22
FFAR2	0.993679	0.262094	-1.03492	-0.257354	310	1.05102
BHLHB9	0.509934	0.261862	0.247087	0.131517	15	1
IFNLR1	0.850587	0.261792	0.913097	0.476347	102	2.37931
MYH2	0.70353	0.26177	0.0615423	0.258662	297	1.22917
CRLS1	0.459196	0.261764	-0.375831	-0.144063	39	1
SELENOT	0.490326	0.261703	-0.382922	-0.157751	72	0.470588
MED12L	0.602425	0.261655	-0.276658	-0.0687518	12	2
CNNM2	0.354284	0.261424	0.235107	0.0706779	64	1.1
TRIM46	0.852315	0.261375	-0.242931	-0.0780596	18	1
CYP26C1	0.20327	0.261334	0.47562	0.403677	44	0.6
KAT7	0.142152	0.261203	1.16166	0.908812	144	0.533333
ABCA7	0.219894	0.261018	0.257194	0.0446337	241	0.75
WRAP53	0.160302	0.260975	0.497663	0.315025	68	1.66667
KCNJ5	0.75734	0.26077	0.988152	0.803628	556	2.18056
ANGPTL4	0.877356	0.260723	0.0333222	0.161148	688	1.70238
CRMP1	0.566612	0.260646	0.588442	1.01312	1712	1.11111
ARL15	0.2256	0.260585	0.397924	0.220755	27	2.1
TTC28	0.61083	0.260189	0	0	11	0.666667
MYO3B	0.514838	0.260108	0	0	15	0
AMIGO1	0.642979	0.260066	-0.293197	-0.111196	21	0.8
AIFM1	0.854663	0.259899	0.726082	0.581136	173	2.6
FASTK	0.816819	0.259892	-0.513914	-0.207519	34	1.85714
PEX19	0.420745	0.259879	0.167164	0.00763338	145	0.948718
POC1A	0.241368	0.259659	0	0	14	3.33333
DHH	0.701703	0.259535	1.04478	0.833925	447	2.17647
LVRN	0.425823	0.25949	-0.458846	-0.189256	166	1.33333
HIST1H1A	0.154238	0.259416	0.216544	0.0534576	136	0.571429
SIGLEC5	0.220737	0.259048	0.0375514	0.241196	80	1.15385
ANKRD11	0.635601	0.258814	0.230715	0.0267196	825	1.9
S1PR4	0.858423	0.258807	-0.623513	-0.21886	97	1
HERC1	1.10521	0.258765	-0.880284	-0.35391	51	1.16667
GPR161	0.246992	0.25852	0.195976	0.0347705	43	1.25
RBPMS2	0.330085	0.258328	0	0	12	0.75
ATF7	0.714684	0.258252	-1.07969	-0.289268	107	1.5
UBA5	0.464059	0.258078	0	0	47	2.61538
MYO18A	0.589373	0.258031	-1.03161	-0.391204	51	0.875
SNX17	0.399683	0.257628	0.0210154	0.236966	35	1
DESI2	0.107619	0.257419	0.753605	0.582193	36	0.666667
DUSP11	0.608982	0.257166	0.208893	0.0849625	13	1
NFAM1	0.591138	0.256856	-0.365265	-0.131517	14	1.6
FOXN2	0.464233	0.256413	0	0	34	1.57143
MASTL	0.0602248	0.256245	-0.540393	-0.187572	142	0.5
LHB	0.511696	0.256188	0.391687	0.12332	307	0.363636
SLC43A2	-0.0513257	0.255692	0.256113	0.0875434	35	1.09091
MIS18BP1	0.250795	0.255669	0.401329	0.316936	31	0.0909091
TRNP1	1.14265	0.255257	1.0615	0.687438	74	0
PRSS57	0.0761627	0.255101	-0.300321	-0.114134	15	0
TMC1	0.647591	0.254838	0.935664	0.792481	140	1.61538
RUSC2	0.0868278	0.254805	0	0	11	1
UTP18	0.585316	0.254663	0	0	14	0.333333
BRDT	0.0281018	0.254567	0.119587	0.295153	119	0.724138
NKRF	0.809067	0.254371	-0.203013	-0.0545609	96	1.29412
CCBE1	0.238851	0.254156	-0.547691	-0.219442	54	1.31579
ADGB	0.472451	0.253608	0.545525	0.292481	17	2.33333
CD151	-0.00566167	0.253578	-0.746861	-0.284626	413	1.10714
SYTL4	0.374491	0.253545	-0.330853	-0.131517	64	0.333333
B4GALNT1	0.433394	0.25339	-0.131318	-0.0119234	264	1.5
LDB1	0.611202	0.253272	0.411334	0.232832	266	0.666667
GBP5	0.608247	0.252626	0.717952	0.539001	57	1.21739
SP140	0.575011	0.252601	-0.330853	-0.131517	37	1.33333
LAYN	0.609887	0.252568	0.455126	0.207519	24	1.28571
CCDC65	0.531982	0.252109	0	0	11	3.33333
FGD2	0.571142	0.252075	0.778593	0.5	16	1.25
TENM4	-0.10595	0.252003	-0.335463	-0.127211	57	1.33333
ST6GALNAC5	0.878975	0.251976	0	0	28	1.5
DNMT3A	0.404271	0.251966	0.0881379	0.138901	2261	1.70588
ELFN1	0.674406	0.251572	0	0	12	0
TCF21	0.728036	0.251568	0.0802763	0.215157	1467	1.7551
ADCY10	0.580461	0.251566	-0.0654123	0.0205958	512	0.909091
AGK	0.220747	0.251514	-0.651248	-0.252021	85	4
PPP5C	0.726319	0.251251	0	0	261	0.666667
FGD1	0.171071	0.251204	-0.397592	-0.153714	100	0.285714
MRPL39	0.507081	0.251095	0	0	11	2
PEX26	0.933432	0.251072	0.272846	0.160964	29	1.09091
UNC119	0.472553	0.250951	0.993382	0.85022	82	0.818182
SYNPO2	0.499484	0.250841	0	0	52	1.66667
TRAIP	0.177352	0.250762	-0.355128	-0.136961	124	0.4
SIDT2	0.000874005	0.250617	-0.20593	-0.0570855	24	0.666667
DUSP7	0.576312	0.250603	-0.432169	-0.178072	34	1.71429
SEPT1	0.587672	0.250488	0.447334	0.339911	87	0
BRAF	0.388144	0.250485	1.19535	0.751978	898	1.75314
INTU	0.560726	0.250334	0.370843	0.603225	161	1
DAPK3	0.0125305	0.250272	-0.186408	-0.0420321	169	0.769231
LIMCH1	0.104371	0.250243	0.545525	0.292481	14	1.8
CACNA1H	0.723715	0.250061	-0.0853607	0.184728	290	1.44211
JPH1	0.115503	0.249766	0.838221	0.840191	116	1.75
KPNA7	0.331455	0.249727	-0.330853	-0.131517	18	0.75
UBL5	-0.281098	0.249714	-0.00599133	0.147966	145	0
MAGED4B	0.581072	0.249589	0	0	15	2
NAA10	0.69474	0.249586	0.398798	0.259187	165	1.03704
PUF60	0.372999	0.249511	0.30812	0.580852	92	2.93333
NAT8	0.598485	0.249486	-0.529789	-0.196457	70	1.41176
ATP5F1A	0.438936	0.249453	0.276612	0.518792	171	1.11111
CCDC170	0.768138	0.249319	0.65969	0.471708	29	1.3
SNRK	0.233151	0.249271	-0.171248	-0.0292478	109	0.347826
NUBP1	0.116859	0.249184	-0.310062	-0.11228	128	1.64706
MANF	0.684838	0.249144	0.491454	0.258372	351	1.32203
MAN1B1	0.359557	0.2489	0.341309	0.242713	118	1.46154
KLK12	0.860249	0.248697	0	0	34	1.28571
CTHRC1	0.0550091	0.248591	0	0	134	1.47619
CREG1	0.460023	0.248453	0	0	67	2.09091
MED13L	0.195836	0.248238	0.197238	0.0687518	44	2.52941
SFTA2	0.497052	0.248233	0	0	19	2.16667
NPY4R	0.723171	0.248219	-0.475534	-0.194283	31	2
CEP135	-0.0192521	0.247951	-0.282881	-0.104293	52	1.57143
CSF2RB	0.548522	0.247874	-0.320693	-0.11633	111	1.19048
AHCTF1	0.369348	0.247868	0	0	33	1
DYNC1H1	-0.0751404	0.247614	0.395689	0.218703	111	3.41176
MYO1D	0.414501	0.246689	0.291288	0.181285	51	0.769231
MEOX1	0.19212	0.246562	-0.240149	-0.0760015	82	1.30769
TRANK1	0.596812	0.24656	0.338016	0.236966	19	0.5
WISP1	0.818589	0.246377	1.10795	1.08774	318	1.91379
NR2C1	0.397432	0.24619	-0.224387	-0.0687518	97	1.57143
MEX3B	0.490014	0.246045	0	0	13	0.6
SLC7A10	0.584622	0.246022	0.113515	0.286236	182	1.47059
DNAJC2	0.527755	0.245612	0.169336	0.00853676	61	1.44444
SAMD5	0.569037	0.245397	0.708044	0.660964	16	1
PSTPIP1	0.221098	0.245179	0.195976	0.0347705	126	3
SLC39A14	0.408104	0.24506	0.0199309	0.177768	147	1.86957
IL36RN	0.253984	0.245045	-0.881059	0.0176134	191	2.16949
ACSL4	1.09658	0.244927	1.82737	1.21707	183	1
OGFR	0.465355	0.244923	0.732188	0.71648	92	1.81818
FUBP1	0.562589	0.24461	0.170415	0.354198	192	2.02703
GNS	0.412382	0.24459	0.24911	0.0813648	67	2
XYLT1	0.628105	0.244296	0.173917	0.04046	135	1.25
AKR1D1	0.369473	0.244128	-1.4126	-0.425411	70	2.15385
ASTL	0.430957	0.244064	-0.244576	-0.0817494	52	0.473684
SLU7	0.41288	0.24392	1.02493	0.58875	515	1.43636
PHKA2	0.25547	0.2436	0.209643	0.0458152	113	0.88
ID3	0.235581	0.243531	0.211981	0.433944	190	2
GMNC	0.736655	0.243493	-0.172613	-0.0142846	19	0.8
DNAJB9	0.648163	0.243471	-0.171248	-0.0282918	184	2.36842
MED30	0.293504	0.243428	0.481301	0.409714	18	1.57143
CARD16	0.630109	0.243396	0.422489	0.243969	43	3
SUFU	0.273602	0.243306	0.20899	0.789727	361	2.05319
RILP	0.00780407	0.243222	0.522314	0.339036	100	0.625
REN	0.405499	0.242858	0	0	63	1.85938
LIPI	0.810001	0.242765	0.364508	0.189256	100	1.4
WWP2	0.49926	0.242593	0.239951	0.553414	87	1.05
MAF1	-0.0024424	0.242506	0.476093	0.172694	125	0.344828
GATA6	0.658614	0.24228	-0.158068	0.0493822	560	1.15574
IFITM5	-0.115534	0.242079	-0.580991	-0.197615	79	1.91304
TGFBRAP1	0.0163887	0.242034	-1.03635	-0.379121	313	0.5
IL22RA2	0.488434	0.241939	0.193719	0.0310305	80	2
KCNE4	0.458305	0.241743	-0.360303	-0.146391	49	3.42857
ALG12	0.164366	0.241726	0.708044	0.660964	32	1
FMO5	0.924221	0.241675	0.51926	0.29335	87	0.583333
IPMK	0.249559	0.241536	-0.524975	-0.127051	80	0.75
GPR55	0.429925	0.241303	-1.41295	-0.429151	282	1.02353
FAM172A	0.632246	0.240906	0	0	13	1.66667
TUBA1B	0.438641	0.240833	-0.330853	-0.131517	110	1.07692
ADPRHL1	0.65028	0.240808	0	0	14	0
FOXR1	0.726903	0.240732	0	0	16	0
POLE4	-0.0894632	0.240699	0.272846	0.160964	43	1.5
NIT2	0.325105	0.240676	-0.216676	-0.0555157	101	0.2
PHLDA1	0.541796	0.240637	0.284417	0.0619944	130	1.26316
OMD	0.599913	0.24049	-0.998684	-0.448573	476	1.66667
PYGB	0.5751	0.24033	-0.312302	-0.118034	129	1.4375
BAAT	-0.0813591	0.240146	0.169336	0.00805983	66	1.02459
HVCN1	0.115525	0.240077	-1.04497	-0.293599	220	0.8
CDC6	0.168753	0.239944	-0.186408	-0.0412311	81	0.871795
SLK	0.581447	0.239938	0.376209	0.131055	320	1.875
ADAMTS10	-0.0110897	0.239831	0.290817	0.120504	64	2
CINP	0.505646	0.239573	0.347988	0.0984164	81	1
CHML	0.0824302	0.239546	0.618629	0.576002	159	4
SESN1	0.722387	0.239507	-0.148986	0.120777	102	1.68
TRPM3	0.545755	0.239363	-1.50652	-0.559469	319	1.44444
NCCRP1	0.718399	0.23923	0	0	35	0.8
RAD51C	0.408073	0.239181	1.23701	0.940278	294	1.95652
AIM2	0.51578	0.239001	1.29519	1.07585	589	1.46199
POLD3	0.804566	0.238686	0.235107	0.0693531	104	1.76923
MMP8	0.892383	0.238554	-0.339041	-0.0595859	2165	1.80228
TFAP2C	0.536163	0.238459	0.377481	0.258203	128	1.28571
LOXL2	0.475001	0.238275	0.160971	0.477711	359	1.61
GCM2	0.204568	0.237924	0.224143	0.103225	107	3.78947
SLBP	0.178349	0.237791	-0.193208	-0.0566053	179	0.535714
SPAG16	0.118787	0.237689	0.224143	0.103225	33	2
FTO	0.427398	0.237594	1.05293	0.735476	683	1.03614
INSL6	0.217484	0.237549	0.0960318	0.264198	304	0.666667
CNIH3	0.418711	0.237534	0.882241	0.792481	14	0.8
HOOK1	0.151947	0.237426	-0.880793	-0.308336	47	1.33333
TRIM7	0.426172	0.237386	0	0	27	0.4
SMOC1	0.16293	0.237375	-0.345168	-0.131517	61	3.14286
NEU2	-0.0437919	0.23734	-0.513914	-0.207519	117	1.33333
PSMF1	0.14257	0.237338	0	0	18	0.333333
ADORA2B	0.312641	0.236868	-0.676274	-0.245456	265	1.34
TRIM24	0.598409	0.236815	0.558652	0.220755	251	2.2
FNTA	0.674946	0.236413	0	0	32	0
HOXB1	0.00345876	0.236207	-0.0405584	0.0450989	234	1.5625
CDC73	0.717474	0.236017	0.195739	0.0043851	384	3.55556
GPR17	0.209443	0.235952	-0.215193	-0.0697919	113	1.78261
POGLUT1	0.613684	0.235935	-1.11674	-0.363093	60	1.30769
PIGO	0.274293	0.235711	0	0	22	3
RHOA	0.528273	0.235562	-0.0776853	-0.0281038	723	0.912821
ICK	0.904986	0.235556	0.0108647	-0.00256177	5955	0.714286
DNAJC21	-0.0162104	0.235424	-0.309412	-0.0902861	21	2.875
RASSF9	0.270191	0.235354	0.305677	0.197964	11	2
SLC25A1	0.400698	0.235185	0.373389	0.197964	92	1.81818
TUSC3	0.653821	0.235184	0.313455	0.140054	117	1.89655
TMEM163	0.49549	0.235019	1.30977	1.09221	19	0.333333
ZNRD1	0.373466	0.234932	0.188939	0.0601471	61	0.571429
ADAMTSL2	0.258742	0.23481	0.369241	0.278197	31	1.66667
LGI3	0.657111	0.234608	-0.365265	-0.131517	22	1.66667
EIF1AX	0.413037	0.233973	-1.15758	-0.324726	216	1.41667
RNF113A	0.472664	0.233969	0.778593	0.5	13	1
SEPT2	0.388702	0.233878	-0.290666	-0.107062	138	1.33333
DDX60	0.447344	0.233554	0.54494	0.358533	28	1.16667
G3BP1	0.181377	0.233543	-0.0869803	0.141545	261	1.33962
LAMTOR1	0.445724	0.233117	0.583203	0.395707	52	0.636364
MOV10	-0.0985459	0.232952	-0.163977	-0.0366866	60	1.18182
PIMREG	0.60088	0.23295	0	0	16	1.3125
UBIAD1	-0.202071	0.232817	0.221166	0.0577386	85	0.73913
PPP2R5A	0.372771	0.232755	-0.200117	-0.0420321	49	1.42857
SPOCK2	0.67568	0.232697	0	0	27	2.5
SCN3A	0.499111	0.232696	0.167208	0.423574	171	1.6087
ZNF451	0.586415	0.232611	0	0	22	0
TRIP13	0.642758	0.23248	1.56947	1.15846	98	1.025
KPNA2	0.538916	0.232331	-0.238178	-0.161217	252	1.38235
CALCOCO2	0.222636	0.232174	0.694717	0.305027	126	0.897436
RTTN	0.876683	0.231903	-0.269794	-0.0963225	156	2.71429
MTHFD1L	0.388351	0.231847	0.219012	0.0963225	84	1
TYRO3	0.856241	0.231715	0.0966697	0.134373	433	1.33333
MRPS18B	0.462366	0.231702	-0.513914	-0.207519	14	1.8
CAMSAP1	0.362704	0.231616	0	0	12	0.8
CHMP4A	-0.0544611	0.231538	0.189223	0.0267196	129	0.555556
QPRT	0.277996	0.231385	-0.0431268	0.0601471	98	1.30769
PARP3	0.463072	0.231356	0.767103	0.354198	131	0.814815
ATF7IP	0.104061	0.231293	0.00677301	0.219371	56	0.904762
PKD1L1	0.490656	0.231267	-0.401974	-0.165074	14	3
FZD8	-0.0189388	0.231259	0.139274	0.498627	116	1.55556
RNF180	0.272353	0.231106	-0.560604	-0.225331	14	1
SYNC	0.301073	0.231	0	0	33	0
SETD6	0.287128	0.230805	0	0	20	0.714286
MMP26	0.381533	0.230735	-0.688037	-0.250911	111	2.125
C12orf57	-0.0637533	0.230695	0	0	11	4
DOCK3	0.123726	0.230651	0	0	52	1.75
RBCK1	-0.211325	0.230633	-0.203013	-0.0540299	77	2.44444
NFATC3	0.358221	0.230427	-0.744104	-0.290487	329	0.916667
FGF18	0.618382	0.230413	0.992434	0.82379	267	1.13333
HELB	0.552649	0.230219	-0.0868021	0.117233	39	2
ARPP19	0.103353	0.230215	-0.437392	-0.181285	59	0.3
FAM163A	0.459211	0.23012	0	0	13	0.5
KCNN2	0.399129	0.230091	-0.145178	-0.00400972	302	0.862069
LIPT1	0.177293	0.230007	0.545525	0.292481	57	3
STUB1	0.519269	0.229262	0.662733	0.789482	99	0.896552
HBZ	0.649519	0.229096	-0.207632	-0.0640524	213	3.10714
MLXIP	0.144868	0.228887	-2.05331	-0.585081	60	1.4
LAMA5	0.554405	0.228854	-0.260459	-0.0902861	101	2.52174
RBBP4	0.63916	0.228454	0.356713	0.207187	181	1.19355
HSPBP1	0.207038	0.228405	-0.93781	-0.197641	74	0.363636
CTLA4	0.80375	0.228263	0.773519	0.449997	8855	1.66048
FARSA	0.656839	0.22819	0.882241	0.792481	31	1
TULP3	0.77344	0.228164	-0.475534	-0.194283	31	0.5
ARF5	0.203593	0.228136	0.182529	0.0209101	115	0.2
ALMS1	0.380054	0.228096	-0.225176	0.0246538	148	4.57143
YPEL1	0.678199	0.228061	0.557248	0.5	11	1.66667
ACTN1	-0.101197	0.228056	-0.312302	-0.118034	153	1.07407
MAP6	0.185285	0.228045	-1.0512	-0.391204	108	1.2
GPR146	0.677298	0.227946	0.435824	0.257287	14	2.66667
SMPD4	0.65715	0.227946	0	0	16	1
BCLAF1	0.822181	0.227625	0.368946	0.193029	88	1.25
NEU3	0.140299	0.227539	-0.307855	-0.115306	186	1.2069
KHDRBS2	0.700002	0.227148	0.362465	0.431248	57	0
DHX36	0.195432	0.226829	-0.907197	-0.268448	60	0.5
NME8	0.520526	0.2268	0.219012	0.0963225	37	1.1
MGAT4B	0.0623753	0.226781	0	0	46	0
SBF1	0.112218	0.226668	-0.269794	-0.0963225	45	4.5
GNAO1	0.704002	0.226629	-0.61835	-0.203115	257	2.40625
ABCB6	0.773959	0.226553	-0.755309	-0.299659	620	1.02632
RBM39	0.60528	0.22645	0.23045	0.0656223	43	0.285714
AARS2	0.686432	0.226263	0.237691	0.292481	216	2.27273
VMA21	0.148101	0.225923	0.231077	0.111196	48	2
KDM1A	0.352014	0.225872	0.216021	0.567428	1014	1.16879
PMEPA1	0.198304	0.225644	-0.0571833	0.183866	83	1
ACBD5	0.347193	0.225642	0.455126	0.207519	20	1.33333
RPAP3	0.646173	0.225396	0	0	25	0.285714
ALPL	0.77302	0.225244	0.0945267	0.12578	988	1.78453
MAEL	0.14422	0.225226	-0.475534	-0.194283	52	1
TFCP2L1	0.339464	0.225215	0	0	45	0.916667
TRAP1	0.324443	0.225177	-0.98228	-0.353149	318	1.33333
ERMAP	0.527765	0.225128	0.272846	0.160964	27	0.0625
MAP3K15	0.108982	0.225039	0	0	18	0.142857
SP110	0.339199	0.224738	0.758788	0.588769	70	1.28571
NFE2L2	0.472092	0.224631	0.209726	0.474171	12153	1.44132
RABEP2	0.450708	0.224562	0	0	15	1.4
TKFC	0.732675	0.22447	0.520094	0.453445	50	0.333333
AARS	0.749072	0.224425	0.474088	0.180728	439	0.894737
KMO	0.475462	0.224384	0.790759	0.427283	380	1.05882
XG	0.763798	0.224271	0	0	159	0
EPGN	0.658251	0.224237	-0.0839703	0.0837091	105	0.944444
TTC39B	0.543913	0.224229	0.542675	0.356559	15	1.2
CFL2	0.108822	0.224124	-0.386578	-0.14978	76	1.35714
PSTPIP2	0.113931	0.224105	-0.224204	-0.0627654	41	1
GABPA	0.480377	0.224068	0.191471	0.449992	11538	1.27835
SMPDL3A	0.0265103	0.22395	-0.293197	-0.111196	11	0
DPH3	1.0525	0.223591	0.718992	0.702195	37	0.857143
PLAC1	0.415509	0.223552	0.435824	0.257287	83	1.63158
HGSNAT	-0.0142213	0.22352	0.25437	0.138767	47	2.72727
MAPK15	0.679443	0.223504	0.400159	0.223729	64	1.4
C10orf90	0.0601921	0.223426	-0.242931	-0.0780596	18	6
SLC22A16	0.669813	0.223404	0.290817	0.1211	86	1
BCL6B	0.404038	0.223261	0.443838	0.368483	49	0.916667
POLR1E	0.528172	0.223054	0	0	31	0
MYBPC1	0.652199	0.223034	0.418725	0.339036	46	1
METRN	0.652509	0.223026	0.243481	0.125769	42	1.5625
TMEM219	0.196055	0.222977	-0.276658	-0.0687518	11	3
ARG1	0.464015	0.222829	0.869474	1.25038	1537	1.54247
MARVELD2	0.233646	0.222634	-0.282425	-0.10207	147	1.32258
CKLF	0.147534	0.222634	-0.235157	-0.0795993	168	1.5
ELOVL2	0.434548	0.222575	0.610865	0.252618	133	0.166667
STAU2	0.408896	0.222189	-0.307855	-0.114134	36	0.333333
CLEC1B	0.37343	0.221893	0.217788	0.0188598	253	1.26984
PLCE1	0.146131	0.221856	-0.270492	-0.095261	160	2.57143
C19orf12	-0.126359	0.221678	0	0	81	2.2
BATF	0.162134	0.221649	0.840683	0.326451	205	1.05882
CHSY1	0.346631	0.221623	0.202785	0.0395358	64	0.708333
TMEM97	0.41008	0.221595	-0.281283	-0.0911516	335	1.06818
PDE4B	0.723403	0.22154	0.0119869	0.0251658	366	1.55714
MARCH8	0.00644127	0.221467	-0.360256	-0.131517	192	0.833333
TLE3	0.606623	0.2214	-0.372246	-0.13722	77	1.21053
MIS12	0.560925	0.221377	-0.723372	-0.199394	106	0.181818
ELP3	0.611114	0.221051	0.208245	0.0136537	116	0.652174
PGM1	0.487583	0.22042	0.463483	0.652003	764	2.60526
PALB2	0.834168	0.220399	1.50876	1.1574	513	1.87647
BHLHA9	0.216205	0.22033	0	0	20	1.33333
PGAP2	0.494628	0.220323	0	0	24	1.5
GINS2	0.522823	0.220263	1.11065	0.771027	106	2
TWF1	0.623921	0.220242	-0.810145	-0.313971	263	1.6
PPP1R9A	0.356277	0.220129	-0.150939	-0.0102321	36	1
PSMB1	0.223869	0.219766	-0.254452	-0.0849625	73	1.33333
FAM198B	0.61694	0.219698	0.587689	0.54046	16	1
PDCD6IP	0.894323	0.219378	0.437714	0.14848	294	0.923077
ALX4	0.583599	0.219375	-0.219154	-0.0577386	132	1.30435
TMEM59L	0.607408	0.219359	-0.513914	-0.207519	12	0
ISLR	0.756793	0.219314	0.545525	0.292481	21	0
CTC1	-0.238615	0.219238	0.23726	0.0315969	92	1.03846
DUSP28	0.130847	0.219183	0.202221	0.0760015	39	1
STAP2	0.31073	0.219052	0	0	42	1
LCN6	0.556159	0.21881	1.11712	1.12265	20	0
LIN28A	0.237361	0.218775	-0.556684	0.220841	856	1.12556
KCNK1	-0.0631311	0.218649	0.242105	0.0760015	139	1
TRAF3IP3	0.283651	0.218448	0	0	15	1
TLE4	0.185531	0.21843	-0.196728	-0.0593222	135	0.7
GIT1	0.453896	0.218146	-0.123371	-0.0179125	249	0.7
CLK4	0.50442	0.218134	-0.278391	-0.100817	26	0.833333
CDCP1	-0.0214013	0.218063	-0.168271	0.0462231	122	1.6087
IRX2	0.220755	0.21795	0.553998	0.368483	54	1.57143
PRKD2	0.124793	0.21776	0.24715	0.535483	149	1.3
HOXB2	0.278031	0.21755	-0.01722	0.0666333	158	1
EPHA3	0.525572	0.217401	-0.15608	-0.0552511	368	1.16667
TAPBPL	0.589689	0.217091	0.557248	0.5	25	0.111111
LRRK1	-0.140641	0.217031	-0.701358	-0.242713	58	0.857143
GLRX3	0.307224	0.216897	-0.32138	-0.122209	161	0.818182
PPP1R2	0.277381	0.216749	0.362291	0.187198	239	0
ANAPC11	0.721092	0.216679	1.17528	1.16096	42	1.75
INSL4	0.312031	0.216655	0.219012	0.0963225	48	1.25
MLLT11	0.862806	0.216644	0	0	46	2.18182
TYW1	0.105137	0.216603	0	0	16	0
ROCK2	0.474229	0.216569	-0.795024	-0.361573	824	1.39474
WNT5A	0.44799	0.216508	-0.162473	0.0498116	1529	1.29032
EPC1	0.0594748	0.216416	0.522314	0.339036	83	1.26316
SIGLEC9	0.582362	0.216385	0.786916	0.621963	114	1.44444
PNMA1	0.375713	0.216265	0	0	32	2
TMEM123	0.324222	0.216206	-0.232021	-0.0687518	17	0.5
RPS20	0.373836	0.215828	0.242141	0.170403	171	1.08197
HSPB11	0.220998	0.215817	0.239902	0.121963	31	2.45455
KDM7A	0.118476	0.2158	-0.925667	-0.294402	37	1.5
NDUFB10	-0.00879475	0.215761	0	0	14	1.875
SIX4	0.235101	0.215635	0.245281	0.128899	107	1.36364
LRP4	0.178674	0.21562	-0.573469	-0.177625	269	2.06849
EHD3	0.114659	0.215545	-0.136297	-0.0165834	92	0.6
EEF2K	0.43416	0.215358	-0.20394	-0.0618677	262	1.125
IL22RA1	0.0648735	0.215231	0.364508	0.189256	59	1.75
KCNG2	0.552769	0.215222	0.545525	0.292481	13	1
IFI16	0.0779059	0.215186	0.612926	0.360723	297	1.31818
PPM1E	0.543834	0.21504	0.708044	0.660964	21	0
NAV1	0.374358	0.214627	-0.503374	-0.111491	62	0.285714
TTI1	0.456654	0.214325	0	0	24	0.142857
ANO4	0.633867	0.214309	1.15711	1	18	1.33333
MAP7	0.793162	0.214308	-0.208892	-0.0593222	79	0.8
TSPAN12	0.562262	0.214153	0.952562	0.953445	326	1.125
RPGRIP1L	-0.161246	0.213885	0.395356	0.125769	111	1.95
DHX16	0.115995	0.213855	-0.191776	-0.0465547	61	0.291667
EXOC3	0.108005	0.213848	-0.427	-0.175249	64	0.333333
ADAMTS2	0.55977	0.213587	-0.279908	-0.099452	169	1.89474
MMP17	0.802667	0.213305	-0.17066	-0.0129976	81	1.625
HMGB4	-0.0143039	0.213278	-0.706869	-0.268026	35	1.66667
SYNJ1	0.529676	0.21314	0.486801	0.374675	143	1.66667
LTBP3	-0.0710705	0.212923	0.202221	0.0760015	113	2.6
CENPU	0.80077	0.21279	-0.189066	-0.0313679	41	0.846154
GPR83	0.345893	0.212787	-0.256701	-0.0909488	49	1.33333
PRDM10	0.624443	0.212743	-0.365265	-0.131517	48	2
ATG9A	0.245193	0.212717	0.829053	0.400195	92	1.17143
ATR	0.698395	0.212646	0.857437	0.712643	312	1.54688
CHRFAM7A	0.1809	0.212575	0.525522	0.323428	337	1.23077
DEPDC1	0.490137	0.212548	0.860745	0.707519	44	1.44444
CARD6	0.8786	0.212546	-0.264184	0.00724978	27	2.5
COG8	0.569929	0.212545	-0.41174	-0.160964	26	3.33333
INPP5J	-0.067958	0.2125	-0.330853	-0.131517	25	3
CRB3	-0.130812	0.212471	0.182282	0.0497678	79	0.733333
MRO	0.762344	0.212445	-0.0320398	0.0376609	429	1
RNF38	0.463133	0.212189	0.570327	0.310744	12	1.25
KHDC3L	0.0724383	0.212119	0.916162	0.77216	38	2.25
RSPH1	0.742053	0.212115	0	0	25	1.25
EIF4A3	0.505376	0.211911	1.23783	1.21017	413	1.36667
NCALD	0.755681	0.211814	0.956103	0.771385	54	2
ZBTB32	0.373593	0.211779	-0.345168	-0.131517	57	1
BMP2K	0.616635	0.211561	-0.159625	-0.0189839	23	0.5
NUP93	0.755254	0.211533	0.170557	0.0370003	69	0.9
ARSE	-0.0245225	0.211388	-0.330853	-0.131517	120	4
NUP54	0.43427	0.211377	0	0	21	1.33333
BCKDHA	0.212247	0.211374	0	0	86	1.5
MOB4	-0.0414866	0.211221	-0.191776	-0.0449428	35	0.2
GPR183	-0.12682	0.211193	0.270718	0.0529953	77	1.68182
MUSTN1	0.490117	0.211152	0.48886	0.418251	17	2
ELOVL4	0.754586	0.210938	-0.181201	-0.037481	159	1.1
APLF	0.105313	0.210917	0.16719	0.0327942	59	1.75862
RPP38	0.6471	0.210668	0	0	26	0.5
KMT2E	-0.33873	0.210657	-0.27577	0.277608	78	0.941176
MED12	0.647688	0.210648	0.389285	0.208613	420	2.18557
CYP7B1	0.176564	0.210622	-0.219064	-0.07109	191	2.29268
CIDEA	0.320244	0.210559	-0.393323	-0.0265736	260	1
GBGT1	0.1068	0.210064	0.778593	0.5	18	0
AFG3L2	0.133834	0.209993	0	0	73	4
OBSCN	0.353398	0.209947	0.256113	0.0875434	125	1.96552
TEX11	0.314843	0.209889	-0.467437	-0.189256	28	2.1
LCN8	0.586587	0.209874	1.09563	1.0982	30	0.2
SLC2A10	0.571897	0.209789	0.341309	0.242713	96	3.42857
TAS2R7	0.540386	0.209759	0	0	15	0
CIRBP	0.127971	0.209624	-0.146523	0.207187	297	1.08511
NLRC5	0.236049	0.209468	-0.11455	0.139253	132	1.17021
CACNA1S	0.402598	0.209464	0.330044	0.0881253	320	2.27536
LY6K	0.538881	0.209457	0.643485	0.453445	43	1.28571
DOC2B	0.354064	0.209417	-0.6739	-0.257287	38	0.857143
AKT1S1	0.035053	0.209286	-1.09956	-0.308417	239	1.41379
COL11A1	0.214085	0.208679	0.36247	0.106497	306	1.79104
PURB	0.74718	0.208445	0.420261	0.242713	102	1.85714
FHL1	0.730389	0.208298	0.247173	0.0387547	434	1.45455
CDC42BPA	0.143962	0.208095	0.0691573	0.27263	74	1.05882
SLC2A11	0.581711	0.207945	0.314429	0.207519	60	5
CREB3L1	-0.0790036	0.207924	0.550975	0.448715	149	1.95455
C1QTNF9B	0.464486	0.207684	-0.150939	-0.00955441	92	1
CHTF18	-0.0844572	0.207681	-0.32138	-0.122209	74	0.285714
NUDT1	0.984037	0.207609	0.377044	0.115277	260	1.21212
AASDH	0.660723	0.207523	0.188939	0.0601471	60	2
FAHD1	0.0962872	0.207308	0	0	65	0
HKDC1	0.635297	0.207284	0.302122	0.194521	22	1.375
SORCS1	0.348707	0.207086	0.446818	0.15517	61	1.18182
DLGAP1	0.115743	0.20687	0.571203	0.453445	116	0.666667
CMKLR1	0.568372	0.206856	-0.227741	-0.0718096	268	2.11321
ERGIC1	0.301534	0.206787	0	0	10	2.5
NRN1	0.646952	0.206566	-0.366168	-0.080536	199	0.884615
SPPL2B	0.468734	0.206538	0.245281	0.128899	21	0.25
STT3B	0.36284	0.206444	-0.710035	-0.238777	32	1.42857
NLE1	-0.0296871	0.206303	-0.408876	-0.15683	80	1.125
MORC4	-0.197765	0.206267	0	0	17	2.5
HIST1H3C	0.593569	0.206144	0.185613	0.0544672	49	3.33333
AMPD2	0.631967	0.206114	0.435824	0.257287	166	1.88889
XKR4	0.561784	0.206042	0	0	17	0.833333
OPN1MW2	0.541985	0.206005	-0.174049	0.131517	14	0
USP48	0.734392	0.205855	0.778051	0.611196	27	1.16667
NR1D1	0.359596	0.205825	-0.0957078	0.245566	386	1.18966
ATP13A1	0.189364	0.205798	0	0	11	0.666667
BTN3A2	0.620407	0.205789	0.47994	0.298052	40	1
FYN	0.59922	0.205732	-0.0920099	-0.0542573	393	0.75
NIN	0.640988	0.205669	0.767896	0.527741	536	0.125
FOXB1	0.318495	0.205576	-0.41174	-0.160964	29	0.4
PIGG	0.938667	0.205477	0.247087	0.131517	68	1.71429
ARID4B	0.132241	0.205427	-0.345168	-0.131517	63	1.8
NUDT5	0.639648	0.205375	0.395689	0.218703	33	1.33333
TEAD4	0.673377	0.205344	1.22996	0.954794	165	1.18519
SPOP	0.905379	0.205311	1.1061	0.697039	251	1.48148
SCN10A	0.844028	0.205221	-0.666216	-0.302326	777	1.98148
ZNF717	0.480805	0.205146	0.768462	0.707519	17	1.8
RBBP8	-0.0386228	0.205049	0.516657	0.88073	482	0.71875
LPCAT3	0.00379437	0.205031	0.808111	0.853701	218	0.827586
POLQ	0.765766	0.204883	0.586668	0.238219	123	0.870968
COL16A1	0.616228	0.204814	0.413999	0.160964	18	1.4
CLEC2D	0.110448	0.204808	-0.208892	-0.0593222	75	1.30769
CD101	1.04165	0.204613	-0.172388	0.142897	114	1.78125
ADARB1	0.1882	0.204249	-0.0446125	0.161814	294	0.810811
CPQ	0.178995	0.204181	0.491225	0.383238	340	1
COL4A1	0.612833	0.204176	-0.0152697	-0.00274277	400	2
KANSL3	0.474324	0.20411	0	0	11	1.06667
SERAC1	0.0344142	0.204038	-0.618963	-0.242713	36	4.33333
PREX2	-0.0209614	0.204012	-0.345168	-0.131517	48	0.75
GDPD5	0.0640816	0.204012	-0.330853	-0.131517	29	1.28571
TJP2	0.363622	0.204006	0.173703	0.0132361	106	2.45833
ALG3	0.740901	0.203825	0.351289	0.181285	61	2
RBM4	0.792528	0.203708	0.555625	0.437932	83	1
STX2	0.828066	0.203626	-0.11271	0.0292819	1951	0.808696
KLK13	0.479432	0.203254	0	0	58	2.75
VSIG4	0.599301	0.203241	-0.146787	-0.00532362	93	1.52
FRMD6	0.287151	0.202854	-0.262817	-0.0919814	22	1.875
QRSL1	0.583807	0.202848	0	0	23	1
GLIS3	0.179643	0.202564	-0.0870283	-0.0265297	147	2.94595
LUZP1	0.336048	0.202507	0	0	14	0
PHPT1	-0.048402	0.202489	0.520094	0.453445	61	1
SEPT9	0.307502	0.202427	0.893622	0.676336	330	1.69492
RBM24	0.130945	0.202299	1.20174	1.0829	31	1.33333
SH3PXD2A	-0.122593	0.20217	-0.370557	-0.141896	91	1.22222
ANXA8	0.550988	0.202138	-0.240149	-0.0760015	64	0.285714
NRM	0.539163	0.201965	0	0	14	0
DIS3	-0.196314	0.20182	0.246775	0.0792147	146	1.04
ST13	0.176326	0.201672	-0.515701	-0.163912	448	0.888889
NPDC1	0.407075	0.201588	0.678298	0.294161	260	1
REM2	0.118314	0.201285	-0.619151	-0.223128	65	0.727273
NIPA2	0.079585	0.20098	0	0	28	2.75
EPAS1	0.335473	0.200843	0.923294	1.30131	601	1.75229
NOVA1	0.361638	0.200749	-0.326119	-0.11875	103	1.11111
SNIP1	0.60505	0.200688	0.272846	0.160964	33	1.42857
MAPK8IP3	-0.112182	0.200657	-0.10392	0.144507	172	0.913043
MYO1F	0.761666	0.200585	0.515559	0.332408	57	1.33333
CNOT1	-0.186718	0.200486	-0.540393	-0.187118	139	0.8
CAVIN4	-0.169421	0.200449	0	0	20	0.9
GBP2	0.687654	0.200226	-0.166493	-0.0257652	126	0.909091
PTOV1	0.719394	0.200132	0.465922	0.284857	39	1.2
TMEM126A	0.61425	0.199967	0	0	11	1
CHMP4C	0.22093	0.199758	-0.513914	-0.207519	25	0.428571
WWC1	0.0521802	0.199724	0.416172	0.691405	146	1.25641
PPT2	0.531207	0.199691	0.246775	0.0802323	55	0.8
STARD6	0.0633185	0.199621	0	0	24	0
CST1	0.487433	0.199353	0.429165	0.25125	127	1.33333
EGR4	0.679149	0.199314	0.155914	0.384694	99	1.08333
TPX2	0.615881	0.199116	-0.677757	-0.225969	422	1.21519
ARHGEF19	0.330445	0.199065	0	0	12	2.66667
HSPA4	0.106981	0.199044	-0.148433	0.0911884	192	1.02308
SARAF	-0.268627	0.199034	-1.19865	-0.368483	59	0.75
PRDM5	0.205118	0.199012	0.646791	0.523147	61	2.11111
VPS51	0.279956	0.198965	0.152004	0.0132361	219	1.66667
TTLL1	0.100473	0.19891	-0.204002	-0.0230709	77	0.857143
FOXO6	-0.0417466	0.198774	-0.299142	-0.110485	60	1.09524
GLP2R	0.832243	0.198733	0.851052	0.531252	159	1.41935
LYNX1	-0.189867	0.198606	-0.153061	-0.0114502	53	0.25
DGCR2	0.534749	0.198484	0	0	31	2.33333
OLFM2	0.241972	0.198378	-0.303468	-0.11278	17	1.71429
KDM2B	0.0786995	0.198337	-0.163977	-0.0365674	122	1.1
SELENOS	0.166487	0.198304	-0.360206	-0.138555	188	1.24324
BTF3	-0.0704315	0.198299	0.247087	0.131517	85	0.888889
ID4	0.540721	0.198115	0.298283	0.0706779	301	1.2
TAAR5	0.170422	0.198032	-0.208892	-0.0593222	46	0
TM4SF4	0.558418	0.197821	-0.764998	-0.257647	20	1.4
WWOX	0.78615	0.197751	1.29637	0.977817	451	1.92958
HNRNPH2	-0.0633239	0.197577	-0.279908	-0.100817	135	0.75
SECISBP2L	-0.0437889	0.197526	0.306709	0.13374	66	1.5
QKI	0.568402	0.197515	0.73322	0.330508	250	1.33333
ORC1	-0.097566	0.197454	-0.284756	-0.102659	202	1.16667
WAPL	0.174625	0.197319	-0.316811	-0.119393	137	0.333333
MELK	0.700547	0.19728	1.97157	1.79521	159	1.42647
TRIM22	0.0896081	0.197167	1.03642	0.850551	90	1.5
ZNF281	0.487259	0.197126	0.882241	0.792481	25	1.14286
UCHL5	0.239825	0.196978	-0.167014	-0.0391778	126	0.846154
LYPD3	-0.125652	0.196913	-0.62208	-0.242713	43	1.66667
PPFIBP1	0.448048	0.196873	-0.365265	-0.131517	19	1.66667
CARS	0.289589	0.196812	0.272397	0.103225	144	0.333333
TTC7A	0.42805	0.196662	0.314429	0.207519	36	2.5
KLF7	0.530657	0.196543	0.180311	0.0199464	86	1.66667
THYN1	0.464953	0.196431	0.256537	0.257287	12	0
MAML3	0.765445	0.196323	0.169336	0.00968266	82	1.75
RNF41	0.19761	0.196297	0.318586	0.170983	98	1
DDX3X	0.322995	0.19624	-0.235157	-0.0787121	345	1.25287
LRRC26	0.268826	0.196124	-0.543979	-0.201948	19	0.8
CAMLG	0.598191	0.195894	0.711107	0.464975	193	0.944444
NOLC1	0.620355	0.195858	0.355646	0.180201	106	1.16667
CNKSR3	0.0551463	0.195744	-0.67596	-0.236244	71	3
SFRP5	-0.159146	0.195647	-0.146798	-0.0257652	237	1.95238
CALML6	0.540037	0.195453	0	0	11	1.33333
CPEB4	-0.0355095	0.195366	-0.157404	-0.0158544	65	1.31579
ZC3H14	-0.0368862	0.195364	0	0	25	1
NOSIP	0.334937	0.19531	0	0	30	1
MYEOV	-0.0780487	0.195114	-0.492747	-0.200269	37	4.25
OLAH	0.108316	0.194916	0.513312	0.329482	95	0
IFT27	0.384503	0.194911	0.256204	0.1412	30	1.88889
TSR1	0.50018	0.194758	0.286236	0.115003	63	0
VENTX	0.257821	0.194718	0.545525	0.292481	17	1.33333
NDUFAF6	-0.0234905	0.194674	0	0	19	2.625
ENTPD5	-0.0686606	0.19457	-0.193414	-0.0351947	120	1
OAZ3	0.301929	0.194491	0.237691	0.292481	34	1
UPF2	-0.121134	0.19448	0.263105	0.0947389	154	0.444444
SALL4	0.21433	0.194421	0.219369	0.779068	556	1.85
FNDC1	0.568586	0.1943	0.380921	0.292481	29	0.8
NLRP11	0.821619	0.194293	0	0	19	1.5
NFKBIE	0.69741	0.194267	0.683454	0.587854	83	1.66667
SMARCAL1	0.317005	0.194192	-0.690793	-0.137504	120	1.9
SEC14L1	0.516236	0.194178	0.778593	0.5	12	0.5
ZWINT	1.05122	0.193908	-0.0235159	0.199548	60	1.90909
RAB22A	0.366732	0.193906	0.380921	0.292481	82	1.53846
NUCKS1	0.700354	0.193709	0.286236	0.11539	208	0.833333
MLLT1	0.512902	0.193665	-0.176149	-0.032901	204	1.3125
SIGLEC8	0.619649	0.193503	1.13849	0.819201	85	0.8
MEF2D	0.515603	0.193394	-0.151125	-0.109	273	1.47059
CTRC	0.712758	0.19329	-0.262817	-0.0922123	191	2.57143
DSG2	0.17008	0.193159	-0.0845492	0.30699	296	2.38947
CLDN12	0.235305	0.193049	0.272846	0.160964	72	1.1875
FUCA1	0.556823	0.193046	0.764705	0.590964	246	0.923077
MAFB	0.297162	0.192977	0.151253	0.416172	400	2.02667
ESYT3	0.465785	0.192959	0	0	12	1
LCTL	0.405125	0.192903	-0.330853	-0.131517	11	1
HYAL3	0.720244	0.192736	-0.232552	-0.0465547	47	3
SGMS2	0.189491	0.19273	-0.148887	0.143152	128	0.565217
CCAR1	-0.142309	0.192729	0.380699	0.11852	107	1.33333
CLEC6A	0.218969	0.192714	0.66169	0.282927	160	1.27273
STAB2	0.194706	0.192499	0.904913	0.469007	131	0.964286
C15orf48	0.608575	0.192459	0	0	13	2.5
GPHB5	0.339796	0.192321	0.272846	0.160964	41	0.125
FRG1	0.119153	0.192231	0.247087	0.131517	51	1.28571
GPC6	0.113057	0.19223	0.380921	0.292481	54	1.71429
ETFA	0.343823	0.192018	0.779005	0.361008	249	1.85714
ZNF592	0.354489	0.191944	-0.00528708	0.23003	92	1.5
DMBX1	0.359114	0.191844	0	0	56	2.07692
ING4	0.639555	0.191724	0.243481	0.125769	92	1.48148
MARS2	0.479242	0.191691	-0.131318	-0.0122612	79	0.75
NEK1	0.534361	0.191645	0.29538	0.124586	93	1.83333
KCNJ18	-0.327556	0.191634	0	0	21	4
EPS15L1	0.514442	0.191458	0.455126	0.207519	32	1
STEAP1	-0.104223	0.191285	-0.55118	-0.203712	90	0.923077
GALNT6	0.151861	0.191172	0.468768	0.223729	39	1.35714
ARID5B	-0.227422	0.190939	0.281638	0.112533	117	1.19048
RPL27	0.716162	0.1909	-0.199189	-0.0780596	153	0.458333
CCDC88C	0.477199	0.19084	-0.242931	-0.0780596	36	1.4
EEF1E1	0.0275064	0.190451	-0.186928	-0.0282918	44	5
CARNS1	-0.168879	0.190407	0	0	11	0.4
EME2	-0.215056	0.190363	0	0	13	0
DNAJC13	0.621524	0.190343	0.515559	0.332408	48	1.2
TREML4	0.0747539	0.190283	0	0	13	1
NDUFB5	0.230966	0.190252	0	0	11	1
SCAI	0.685012	0.190225	-0.237646	-0.0780596	28	1.6
RAB29	0.165509	0.190122	1.05715	0.660964	49	0.473684
THOC2	0.450154	0.190062	0.778593	0.5	18	0.428571
NEK7	0.611825	0.189916	-0.173243	-0.0430783	70	0.705882
KLF3	0.0615225	0.189606	-0.20593	-0.0570855	86	0.714286
FNIP1	-0.0190654	0.18944	-0.548362	-0.187669	36	2.5
MYH10	0.105732	0.189379	-0.67596	-0.238014	105	0.961538
NABP1	0.00503794	0.189347	0.637658	0.368483	33	0.5
ULK2	0.106766	0.189216	0.482147	0.301555	58	1.16667
PDCD11	0.217285	0.189073	0	0	22	1.6
EXOC6	-0.0367959	0.188878	-0.293197	-0.111196	88	0.6
MYO7B	0.290595	0.188846	0	0	15	2.33333
WNT9B	0.597016	0.188707	0.202785	0.04046	114	1.27273
DLGAP5	0.510302	0.188604	-0.155167	-0.0305378	118	1.85
PDHA1	0.736078	0.188584	0.312307	0.0784344	285	2.22222
FAM129A	0.441695	0.188368	0	0	33	1.16667
ATG9B	0.48191	0.188357	0	0	25	0.625
TAS2R43	0.0777381	0.188336	-0.176149	-0.0325475	13	0.75
IGSF10	0.0641473	0.188292	0.570327	0.310744	11	1
NCS1	0.352264	0.188027	-1.04912	-0.404302	302	0.785714
CLP1	0.210267	0.188018	-0.164283	0.127407	33	1.25
SRPX	0.366726	0.188009	-0.381171	-0.146391	76	1.5
SH3GLB2	0.609099	0.187904	0.497575	0.437235	13	2.33333
SV2A	0.77264	0.187829	0.172469	0.453602	660	1.38298
RP1L1	0.295046	0.187825	0.691799	0.431248	37	3.125
RNLS	0.201292	0.187711	-0.20394	-0.063415	184	2.14286
DOCK9	-0.00369881	0.18766	-0.513914	-0.207519	33	1.33333
PDE6C	0.0355011	0.187523	-0.763029	-0.257287	75	2.35714
RNF40	0.34317	0.187356	-0.554891	-0.153944	65	1.75
CCRL2	0.559407	0.187242	-0.467194	-0.0950791	247	1.53846
NHLRC1	0.717006	0.187164	0.377839	0.201273	258	2.68889
IMMT	0.594496	0.187161	-0.211383	-0.0666996	469	0.890411
PPIP5K1	0.0673612	0.186871	0.216544	0.0534576	79	0.75
LRPPRC	-0.1649	0.186809	0.380699	0.117233	129	1.1
SEMA5A	0.297692	0.186803	-0.330853	-0.131517	97	1.23529
SPPL3	0.260481	0.186732	0.882241	0.792481	26	0.857143
PEG10	0.168679	0.186716	-0.764893	-0.30126	207	1.04762
MGME1	0.0646225	0.18657	0	0	27	3
SPINK5	0.803757	0.18653	0.941597	0.846948	223	2.38298
ADAMTS3	0.686747	0.186224	0.058009	0.24388	143	1.73333
SUGP1	0.332288	0.186202	1.46497	1.42913	824	0.85
ZNF217	0.221209	0.186175	0.283939	0.114409	133	1.75
FBXO40	0.474208	0.186173	-0.307855	-0.114934	14	0.75
ABHD5	0.187505	0.186157	-0.286517	-0.104293	95	1.73913
ISPD	-0.0100313	0.185972	0.438513	0.711945	240	4.66667
WDR1	0.331653	0.185942	0.409842	0.230475	191	1
TDRD3	-0.0130935	0.18592	-0.482327	-0.182286	18	0.777778
KDSR	0.556179	0.185864	0.443838	0.368483	27	1
TP53INP2	0.162491	0.185801	1.03943	0.969721	279	1.5
CYP26B1	-0.117024	0.185539	-0.126514	-0.00782663	199	0.933333
GPSM3	0.261565	0.185478	-0.373715	-0.153052	22	1.66667
CCNE1	0.531394	0.185141	0.255554	0.39373	838	1.5
PEX3	0.235554	0.18456	-0.240149	-0.0760015	108	0.52381
SLC30A10	0.280442	0.184556	0.264086	0.469148	418	1.73333
PLCG2	0.408939	0.184532	0.454481	0.191995	247	1.775
BRAP	0.702743	0.184483	0.359706	0.0615741	600	2.13793
GFPT2	0.635412	0.1844	-0.58296	-0.166865	139	1.73333
SP2	-0.0581036	0.184352	0	0	11	0.5
RHBDD1	0.66174	0.184346	0.175595	0.0424444	23	1.5
LHFPL5	0.373341	0.184258	1.29186	1.08496	37	1.3
ZNF497	0.778291	0.18418	0	0	20	1
ASIC3	0.207377	0.184175	-1.47253	-0.570076	357	1.52239
NLRP3	0.772857	0.184156	0.115435	0.196288	7407	1.76644
HNRNPH1	0.0832474	0.184044	-0.207632	-0.064162	165	1.5
CMTM2	0.477567	0.183977	0.443838	0.368483	18	0.333333
BEND5	0.207276	0.183931	0	0	28	1.57143
MEF2C	0.109247	0.183916	0.0503875	0.289233	955	1.13441
OSBPL8	0.44504	0.183894	0.219012	0.0963225	31	0.5
NASP	0.502388	0.183527	-0.168852	-0.0265557	92	1
CAPZA1	0.515549	0.183526	-0.365265	-0.131517	29	1.57143
DAXX	0.254662	0.183448	-0.0367636	0.0394313	654	1.68571
POLD2	0.740692	0.183411	0.388987	0.212882	29	1.75
PEX16	0.313254	0.183388	-0.300321	-0.114134	53	1.42857
FAM20A	0.329397	0.183386	0	0	34	3.1
PPP2R5B	0.516396	0.183378	0	0	25	2
CA6	0.581055	0.183328	-0.355128	-0.136509	295	1.0625
LRP10	0.354597	0.183057	-0.513914	-0.207519	34	0.666667
DPY30	0.428932	0.183047	1.31809	1.21073	38	1.07143
EOMES	0.173159	0.183005	-0.0158633	0.0296391	726	0.834254
DIRAS1	0.450606	0.18275	0.468768	0.223729	20	1.625
CPLX3	0.350532	0.182737	-0.330853	-0.131517	20	1.75
NFE2L1	0.183443	0.182352	-0.366951	-0.0442683	239	0.92
ANP32B	0.683221	0.182191	-0.709817	-0.225538	32	1.8
MCM10	0.584104	0.182173	-0.441317	-0.0641975	138	1.06897
SEC63	-0.116126	0.182113	-0.303468	-0.113254	128	2.25
TAF9	-0.138622	0.181972	0.25378	0.0860905	64	0.25
UBAP2L	0.285428	0.181917	0.778593	0.5	17	1.83333
KLHDC2	0.529988	0.181766	0	0	13	0
NDUFA13	0.0261355	0.181747	-0.386578	-0.149329	131	1.91304
GMPPB	0.00205138	0.18171	-0.378292	-0.15517	34	3.42857
CRIP2	0.584529	0.181699	0.583187	0.235536	279	1.33333
WNT16	-0.135261	0.181684	-0.416657	-0.150754	150	1.075
TRIM15	0.019066	0.181619	0.455126	0.207519	12	2.66667
MOG	0.64479	0.181602	-0.667437	-0.301677	2513	4.06304
CTDSPL	-0.127084	0.181493	-0.444362	-0.170518	79	1.53846
LIPJ	0.0618063	0.181436	0	0	13	0.5
ENAH	0.529216	0.181422	0.280977	0.0581265	194	1
SNAP29	0.528758	0.181255	0.955954	0.81266	104	1.60606
LMNB1	0.342189	0.181067	-0.247888	-0.0854204	493	1.2
PYCR2	0.254311	0.180927	-0.536631	-0.21648	14	3.5
DHRS7	0.559759	0.180829	0	0	11	0.666667
RAET1E	-0.0988898	0.180823	-0.492747	-0.200269	46	2.08333
SOX1	0.239287	0.180709	0.878525	0.779896	128	1.55102
FAM20C	0.050007	0.180682	-0.152329	-0.0291073	169	1.82609
GJB4	0.305237	0.180465	0	0	118	0.833333
BTN1A1	0.636863	0.180444	-0.784935	-0.276271	184	0.571429
STRIP1	-0.4219	0.180439	0	0	11	0.333333
RIOK2	0.644244	0.180359	0.457912	0.278197	30	0.818182
CPXM2	0.235777	0.180357	0.691799	0.431248	15	2
GKN1	-0.0373483	0.180354	-0.420431	-0.160964	92	1.14286
TAL2	0.289806	0.180311	-0.293197	-0.111196	41	0.666667
PIGC	0.594913	0.180307	0.2931	0.121963	105	0.923077
FRK	0.654919	0.180305	0.178101	0.0162107	172	1.16667
PRDM2	-0.025103	0.180294	0.192655	0.00277976	344	1.75862
KLF17	0.0722742	0.180225	0.667551	0.479679	50	1.28571
NFU1	0.356844	0.180152	-0.441167	-0.0537323	179	1.03704
SLC12A5	0.493493	0.180098	0.759104	0.392365	704	1.1295
CPTP	0.447868	0.180086	-0.522644	-0.212653	48	1.08333
GSAP	0.289889	0.179977	-0.221663	-0.0614284	34	0.333333
CORO1A	0.331036	0.179937	0.507984	0.310081	218	1.45
MS4A4A	0.0391728	0.179882	-0.763029	-0.258395	31	1.5
SLC39A7	0.198753	0.179734	-0.547947	-0.13236	85	1.22222
ZFHX3	0.596478	0.17968	0.720542	0.321928	151	1.4
TOMM20	0.0789	0.179555	0.373393	0.113705	219	1.33333
ESD	0.513344	0.179441	-0.365348	-0.140706	796	0.2
ALDH1L1	0.492043	0.179299	-0.070209	0.137311	202	1.12903
NME2	0.48809	0.179156	1.01406	0.98356	1161	0.88
STT3A	0.152395	0.179155	0	0	90	0.615385
PTPA	0.584732	0.178951	0.657314	0.707519	230	0.885246
STOX1	-0.0820477	0.178696	-0.286271	-0.107062	33	1.75
SNAI3	-0.0585144	0.178501	0.319588	0.214422	30	0.6
GPRIN2	0.27496	0.178464	0.284815	0.0497678	12	2
RAB17	-0.0877852	0.178428	0.219012	0.0963225	54	0.5
HTN1	0.5544	0.178328	0.212248	0.0875434	132	0.722222
RPS23	0.344888	0.178264	-0.360206	-0.137817	135	0.85
SEMA3C	0.105323	0.178248	0.306709	0.135651	144	1.30435
ELAVL2	0.318968	0.178132	0.373389	0.197964	126	1.09302
PLA2G2D	0.665995	0.178127	0.0580156	0.327479	221	0.894737
MTUS1	0.551324	0.178051	0.831757	0.675537	124	1
SMC3	0.152465	0.178042	0.159948	0.505499	441	1.22222
COL3A1	0.803605	0.178013	0.206646	0.384898	823	1.60513
SRRT	0.288021	0.177947	0.623726	0.584963	27	0.235294
CD300LB	0.0737865	0.177872	0	0	23	1
YEATS4	0.680734	0.177735	0.57651	0.38798	69	0.8
SCARF2	0.81741	0.177647	0.300333	0.191664	56	1.18182
TRIM67	0.507985	0.177567	0	0	20	5
PLOD2	0.282648	0.177549	0.738238	0.562765	176	1.69444
UVSSA	0.512021	0.177515	0	0	11	0
UPF3B	0.0471478	0.17746	0.68642	0.5	66	0.833333
RHOT2	0.665473	0.177408	0.418002	0.312428	37	0.25
DHRS4	0.490753	0.17728	0	0	30	0.37931
MLLT6	-0.188454	0.177171	-0.303959	-0.118034	41	2
SNX1	0.582666	0.17713	-0.598186	-0.202195	124	0.315789
GNA14	0.532126	0.176967	0	0	46	2.6
MMP16	0.56824	0.176938	0.313455	0.141896	221	1.10714
MAML1	-0.183535	0.176686	0.526684	0.20288	161	1.80769
CNGB3	-0.16098	0.176554	-0.254452	-0.0849625	120	2.68421
DPP3	0.365284	0.17644	-0.230918	-0.072599	146	0.55
PLSCR1	0.313355	0.176392	-0.685449	-0.259208	119	1
ICE2	0.385039	0.176379	0	0	28	1
ZNF384	0.37196	0.176321	-0.189072	-0.0445025	105	0.877551
TTC21B	0.210872	0.176287	0.319588	0.214422	35	2.06667
CCNO	0.970291	0.175978	-0.186928	-0.0282918	40	1
PDHA2	0.43501	0.175956	0	0	13	4
ATF3	0.181191	0.175907	-0.485257	-0.19644	1187	1.62447
CLDN23	0.551726	0.175877	0	0	25	1.16667
DNAH1	0.491322	0.175864	-0.513914	-0.207519	32	2.5
GRIK5	0.414918	0.175861	-0.734066	-0.280846	86	0.6
BMT2	0.47193	0.175754	0.545525	0.292481	11	1
PTPRS	-0.101087	0.175704	0.545664	0.327885	66	1.18182
TRPC5	0.719334	0.175516	0.81667	0.574528	553	1.1875
TRPM2	0.767582	0.175437	-0.920231	-0.308589	625	0.985507
BBS12	0.455693	0.175396	0	0	30	2.25
BCAM	0.111657	0.175389	-0.4032	-0.15517	98	1.27273
TSR2	0.410481	0.175377	0	0	24	1
SYVN1	0.148243	0.175354	-0.146787	-0.00495773	94	1.08824
CIDEC	0.164104	0.175293	0.618846	0.767168	205	1.61818
FOXK2	0.469534	0.17517	0.388987	0.212882	115	1.91667
MMP28	0.149267	0.175154	-0.337195	-0.123964	126	2.625
POLE2	0.438147	0.175143	0	0	21	0.833333
RSBN1	0.436346	0.175075	-0.513914	-0.207519	11	1.6
SALL2	0.107519	0.17502	-0.432259	-0.165074	124	1.73684
AK9	0.544613	0.174993	0	0	17	0.25
MFHAS1	0.57853	0.17489	0.535878	0.35022	35	1.66667
CYFIP1	0.158211	0.174794	0.344384	0.0970863	198	1.15789
CAPN14	0.49382	0.174762	0.99949	0.857123	21	3.5
IQGAP2	0.0574751	0.174731	-0.0328014	0.196911	61	1.11111
PRRX1	0.438242	0.174701	0.104117	0.264986	511	1.11905
PCBP4	0.245398	0.174692	-0.41174	-0.160964	22	0.625
VPS11	0.736628	0.174614	0.528979	0.473766	71	0.75
FBL	0.692856	0.174609	0.446818	0.156683	419	1.07018
RIOX1	-0.00686038	0.174596	-0.6739	-0.257287	31	1.22222
MACF1	0.0925026	0.174593	-0.304857	-0.111196	125	0.931034
GPR1	0.61838	0.174588	1.14635	1.15687	249	1.04348
TGM7	0.654841	0.174348	-0.0727637	0.0512415	129	1.14286
TMTC3	0.0288439	0.174307	-0.293197	-0.111196	26	3
VEZF1	-0.0967489	0.17419	-0.307855	-0.114134	60	1
ULBP3	0.686532	0.174076	-0.0931625	0.160964	63	0.5
TXNRD3	0.183054	0.173936	-0.397156	-0.144195	237	0.695652
RNF212	0.0445171	0.173706	0.40463	0.227597	25	0.6
SEMA3E	-0.00629562	0.173674	-0.627055	-0.224295	113	1.11111
TECRL	0.158993	0.173647	0.212248	0.0875434	34	0
NBEAL2	0.372419	0.173584	0.387669	0.299731	194	2.07143
TCP1	0.22289	0.173579	0.371167	0.195595	200	0.25
POSTN	0.458445	0.173425	0.867422	0.43094	3858	1.66953
RAB35	0.0130516	0.173306	0.714142	0.318282	116	0.558824
KDM4E	0.654479	0.173242	0	0	17	0.454545
ADAMTS17	0.580145	0.172933	0.277025	0.107506	32	3.5
HYAL2	0.731704	0.172797	-0.193208	-0.0555157	233	1.23077
TNPO2	0.246636	0.172772	0	0	26	1.5
GPM6A	0.51315	0.172703	-0.221194	-0.0663189	65	0.469136
CGB3	0.516091	0.172577	-0.245752	-0.0795993	100	0
TGFB1I1	0.154354	0.172482	-0.262817	-0.0922123	190	0.714286
TRIT1	-0.171775	0.172474	0.243481	0.125769	53	0.5
CASP5	0.581868	0.172413	0.557067	0.374231	254	0.92
NLGN2	-0.501233	0.172385	-0.14954	-0.0265557	125	0.464286
GABRD	0.382598	0.172131	-0.370557	-0.141896	90	0
GPR32	0.0918944	0.172018	-0.63503	-0.226683	35	1.15385
ZFP42	-0.109649	0.17187	-0.308634	-0.00440559	277	0.631579
NME4	-0.110252	0.171829	0	0	164	0.32
SMG1	0.145661	0.171801	0.689127	0.60306	242	1.25
GABRB2	0.656965	0.171692	-0.191776	-0.0465547	96	1.38889
GTPBP4	0.680073	0.171621	-0.652294	-0.19808	420	0.9
MAP3K2	0.0916677	0.171324	1.4867	1.07043	147	1.35
BIN1	0.241939	0.17132	0.714752	0.805803	358	1.23529
CARD14	0.500489	0.171281	0.739187	0.57786	243	2.46512
[truncated: 10,879 more rows]

## Sheet: GO_Academia_100_genes
term	annotation	term_genes_found	input_size	term_genes	genes_universe	hyp_pval	hyp_pval_adj	genes
immune system process	GO:0002376	9	96	531	18883	0.00152363	0.0377521	PDCD1,IL34,CGAS,SLFN11,BTNL8,GSDMD,METTL3,YTHDF2,CD274
autophagy	GO:0006914	6	96	183	18883	0.000343725	0.0176886	TBC1D5,CISD2,C9orf72,SMCR8,FUNDC1,RAB39B
regulation of immune response	GO:0050776	6	96	228	18883	0.00108894	0.02914	HHLA2,PDCD1,CGAS,BTNL8,VSIR,TREM2
programmed cell death	GO:0012501	5	96	25	18883	1.49855e-07	0.000100253	RIPK3,GSDMA,MLKL,GSDMD,GSDME
T cell costimulation	GO:0031295	4	96	53	18883	0.00015177	0.0112816	HHLA2,PDCD1,TMIGD2,CD274
regulation of autophagy	GO:0010506	4	96	75	18883	0.000578457	0.0214993	CISD2,C9orf72,SMCR8,RAB39B
mitochondrion organization	GO:0007005	4	96	99	18883	0.00163282	0.0390126	CHCHD10,MIEF2,WDR81,CHCHD2
pyroptosis	GO:0070269	3	96	12	18883	2.70986e-05	0.00362579	GSDMA,GSDMD,GSDME
mRNA methylation	GO:0080009	3	96	15	18883	5.54272e-05	0.00618013	WTAP,METTL14,METTL3
mRNA destabilization	GO:0061157	3	96	16	18883	6.79667e-05	0.00649567	METTL14,METTL3,YTHDF2
regulation of TOR signaling	GO:0032006	3	96	22	18883	0.000182816	0.0111186	ROS1,TBCK,TREM2
mRNA catabolic process	GO:0006402	3	96	32	18883	0.000567519	0.0223336	METTL14,METTL3,YTHDF2
positive regulation of TOR signaling	GO:0032008	3	96	35	18883	0.000740656	0.0235952	SLC38A9,SMCR8,TREM2
positive regulation of interleukin-10 production	GO:0032733	3	96	39	18883	0.00101911	0.0284077	TIGIT,TREM2,CD274
RNA metabolic process	GO:0016070	3	96	49	18883	0.00198047	0.0441645	WTAP,METTL14,METTL3
regulation of hematopoietic stem cell differentiation	GO:1902036	3	96	70	18883	0.00544923	0.0499388	KMT2A,METTL3,YTHDF2
Wnt receptor catabolic process	GO:0038018	2	96	2	18883	2.55785e-05	0.00427801	ZNRF3,RNF43
endothelial to hematopoietic transition	GO:0098508	2	96	2	18883	2.55785e-05	0.00427801	METTL3,YTHDF2
execution phase of necroptosis	GO:0097528	2	96	2	18883	2.55785e-05	0.00427801	RIPK3,MLKL
positive regulation of cap-independent translational initiation	GO:1903679	2	96	3	18883	7.64809e-05	0.00639572	METTL3,YTHDF2
regulation of activated T cell proliferation	GO:0046006	2	96	4	18883	0.000152454	0.0101992	RIPK3,CD274
regulation of lysosomal lumen pH	GO:0035751	2	96	5	18883	0.000253248	0.0141186	TMEM175,TMEM165
regulation of TORC1 signaling	GO:1903432	2	96	6	18883	0.000378613	0.0180923	C9orf72,SMCR8
microglial cell proliferation	GO:0061518	2	96	7	18883	0.000528301	0.0220896	IL34,TREM2
forebrain radial glial cell differentiation	GO:0021861	2	96	7	18883	0.000528301	0.0220896	METTL14,METTL3
gliogenesis	GO:0042063	2	96	8	18883	0.000702068	0.0234842	METTL14,METTL3
necroptotic signaling pathway	GO:0097527	2	96	8	18883	0.000702068	0.0234842	RIPK3,MLKL
negative regulation of CD4-positive, alpha-beta T cell proliferation	GO:2000562	2	96	9	18883	0.000899669	0.0261686	VSIR,CD274
stem cell proliferation	GO:0072089	2	96	9	18883	0.000899669	0.0261686	ZNRF3,RNF43
activation of JNKK activity	GO:0007256	2	96	11	18883	0.00136541	0.0351331	MAP3K13,MLKL
dosage compensation by inactivation of X chromosome	GO:0009048	2	96	12	18883	0.00163307	0.0376733	YTHDC1,METTL3
negative regulation of CD8-positive, alpha-beta T cell proliferation	GO:2000565	1	96	1	18883	0.00508394	0.0472383	VSIR
central nervous system interneuron axonogenesis	GO:0021956	1	96	1	18883	0.00508394	0.0472383	TCTN1
interleukin-34-mediated signaling pathway	GO:0061514	1	96	1	18883	0.00508394	0.0472383	IL34
low-density lipoprotein receptor particle metabolic process	GO:0032799	1	96	1	18883	0.00508394	0.0472383	PCSK9
mitochondrial nucleoid organization	GO:0090144	1	96	1	18883	0.00508394	0.0472383	CHCHD10
regulation of histone H3-K14 acetylation	GO:0071440	1	96	1	18883	0.00508394	0.0472383	KMT2A
positive regulation of cellular response to drug	GO:2001040	1	96	1	18883	0.00508394	0.0472383	KMT2A
positive regulation of branching morphogenesis of a nerve	GO:1905492	1	96	1	18883	0.00508394	0.0472383	MAP3K13
columnar/cuboidal epithelial cell development	GO:0002066	1	96	1	18883	0.00508394	0.0472383	ROS1
negative regulation of tolerance induction	GO:0002644	1	96	1	18883	0.00508394	0.0472383	PDCD1
mesendoderm migration	GO:0090133	1	96	1	18883	0.00508394	0.0472383	APELA
positive regulation of fatty acid transport	GO:2000193	1	96	1	18883	0.00508394	0.0472383	ERFE
positive regulation of collagen catabolic process	GO:0120158	1	96	1	18883	0.00508394	0.0472383	VSIR
regulation of macrophage inflammatory protein 1 alpha production	GO:0071640	1	96	1	18883	0.00508394	0.0472383	TREM2
primary miRNA methylation	GO:1990744	1	96	1	18883	0.00508394	0.0472383	METTL3
positive regulation of tolerance induction to tumor cell	GO:0002845	1	96	1	18883	0.00508394	0.0472383	CD274
negative regulation of tumor necrosis factor superfamily cytokine production	GO:1903556	1	96	1	18883	0.00508394	0.0472383	CD274
regulation of activated CD4-positive, alpha-beta T cell apoptotic process	GO:1905399	1	96	1	18883	0.00508394	0.0472383	CD274
positive regulation of activated CD8-positive, alpha-beta T cell apoptotic process	GO:1905404	1	96	1	18883	0.00508394	0.0472383	CD274
detection of peptidoglycan	GO:0032499	1	96	1	18883	0.00508394	0.0472383	TREM2
detection of lipoteichoic acid	GO:0070392	1	96	1	18883	0.00508394	0.0472383	TREM2
necrotic cell death	GO:0070265	1	96	1	18883	0.00508394	0.0472383	GSDME
regulation of CD8-positive, alpha-beta cytotoxic T cell extravasation	GO:2000452	1	96	1	18883	0.00508394	0.0472383	RIPK3
positive regulation of C-C chemokine receptor CCR7 signaling pathway	GO:1903082	1	96	1	18883	0.00508394	0.0472383	TREM2
negative regulation of autophagic cell death	GO:1904093	1	96	1	18883	0.00508394	0.0472383	TREM2
positive regulation of CAMKK-AMPK signaling cascade	GO:1905291	1	96	1	18883	0.00508394	0.0472383	TREM2
positive regulation of CD40 signaling pathway	GO:2000350	1	96	1	18883	0.00508394	0.0472383	TREM2
nucleoside phosphate catabolic process	GO:1901292	1	96	1	18883	0.00508394	0.0472383	NUDT15
purine deoxyribonucleoside triphosphate catabolic process	GO:0009217	1	96	1	18883	0.00508394	0.0472383	NUDT15
regulation of plasma membrane bounded cell projection organization	GO:0120035	1	96	1	18883	0.00508394	0.0472383	TREM2
regulation of activation-induced cell death of T cells	GO:0070235	1	96	1	18883	0.00508394	0.0472383	RIPK3

## Sheet: GO_Pharma_100_genes
term	annotation	term_genes_found	input_size	term_genes	genes_universe	hyp_pval	hyp_pval_adj	genes
dosage compensation by inactivation of X chromosome	GO:0009048	3	95	12	18883	2.62612e-05	0.00485831	SMCHD1,YTHDC1,METTL3
positive regulation of cap-independent translational initiation	GO:1903679	2	95	3	18883	7.48902e-05	0.00692735	METTL3,YTHDF2
endothelial to hematopoietic transition	GO:0098508	2	95	2	18883	2.50457e-05	0.00695017	METTL3,YTHDF2
Wnt receptor catabolic process	GO:0038018	2	95	2	18883	2.50457e-05	0.00695017	ZNRF3,RNF43
mRNA destabilization	GO:0061157	3	95	16	18883	6.58768e-05	0.00731232	METTL14,METTL3,YTHDF2
mRNA methylation	GO:0080009	3	95	15	18883	5.37207e-05	0.00745375	VIRMA,METTL14,METTL3
negative regulation of non-canonical Wnt signaling pathway	GO:2000051	2	95	4	18883	0.000149289	0.0103569	ZNRF3,RNF213
T cell costimulation	GO:0031295	4	95	53	18883	0.000145748	0.0115557	HHLA2,PDCD1,TMIGD2,CD274
programmed cell death	GO:0012501	3	95	25	18883	0.000261825	0.0132103	GSDMA,MLKL,GSDMD
regulation of lysosomal lumen pH	GO:0035751	2	95	5	18883	0.000247998	0.0137639	TMEM175,TMEM165
mRNA alternative polyadenylation	GO:0110104	2	95	5	18883	0.000247998	0.0137639	VIRMA,YTHDC1
regulation of TORC1 signaling	GO:1903432	2	95	6	18883	0.000370777	0.0171484	C9orf72,SMCR8
mRNA catabolic process	GO:0006402	3	95	32	18883	0.000550416	0.0218201	METTL14,METTL3,YTHDF2
forebrain radial glial cell differentiation	GO:0021861	2	95	7	18883	0.000517386	0.0220884	METTL14,METTL3
gliogenesis	GO:0042063	2	95	8	18883	0.000687587	0.0254407	METTL14,METTL3
stem cell proliferation	GO:0072089	2	95	9	18883	0.000881144	0.0305647	ZNRF3,RNF43
immune system process	GO:0002376	9	95	531	18883	0.00141523	0.0462029	TRIM14,PDCD1,CGAS,BTNL8,GSDMD,COLEC11,METTL3,YTHDF2,CD274
pyroptosis	GO:0070269	2	95	12	18883	0.00159962	0.0493215	GSDMA,GSDMD
